# Supplementary material for: The aging transcriptome and cellular landscape of the human lung in relation to SARS-CoV-2
Source: Nat Commun. 2021 Jan 4;12:4. doi: 10.1038/s41467-020-20323-9 (PMC7782551; doi:10.1038/s41467-020-20323-9)
Supplement: Supplementary file 4 — Supplementary Data 1 [file 41467_2020_20323_MOESM4_ESM.xlsx]

## Sheet: Sheet1
GTEx lung sample demographics
	20-29	30-39	40-49	50-59	60-69	70-79
F	13	10	33	55	68	4
M	20	30	60	145	122	18
