# Supplementary material for: The aging transcriptome and cellular landscape of the human lung in relation to SARS-CoV-2
Source: Nat Commun. 2021 Jan 4;12:4. doi: 10.1038/s41467-020-20323-9 (PMC7782551; doi:10.1038/s41467-020-20323-9)
Supplement: Supplementary file 5 — Supplementary Data 2 [file 41467_2020_20323_MOESM5_ESM.xlsx]

## Sheet: Sheet1
sample	simpleTissue	detailedTissue	PatientID	Gender	Age	ACE2	CTSL	TMPRSS2
GTEX.111CU.0326.SM.5GZXO	Lung	Lung	GTEX-111CU	M	50-59	0.9773	727.1	27.95
GTEX.111FC.1126.SM.5GZWU	Lung	Lung	GTEX-111FC	M	60-69	1.124	104.4	20.28
GTEX.111VG.0726.SM.5GIDC	Lung	Lung	GTEX-111VG	M	60-69	0.2707	161.2	27.09
GTEX.111YS.0626.SM.5GZXV	Lung	Lung	GTEX-111YS	M	60-69	7.595	146.3	94.54
GTEX.1122O.0126.SM.5GICA	Lung	Lung	GTEX-1122O	F	60-69	1.088	118.3	54.02
GTEX.1128S.0726.SM.5N9D6	Lung	Lung	GTEX-1128S	F	60-69	0.8798	247.7	33.09
GTEX.117YW.0526.SM.5H11C	Lung	Lung	GTEX-117YW	M	50-59	0.6402	154.2	15.58
GTEX.117YX.1326.SM.5H125	Lung	Lung	GTEX-117YX	M	50-59	4.037	164.4	85.19
GTEX.11DXX.0626.SM.5Q5AG	Lung	Lung	GTEX-11DXX	F	60-69	3.148	109.1	70.07
GTEX.11DXZ.0726.SM.5N9C4	Lung	Lung	GTEX-11DXZ	M	50-59	2.192	367.4	58.46
GTEX.11DZ1.0426.SM.5H11A	Lung	Lung	GTEX-11DZ1	M	50-59	2.887	142.3	26.63
GTEX.11EI6.0826.SM.5985V	Lung	Lung	GTEX-11EI6	M	60-69	0.9442	113.8	46.15
GTEX.11EMC.0126.SM.5EGKV	Lung	Lung	GTEX-11EMC	F	60-69	1.784	150.9	108.5
GTEX.11EQ9.0226.SM.5A5JX	Lung	Lung	GTEX-11EQ9	M	30-39	1.006	132.6	96.81
GTEX.11GSP.0726.SM.5986L	Lung	Lung	GTEX-11GSP	F	60-69	0.1595	491.7	17.76
GTEX.11I78.0126.SM.5HL6F	Lung	Lung	GTEX-11I78	F	50-59	0.8658	194.1	82.39
GTEX.11LCK.0426.SM.5A5M8	Lung	Lung	GTEX-11LCK	M	30-39	2.347	209.1	94.22
GTEX.11NSD.0326.SM.5A5LS	Lung	Lung	GTEX-11NSD	M	20-29	0.9343	154.8	70.21
GTEX.11NUK.0826.SM.5HL4U	Lung	Lung	GTEX-11NUK	M	50-59	0.6708	179.1	48.01
GTEX.11NV4.1126.SM.5HL6J	Lung	Lung	GTEX-11NV4	M	60-69	0.1516	471.4	33.5
GTEX.11O72.1326.SM.5BC5A	Lung	Lung	GTEX-11O72	M	40-49	0.6271	158.8	11.16
GTEX.11OF3.1126.SM.5986C	Lung	Lung	GTEX-11OF3	M	60-69	0.6961	469.5	41.53
GTEX.11P7K.0326.SM.59871	Lung	Lung	GTEX-11P7K	M	30-39	1.828	162	62.2
GTEX.11P81.0226.SM.5HL5M	Lung	Lung	GTEX-11P81	F	30-39	1.404	290.1	44.1
GTEX.11PRG.0926.SM.5EGI8	Lung	Lung	GTEX-11PRG	M	50-59	0.2077	114.5	25.65
GTEX.11TT1.1626.SM.5EQL7	Lung	Lung	GTEX-11TT1	M	20-29	4.351	583	78.51
GTEX.11TUW.0526.SM.5LU9A	Lung	Lung	GTEX-11TUW	M	60-69	0.925	364.1	57.83
GTEX.11UD2.0726.SM.5EQ69	Lung	Lung	GTEX-11UD2	M	50-59	0.5704	598.8	99.92
GTEX.11WQC.0626.SM.5EQMF	Lung	Lung	GTEX-11WQC	M	60-69	2.445	127.3	31.19
GTEX.11WQK.1226.SM.5GU5Z	Lung	Lung	GTEX-11WQK	M	50-59	2.439	422.7	45.91
GTEX.11ZTS.1226.SM.5EQMQ	Lung	Lung	GTEX-11ZTS	F	60-69	0.4218	242.9	35.76
GTEX.11ZTT.0626.SM.5EQLM	Lung	Lung	GTEX-11ZTT	F	60-69	1.049	183.5	57.04
GTEX.11ZUS.0126.SM.5EQM5	Lung	Lung	GTEX-11ZUS	M	30-39	0.1948	111.1	36.41
GTEX.11ZVC.0226.SM.731E8	Lung	Lung	GTEX-11ZVC	F	50-59	0.5775	232.8	126.2
GTEX.1211K.0826.SM.5FQUP	Lung	Lung	GTEX-1211K	F	60-69	1.512	325.7	73.96
GTEX.1212Z.1026.SM.5EGJ8	Lung	Lung	GTEX-1212Z	M	60-69	0.6101	143.4	22.68
GTEX.12584.1426.SM.5EGJ9	Lung	Lung	GTEX-12584	M	40-49	0.1716	216	33.16
GTEX.12696.1026.SM.5FQUV	Lung	Lung	GTEX-12696	M	60-69	3.564	194.2	18.7
GTEX.1269C.0926.SM.5FQSR	Lung	Lung	GTEX-1269C	F	60-69	0.6406	322.9	45.49
GTEX.12BJ1.1026.SM.5EGJA	Lung	Lung	GTEX-12BJ1	M	60-69	1.718	228.5	89.2
GTEX.12KS4.0726.SM.5FQSX	Lung	Lung	GTEX-12KS4	M	30-39	0.9112	619.2	23.58
GTEX.12WSA.1026.SM.5EGHN	Lung	Lung	GTEX-12WSA	M	60-69	0.506	89.29	89.4
GTEX.12WSD.0826.SM.5GCNE	Lung	Lung	GTEX-12WSD	F	60-69	0.6586	139.7	22.88
GTEX.12WSE.0826.SM.5S2VL	Lung	Lung	GTEX-12WSE	M	20-29	0.3389	108.3	11.59
GTEX.12WSG.5004.SM.7EPG9	Lung	Lung	GTEX-12WSG	F	50-59	0.5393	244.6	13.94
GTEX.12WSH.0126.SM.5GCO3	Lung	Lung	GTEX-12WSH	M	50-59	2.053	294.4	31.95
GTEX.12WSI.0826.SM.5EGKD	Lung	Lung	GTEX-12WSI	M	50-59	0.6712	258.4	43.18
GTEX.12WSJ.0226.SM.5GCP7	Lung	Lung	GTEX-12WSJ	F	40-49	2.263	365.2	66.08
GTEX.12WSK.0826.SM.5CVNP	Lung	Lung	GTEX-12WSK	F	40-49	0.5775	288.4	39.35
GTEX.12WSL.1026.SM.5CVNJ	Lung	Lung	GTEX-12WSL	M	50-59	1.17	390.3	31.11
GTEX.12WSN.5004.SM.793CE	Lung	Lung	GTEX-12WSN	M	40-49	1.27	158.3	90.71
GTEX.12ZZW.0926.SM.5LZUD	Lung	Lung	GTEX-12ZZW	M	50-59	1.99	112.6	15.6
GTEX.12ZZY.0926.SM.5EQ6I	Lung	Lung	GTEX-12ZZY	M	60-69	0.8175	111.8	37.95
GTEX.13111.0426.SM.5DUXR	Lung	Lung	GTEX-13111	M	50-59	0.9013	156.6	76.96
GTEX.13113.5004.SM.79ONL	Lung	Lung	GTEX-13113	F	60-69	23.03	157.1	36.68
GTEX.1313W.0926.SM.5EQ56	Lung	Lung	GTEX-1313W	F	50-59	0.3589	466.1	40.06
GTEX.131XE.0726.SM.5HL9K	Lung	Lung	GTEX-131XE	M	50-59	0.4252	119.8	20.95
GTEX.131XF.1026.SM.5BC6A	Lung	Lung	GTEX-131XF	M	60-69	1.946	124.5	40.31
GTEX.131XH.0426.SM.5DUWU	Lung	Lung	GTEX-131XH	M	50-59	0.7477	151.1	64.32
GTEX.131XW.1126.SM.5EGK4	Lung	Lung	GTEX-131XW	F	50-59	2.699	110	23.19
GTEX.131YS.0926.SM.5IJB9	Lung	Lung	GTEX-131YS	F	60-69	0.235	112.7	32.61
GTEX.132NY.1226.SM.5PNVF	Lung	Lung	GTEX-132NY	M	60-69	0.4182	238.9	50.05
GTEX.132QS.0726.SM.5IJE9	Lung	Lung	GTEX-132QS	M	60-69	1.284	328.2	91.68
GTEX.1339X.0626.SM.5IJER	Lung	Lung	GTEX-1339X	M	40-49	0.7988	159.9	59.82
GTEX.133LE.0526.SM.5N9EJ	Lung	Lung	GTEX-133LE	F	20-29	1.223	467.4	86.64
GTEX.1399S.1726.SM.5L3DI	Lung	Lung	GTEX-1399S	F	30-39	3.065	117.4	81.49
GTEX.1399U.0826.SM.5KM1P	Lung	Lung	GTEX-1399U	F	50-59	1.348	95.98	96.03
GTEX.139T6.0426.SM.5IJEM	Lung	Lung	GTEX-139T6	M	50-59	1.562	701.1	32.51
GTEX.139TT.0726.SM.5K7XW	Lung	Lung	GTEX-139TT	M	60-69	1.14	188.3	50.82
GTEX.139UW.0226.SM.5K7WU	Lung	Lung	GTEX-139UW	M	60-69	0.41	214.9	63.99
GTEX.139YR.0926.SM.5LZYB	Lung	Lung	GTEX-139YR	M	50-59	1.012	507.7	32.71
GTEX.13CF3.0426.SM.5IJEU	Lung	Lung	GTEX-13CF3	F	60-69	4.319	625.6	22.3
GTEX.13D11.0326.SM.5LZXX	Lung	Lung	GTEX-13D11	F	50-59	1.763	778.9	36.14
GTEX.13FH7.1726.SM.5IJE7	Lung	Lung	GTEX-13FH7	F	50-59	2.695	684.8	28.78
GTEX.13FHO.1026.SM.5KM1Q	Lung	Lung	GTEX-13FHO	M	60-69	0.153	93.8	32.71
GTEX.13FHP.0726.SM.5K7YI	Lung	Lung	GTEX-13FHP	M	50-59	0.9204	98.41	62.73
GTEX.13FLV.0426.SM.5KLZA	Lung	Lung	GTEX-13FLV	M	50-59	0.6211	276.6	26.51
GTEX.13FTX.0326.SM.5J2NG	Lung	Lung	GTEX-13FTX	F	20-29	1.237	114.1	50.32
GTEX.13FTY.0126.SM.5J2NZ	Lung	Lung	GTEX-13FTY	F	40-49	0.242	162.1	83.83
GTEX.13FTZ.0526.SM.5IJCW	Lung	Lung	GTEX-13FTZ	M	60-69	1.192	101	13.74
GTEX.13G51.0426.SM.5K7Z5	Lung	Lung	GTEX-13G51	M	60-69	0.5528	292.3	58.44
GTEX.13JUV.0526.SM.5K7XE	Lung	Lung	GTEX-13JUV	F	40-49	0.4605	259	16.72
GTEX.13JVG.1426.SM.5MR4W	Lung	Lung	GTEX-13JVG	M	60-69	2.793	190.7	14.27
GTEX.13N11.0326.SM.5LUA3	Lung	Lung	GTEX-13N11	F	50-59	0.353	89.68	17.98
GTEX.13N1W.0726.SM.5MR57	Lung	Lung	GTEX-13N1W	M	70-79	1.071	452.9	190.4
GTEX.13N2G.0826.SM.5IJE6	Lung	Lung	GTEX-13N2G	M	60-69	1.138	142.9	95.11
GTEX.13NYB.0626.SM.5MR47	Lung	Lung	GTEX-13NYB	M	40-49	1.645	185.1	68.14
GTEX.13NYS.1626.SM.5J2MU	Lung	Lung	GTEX-13NYS	M	60-69	2.329	157.2	21.84
GTEX.13NZ8.0326.SM.5L3DF	Lung	Lung	GTEX-13NZ8	F	60-69	0.9065	77.6	37.94
GTEX.13NZ9.0926.SM.5KM12	Lung	Lung	GTEX-13NZ9	M	50-59	0.5004	94.88	18.93
GTEX.13NZA.1426.SM.5KM4Y	Lung	Lung	GTEX-13NZA	M	60-69	0.2309	164.8	25.87
GTEX.13O21.3026.SM.5J2NI	Lung	Lung	GTEX-13O21	M	50-59	2.458	118.4	79.47
GTEX.13O3O.0726.SM.5J1N7	Lung	Lung	GTEX-13O3O	F	60-69	0.8705	274.4	48.9
GTEX.13O3P.1026.SM.5N9E7	Lung	Lung	GTEX-13O3P	M	50-59	1.221	210.9	43.27
GTEX.13O3Q.0526.SM.5KM18	Lung	Lung	GTEX-13O3Q	M	50-59	0.182	109.1	44.2
GTEX.13O61.0726.SM.5J2MD	Lung	Lung	GTEX-13O61	M	60-69	3.685	199.5	78.4
GTEX.13OVG.0326.SM.5KM57	Lung	Lung	GTEX-13OVG	M	60-69	0.7295	115.9	142.7
GTEX.13OVH.1026.SM.5J2NP	Lung	Lung	GTEX-13OVH	M	70-79	5.802	297.4	75.43
GTEX.13OVJ.0726.SM.5KM1W	Lung	Lung	GTEX-13OVJ	F	50-59	0.2086	586.1	8.775
GTEX.13OVL.0626.SM.5KM13	Lung	Lung	GTEX-13OVL	M	50-59	0.2431	77.17	7.28
GTEX.13OW5.0726.SM.5KLZK	Lung	Lung	GTEX-13OW5	M	60-69	0.4977	126.7	23.43
GTEX.13OW6.0826.SM.5L3GA	Lung	Lung	GTEX-13OW6	M	50-59	0.7184	550.6	111.4
GTEX.13OW7.0926.SM.5L3EX	Lung	Lung	GTEX-13OW7	M	50-59	0.7855	111.4	41.29
GTEX.13OW8.1726.SM.5L3GO	Lung	Lung	GTEX-13OW8	M	60-69	3.941	203.7	36.8
GTEX.13PL7.1726.SM.5J2NX	Lung	Lung	GTEX-13PL7	F	60-69	0.8723	147.5	89.09
GTEX.13PVQ.0926.SM.5IJFD	Lung	Lung	GTEX-13PVQ	M	50-59	0.4494	256.8	35.19
GTEX.13QBU.0726.SM.5J2OA	Lung	Lung	GTEX-13QBU	F	40-49	7.083	213.8	111.1
GTEX.13QJ3.1026.SM.5QGQU	Lung	Lung	GTEX-13QJ3	M	50-59	0.5405	121.8	38.72
GTEX.13QJC.0526.SM.5RQKB	Lung	Lung	GTEX-13QJC	F	60-69	1.486	175.3	52.9
GTEX.13RTJ.1126.SM.5S2UJ	Lung	Lung	GTEX-13RTJ	M	60-69	0.6239	454.3	27.61
GTEX.13S7M.2126.SM.5S2QR	Lung	Lung	GTEX-13S7M	F	60-69	1.324	191.1	107.4
GTEX.13S86.0626.SM.5Q5E7	Lung	Lung	GTEX-13S86	M	40-49	0.6198	145.7	81.18
GTEX.13SLW.1226.SM.5S2Q7	Lung	Lung	GTEX-13SLW	M	70-79	0.2999	138.2	3.269
GTEX.13U4I.1426.SM.5J2M3	Lung	Lung	GTEX-13U4I	F	40-49	1.046	105.5	50.33
GTEX.13VXT.1426.SM.5LU4B	Lung	Lung	GTEX-13VXT	F	20-29	2.346	200.1	56.84
GTEX.13VXU.2726.SM.5LU4N	Lung	Lung	GTEX-13VXU	M	50-59	0.5321	166.2	53.15
GTEX.13W3W.0326.SM.731DS	Lung	Lung	GTEX-13W3W	F	60-69	7.846	195.8	71.58
GTEX.13X6K.1626.SM.7EWCX	Lung	Lung	GTEX-13X6K	F	60-69	0.534	220.3	34.18
GTEX.13YAN.1026.SM.5O9CF	Lung	Lung	GTEX-13YAN	M	60-69	0.8903	209.7	45.4
GTEX.144GM.0126.SM.5Q5AX	Lung	Lung	GTEX-144GM	M	20-29	0.5463	654.4	30.24
GTEX.144GN.0426.SM.5O9AP	Lung	Lung	GTEX-144GN	M	50-59	2.758	380.8	31.28
GTEX.144GO.0226.SM.5LUB1	Lung	Lung	GTEX-144GO	M	60-69	0.2592	449.3	89.99
GTEX.145LS.1226.SM.5Q5D9	Lung	Lung	GTEX-145LS	F	60-69	2.289	446.2	124.7
GTEX.145LT.0326.SM.5LUAD	Lung	Lung	GTEX-145LT	M	40-49	2.403	424.9	54.73
GTEX.145LU.0526.SM.5O9AT	Lung	Lung	GTEX-145LU	M	50-59	1.467	112.5	28.95
GTEX.145ME.0226.SM.5S2QN	Lung	Lung	GTEX-145ME	F	40-49	1.106	255.4	58.03
GTEX.145MF.0726.SM.5Q5BT	Lung	Lung	GTEX-145MF	M	50-59	1.565	273.4	68.39
GTEX.145MH.0626.SM.5NQAK	Lung	Lung	GTEX-145MH	M	50-59	1.051	108.7	30.15
GTEX.145MN.0926.SM.5NQBT	Lung	Lung	GTEX-145MN	M	30-39	1.452	100.8	57.41
GTEX.145MO.1326.SM.5Q5EF	Lung	Lung	GTEX-145MO	M	60-69	2.902	228.3	40.08
GTEX.146FH.1226.SM.5NQB6	Lung	Lung	GTEX-146FH	F	50-59	0.6082	236.6	23.57
GTEX.146FQ.0926.SM.5LUAV	Lung	Lung	GTEX-146FQ	M	30-39	0.6083	383.7	29.52
GTEX.1477Z.0626.SM.5NQB7	Lung	Lung	GTEX-1477Z	M	60-69	0.4066	70.89	13.94
GTEX.147F3.0726.SM.5NQ9U	Lung	Lung	GTEX-147F3	F	50-59	1.408	268.2	77.83
GTEX.147F4.0926.SM.5Q5EO	Lung	Lung	GTEX-147F4	M	50-59	0.3811	214.8	44.77
GTEX.147GR.1226.SM.5TDCL	Lung	Lung	GTEX-147GR	M	60-69	0.9387	509.3	56.2
GTEX.147JS.1226.SM.5RQK4	Lung	Lung	GTEX-147JS	M	60-69	0.4963	484.4	33.42
GTEX.148VI.0226.SM.5RQKA	Lung	Lung	GTEX-148VI	F	60-69	0.2108	198.2	33.22
GTEX.148VJ.0826.SM.5LU8V	Lung	Lung	GTEX-148VJ	M	70-79	0.9858	199.2	27.16
GTEX.1497J.0326.SM.5Q5CN	Lung	Lung	GTEX-1497J	M	60-69	2.478	211	29.27
GTEX.14A6H.0526.SM.5NQAZ	Lung	Lung	GTEX-14A6H	M	30-39	0.7613	363.6	21.64
GTEX.14ABY.1126.SM.5Q5F8	Lung	Lung	GTEX-14ABY	M	50-59	0.5393	86.43	64.58
GTEX.14AS3.0926.SM.5TDD6	Lung	Lung	GTEX-14AS3	F	40-49	1.062	94.35	28.63
GTEX.14BIL.1226.SM.79OME	Lung	Lung	GTEX-14BIL	M	50-59	1.119	77.04	43.42
GTEX.14BMU.0526.SM.73KW4	Lung	Lung	GTEX-14BMU	F	20-29	3.076	338.2	51.61
GTEX.14BMV.0826.SM.73KXU	Lung	Lung	GTEX-14BMV	M	50-59	0.6509	338.9	50.59
GTEX.14C39.0326.SM.5TDDX	Lung	Lung	GTEX-14C39	M	40-49	0.6919	174.7	32.12
GTEX.14C5O.1126.SM.5TDEH	Lung	Lung	GTEX-14C5O	M	60-69	0.5697	94.69	47.29
GTEX.14DAQ.0926.SM.793AZ	Lung	Lung	GTEX-14DAQ	F	60-69	0.9347	195.9	145.8
GTEX.14DAR.0226.SM.5S2PR	Lung	Lung	GTEX-14DAR	M	50-59	2.503	177.7	95.29
GTEX.14E1K.0226.SM.62LDT	Lung	Lung	GTEX-14E1K	M	50-59	1.806	172.5	71.39
GTEX.14E6C.1426.SM.5ZZWH	Lung	Lung	GTEX-14E6C	M	40-49	1.007	125.7	60.44
GTEX.14E6D.1026.SM.5S2RS	Lung	Lung	GTEX-14E6D	M	50-59	1.341	85.69	27.56
GTEX.14E6E.0426.SM.73KUE	Lung	Lung	GTEX-14E6E	M	30-39	2.343	282.6	83.09
GTEX.14E7W.1326.SM.5RQIV	Lung	Lung	GTEX-14E7W	M	70-79	0.507	293.5	46.54
GTEX.14JG1.0926.SM.5YY8W	Lung	Lung	GTEX-14JG1	M	40-49	0.3578	345.7	35.36
GTEX.14JG6.0326.SM.6AJBT	Lung	Lung	GTEX-14JG6	F	30-39	1.79	190.3	188.8
GTEX.14JIY.1326.SM.6AJB3	Lung	Lung	GTEX-14JIY	M	60-69	0.5159	106.8	23.1
GTEX.14LLW.0726.SM.5ZZVV	Lung	Lung	GTEX-14LLW	F	70-79	4.345	76.44	20.41
GTEX.14LZ3.0726.SM.5YYAB	Lung	Lung	GTEX-14LZ3	F	60-69	4.026	113	24.59
GTEX.14PHY.0526.SM.664NM	Lung	Lung	GTEX-14PHY	F	60-69	1.382	150.8	37.26
GTEX.14PJ4.0626.SM.6AJBS	Lung	Lung	GTEX-14PJ4	M	60-69	1.406	167.1	122.7
GTEX.14PJ5.0226.SM.5YY99	Lung	Lung	GTEX-14PJ5	F	60-69	5.215	158.7	85.26
GTEX.14PJM.0926.SM.6AJ9Y	Lung	Lung	GTEX-14PJM	F	50-59	1.511	243.4	125.6
GTEX.14PJO.0926.SM.686YT	Lung	Lung	GTEX-14PJO	M	60-69	0.9528	116.2	29.84
GTEX.14PK6.0326.SM.6AJ9S	Lung	Lung	GTEX-14PK6	F	70-79	2.277	142.1	50.78
GTEX.14PQA.1126.SM.7KUM4	Lung	Lung	GTEX-14PQA	F	50-59	0.4386	228.1	3.469
GTEX.14XAO.0526.SM.6AJB7	Lung	Lung	GTEX-14XAO	F	60-69	2.92	289.7	70.69
GTEX.15CHC.0226.SM.5YYBB	Lung	Lung	GTEX-15CHC	F	60-69	1.984	168.2	49.87
GTEX.15CHR.0726.SM.7EPHG	Lung	Lung	GTEX-15CHR	M	50-59	0.682	170.4	44.5
GTEX.15D1Q.0526.SM.6AJAY	Lung	Lung	GTEX-15D1Q	M	40-49	0.8472	118.8	37.47
GTEX.15EOM.5010.SM.7P8PA	Lung	Lung	GTEX-15EOM	F	20-29	1.833	560.8	72.68
GTEX.15ER7.0926.SM.7KUMG	Lung	Lung	GTEX-15ER7	F	20-29	0.2179	113.3	44.45
GTEX.15EU6.1226.SM.6AJBE	Lung	Lung	GTEX-15EU6	M	50-59	1.349	277.4	44.36
GTEX.15FZZ.0326.SM.6M48O	Lung	Lung	GTEX-15FZZ	F	30-39	0.9279	266.2	39.45
GTEX.15G1A.0426.SM.6M468	Lung	Lung	GTEX-15G1A	M	30-39	2.448	540	31.33
GTEX.15RIE.0326.SM.6PAMC	Lung	Lung	GTEX-15RIE	M	60-69	0.6704	109.6	27.09
GTEX.15RJ7.0626.SM.6M47V	Lung	Lung	GTEX-15RJ7	M	40-49	1.103	238.2	34.73
GTEX.15RJE.1026.SM.6M46X	Lung	Lung	GTEX-15RJE	M	40-49	0.5412	104.2	12.84
GTEX.15SB6.0426.SM.6LPJ5	Lung	Lung	GTEX-15SB6	F	50-59	0.6912	147.5	35.38
GTEX.15SHV.0326.SM.6M475	Lung	Lung	GTEX-15SHV	M	60-69	4.951	182.1	64.76
GTEX.15SHW.0926.SM.6LPIO	Lung	Lung	GTEX-15SHW	M	60-69	1.29	104.5	10.28
GTEX.15SKB.0826.SM.7KUFB	Lung	Lung	GTEX-15SKB	M	60-69	0.7438	106.9	15.85
GTEX.15UKP.1926.SM.6LPI9	Lung	Lung	GTEX-15UKP	M	20-29	1.469	282.2	96.29
GTEX.169BO.0226.SM.79OL1	Lung	Lung	GTEX-169BO	M	50-59	1.717	142.3	31.26
GTEX.16AAH.0426.SM.7DUFM	Lung	Lung	GTEX-16AAH	M	50-59	3.237	563.4	57.89
GTEX.16GPK.1826.SM.7MGW5	Lung	Lung	GTEX-16GPK	M	60-69	0.4622	72.94	10.66
GTEX.16MT8.1026.SM.6LPK1	Lung	Lung	GTEX-16MT8	F	60-69	0.3741	108.7	10.19
GTEX.16MTA.1226.SM.7KULL	Lung	Lung	GTEX-16MTA	M	50-59	1.622	344.4	60.25
GTEX.16NGA.0226.SM.718AI	Lung	Lung	GTEX-16NGA	F	40-49	1.279	122.6	49.06
GTEX.16XZZ.0926.SM.7DHLI	Lung	Lung	GTEX-16XZZ	M	60-69	4.787	191.1	93.45
GTEX.16Z82.1026.SM.6M48A	Lung	Lung	GTEX-16Z82	M	60-69	0.2794	204.1	30.27
GTEX.178AV.0326.SM.6LPJF	Lung	Lung	GTEX-178AV	M	40-49	0.962	237.8	28.91
GTEX.17EVP.0726.SM.7EWDX	Lung	Lung	GTEX-17EVP	M	40-49	2.067	221.1	47.41
GTEX.17EVQ.1526.SM.79ONG	Lung	Lung	GTEX-17EVQ	M	70-79	0.7901	296.2	23.26
GTEX.17F96.0626.SM.793CC	Lung	Lung	GTEX-17F96	M	70-79	1.1	261.4	34.58
GTEX.17F98.0226.SM.793BV	Lung	Lung	GTEX-17F98	F	40-49	1.912	188.4	69.69
GTEX.17F9Y.1026.SM.7IGO4	Lung	Lung	GTEX-17F9Y	F	70-79	0.9448	180	35.86
GTEX.17GQL.0726.SM.731BL	Lung	Lung	GTEX-17GQL	M	60-69	2.707	89.77	28.57
GTEX.17HG3.0326.SM.7IGP4	Lung	Lung	GTEX-17HG3	F	30-39	0.1509	36.73	22.38
GTEX.17HGU.0926.SM.79OKO	Lung	Lung	GTEX-17HGU	M	50-59	0.4082	481	2.925
GTEX.17HHE.0626.SM.7DHL6	Lung	Lung	GTEX-17HHE	M	50-59	1.346	88.37	38.35
GTEX.17HII.0926.SM.79ON7	Lung	Lung	GTEX-17HII	M	50-59	0.5484	164.2	36.08
GTEX.17JCI.1526.SM.7IGOQ	Lung	Lung	GTEX-17JCI	F	60-69	0.3608	117.6	29.34
GTEX.17KNJ.0926.SM.7IGP2	Lung	Lung	GTEX-17KNJ	M	50-59	0.4995	87.9	14.2
GTEX.17MF6.0826.SM.7LT8F	Lung	Lung	GTEX-17MF6	M	40-49	0.3619	97.6	22.74
GTEX.183FY.0726.SM.793C3	Lung	Lung	GTEX-183FY	M	20-29	1.61	379.3	34.09
GTEX.18465.0626.SM.7LT8X	Lung	Lung	GTEX-18465	M	50-59	1.59	184.6	109.1
GTEX.18A66.0926.SM.718BG	Lung	Lung	GTEX-18A66	M	60-69	1.636	565.5	30.37
GTEX.18A67.1126.SM.7KFSB	Lung	Lung	GTEX-18A67	M	50-59	2.131	135.3	73.78
GTEX.18A6Q.0826.SM.7KFRD	Lung	Lung	GTEX-18A6Q	M	60-69	0.3563	96.99	28.3
GTEX.18A7A.1026.SM.7LT8B	Lung	Lung	GTEX-18A7A	F	50-59	0.2796	276.6	79.03
GTEX.18D9A.0226.SM.7KFSJ	Lung	Lung	GTEX-18D9A	F	30-39	1.636	259.4	62.33
GTEX.18D9B.1026.SM.CNPO5	Lung	Lung	GTEX-18D9B	M	60-69	4.032	204.5	14.56
GTEX.18D9U.0526.SM.72D7C	Lung	Lung	GTEX-18D9U	M	40-49	4.865	213.8	41.46
GTEX.18QFQ.0926.SM.7LG4V	Lung	Lung	GTEX-18QFQ	M	30-39	0.7942	144.6	107
GTEX.1A32A.0726.SM.731D4	Lung	Lung	GTEX-1A32A	F	50-59	1.626	369.9	131.3
GTEX.1A3MV.0526.SM.72D5A	Lung	Lung	GTEX-1A3MV	M	30-39	2.297	137.3	78.47
GTEX.1A8FM.0826.SM.793D5	Lung	Lung	GTEX-1A8FM	F	50-59	1.355	262.1	66.11
GTEX.1A8G6.0726.SM.73KV5	Lung	Lung	GTEX-1A8G6	M	60-69	0.6512	374.8	65.77
GTEX.1AX8Z.5010.SM.AHZ33	Lung	Lung	GTEX-1AX8Z	M	60-69	1.974	609.1	99.69
GTEX.1AX9I.0826.SM.73KUT	Lung	Lung	GTEX-1AX9I	M	60-69	0.8881	142.4	48.95
GTEX.1AX9J.1626.SM.73KUI	Lung	Lung	GTEX-1AX9J	M	60-69	1.344	145.9	208.1
GTEX.1AX9K.0826.SM.731F9	Lung	Lung	GTEX-1AX9K	M	50-59	9.243	293.5	39.21
GTEX.1AYCT.0726.SM.7IGNG	Lung	Lung	GTEX-1AYCT	M	50-59	1.27	258.1	67.16
GTEX.1AYD5.1226.SM.7EWEP	Lung	Lung	GTEX-1AYD5	M	50-59	0.4259	111.6	12.83
GTEX.1B8KZ.0526.SM.73KW2	Lung	Lung	GTEX-1B8KZ	M	50-59	0.8451	111	26.1
GTEX.1B8L1.0626.SM.7EPHL	Lung	Lung	GTEX-1B8L1	M	60-69	0.3444	246.3	72.59
GTEX.1B8SF.0826.SM.73KW8	Lung	Lung	GTEX-1B8SF	M	60-69	0.5554	124.8	83.41
GTEX.1B932.0726.SM.731EY	Lung	Lung	GTEX-1B932	F	40-49	0.6555	101.8	36.39
GTEX.1B933.0926.SM.9OSVH	Lung	Lung	GTEX-1B933	F	50-59	0.1961	185.9	39.35
GTEX.1B97I.0226.SM.73KVO	Lung	Lung	GTEX-1B97I	M	40-49	2.471	274.4	82.24
GTEX.1B996.0726.SM.7IGPI	Lung	Lung	GTEX-1B996	M	60-69	2.328	516.9	109.5
GTEX.1BAJH.1326.SM.7RHFS	Lung	Lung	GTEX-1BAJH	M	70-79	0.6223	218.3	12.03
GTEX.1C4CL.0826.SM.7EWEZ	Lung	Lung	GTEX-1C4CL	M	30-39	0.6832	124.4	31.41
GTEX.1C64O.1226.SM.79OOC	Lung	Lung	GTEX-1C64O	M	60-69	1.796	145.9	62.93
GTEX.1C6VR.0626.SM.79OOY	Lung	Lung	GTEX-1C6VR	M	60-69	1.162	277.5	48.75
GTEX.1C6VS.1226.SM.79OO2	Lung	Lung	GTEX-1C6VS	M	60-69	1.743	232.3	93.44
GTEX.1C6WA.0726.SM.7IGQ5	Lung	Lung	GTEX-1C6WA	M	60-69	3.48	234	27.15
GTEX.1CAMQ.1026.SM.7EPIC	Lung	Lung	GTEX-1CAMQ	M	40-49	0.4682	176.9	4.553
GTEX.1CAV2.0626.SM.7P8QE	Lung	Lung	GTEX-1CAV2	F	40-49	0.4387	239.6	23.7
GTEX.1CB4F.0926.SM.7DHMJ	Lung	Lung	GTEX-1CB4F	M	60-69	0.8418	205.1	28.81
GTEX.1CB4I.2126.SM.793AG	Lung	Lung	GTEX-1CB4I	M	50-59	2.711	307.1	80.59
GTEX.1CB4J.1726.SM.79OOL	Lung	Lung	GTEX-1CB4J	M	60-69	0.8362	424.9	3.538
GTEX.1E1VI.0926.SM.7P8T3	Lung	Lung	GTEX-1E1VI	M	50-59	0.7183	314	102.9
GTEX.1E2YA.0926.SM.7MXUK	Lung	Lung	GTEX-1E2YA	M	50-59	0.4102	233.8	29.25
GTEX.1EKGG.1326.SM.7MXUM	Lung	Lung	GTEX-1EKGG	M	60-69	0.6643	122.8	14.35
GTEX.1EMGI.1426.SM.7IGNQ	Lung	Lung	GTEX-1EMGI	M	60-69	0.3279	186.1	16.42
GTEX.1EN7A.0826.SM.7MKFV	Lung	Lung	GTEX-1EN7A	M	40-49	0.3462	196.9	34.53
GTEX.1EWIQ.0926.SM.7RHG7	Lung	Lung	GTEX-1EWIQ	F	70-79	0.957	263.5	30.36
GTEX.1EX96.0226.SM.7RHHR	Lung	Lung	GTEX-1EX96	M	50-59	0.4224	293.9	47.4
GTEX.1F48J.0826.SM.9WPOD	Lung	Lung	GTEX-1F48J	F	50-59	1.362	286	36.12
GTEX.1F5PK.0526.SM.7MXUA	Lung	Lung	GTEX-1F5PK	M	50-59	2.518	231.7	59.76
GTEX.1F6I4.1026.SM.7P8PS	Lung	Lung	GTEX-1F6I4	M	60-69	0.3061	73.67	48.82
GTEX.1F6RS.0826.SM.7P8T9	Lung	Lung	GTEX-1F6RS	F	60-69	9.502	104.8	57.75
GTEX.1F75B.1026.SM.9JGFS	Lung	Lung	GTEX-1F75B	M	50-59	6.735	107.3	45.73
GTEX.1F75W.0626.SM.7PC13	Lung	Lung	GTEX-1F75W	M	60-69	0.894	115.3	46.08
GTEX.1F7RK.0826.SM.7SB8V	Lung	Lung	GTEX-1F7RK	F	20-29	0.5091	91.53	1.764
GTEX.1F88F.0926.SM.7RHH8	Lung	Lung	GTEX-1F88F	F	60-69	0.9558	219.2	53.25
GTEX.1FIGZ.0326.SM.7RHGT	Lung	Lung	GTEX-1FIGZ	M	40-49	5.353	117.6	49.98
GTEX.1GF9V.1026.SM.9KNW3	Lung	Lung	GTEX-1GF9V	M	60-69	1.06	123	15.35
GTEX.1GF9X.0326.SM.7P8R9	Lung	Lung	GTEX-1GF9X	F	40-49	0.9422	149.1	37.37
GTEX.1GL5R.0526.SM.9WPOQ	Lung	Lung	GTEX-1GL5R	M	50-59	2.335	167.8	116.3
GTEX.1GMR2.0126.SM.9JGHC	Lung	Lung	GTEX-1GMR2	M	50-59	1.481	157.5	94.87
GTEX.1GMR3.0226.SM.7RHIB	Lung	Lung	GTEX-1GMR3	M	40-49	0.2956	169.4	33.92
GTEX.1GMR8.1426.SM.7RHHL	Lung	Lung	GTEX-1GMR8	F	50-59	0.4785	98.15	29.95
GTEX.1GMRU.1426.SM.9WPPL	Lung	Lung	GTEX-1GMRU	M	50-59	0.945	72.21	68.81
GTEX.1GN1U.1026.SM.9WYUP	Lung	Lung	GTEX-1GN1U	F	50-59	2.825	136.2	15.53
GTEX.1GN1W.1026.SM.9OSW2	Lung	Lung	GTEX-1GN1W	F	50-59	1.619	411.5	38.45
GTEX.1GN2E.1526.SM.7P8TD	Lung	Lung	GTEX-1GN2E	M	60-69	1.024	94.98	22
GTEX.1GN73.1026.SM.9KNV9	Lung	Lung	GTEX-1GN73	M	60-69	0.6327	312.4	43.55
GTEX.1GPI7.1526.SM.9JGG8	Lung	Lung	GTEX-1GPI7	M	20-29	1.343	429.4	104.5
GTEX.1GTWX.0626.SM.9WYU1	Lung	Lung	GTEX-1GTWX	M	60-69	0.9329	91.63	21.77
GTEX.1GZ2Q.0726.SM.9KNVV	Lung	Lung	GTEX-1GZ2Q	M	40-49	0.3283	113.9	4.575
GTEX.1GZ4H.0426.SM.7MXV5	Lung	Lung	GTEX-1GZ4H	F	50-59	2.162	141.5	109
GTEX.1GZ4I.0726.SM.9QEHL	Lung	Lung	GTEX-1GZ4I	M	50-59	2.783	247.4	44.2
GTEX.1GZHY.0826.SM.9OSXT	Lung	Lung	GTEX-1GZHY	F	50-59	0.2989	86.81	25.19
GTEX.1H11D.0726.SM.9OSWA	Lung	Lung	GTEX-1H11D	M	40-49	1.906	325.9	30.36
GTEX.1H1CY.0626.SM.9KNVE	Lung	Lung	GTEX-1H1CY	F	60-69	0.8463	167.5	14.91
GTEX.1H1DG.1026.SM.9MQJS	Lung	Lung	GTEX-1H1DG	M	70-79	0.5087	230.9	52.02
GTEX.1H1E6.0726.SM.9WPQ4	Lung	Lung	GTEX-1H1E6	M	30-39	2.033	145.7	57.84
GTEX.1H1ZS.0826.SM.A9SMD	Lung	Lung	GTEX-1H1ZS	M	70-79	0.7902	199.4	9.422
GTEX.1H23P.1026.SM.9QEHQ	Lung	Lung	GTEX-1H23P	M	60-69	1.409	250	24.75
GTEX.1H2FU.1226.SM.9KNVY	Lung	Lung	GTEX-1H2FU	F	60-69	0.7145	177.8	41.92
GTEX.1H3O1.0326.SM.9WPO8	Lung	Lung	GTEX-1H3O1	M	60-69	0.2757	51.82	29.93
GTEX.1H3VY.1426.SM.9WPOB	Lung	Lung	GTEX-1H3VY	M	50-59	1.079	312.8	69.1
GTEX.1HB9E.0726.SM.AHZ4L	Lung	Lung	GTEX-1HB9E	M	50-59	1.216	357.2	67.07
GTEX.1HBPH.1326.SM.9WYSN	Lung	Lung	GTEX-1HBPH	F	40-49	0.7645	114.9	57.55
GTEX.1HBPM.0826.SM.9WYSP	Lung	Lung	GTEX-1HBPM	F	60-69	6.263	87.93	17.6
GTEX.1HCU7.0926.SM.A96TK	Lung	Lung	GTEX-1HCU7	M	50-59	0.476	181.3	3.861
GTEX.1HCUA.0226.SM.A8N88	Lung	Lung	GTEX-1HCUA	F	50-59	1.962	229.6	66.25
GTEX.1HCVE.0626.SM.A9SL2	Lung	Lung	GTEX-1HCVE	M	50-59	0.9342	98.05	15.7
GTEX.1HFI6.0926.SM.9WPPV	Lung	Lung	GTEX-1HFI6	M	40-49	0.7346	91.78	34.16
GTEX.1HSKV.1126.SM.ADEIA	Lung	Lung	GTEX-1HSKV	M	60-69	0.994	340.3	58.54
GTEX.1HSMO.0926.SM.A96S7	Lung	Lung	GTEX-1HSMO	M	60-69	1.593	202.6	21.53
GTEX.1HSMP.1326.SM.A96TR	Lung	Lung	GTEX-1HSMP	M	70-79	1.85	130	34.58
GTEX.1HSMQ.0726.SM.B2LXY	Lung	Lung	GTEX-1HSMQ	M	50-59	2.795	208.9	99.72
GTEX.1HT8W.1426.SM.CE6S2	Lung	Lung	GTEX-1HT8W	M	30-39	0.578	145.9	13.44
GTEX.1I19N.0526.SM.A9G27	Lung	Lung	GTEX-1I19N	M	70-79	3.365	134.6	25.5
GTEX.1I1CD.0926.SM.CL55I	Lung	Lung	GTEX-1I1CD	F	60-69	0.5307	135.1	23.09
GTEX.1I1GP.0526.SM.ARL7G	Lung	Lung	GTEX-1I1GP	M	50-59	0.3686	903.4	16.22
GTEX.1I1GQ.1126.SM.CNNQT	Lung	Lung	GTEX-1I1GQ	M	50-59	0.484	548.8	56.67
GTEX.1I1GR.0726.SM.B2LWL	Lung	Lung	GTEX-1I1GR	M	60-69	0.6068	123.5	13.33
GTEX.1I1GS.1426.SM.COH3W	Lung	Lung	GTEX-1I1GS	M	60-69	0.6284	120.7	5.147
GTEX.1I1GU.0526.SM.B2LX2	Lung	Lung	GTEX-1I1GU	M	40-49	1.468	302.7	68.21
GTEX.1I1GV.0926.SM.B2LXM	Lung	Lung	GTEX-1I1GV	M	60-69	2.142	76.39	9.636
GTEX.1I4MK.0326.SM.B2LWP	Lung	Lung	GTEX-1I4MK	F	50-59	1.468	238.5	107
GTEX.1I6K6.0926.SM.AHZ2N	Lung	Lung	GTEX-1I6K6	M	30-39	1.012	123.3	56.02
GTEX.1I6K7.1226.SM.B2LVS	Lung	Lung	GTEX-1I6K7	M	40-49	1.608	225	96.69
GTEX.1ICLY.0926.SM.CM2RJ	Lung	Lung	GTEX-1ICLY	M	50-59	19.13	73.57	0
GTEX.1ICLZ.0926.SM.CKZPQ	Lung	Lung	GTEX-1ICLZ	M	60-69	1.488	125.4	2.036
GTEX.1IDJH.0726.SM.ARU7U	Lung	Lung	GTEX-1IDJH	M	70-79	0.5268	363.1	75.02
GTEX.1IDJI.0626.SM.C1YQD	Lung	Lung	GTEX-1IDJI	F	50-59	0.7204	332.2	14.71
GTEX.1IDJU.0226.SM.CKZOF	Lung	Lung	GTEX-1IDJU	F	60-69	1.431	169.9	65.71
GTEX.1IKJJ.0926.SM.A9G2L	Lung	Lung	GTEX-1IKJJ	M	60-69	1.871	110.2	25.24
GTEX.1IKK5.1926.SM.A9G2V	Lung	Lung	GTEX-1IKK5	M	60-69	2.757	213.7	77.77
GTEX.1IL2U.0926.SM.CKZOB	Lung	Lung	GTEX-1IL2U	M	60-69	0.5717	210.6	19.01
GTEX.1IL2V.0726.SM.ARZMB	Lung	Lung	GTEX-1IL2V	M	70-79	0.1423	138.4	32.73
GTEX.1IOXB.1126.SM.CNNQ5	Lung	Lung	GTEX-1IOXB	M	50-59	0.5547	63.59	21.76
GTEX.1IY9M.1126.SM.A9SLV	Lung	Lung	GTEX-1IY9M	M	60-69	0.8896	98.42	16.31
GTEX.1J1OQ.0926.SM.CJI34	Lung	Lung	GTEX-1J1OQ	F	40-49	0.1111	288.9	5.564
GTEX.1J1R8.0226.SM.AHZ3C	Lung	Lung	GTEX-1J1R8	M	40-49	2.522	105.2	86.37
GTEX.1J8EW.1026.SM.A96T7	Lung	Lung	GTEX-1J8EW	F	60-69	0.3245	88.01	33.24
GTEX.1J8JJ.1126.SM.CL55P	Lung	Lung	GTEX-1J8JJ	F	60-69	0.3363	268.6	34.95
GTEX.1J8QM.0526.SM.AHZ3Y	Lung	Lung	GTEX-1J8QM	F	60-69	3.554	235.3	74.97
GTEX.1JJE9.0926.SM.CNNP9	Lung	Lung	GTEX-1JJE9	M	70-79	2.848	262.6	11.47
GTEX.1JJEA.1126.SM.CKZOC	Lung	Lung	GTEX-1JJEA	M	60-69	0.6357	65.79	26.99
GTEX.1JK1U.1126.SM.CY8HK	Lung	Lung	GTEX-1JK1U	M	60-69	5.681	135.4	59.15
GTEX.1JKYN.2126.SM.ARU8W	Lung	Lung	GTEX-1JKYN	M	30-39	2.284	294	85.59
GTEX.1JMLX.0926.SM.CNNPQ	Lung	Lung	GTEX-1JMLX	M	50-59	1.311	409.6	92.38
GTEX.1JMOU.0526.SM.CNNPE	Lung	Lung	GTEX-1JMOU	F	60-69	0.9576	198.3	2.202
GTEX.1JMPZ.1126.SM.ARU8X	Lung	Lung	GTEX-1JMPZ	M	30-39	0.4576	155.8	16.82
GTEX.1JMQI.1126.SM.ARZN2	Lung	Lung	GTEX-1JMQI	M	50-59	1.739	79.93	20.56
GTEX.1JMQJ.2126.SM.CNPPA	Lung	Lung	GTEX-1JMQJ	M	50-59	0.2444	178.9	63.42
GTEX.1JMQL.1126.SM.CKZOP	Lung	Lung	GTEX-1JMQL	F	50-59	0.7522	317.3	10.07
GTEX.1JN6P.0726.SM.ARZN7	Lung	Lung	GTEX-1JN6P	M	60-69	0.4809	77.3	61.38
GTEX.1JN76.0826.SM.C1YRK	Lung	Lung	GTEX-1JN76	F	20-29	1.032	280.5	79.07
GTEX.1K2DU.0526.SM.D4P2Y	Lung	Lung	GTEX-1K2DU	M	20-29	6.752	464.2	31.01
GTEX.1K9T9.0926.SM.D3L9C	Lung	Lung	GTEX-1K9T9	F	50-59	0.6066	208.9	45.56
GTEX.1KAFJ.0326.SM.DHXJG	Lung	Lung	GTEX-1KAFJ	M	50-59	1.386	119.1	22.51
GTEX.1KANB.1026.SM.D3L9F	Lung	Lung	GTEX-1KANB	M	50-59	0.3899	106.8	32.32
GTEX.1KD4Q.0926.SM.CXZKI	Lung	Lung	GTEX-1KD4Q	M	40-49	0.2988	56.14	18.27
GTEX.1KD5A.1126.SM.CXZK6	Lung	Lung	GTEX-1KD5A	M	50-59	0.8172	279.2	35.02
GTEX.1KWVE.0426.SM.DHXJX	Lung	Lung	GTEX-1KWVE	M	30-39	0.3627	119.6	70.45
GTEX.1KXAM.0426.SM.DHXKG	Lung	Lung	GTEX-1KXAM	M	60-69	1.193	367.4	60.45
GTEX.1L5NE.0726.SM.CXZKQ	Lung	Lung	GTEX-1L5NE	M	50-59	3.862	126.4	35.9
GTEX.1LB8K.0826.SM.D4P41	Lung	Lung	GTEX-1LB8K	M	50-59	0.3731	160.2	37.34
GTEX.1LC47.1126.SM.D4P43	Lung	Lung	GTEX-1LC47	M	60-69	2.873	154.7	10.07
GTEX.1LG7Y.0826.SM.E9TJX	Lung	Lung	GTEX-1LG7Y	M	50-59	0.4794	193.9	56.65
GTEX.1LGRB.0226.SM.CNPQK	Lung	Lung	GTEX-1LGRB	F	50-59	1.913	202.4	37.02
GTEX.1LSVX.0626.SM.E9U59	Lung	Lung	GTEX-1LSVX	M	60-69	0.8122	119	38.82
GTEX.1LVAN.1126.SM.CNNRE	Lung	Lung	GTEX-1LVAN	F	50-59	3.352	72.08	23.93
GTEX.1LVAO.1226.SM.DIPGB	Lung	Lung	GTEX-1LVAO	M	60-69	1.507	233.9	18.55
GTEX.1M4P7.0826.SM.E9TJR	Lung	Lung	GTEX-1M4P7	M	60-69	0.9921	98.48	3.762
GTEX.1MA7X.0626.SM.E9TJI	Lung	Lung	GTEX-1MA7X	M	60-69	0.5858	81.76	43.4
GTEX.1MCC2.0726.SM.EV7AL	Lung	Lung	GTEX-1MCC2	F	30-39	2.118	95.7	52.62
GTEX.1MGNQ.0826.SM.EVR41	Lung	Lung	GTEX-1MGNQ	M	40-49	1.009	113.8	61.02
GTEX.1MJIX.0626.SM.DTX8V	Lung	Lung	GTEX-1MJIX	M	40-49	1.577	126.2	81.41
GTEX.1MJK2.1126.SM.E9TJ7	Lung	Lung	GTEX-1MJK2	M	50-59	1.03	87.16	58.17
GTEX.1N2DW.1126.SM.EVR59	Lung	Lung	GTEX-1N2DW	M	50-59	0.1419	249.9	16.95
GTEX.1NSGN.1626.SM.EXOJF	Lung	Lung	GTEX-1NSGN	M	50-59	1.22	349.1	166.8
GTEX.1NV5F.0926.SM.DTX8N	Lung	Lung	GTEX-1NV5F	F	60-69	1.493	586.5	19.75
GTEX.1OJC3.0726.SM.DTX92	Lung	Lung	GTEX-1OJC3	M	20-29	1.261	271.7	60.24
GTEX.1OJC4.0626.SM.DTXEY	Lung	Lung	GTEX-1OJC4	F	50-59	0.2517	66.46	49.06
GTEX.1P4AB.1026.SM.DTXES	Lung	Lung	GTEX-1P4AB	M	50-59	0.4911	112.2	33.82
GTEX.1PIIG.1826.SM.DTX7N	Lung	Lung	GTEX-1PIIG	M	30-39	1.044	578.9	30.54
GTEX.1PPGY.1826.SM.EXOJ8	Lung	Lung	GTEX-1PPGY	M	60-69	0.4904	176.2	37.23
GTEX.1PPH7.0226.SM.E76Q1	Lung	Lung	GTEX-1PPH7	M	40-49	0.2943	87.06	22.18
GTEX.1PWST.0826.SM.DTXF1	Lung	Lung	GTEX-1PWST	M	70-79	0.6754	291.9	9.794
GTEX.1QAET.0426.SM.EXUSM	Lung	Lung	GTEX-1QAET	M	50-59	0.7422	181.4	52
GTEX.1QCLY.1026.SM.EWRNI	Lung	Lung	GTEX-1QCLY	M	30-39	6.041	126.6	94.1
GTEX.1QEPI.0826.SM.DTX9B	Lung	Lung	GTEX-1QEPI	F	60-69	0.2953	112.4	28.61
GTEX.1QMI2.0926.SM.DTX7S	Lung	Lung	GTEX-1QMI2	M	60-69	0.8676	124.5	30.33
GTEX.1QP29.1226.SM.E6CQ1	Lung	Lung	GTEX-1QP29	M	50-59	1.693	330.7	96.57
GTEX.1QP2A.1226.SM.EVR3I	Lung	Lung	GTEX-1QP2A	M	50-59	0.9939	455.9	95.12
GTEX.1R9PM.0426.SM.EVR3P	Lung	Lung	GTEX-1R9PM	M	20-29	1.214	189.7	50.76
GTEX.1RAZQ.1026.SM.EAZ4R	Lung	Lung	GTEX-1RAZQ	M	30-39	1.603	278.4	27.78
GTEX.1RAZR.0726.SM.EV7BA	Lung	Lung	GTEX-1RAZR	M	40-49	0.4544	141	31.67
GTEX.1RAZS.2226.SM.E8VMU	Lung	Lung	GTEX-1RAZS	M	50-59	1.288	69.09	26.29
GTEX.1RDX4.1626.SM.EVR53	Lung	Lung	GTEX-1RDX4	F	50-59	0.535	104.2	24.93
GTEX.1RLM8.0626.SM.E76OW	Lung	Lung	GTEX-1RLM8	M	50-59	1.581	303.2	38.63
GTEX.1RNSC.1226.SM.E9U52	Lung	Lung	GTEX-1RNSC	M	60-69	1.269	147.6	10.24
GTEX.1RQED.1026.SM.EVYCT	Lung	Lung	GTEX-1RQED	M	60-69	2.059	412.4	31.1
GTEX.1S5VW.0926.SM.EWRNU	Lung	Lung	GTEX-1S5VW	M	60-69	2.111	447.1	29.31
GTEX.1S82P.0826.SM.EVR4P	Lung	Lung	GTEX-1S82P	F	60-69	0.7695	132.8	82.19
GTEX.N7MS.0926.SM.2HMIZ	Lung	Lung	GTEX-N7MS	M	60-69	1.39	101.2	80.14
GTEX.N7MT.0126.SM.2D7VT	Lung	Lung	GTEX-N7MT	F	60-69	0.4571	144.1	8.319
GTEX.NFK9.1026.SM.2HMK1	Lung	Lung	GTEX-NFK9	M	40-49	1.615	215.2	74.34
GTEX.NPJ8.0326.SM.2D7VV	Lung	Lung	GTEX-NPJ8	M	40-49	1.55	98.47	45.66
GTEX.O5YT.0526.SM.32PK8	Lung	Lung	GTEX-O5YT	M	20-29	1.911	926.3	32.11
GTEX.O5YV.0526.SM.2I5GE	Lung	Lung	GTEX-O5YV	F	60-69	2.127	354.7	17.33
GTEX.O5YW.0526.SM.2YUMX	Lung	Lung	GTEX-O5YW	M	50-59	2.86	108.6	142
GTEX.OHPL.0526.SM.3NM8U	Lung	Lung	GTEX-OHPL	F	60-69	0.8639	253.8	43.39
GTEX.OHPM.0526.SM.2YUMJ	Lung	Lung	GTEX-OHPM	M	50-59	1.173	309.7	63.21
GTEX.OIZF.0526.SM.7MXVM	Lung	Lung	GTEX-OIZF	M	60-69	0.475	150.9	30.65
GTEX.OIZG.0526.SM.2HMLF	Lung	Lung	GTEX-OIZG	M	50-59	0.9203	172.7	39.24
GTEX.OIZH.0526.SM.2HMKV	Lung	Lung	GTEX-OIZH	M	50-59	1.582	218	46.27
GTEX.OIZI.1026.SM.3NB1K	Lung	Lung	GTEX-OIZI	M	40-49	1.625	94.58	95.48
GTEX.OOBJ.0526.SM.48TDK	Lung	Lung	GTEX-OOBJ	M	60-69	0.2531	111.6	25.68
GTEX.OOBK.0526.SM.2HMJJ	Lung	Lung	GTEX-OOBK	M	40-49	0.865	239.7	83.34
GTEX.OXRK.0926.SM.2HMKP	Lung	Lung	GTEX-OXRK	F	50-59	1.029	109.9	82.1
GTEX.OXRL.0526.SM.2I3EZ	Lung	Lung	GTEX-OXRL	M	50-59	2.598	116.4	90.53
GTEX.OXRN.0526.SM.2I5EN	Lung	Lung	GTEX-OXRN	M	50-59	1.162	172.9	28.36
GTEX.OXRO.0326.SM.33HBM	Lung	Lung	GTEX-OXRO	F	60-69	1.676	127.2	44.86
GTEX.OXRP.0526.SM.2I3EW	Lung	Lung	GTEX-OXRP	F	60-69	2.582	217.1	11.47
GTEX.P44H.1126.SM.48TBU	Lung	Lung	GTEX-P44H	M	40-49	0.8448	92.9	28.77
GTEX.P4PP.0526.SM.2HMKE	Lung	Lung	GTEX-P4PP	F	30-39	2.124	272.6	89.64
GTEX.P4PQ.0526.SM.2HMKR	Lung	Lung	GTEX-P4PQ	M	60-69	3.195	118.4	65.27
GTEX.P4QS.0526.SM.2I3ET	Lung	Lung	GTEX-P4QS	M	60-69	2.522	834.1	27.49
GTEX.P4QT.0526.SM.2I3EX	Lung	Lung	GTEX-P4QT	F	50-59	1.24	118.2	66.32
GTEX.P78B.0926.SM.2I5FA	Lung	Lung	GTEX-P78B	F	40-49	0.6542	84.56	46.01
GTEX.PLZ4.0726.SM.2TC6Q	Lung	Lung	GTEX-PLZ4	F	50-59	0.2858	208.4	6.762
GTEX.PLZ5.0726.SM.2I5F9	Lung	Lung	GTEX-PLZ5	M	50-59	2.219	124.7	29.78
GTEX.PLZ6.0426.SM.5IJDW	Lung	Lung	GTEX-PLZ6	M	30-39	1.699	224.1	52.8
GTEX.POMQ.0526.SM.3GADD	Lung	Lung	GTEX-POMQ	F	20-29	0.6753	226.3	40.6
GTEX.POYW.1226.SM.2XCEP	Lung	Lung	GTEX-POYW	M	60-69	18.88	150.9	23.59
GTEX.PSDG.1126.SM.2S1ON	Lung	Lung	GTEX-PSDG	M	50-59	0.8977	161.2	79.95
GTEX.PVOW.1026.SM.2XCF9	Lung	Lung	GTEX-PVOW	M	40-49	1.004	87.67	19.69
GTEX.PW2O.0526.SM.2I3DX	Lung	Lung	GTEX-PW2O	M	20-29	1.386	154	53.42
GTEX.PX3G.0526.SM.2I3EM	Lung	Lung	GTEX-PX3G	F	20-29	0.8255	119.7	39.6
GTEX.Q2AG.1026.SM.33HBW	Lung	Lung	GTEX-Q2AG	F	40-49	0.8234	131.3	127.2
GTEX.Q2AH.0426.SM.2I3EP	Lung	Lung	GTEX-Q2AH	M	40-49	1.895	145.2	48.31
GTEX.Q734.0626.SM.2I3EF	Lung	Lung	GTEX-Q734	F	40-49	0.6679	125.4	16.25
GTEX.QCQG.0326.SM.2I3ES	Lung	Lung	GTEX-QCQG	F	50-59	1.915	94.83	61.47
GTEX.QDT8.0926.SM.32PL2	Lung	Lung	GTEX-QDT8	F	30-39	0.4339	136.3	5.51
GTEX.QDVJ.0926.SM.2I5FU	Lung	Lung	GTEX-QDVJ	M	50-59	1.491	222	73.93
GTEX.QDVN.0726.SM.4B64L	Lung	Lung	GTEX-QDVN	M	50-59	1.332	234.9	26.55
GTEX.QEG4.0526.SM.48TZD	Lung	Lung	GTEX-QEG4	M	30-39	0.7563	105.7	47.68
GTEX.QEG5.1126.SM.33HC2	Lung	Lung	GTEX-QEG5	M	20-29	1.341	156	187.2
GTEX.QEL4.0826.SM.3GAF2	Lung	Lung	GTEX-QEL4	M	50-59	0.7626	129.3	14.56
GTEX.QESD.0626.SM.2I5G4	Lung	Lung	GTEX-QESD	M	20-29	0.8061	659.6	61.39
GTEX.QMR6.1926.SM.32PL9	Lung	Lung	GTEX-QMR6	M	50-59	2.559	92.84	13.52
GTEX.QMRM.0826.SM.3NB33	Lung	Lung	GTEX-QMRM	M	50-59	1.264	99.21	71.15
GTEX.QV44.0926.SM.2S1RH	Lung	Lung	GTEX-QV44	M	50-59	1.667	567	18.23
GTEX.QVUS.2026.SM.EYYW9	Lung	Lung	GTEX-QVUS	F	60-69	1.189	112.3	7.804
GTEX.QXCU.0626.SM.2TC69	Lung	Lung	GTEX-QXCU	M	50-59	1.149	264.6	249.2
GTEX.R3RS.1026.SM.3GADF	Lung	Lung	GTEX-R3RS	F	40-49	0.3624	377.2	9.68
GTEX.R55C.0526.SM.3GIKA	Lung	Lung	GTEX-R55C	M	40-49	2.545	313.5	67.88
GTEX.R55D.0926.SM.3GAEU	Lung	Lung	GTEX-R55D	M	50-59	1.993	98.81	46.25
GTEX.R55G.0826.SM.2TC5U	Lung	Lung	GTEX-R55G	F	40-49	6.955	395.9	54.6
GTEX.REY6.0426.SM.2TF5G	Lung	Lung	GTEX-REY6	M	60-69	4.037	104.9	7.253
GTEX.RM2N.0426.SM.2TF4T	Lung	Lung	GTEX-RM2N	M	50-59	6.272	209.7	101.5
GTEX.RN64.1226.SM.2TC6E	Lung	Lung	GTEX-RN64	M	50-59	2.447	97.24	19.4
GTEX.RNOR.0726.SM.2TF5I	Lung	Lung	GTEX-RNOR	F	50-59	0.2719	624.4	26.3
GTEX.RTLS.0926.SM.2TF5X	Lung	Lung	GTEX-RTLS	F	60-69	0.5791	110.7	29.4
GTEX.RU1J.0126.SM.2TF6Y	Lung	Lung	GTEX-RU1J	F	20-29	2.23	218.6	44.97
GTEX.RU72.0526.SM.2TF5Z	Lung	Lung	GTEX-RU72	F	50-59	1.46	230.5	42.71
GTEX.RUSQ.0626.SM.2TF5V	Lung	Lung	GTEX-RUSQ	M	50-59	0.9301	265.5	96.38
GTEX.RVPV.1726.SM.2NKAQ	Lung	Lung	GTEX-RVPV	M	60-69	0.9456	86.92	10.23
GTEX.RWS6.0226.SM.2XCA9	Lung	Lung	GTEX-RWS6	F	60-69	3.617	195.3	62.26
GTEX.RWSA.1126.SM.2XCAZ	Lung	Lung	GTEX-RWSA	M	40-49	1.674	163.9	144.8
GTEX.S32W.0326.SM.2XCBI	Lung	Lung	GTEX-S32W	F	50-59	2.315	342.7	37.53
GTEX.S33H.0626.SM.2XCBJ	Lung	Lung	GTEX-S33H	M	30-39	0.2076	298	3.714
GTEX.S341.0326.SM.2XCAU	Lung	Lung	GTEX-S341	F	40-49	0.9191	85.36	38.4
GTEX.S3LF.1126.SM.EVR33	Lung	Lung	GTEX-S3LF	M	70-79	0.9405	194.6	10.9
GTEX.S7SE.0926.SM.2XCD6	Lung	Lung	GTEX-S7SE	M	50-59	0.5405	85.66	31.21
GTEX.SE5C.0526.SM.2XCE1	Lung	Lung	GTEX-SE5C	F	40-49	0.8043	97.8	76.13
GTEX.SIU8.0926.SM.COH1X	Lung	Lung	GTEX-SIU8	M	50-59	0.4206	173.5	26.46
GTEX.SJXC.1026.SM.EYYVA	Lung	Lung	GTEX-SJXC	M	60-69	0.7381	80.03	63.25
GTEX.SN8G.0926.SM.4DM5I	Lung	Lung	GTEX-SN8G	F	50-59	0.8074	175.3	30
GTEX.SNOS.0426.SM.32PMH	Lung	Lung	GTEX-SNOS	M	40-49	1.487	272.7	59.38
GTEX.SUCS.0626.SM.32PM5	Lung	Lung	GTEX-SUCS	M	70-79	1.603	110.6	70.63
GTEX.T2IS.0526.SM.32QP9	Lung	Lung	GTEX-T2IS	F	20-29	0.08897	120.7	16.67
GTEX.T5JC.0826.SM.32PMC	Lung	Lung	GTEX-T5JC	M	20-29	0.263	121.8	55.9
GTEX.T6MN.0826.SM.32PM4	Lung	Lung	GTEX-T6MN	M	50-59	0.5135	227.4	43.83
GTEX.T6MO.0426.SM.32QOI	Lung	Lung	GTEX-T6MO	F	40-49	2.014	653.8	55.02
GTEX.T8EM.0326.SM.3DB7F	Lung	Lung	GTEX-T8EM	M	40-49	1.875	521.9	73.99
GTEX.TML8.0326.SM.4GICN	Lung	Lung	GTEX-TML8	F	40-49	1.996	237.4	65.08
GTEX.TMMY.0926.SM.4TT1Z	Lung	Lung	GTEX-TMMY	F	40-49	1.861	114	84.82
GTEX.TSE9.0726.SM.3DB8C	Lung	Lung	GTEX-TSE9	F	60-69	0.1321	102	24.46
GTEX.U3ZH.0526.SM.3DB75	Lung	Lung	GTEX-U3ZH	M	30-39	0.5107	80.01	14.39
GTEX.U3ZM.0426.SM.3DB73	Lung	Lung	GTEX-U3ZM	M	40-49	1.451	273	84.43
GTEX.U3ZN.0626.SM.3DB7U	Lung	Lung	GTEX-U3ZN	F	30-39	0.8263	162.2	46.86
GTEX.U412.0826.SM.3DB9K	Lung	Lung	GTEX-U412	M	60-69	2.328	80.92	22.7
GTEX.U8T8.2226.SM.3DB95	Lung	Lung	GTEX-U8T8	M	60-69	1.445	127.5	19.96
GTEX.U8XE.1426.SM.3DB8Q	Lung	Lung	GTEX-U8XE	M	30-39	1.312	439.4	89.65
GTEX.UJHI.0726.SM.3DB92	Lung	Lung	GTEX-UJHI	F	50-59	2.466	93.63	56.56
GTEX.UJMC.0726.SM.3GADX	Lung	Lung	GTEX-UJMC	M	50-59	4.084	221.1	71.72
GTEX.UPJH.0826.SM.4WKFD	Lung	Lung	GTEX-UPJH	M	50-59	0.8731	297.6	40.88
GTEX.UPK5.1126.SM.3GAEJ	Lung	Lung	GTEX-UPK5	M	40-49	0.5356	277	20.31
GTEX.V1D1.0826.SM.3P5ZA	Lung	Lung	GTEX-V1D1	M	50-59	0.3403	135	12.78
GTEX.VJWN.1326.SM.EVR2Z	Lung	Lung	GTEX-VJWN	F	50-59	0.5095	159.1	70.52
GTEX.VJYA.0326.SM.3GAEX	Lung	Lung	GTEX-VJYA	M	60-69	0.4249	189.9	46.84
GTEX.VUSG.0926.SM.3GIK6	Lung	Lung	GTEX-VUSG	M	50-59	3.247	217	52.16
GTEX.W5X1.0526.SM.3GILH	Lung	Lung	GTEX-W5X1	F	40-49	0.9429	260.9	55.48
GTEX.WFG7.0526.SM.3GIKI	Lung	Lung	GTEX-WFG7	M	20-29	2.801	421.6	95.04
GTEX.WFG8.0926.SM.3GIKJ	Lung	Lung	GTEX-WFG8	M	20-29	1.84	185	54.11
GTEX.WFJO.0326.SM.3GIL3	Lung	Lung	GTEX-WFJO	M	30-39	2.936	174.1	86.68
GTEX.WFON.0426.SM.3GIL4	Lung	Lung	GTEX-WFON	M	40-49	3.3	168.5	42.78
GTEX.WH7G.0726.SM.3NMBM	Lung	Lung	GTEX-WH7G	M	40-49	2.547	283.1	58.99
GTEX.WHPG.1426.SM.3NMBB	Lung	Lung	GTEX-WHPG	M	50-59	2.164	168.7	66.32
GTEX.WHSB.0326.SM.5FQSD	Lung	Lung	GTEX-WHSB	M	50-59	3.605	180.5	83.95
GTEX.WK11.0526.SM.3NB3O	Lung	Lung	GTEX-WK11	M	50-59	0.4041	80.66	11.58
GTEX.WOFM.0126.SM.3MJFE	Lung	Lung	GTEX-WOFM	M	20-29	1.066	138.9	48.97
GTEX.WRHU.0226.SM.3MJFV	Lung	Lung	GTEX-WRHU	F	50-59	0.6352	170.6	155.3
GTEX.WVJS.0826.SM.4MVNR	Lung	Lung	GTEX-WVJS	M	50-59	0.2636	134.3	22.73
GTEX.WWYW.0926.SM.3NB2Z	Lung	Lung	GTEX-WWYW	F	50-59	0.8288	107.3	64.23
GTEX.WY7C.0426.SM.3NB3C	Lung	Lung	GTEX-WY7C	M	50-59	2.03	163	71.25
GTEX.WYBS.1126.SM.3NMAM	Lung	Lung	GTEX-WYBS	F	60-69	0.3893	283.4	24.49
GTEX.WYJK.0826.SM.3NM8Y	Lung	Lung	GTEX-WYJK	M	50-59	1.182	158.1	46.54
GTEX.WYVS.0526.SM.3NM9W	Lung	Lung	GTEX-WYVS	F	40-49	2.124	813.2	26.34
GTEX.WZTO.0426.SM.3NM99	Lung	Lung	GTEX-WZTO	M	40-49	0.3845	118.7	102.8
GTEX.X15G.0626.SM.EVR32	Lung	Lung	GTEX-X15G	F	50-59	0.7009	118	34.09
GTEX.X261.1026.SM.3NMDL	Lung	Lung	GTEX-X261	M	50-59	1.007	146	2.331
GTEX.X3Y1.0626.SM.3P5YS	Lung	Lung	GTEX-X3Y1	M	40-49	0.6454	102.3	27.35
GTEX.X4EO.0926.SM.3P5Z2	Lung	Lung	GTEX-X4EO	F	60-69	0.234	124.3	12.59
GTEX.X4EP.0526.SM.3P5YW	Lung	Lung	GTEX-X4EP	F	60-69	0.8414	321.5	20.38
GTEX.X4LF.0526.SM.3NMB6	Lung	Lung	GTEX-X4LF	M	50-59	6.329	124.1	52.54
GTEX.X4XX.1026.SM.4QARO	Lung	Lung	GTEX-X4XX	M	60-69	1.25	234.5	16.66
GTEX.X4XY.1026.SM.46MVX	Lung	Lung	GTEX-X4XY	M	60-69	1.036	218.7	52.62
GTEX.X585.1026.SM.46MW6	Lung	Lung	GTEX-X585	M	50-59	1.254	167.2	37.64
GTEX.X5EB.0426.SM.46MVY	Lung	Lung	GTEX-X5EB	M	40-49	0.7474	129.4	39.55
GTEX.XBEC.1026.SM.4QASM	Lung	Lung	GTEX-XBEC	M	50-59	1.911	91.87	68.83
GTEX.XBED.0826.SM.47JYC	Lung	Lung	GTEX-XBED	M	60-69	6.092	498.3	67.87
GTEX.XBEW.0226.SM.4AT6A	Lung	Lung	GTEX-XBEW	M	40-49	1.454	88.61	31.94
GTEX.XGQ4.0826.SM.4AT4T	Lung	Lung	GTEX-XGQ4	M	50-59	1.051	125.1	106.5
GTEX.XMD2.1026.SM.4WWE8	Lung	Lung	GTEX-XMD2	F	60-69	1.877	82.65	29.24
GTEX.XOT4.1426.SM.4B65T	Lung	Lung	GTEX-XOT4	F	60-69	0.2469	142.6	50.81
GTEX.XPVG.1026.SM.4B64Y	Lung	Lung	GTEX-XPVG	M	50-59	1.972	188	61.53
GTEX.XQ3S.0926.SM.4BOPI	Lung	Lung	GTEX-XQ3S	M	20-29	0.5742	162.7	122.2
GTEX.XQ8I.1126.SM.4BOO2	Lung	Lung	GTEX-XQ8I	M	50-59	3.276	90.6	99.96
GTEX.XV7Q.0426.SM.4BRVN	Lung	Lung	GTEX-XV7Q	F	40-49	0.8194	393.6	22.47
GTEX.XXEK.0626.SM.4BRWE	Lung	Lung	GTEX-XXEK	M	50-59	1.071	482.3	30.7
GTEX.XYKS.0526.SM.4BRW2	Lung	Lung	GTEX-XYKS	F	60-69	2.618	181.1	38.28
GTEX.Y111.1026.SM.4TT22	Lung	Lung	GTEX-Y111	M	50-59	0.3705	130.9	7.215
GTEX.Y3I4.0426.SM.4TT29	Lung	Lung	GTEX-Y3I4	M	50-59	1.59	594.5	51.01
GTEX.Y3IK.0626.SM.4WWE4	Lung	Lung	GTEX-Y3IK	F	50-59	0.848	284.4	55.65
GTEX.Y5LM.0726.SM.4VBRP	Lung	Lung	GTEX-Y5LM	F	40-49	1.604	277.9	73.95
GTEX.Y5V5.0826.SM.4VBQD	Lung	Lung	GTEX-Y5V5	F	60-69	0.7077	212.7	45.25
GTEX.Y5V6.0226.SM.4V6G7	Lung	Lung	GTEX-Y5V6	M	60-69	2.905	150	42.7
GTEX.Y8E4.0526.SM.4V6GC	Lung	Lung	GTEX-Y8E4	M	40-49	0.7476	140.6	29.41
GTEX.Y8LW.0326.SM.4VBQ9	Lung	Lung	GTEX-Y8LW	F	50-59	0.8428	135.1	86.15
GTEX.Y9LG.0526.SM.4VBRY	Lung	Lung	GTEX-Y9LG	M	30-39	3.469	283.8	44.64
GTEX.YB5E.0726.SM.4VDSH	Lung	Lung	GTEX-YB5E	M	40-49	0.6627	207.1	66.07
GTEX.YEC3.0226.SM.DO11B	Lung	Lung	GTEX-YEC3	M	50-59	9.9	112.5	57.76
GTEX.YEC4.0526.SM.4W21U	Lung	Lung	GTEX-YEC4	M	40-49	0.8725	142.9	73.28
GTEX.YECK.0926.SM.4W214	Lung	Lung	GTEX-YECK	M	60-69	0.9757	71.22	63.18
GTEX.YF7O.0626.SM.4W21R	Lung	Lung	GTEX-YF7O	M	50-59	7.006	204.3	51.07
GTEX.YFC4.1126.SM.5RQJN	Lung	Lung	GTEX-YFC4	F	40-49	0.1726	112.4	16.52
GTEX.YFCO.0426.SM.4W1Z7	Lung	Lung	GTEX-YFCO	M	40-49	3.532	153.7	62.48
GTEX.YJ8O.1826.SM.5HL82	Lung	Lung	GTEX-YJ8O	F	40-49	0.4162	88	10.72
GTEX.ZA64.0326.SM.5HL8T	Lung	Lung	GTEX-ZA64	M	20-29	1.004	341.1	76.8
GTEX.ZAB4.0626.SM.5CVN3	Lung	Lung	GTEX-ZAB4	M	40-49	0.7515	287.6	14.15
GTEX.ZAB5.0626.SM.5PNVB	Lung	Lung	GTEX-ZAB5	M	50-59	0.6712	178.5	18.33
GTEX.ZC5H.0926.SM.5CVMZ	Lung	Lung	GTEX-ZC5H	F	40-49	0.7935	184.6	62.49
GTEX.ZDTS.1026.SM.4WAXS	Lung	Lung	GTEX-ZDTS	M	60-69	0.3309	93.66	64.27
GTEX.ZDTT.0926.SM.5J2MS	Lung	Lung	GTEX-ZDTT	M	60-69	1.651	157.3	64.57
GTEX.ZDXO.1326.SM.57WBS	Lung	Lung	GTEX-ZDXO	M	60-69	0.8144	134.1	56.24
GTEX.ZDYS.0426.SM.5IJEQ	Lung	Lung	GTEX-ZDYS	M	50-59	1.579	97.9	70.61
GTEX.ZE7O.0826.SM.57WCP	Lung	Lung	GTEX-ZE7O	F	50-59	0.662	74.96	39.21
GTEX.ZEX8.0526.SM.DO115	Lung	Lung	GTEX-ZEX8	M	50-59	1.583	228.6	50.84
GTEX.ZF28.0726.SM.4WKFU	Lung	Lung	GTEX-ZF28	M	60-69	0.7648	172.8	10.8
GTEX.ZF29.1026.SM.4WKGC	Lung	Lung	GTEX-ZF29	F	60-69	4.614	207	66.27
GTEX.ZF2S.0626.SM.4WKH2	Lung	Lung	GTEX-ZF2S	F	50-59	0.5027	173.7	27.81
GTEX.ZF3C.0926.SM.DO92P	Lung	Lung	GTEX-ZF3C	F	50-59	0.464	242.2	31.6
GTEX.ZG7Y.1026.SM.4WWDG	Lung	Lung	GTEX-ZG7Y	M	50-59	0.8777	211.3	52.05
GTEX.ZLV1.0426.SM.4WWC2	Lung	Lung	GTEX-ZLV1	F	60-69	1.113	198.8	78.8
GTEX.ZLWG.0626.SM.4WWFR	Lung	Lung	GTEX-ZLWG	F	50-59	4.861	173.4	54.94
GTEX.ZPCL.0926.SM.DNZZ8	Lung	Lung	GTEX-ZPCL	F	60-69	2.122	125.3	69.83
GTEX.ZPIC.0626.SM.57WDY	Lung	Lung	GTEX-ZPIC	F	40-49	2.051	363.6	55.35
GTEX.ZPU1.0926.SM.57WDO	Lung	Lung	GTEX-ZPU1	M	40-49	1.1	190.8	60.23
GTEX.ZQG8.0326.SM.51MSE	Lung	Lung	GTEX-ZQG8	F	60-69	1.232	79.96	73.76
GTEX.ZT9W.0726.SM.9JGG2	Lung	Lung	GTEX-ZT9W	M	50-59	1.778	186.2	87.41
GTEX.ZT9X.0326.SM.51MTE	Lung	Lung	GTEX-ZT9X	M	40-49	1.117	817.9	15.3
GTEX.ZTPG.0926.SM.5O99H	Lung	Lung	GTEX-ZTPG	F	20-29	1.173	516.1	57.01
GTEX.ZTTD.1126.SM.51MRP	Lung	Lung	GTEX-ZTTD	M	50-59	0.6894	206.9	19.94
GTEX.ZUA1.1026.SM.4YCEA	Lung	Lung	GTEX-ZUA1	M	40-49	0.4164	124.7	18.92
GTEX.ZVT3.0926.SM.5GICK	Lung	Lung	GTEX-ZVT3	F	60-69	0.689	370.9	101.5
GTEX.ZVZQ.1526.SM.5N9G6	Lung	Lung	GTEX-ZVZQ	F	60-69	0.1848	100.3	52.57
GTEX.ZXG5.0826.SM.5GID6	Lung	Lung	GTEX-ZXG5	M	60-69	6.043	145.6	19.46
GTEX.ZY6K.0326.SM.5SIBB	Lung	Lung	GTEX-ZY6K	M	50-59	0.9259	424.2	44.67
GTEX.ZYFG.0226.SM.5GIDT	Lung	Lung	GTEX-ZYFG	F	60-69	4.341	231	63.69
GTEX.ZYT6.0526.SM.5GIEA	Lung	Lung	GTEX-ZYT6	M	30-39	0.5167	137.2	26.23
GTEX.ZYVF.1726.SM.5E443	Lung	Lung	GTEX-ZYVF	F	50-59	0.9983	169.9	42.37
GTEX.ZYW4.1526.SM.5SIBA	Lung	Lung	GTEX-ZYW4	M	60-69	0.4909	159.8	7.748
GTEX.ZYY3.0926.SM.5E454	Lung	Lung	GTEX-ZYY3	F	60-69	0.3548	351.7	32.56
GTEX.ZZPT.1326.SM.5E43H	Lung	Lung	GTEX-ZZPT	M	50-59	0.542	136.1	39.93
GTEX.ZZPU.0526.SM.5E44U	Lung	Lung	GTEX-ZZPU	F	50-59	0.7315	404.3	49.16
