# Supplementary material for: The aging transcriptome and cellular landscape of the human lung in relation to SARS-CoV-2
Source: Nat Commun. 2021 Jan 4;12:4. doi: 10.1038/s41467-020-20323-9 (PMC7782551; doi:10.1038/s41467-020-20323-9)
Supplement: Supplementary file 6 — Supplementary Data 3 [file 41467_2020_20323_MOESM6_ESM.xlsx]

## Sheet: Sheet1
Call:								Call:									Call:
lm(formula = log(data$ACE2 + 1) ~ data$Age + data$Sex + data$BMI +								lm(formula = log(data$TMPRSS2 + 1) ~ data$Age + data$Sex + data$BMI +									lm(formula = log(data$CTSL + 1) ~ data$Age + data$Sex + data$BMI +
data$HTN + data$T1D + data$T2D + data$Hardy + data$Smoking)								data$HTN + data$T1D + data$T2D + data$Hardy + data$Smoking)									data$HTN + data$T1D + data$T2D + data$Hardy + data$Smoking)
Residuals:								Residuals:									Residuals:
Min 1Q Median 3Q Max								Min 1Q Median 3Q Max									Min 1Q Median 3Q Max
-0.93924 -0.27864 -0.08431 0.20424 2.15288								-3.9151 -0.3698 0.0893 0.4115 2.0019									-1.5776 -0.4003 -0.0704 0.3455 1.6579
Coefficients:								Coefficients:									Coefficients:
Estimate Std. Error t value Pr(>|t|)								Estimate Std. Error t value Pr(>|t|)									Estimate Std. Error t value Pr(>|t|)
(Intercept) 0.168317 0.172766 0.974 0.33037								(Intercept) 4.1455382 0.2773694 14.946 < 2e-16 ***									(Intercept) 5.250405 0.220202 23.844 < 2e-16 ***
data$Age 0.006106 0.001778 3.434 0.00064 ***								data$Age -0.0003585 0.0028547 -0.126 0.90012									data$Age -0.002158 0.002266 -0.952 0.341367
data$SexM 0.069642 0.040176 1.733 0.08359 .								data$SexM -0.0259309 0.0645008 -0.402 0.68782									data$SexM -0.012783 0.051207 -0.250 0.802962
data$BMI -0.001099 0.004750 -0.231 0.81718								data$BMI -0.0180832 0.0076257 -2.371 0.01807 *									data$BMI -0.004647 0.006054 -0.768 0.443079
data$HTNyes -0.047962 0.041546 -1.154 0.24884								data$HTNyes -0.0390647 0.0667005 -0.586 0.55834									data$HTNyes -0.006914 0.052953 -0.131 0.896172
data$T1Dyes 0.185941 0.082665 2.249 0.02489 *								data$T1Dyes 0.1930078 0.1327159 1.454 0.14644									data$T1Dyes -0.045585 0.105363 -0.433 0.665439
data$T2Dyes -0.038192 0.047914 -0.797 0.42574								data$T2Dyes -0.0834235 0.0769234 -1.085 0.27862									data$T2Dyes -0.037889 0.061069 -0.620 0.535232
data$Hardy0 0.517261 0.089033 5.810 1.07e-08 ***								data$Hardy0 0.4046796 0.1429393 2.831 0.00481 **									data$Hardy0 0.389892 0.113479 3.436 0.000636 ***
data$Hardy2 0.061841 0.094213 0.656 0.51185								data$Hardy2 0.1458680 0.1512561 0.964 0.33529									data$Hardy2 0.283986 0.120082 2.365 0.018384 *
data$Hardy3 0.332659 0.119922 2.774 0.00573 **								data$Hardy3 -0.4014835 0.1925300 -2.085 0.03751 *									data$Hardy3 0.264184 0.152849 1.728 0.084486 .
data$Hardy4 0.243778 0.105241 2.316 0.02091 *								data$Hardy4 -0.3295108 0.1689603 -1.950 0.05166 .									data$Hardy4 0.220797 0.134137 1.646 0.100331
data$Smokingyes -0.016320 0.039912 -0.409 0.68278								data$Smokingyes -0.1355940 0.0640766 -2.116 0.03479 *									data$Smokingyes -0.114145 0.050870 -2.244 0.025245 *
---								---									---
Signif. codes: 0 ‘***’ 0.001 ‘**’ 0.01 ‘*’ 0.05 ‘.’ 0.1 ‘ ’ 1								Signif. codes: 0 ‘***’ 0.001 ‘**’ 0.01 ‘*’ 0.05 ‘.’ 0.1 ‘ ’ 1									Signif. codes: 0 ‘***’ 0.001 ‘**’ 0.01 ‘*’ 0.05 ‘.’ 0.1 ‘ ’ 1
Residual standard error: 0.4303 on 542 degrees of freedom								Residual standard error: 0.6909 on 542 degrees of freedom									Residual standard error: 0.5485 on 542 degrees of freedom
Multiple R-squared: 0.1916, Adjusted R-squared: 0.1751								Multiple R-squared: 0.1583, Adjusted R-squared: 0.1412									Multiple R-squared: 0.04566, Adjusted R-squared: 0.02629
F-statistic: 11.67 on 11 and 542 DF, p-value: < 2.2e-16								F-statistic: 9.269 on 11 and 542 DF, p-value: 2.513e-15									F-statistic: 2.357 on 11 and 542 DF, p-value: 0.007594
