# Supplementary material for: The aging transcriptome and cellular landscape of the human lung in relation to SARS-CoV-2
Source: Nat Commun. 2021 Jan 4;12:4. doi: 10.1038/s41467-020-20323-9 (PMC7782551; doi:10.1038/s41467-020-20323-9)
Supplement: Supplementary file 7 — Supplementary Data 4 [file 41467_2020_20323_MOESM7_ESM.xlsx]

## Sheet: Sheet1
cell	ACE2neg	ACE2pos	TMPRSS2neg	TMPRSS2pos	CTSLneg	CTSLpos	ACE2pct	TMPRSS2pct	CTSLpct
Adventitial Fibroblast	553	4	557	0	148	409	0.718133	0	73.4291
Airway Smooth Muscle	693	0	691	2	339	354	0	0.2886	51.0823
Alveolar Epithelial Type 1	971	1	602	370	652	320	0.102881	38.0658	32.9218
Alveolar Epithelial Type 2	3758	56	1765	2049	2874	940	1.46827	53.7231	24.646
Alveolar Fibroblast	1295	1	1293	3	674	622	0.0771605	0.231481	47.9938
Artery	1484	0	1483	1	1156	328	0	0.0673854	22.1024
B	725	0	725	0	717	8	0	0	1.10345
Basal	431	5	296	140	310	126	1.14679	32.1101	28.8991
Basophil/Mast 1	1350	0	1348	2	1170	180	0	0.148148	13.3333
Basophil/Mast 2	552	0	552	0	504	48	0	0	8.69565
Bronchial Vessel 1	455	0	454	1	286	169	0	0.21978	37.1429
Bronchial Vessel 2	235	0	235	0	192	43	0	0	18.2979
Capillary	7391	0	7382	9	5028	2363	0	0.12177	31.9713
Capillary Aerocyte	4348	4	4345	7	3425	927	0.0919118	0.160846	21.3006
Capillary Intermediate 1	628	0	626	2	337	291	0	0.318471	46.3376
Capillary Intermediate 2	464	0	464	0	408	56	0	0	12.069
CD4+ Memory/Effector T	3013	0	3013	0	2805	208	0	0	6.90342
CD4+ Naive T	932	0	932	0	899	33	0	0	3.54077
CD8+ Memory/Effector T	1190	0	1190	0	1170	20	0	0	1.68067
CD8+ Naive T	2042	0	2040	2	1976	66	0	0.0979432	3.23213
Ciliated	1297	24	817	504	632	689	1.81681	38.1529	52.1575
Classical Monocyte	2077	0	2077	0	1858	219	0	0	10.5441
Club	923	8	559	372	745	186	0.859291	39.957	19.9785
Differentiating Basal	261	4	203	62	188	77	1.50943	23.3962	29.0566
EREG+ Dendritic	142	0	142	0	47	95	0	0	66.9014
Fibromyocyte	98	0	98	0	40	58	0	0	59.1837
Goblet	154	5	92	67	108	51	3.14465	42.1384	32.0755
IGSF21+ Dendritic	280	0	280	0	130	150	0	0	53.5714
Intermediate Monocyte	188	0	188	0	104	84	0	0	44.6809
Ionocyte	22	0	10	12	12	10	0	54.5455	45.4545
Lipofibroblast	35	0	35	0	3	32	0	0	91.4286
Lymphatic	467	0	467	0	184	283	0	0	60.5996
Macrophage	14734	0	14628	106	862	13872	0	0.719424	94.1496
Mesothelial	29	0	29	0	6	23	0	0	79.3103
Mucous	468	23	312	179	303	188	4.68432	36.4562	38.2892
Myeloid Dendritic Type 1	131	0	130	1	101	30	0	0.763359	22.9008
Myeloid Dendritic Type 2	266	0	266	0	201	65	0	0	24.4361
Myofibroblast	248	0	248	0	123	125	0	0	50.4032
Natural Killer	4769	0	4763	6	4570	199	0	0.125813	4.17278
Natural Killer T	335	0	335	0	328	7	0	0	2.08955
Neuroendocrine	11	0	11	0	6	5	0	0	45.4545
Nonclassical Monocyte	804	0	804	0	394	410	0	0	50.995
OLR1+ Classical Monocyte	207	0	205	2	13	194	0	0.966184	93.7198
Pericyte	1601	7	1605	3	1078	530	0.435323	0.186567	32.9602
Plasma	187	0	186	1	152	35	0	0.534759	18.7166
Plasmacytoid Dendritic	137	0	137	0	132	5	0	0	3.64964
Platelet/Megakaryocyte	40	0	34	6	30	10	0	15	25
Proliferating Basal	45	2	29	18	29	18	4.25532	38.2979	38.2979
Proliferating Macrophage	226	0	225	1	5	221	0	0.442478	97.7876
Proliferating NK/T	105	0	105	0	99	6	0	0	5.71429
Proximal Basal	151	6	114	43	90	67	3.82166	27.3885	42.6752
Proximal Ciliated	86	2	45	43	31	57	2.27273	48.8636	64.7727
Serous	24	0	17	7	16	8	0	29.1667	33.3333
Signaling Alveolar Epithelial Type 2	666	3	476	193	594	75	0.44843	28.849	11.2108
TREM2+ Dendritic	159	0	158	1	12	147	0	0.628931	92.4528
Vascular Smooth Muscle	468	1	469	0	237	232	0.21322	0	49.467
Vein	1155	0	1153	2	728	427	0	0.17316	36.9697
