# Supplementary material for: The aging transcriptome and cellular landscape of the human lung in relation to SARS-CoV-2
Source: Nat Commun. 2021 Jan 4;12:4. doi: 10.1038/s41467-020-20323-9 (PMC7782551; doi:10.1038/s41467-020-20323-9)
Supplement: Supplementary file 8 — Supplementary Data 5 [file 41467_2020_20323_MOESM8_ESM.xlsx]

## Sheet: Sheet1
cellType	ACE2neg	ACE2pos	TMPRSS2neg	TMPRSS2pos	CTSLneg	CTSLpos	ACE2pct	TMPRSS2pct	CTSLpct
Alveolar_Type1	761	3	560	204	587	177	0.39267	26.7016	23.1675
Alveolar_Type2	4597	79	2454	2222	3642	1034	1.68948	47.5192	22.1129
B_cells	1551	0	1550	1	1483	68	0	0.0644745	4.38427
Blood_vessel	2692	2	2685	9	1955	739	0.0742391	0.334076	27.4313
Ciliated	464	2	388	78	336	130	0.429185	16.7382	27.897
DC_1	163	0	163	0	121	42	0	0	25.7669
DC_2	1605	0	1600	5	1196	409	0	0.311526	25.4829
DC_activated	122	0	121	1	107	15	0	0.819672	12.2951
DC_Monocyte_Dividing	242	0	241	1	153	89	0	0.413223	36.7769
DC_plasmacytoid	46	0	46	0	45	1	0	0	2.17391
Fibroblast	4611	13	4603	21	1470	3154	0.281142	0.454152	68.2093
Lymph_vessel	337	0	333	4	140	197	0	1.18694	58.457
Macrophage_Dividing	94	0	94	0	5	89	0	0	94.6809
Macrophage_MARCOneg	937	0	935	2	428	509	0	0.213447	54.3223
Macrophage_MARCOpos	4512	0	4478	34	806	3706	0	0.753546	82.1365
Mast_cells	2911	0	2907	4	2535	376	0	0.13741	12.9165
Monocyte	6067	0	6053	14	4008	2059	0	0.230757	33.9377
Muscle_cells	838	1	835	4	471	368	0.11919	0.476758	43.8617
NK	10418	0	10387	31	9821	597	0	0.297562	5.73047
NK_Dividing	130	0	130	0	120	10	0	0	7.69231
Plasma_cells	286	1	280	7	243	44	0.348432	2.43902	15.331
T_CD4	7211	0	7202	9	6783	428	0	0.124809	5.93538
T_CD8_CytT	5754	1	5731	24	5598	157	0.0173762	0.417029	2.72806
T_cells_Dividing	88	0	87	1	81	7	0	1.13636	7.95455
T_regulatory	481	0	481	0	464	17	0	0	3.5343
