# Supplementary material for: The aging transcriptome and cellular landscape of the human lung in relation to SARS-CoV-2
Source: Nat Commun. 2021 Jan 4;12:4. doi: 10.1038/s41467-020-20323-9 (PMC7782551; doi:10.1038/s41467-020-20323-9)
Supplement: Supplementary file 9 — Supplementary Data 6 [file 41467_2020_20323_MOESM9_ESM.xlsx]

## Sheet: Sheet1
gene	baseMean	3v2_log2FC	3v2_lfcSE	4v3_log2FC	4v3_lfcSE	5v4_log2FC	5v4_lfcSE	6v5_log2FC	6v5_lfcSE	7v6_log2FC	7v6_lfcSE	stat	pvalue	padj
NKRF	574.611	0.0329708	0.0140732	0.100018	0.0108963	-0.273969	0.00737703	0.0439833	0.00640327	-0.130578	0.0145512	780.231	2.18721e-166	6.9398e-162
MYOM2	348.304	0.368581	0.0201118	0.112277	0.014738	0.0165979	0.00977995	0.0652726	0.00802407	-0.457879	0.0200311	481.845	6.61423e-102	1.04931e-97
RP11-159H22.2	8.24935	0.546973	0.482229	0.0956361	0.367804	0.229065	0.245643	-0.277862	0.202861	5.36216	0.400157	279.486	2.56714e-58	2.71509e-54
OLIG1	79.6315	-0.427562	0.313929	0.640821	0.253449	-0.395289	0.169595	-0.0368785	0.139835	3.6222	0.297458	230.958	6.66589e-48	5.28755e-44
IGKV1D-33	40.0251	0.833216	0.470766	0.09476	0.377968	-0.118906	0.253942	-0.210515	0.209422	4.79395	0.443672	175.656	4.52861e-36	2.87377e-32
RP11-217B1.2	6.834	-0.0347795	0.417308	-0.431293	0.330747	0.0647353	0.224925	-0.116859	0.187151	3.88281	0.375657	157.628	3.16904e-32	1.67584e-28
CDHR5	38.9093	0.104653	0.320589	-0.0286072	0.258744	0.217264	0.174017	1.39187	0.142079	-0.156771	0.303067	155.114	1.08784e-31	4.93088e-28
RP11-16F15.2	8.02932	-3.41365	0.457733	0.0356075	0.379187	-0.107215	0.255396	0.0732913	0.211173	0.0533561	0.453085	142.685	4.80721e-29	1.9066e-25
MFAP1P1	6.82803	-0.0876022	0.428098	0.0491956	0.345424	-0.0123067	0.232666	0.152037	0.192171	3.61595	0.38666	138.964	2.97065e-28	1.04729e-24
MYL12BP1	14.5268	-0.165033	0.280932	0.219428	0.226282	-0.145694	0.151359	0.149332	0.12465	2.31103	0.255125	128.297	5.4692e-26	1.73532e-22
AC139100.4	47.761	0.039534	0.2595	0.308488	0.208784	-0.0320988	0.139709	0.125416	0.114881	1.97656	0.243049	110.759	2.83209e-22	8.16903e-19
NHLH1	30.5726	0.113937	0.263515	0.12843	0.212258	-0.221611	0.142622	0.00218364	0.118089	2.16529	0.247777	106.272	2.51207e-21	6.64213e-18
RP11-17P16.2	9.44064	-0.321245	0.506561	0.0922091	0.409899	-0.135886	0.274443	-0.022892	0.225621	3.82167	0.464304	106.072	2.76769e-21	6.75508e-18
DRD4	94.3533	0.220116	0.30482	0.468323	0.245444	0.539359	0.164235	0.586882	0.134652	-0.222236	0.289084	94.7884	6.61596e-19	1.49941e-15
CRABP1	10.751	0.0210257	0.567469	2.96923	0.448097	-1.67326	0.289084	-0.427141	0.242135	2.02748	0.509343	92.6641	1.85104e-18	3.91544e-15
ITGBL1	1154.33	0.375896	0.204149	0.446708	0.164761	0.106546	0.110506	0.461021	0.0908775	-0.0279738	0.195222	92.3322	2.17372e-18	4.31061e-15
RP11-146D12.2	52.7639	0.49206	0.278902	0.0610214	0.223837	0.0631161	0.150046	0.414171	0.123035	1.54609	0.261579	90.9793	4.18377e-18	7.80864e-15
EDA2R	306.042	0.28664	0.19386	0.625604	0.156175	0.0798237	0.104612	0.29562	0.0859976	0.281447	0.184538	90.6013	5.02336e-18	8.85478e-15
PNLDC1	34.4541	0.154579	0.408815	0.0892664	0.3296	-0.114191	0.221322	0.419744	0.182009	2.52671	0.386788	90.2568	5.93441e-18	9.91015e-15
RP11-203P23.2	8.7956	4.87157	0.159639	-4.3985	0.636826	0.447467	0.435551	-0.183874	0.35972	-1.06856	0.797538	88.6852	1.26896e-17	2.01313e-14
CDKN2A	120.228	0.364872	0.192621	0.421282	0.154372	0.273723	0.103109	0.235353	0.0844367	-0.035656	0.181137	86.6181	3.44584e-17	5.20633e-14
NALCN	206.654	0.15467	0.19066	0.543222	0.153557	0.0172114	0.102788	0.438786	0.0844623	0.0792378	0.181199	86.3441	3.93346e-17	5.67295e-14
MT-TH	2.88757	-2.25869	0.513584	-0.73074	0.432626	-0.591634	0.304048	0.510971	0.260014	-0.7119	0.593301	83.2736	1.73177e-16	2.38902e-13
FRZB	1365.84	0.525319	0.205295	0.543627	0.165669	0.0314459	0.111114	0.343205	0.0913852	0.0470376	0.196313	81.1121	4.91057e-16	6.49198e-13
TG	651.319	-0.278073	1.64048	1.61652	0.274549	-1.27029	0.18412	-0.379889	0.151557	0.33832	0.32564	78.1769	2.01876e-15	2.56213e-12
GLRA2	2.21741	1.63873	0.546493	-2.08395	0.435924	0.0921076	0.31397	0.0790629	0.255154	2.62948	0.496606	77.7252	2.50895e-15	3.06179e-12
C1orf64	3.07043	0.80369	0.569286	0.791225	0.421448	0.401992	0.269972	-0.538487	0.222238	2.60309	0.442786	71.2377	5.66188e-14	6.65355e-11
BRS3	3.55892	1.37703	0.871777	-0.535834	0.542462	-0.113451	0.369459	-0.180717	0.308717	4.22508	0.62679	69.9344	1.05751e-13	1.19835e-10
LINC01423	7.10312	0.0632991	0.370119	-0.112008	0.298413	0.176854	0.20179	0.97267	0.162345	0.522515	0.336597	68.73	1.88286e-13	2.06004e-10
SAA1	2026.63	-0.235468	0.433856	0.123583	0.35038	0.527405	0.23506	-0.393504	0.193362	2.60509	0.415381	67.7793	2.96796e-13	3.08452e-10
ACTRT3	85.2546	-0.254462	0.340176	0.138895	0.274789	-0.597278	0.184522	-0.242695	0.152295	2.22594	0.325246	67.7474	3.01365e-13	3.08452e-10
HSPA4L	517.723	0.343756	0.26771	0.28087	0.216056	-0.381866	0.144943	0.165653	0.119247	1.59975	0.25587	67.2972	3.73788e-13	3.70623e-10
HSPA6	8051.27	-0.35483	0.449959	1.57105	0.363382	-1.28738	0.243801	-0.393274	0.20056	2.21042	0.430878	64.5803	1.36946e-12	1.31672e-09
LINC00924	85.4869	0.424205	0.234595	0.666192	0.187965	-0.0321537	0.125567	0.161488	0.103243	0.68293	0.220643	63.904	1.89125e-12	1.76492e-09
NTRK2	1531.96	1.94982	0.320896	0.136061	0.258913	0.249249	0.173713	-0.179069	0.14289	0.717975	0.30696	63.5229	2.26854e-12	2.05653e-09
PTCHD4	69.5559	0.579044	0.271686	1.2029	0.215682	0.114029	0.143116	0.232633	0.117435	0.575595	0.251051	62.2915	4.08102e-12	3.59685e-09
CPA4	62.6176	2.90787	0.281942	-3.00413	0.463032	1.12393	0.311772	-0.764969	0.256231	0.399603	0.551032	62.221	4.22066e-12	3.61939e-09
PCDHB2	163.06	0.0271222	0.115936	0.147312	0.0933975	0.102838	0.0625526	0.135012	0.0513756	0.397312	0.109721	61.4926	5.97198e-12	4.98645e-09
RP11-50D9.3	5.60648	0.524664	0.51612	0.269539	0.404863	-0.0968969	0.26928	0.0608818	0.221733	3.00273	0.452282	61.2203	6.79901e-12	5.53143e-09
FLG2	60.3052	0.478452	0.386457	1.17803	0.310956	-1.3018	0.208431	0.352692	0.172044	-1.25273	0.373278	60.1997	1.10528e-11	8.76732e-09
ZFAND2A	1291.39	0.0330064	0.228191	0.530438	0.18426	-0.80204	0.123627	-0.150591	0.101732	0.210194	0.218546	59.3031	1.6932e-11	1.31033e-08
IGHV3-29	1.43148	0.130467	0.664777	0.476511	0.520506	0.0253557	0.338406	-0.559887	0.285695	3.58345	0.539537	59.1976	1.78029e-11	1.34493e-08
FKBP4	5553.08	0.00812296	0.26091	0.367534	0.210707	-0.424319	0.141373	-0.080493	0.116298	1.58379	0.249839	57.5496	3.89571e-11	2.87458e-08
EPHA5	12.4032	1.89728	0.389087	0.205417	0.288099	0.312172	0.191672	0.257889	0.156031	-0.252217	0.336422	57.3872	4.20794e-11	3.0344e-08
SCT	26.9047	0.720227	0.82342	0.117543	0.625244	0.0865386	0.41979	2.08169	0.344387	-0.0155625	0.737217	57.0337	4.97663e-11	3.50897e-08
CCNB1	280.12	-0.955625	0.236128	0.0783842	0.190868	-0.27186	0.128127	-0.180966	0.105571	-0.0881722	0.22711	56.7911	5.58384e-11	3.85151e-08
PEG10	3219.5	0.139108	0.247341	-0.815144	0.199764	-0.136325	0.134051	-0.0858091	0.110285	-0.31581	0.237001	55.7478	9.1585e-11	6.18277e-08
EDN3	39.3334	1.43125	0.389241	-0.932274	0.313639	-0.589046	0.211374	-0.230646	0.174687	-0.108915	0.376352	55.1456	1.21838e-10	8.05373e-08
CDC20	211.137	-1.31268	0.308875	0.139223	0.24967	-0.200478	0.167552	-0.366745	0.13803	0.00728174	0.296904	54.5982	1.57901e-10	1.00201e-07
HMGB3P7	20.2085	0.55444	0.348017	0.796504	0.275599	-0.580025	0.183163	0.798983	0.150732	0.304324	0.320738	54.6366	1.55054e-10	1.00201e-07
FGF14	395.864	0.518402	0.199324	0.367486	0.160575	-0.0180057	0.107632	0.310534	0.0884833	-0.18331	0.190109	53.8448	2.25551e-10	1.40324e-07
ZIC1	14.2916	-0.272744	0.44917	1.89745	0.360905	-1.09658	0.238897	-0.30753	0.199643	1.78053	0.42107	52.9999	3.36352e-10	2.05233e-07
PDE1A	467.121	0.302892	0.170801	0.301552	0.137748	0.0682715	0.0923838	0.222101	0.0759733	0.141556	0.163118	52.4826	4.29502e-10	2.57126e-07
CD207	70.974	2.32804	0.445523	-0.964679	0.358275	-0.62823	0.241148	-0.421025	0.198811	-0.539673	0.42782	52.4365	4.38965e-10	2.57925e-07
RFPL2	10.4685	0.00493311	0.390603	-0.0305648	0.314632	0.0929364	0.211517	0.147901	0.173683	2.28988	0.359964	51.8998	5.65625e-10	3.26304e-07
CHP2	26.4731	2.5705	0.585949	0.196991	0.465943	0.408053	0.312575	-1.2369	0.257962	-1.22255	0.564717	51.5956	6.52964e-10	3.69962e-07
LCN10	577.803	0.513047	0.326159	0.199526	0.263303	-0.120444	0.176665	0.376046	0.145336	1.42165	0.312038	51.5313	6.73079e-10	3.74669e-07
C14orf180	26.5557	0.472878	0.325428	0.052341	0.26067	0.914784	0.174184	-0.39488	0.142581	0.443017	0.305909	51.2508	7.68362e-10	4.20334e-07
CACYBP	2663.24	-0.102647	0.2091	0.263396	0.168866	-0.412512	0.113303	-0.0385302	0.0932146	1.13919	0.200216	51.1885	7.91269e-10	4.25528e-07
HSPH1	11433.7	0.265679	0.32907	0.553584	0.265754	-0.840909	0.178308	-0.179196	0.14668	1.52773	0.315133	51.1453	8.07559e-10	4.27051e-07
IGHG4	1905.01	0.702346	0.458701	0.814714	0.370373	0.43849	0.248471	-0.690272	0.204394	2.03615	0.439103	50.3588	1.17023e-09	6.08692e-07
HSPA1L	172.065	-0.223075	0.246666	0.469688	0.199127	-0.423128	0.133536	-0.04895	0.110011	1.36936	0.235431	50.2274	1.24497e-09	6.37123e-07
SRL	259.627	0.193098	0.248023	-0.128116	0.200243	0.81383	0.134334	-0.505914	0.110462	-0.253114	0.237766	49.7738	1.54162e-09	7.76411e-07
PI3	519.523	-2.10181	0.475395	0.15756	0.384027	0.188665	0.257647	-0.484709	0.21196	-0.0783061	0.455491	49.2003	2.01956e-09	1.00123e-06
DPT	3953.2	0.0894011	0.197968	0.235073	0.159865	0.222131	0.107251	0.265833	0.0882153	0.192679	0.189521	49.027	2.19121e-09	1.06961e-06
CYP3A7	29.4045	0.393595	0.304552	0.124998	0.2444	0.392661	0.163743	0.458594	0.13388	-0.133627	0.287393	48.5848	2.69806e-09	1.27985e-06
AC022182.2	5.48389	-0.134622	0.305976	0.220763	0.246196	-0.377852	0.165557	-0.0944475	0.139648	1.67083	0.276091	48.5812	2.70257e-09	1.27985e-06
ITIH3	569.829	0.338594	0.1735	0.116268	0.139986	0.272372	0.0939045	0.13144	0.077205	-0.13175	0.165895	47.759	3.97792e-09	1.85611e-06
MTHFD2P1	12.1786	0.765243	0.312829	0.512722	0.24068	0.139922	0.15815	0.311044	0.128914	-0.342747	0.27911	47.6373	4.21196e-09	1.88227e-06
PRR11	118.948	-0.725348	0.211494	0.157091	0.171121	-0.227481	0.114897	-0.129249	0.0948341	-0.0867003	0.204262	47.6795	4.12933e-09	1.88227e-06
DNAJB1	28795.8	-0.136343	0.385936	1.11133	0.311684	-0.907645	0.209125	-0.0614539	0.172028	1.64142	0.369603	47.6474	4.19201e-09	1.88227e-06
TMEM95	1.34512	0.766858	0.596694	-0.167531	0.452345	-0.118427	0.303741	-0.000274011	0.249902	2.70072	0.464374	47.338	4.84773e-09	2.1363e-06
COL9A3	100.469	0.0217967	0.301624	1.1552	0.243115	-0.904658	0.162733	-0.0209634	0.1342	0.102595	0.288351	47.1949	5.18474e-09	2.25351e-06
FABP3	794.767	0.534871	0.303316	-0.111075	0.244914	0.810052	0.164332	-0.65438	0.135178	-0.0258425	0.290511	46.8579	6.07319e-09	2.604e-06
CCL3L3	205.912	-1.9183	0.46275	0.236243	0.373949	-0.567695	0.250914	0.380362	0.206437	-0.212429	0.443544	46.637	6.7367e-09	2.84998e-06
AC003973.3	152.822	0.485449	0.198004	0.204728	0.159234	0.217444	0.106704	0.101534	0.0876521	0.212878	0.18806	46.3768	7.6111e-09	3.17754e-06
F8	2837.54	0.750243	0.265877	0.369105	0.21468	0.159041	0.144032	0.0461278	0.118481	0.615337	0.254539	46.258	8.04721e-09	3.31597e-06
HAS1	369.058	0.869127	0.490976	-0.381959	0.396387	-0.128691	0.266005	-0.3234	0.218842	2.67421	0.469815	46.1029	8.65424e-09	3.52039e-06
AURKA	177.507	-0.717839	0.205691	0.118656	0.166338	-0.285859	0.111685	-0.13606	0.092114	0.00199001	0.198173	45.8993	9.52109e-09	3.82398e-06
CPNE7	225.486	0.168452	0.324547	0.884254	0.261791	0.229344	0.17546	0.233894	0.144272	0.0303632	0.309816	45.7216	1.03482e-08	4.06418e-06
CHAD	106.37	0.0190732	0.254685	0.848719	0.205234	-0.797989	0.137437	-0.0352912	0.113394	-0.220368	0.244118	45.716	1.03753e-08	4.06418e-06
PLK1	250.687	-0.865682	0.201561	0.0562732	0.162982	-0.122204	0.109402	-0.129159	0.0901115	0.0713426	0.193689	45.5851	1.10312e-08	4.21697e-06
AC093609.1	54.7472	0.128888	0.242005	0.433861	0.194329	0.169247	0.129704	0.324638	0.106301	0.0190732	0.227857	45.6013	1.09478e-08	4.21697e-06
FBXL14	601.824	-0.108253	0.189695	0.402406	0.15317	-0.510196	0.102769	-0.0403517	0.0846066	0.729484	0.18158	45.4641	1.16745e-08	4.40977e-06
TTK	76.8217	-0.933406	0.292913	0.305398	0.236953	-0.343821	0.158984	-0.196527	0.131225	-0.208622	0.283038	44.9625	1.47658e-08	5.5118e-06
IGKV1-16	415.406	0.959631	0.439136	0.112571	0.354474	-0.195746	0.237867	1.13832	0.195629	-0.376759	0.420249	44.4969	1.83603e-08	6.77389e-06
ALOXE3	13.1485	1.03794	0.391297	-0.2607	0.3125	-0.685283	0.211223	-0.429796	0.176404	1.42654	0.371302	44.2967	2.01624e-08	7.35327e-06
PCDHB9	130.637	0.0237021	0.120185	0.201901	0.0966657	0.139355	0.0645958	0.0806164	0.052979	0.159184	0.113443	43.5797	2.81885e-08	1.01636e-05
EFHD1	1106.94	0.20172	0.187058	0.388169	0.151006	0.105386	0.101294	0.177988	0.083318	-0.0319389	0.179003	43.2553	3.27998e-08	1.16772e-05
BCORP1	57.124	0.0175886	0.222505	-0.104765	0.174055	0.101951	0.119301	-0.0101409	0.0975753	-0.289943	0.197181	43.2343	3.31226e-08	1.16772e-05
CASQ2	698.773	0.542958	0.287778	0.156332	0.232296	0.615185	0.155824	-0.328151	0.128162	-0.395966	0.275492	42.8464	3.96972e-08	1.35436e-05
SERPINB3	122.944	2.5239	0.693616	0.535528	0.556316	0.525258	0.37291	-1.69247	0.306987	0.858742	0.659647	42.8502	3.96255e-08	1.35436e-05
IGLV3-12	38.7531	-0.257201	0.502844	2.34117	0.405063	-1.29065	0.270203	-0.371186	0.223128	0.459028	0.478747	42.8713	3.92372e-08	1.35436e-05
BEND4	123.127	-0.293964	0.289158	0.149965	0.233562	0.160504	0.156652	0.375398	0.128697	0.910179	0.275616	42.6124	4.42755e-08	1.49449e-05
HPR	76.4222	0.576725	0.410856	-1.69172	0.33223	0.281949	0.223817	0.537377	0.183896	-0.759866	0.397083	42.4173	4.84916e-08	1.61957e-05
CD177P1	26.2291	-2.79412	0.701168	1.63127	0.567821	-1.0349	0.379617	-0.303782	0.313836	2.54814	0.669591	42.3013	5.11871e-08	1.67509e-05
AC006946.16	16.6064	0.626492	0.270501	0.242865	0.211312	0.343764	0.140805	0.122442	0.114377	-0.285569	0.24646	42.3003	5.12098e-08	1.67509e-05
RP11-96K19.2	23.102	0.122077	0.202632	-0.0114376	0.162792	-0.0755796	0.109762	0.0470767	0.0908408	1.20907	0.188475	41.9479	6.03518e-08	1.9149e-05
UBE2C	203.138	-0.871331	0.307216	0.0199423	0.248263	-0.272038	0.166631	-0.276888	0.137227	-0.0500983	0.295101	41.9809	5.94306e-08	1.9149e-05
ACKR1	9234.03	-0.749409	0.295385	-0.191476	0.23856	0.0459569	0.160064	-0.0476465	0.131668	1.27534	0.28288	41.9484	6.03373e-08	1.9149e-05
KLF17	80.4459	0.258771	0.213103	0.0239191	0.171343	0.349386	0.114771	0.0822187	0.0940269	0.531148	0.201045	41.8582	6.29283e-08	1.97688e-05
ACTN2	1159.99	0.489894	0.244089	0.138891	0.197048	0.50491	0.132182	-0.25377	0.108719	-0.304002	0.233664	41.7514	6.6137e-08	2.05731e-05
IL12A	189.937	0.335121	0.320698	0.465598	0.258499	0.386612	0.173207	-0.337244	0.142411	1.05761	0.305478	41.7146	6.72782e-08	2.0725e-05
IGKV3D-20	114.799	0.305427	0.409267	0.954611	0.330139	-0.622851	0.221311	-0.613459	0.182363	1.50319	0.391113	41.5846	7.14785e-08	2.18008e-05
HSPA7	2215.38	-0.335844	0.2896	0.991429	0.233869	-0.660554	0.156897	-0.237113	0.129077	0.884173	0.277273	41.5647	7.21449e-08	2.18008e-05
IGHD	2775.39	1.00233	0.485422	0.161992	0.392015	-0.294213	0.263028	-1.206	0.216385	1.0294	0.464893	41.5296	7.33317e-08	2.19504e-05
PAX8	206.713	-0.258816	0.24025	0.539165	0.193984	-0.476953	0.130089	-0.356687	0.107219	0.230784	0.230406	41.4639	7.56091e-08	2.2213e-05
TOP2A	590.972	-0.919036	0.321177	0.267229	0.259433	-0.405313	0.174075	-0.184887	0.143258	-0.300907	0.307969	41.4666	7.55154e-08	2.2213e-05
CA3	1858.71	-0.0138263	0.285868	0.0914509	0.230865	0.271154	0.1549	0.173009	0.127422	1.07318	0.273709	41.3368	8.02167e-08	2.33504e-05
HSPD1	15123.6	0.113569	0.244896	0.102401	0.197779	-0.507042	0.132701	-0.239446	0.109163	0.848592	0.234534	41.212	8.50151e-08	2.43013e-05
RHAG	25.7188	-1.00212	0.417357	-0.657983	0.338497	0.00836113	0.227908	-0.36021	0.187735	-0.359932	0.406244	41.2213	8.46485e-08	2.43013e-05
AP000648.5	468.425	-0.0320677	0.214864	0.724556	0.173409	-0.666085	0.116283	0.116313	0.0957114	0.189855	0.205521	41.0871	9.01022e-08	2.55255e-05
CCL4L2	350.981	-1.36171	0.405768	-0.0510375	0.327821	-0.475656	0.219995	0.374867	0.180988	-0.317635	0.388916	40.8719	9.95887e-08	2.79633e-05
IL1RN	1456.12	-0.566699	0.353713	-0.431256	0.28568	-0.510876	0.191699	0.277851	0.157699	-0.422613	0.33885	40.8273	1.01674e-07	2.82984e-05
SAA2	730.29	-0.596187	0.50008	-0.294782	0.403913	0.736825	0.270955	-0.603631	0.222884	2.10191	0.478759	40.7426	1.05761e-07	2.86812e-05
AVPR1A	132.018	0.631335	0.289764	0.70566	0.233391	-0.62897	0.156504	-0.0125421	0.128973	0.789493	0.276515	40.7646	1.04683e-07	2.86812e-05
MSMB	464.694	2.90224	0.735557	0.241866	0.59333	-0.046515	0.398103	-1.66621	0.327566	-0.528201	0.704049	40.7468	1.05553e-07	2.86812e-05
LOX	3354.64	-0.159387	0.183543	0.343473	0.148224	0.0747811	0.0994421	0.301056	0.0817969	0.0933456	0.175733	40.6887	1.08445e-07	2.91596e-05
IGFBP3	4087.02	-0.118466	0.250231	0.0129379	0.202092	0.69365	0.135593	-0.00432399	0.111534	-0.0167408	0.23964	40.6517	1.10322e-07	2.94152e-05
AEBP1	38044.3	-0.00907095	0.143889	0.295028	0.116205	0.0910466	0.0779669	0.165811	0.0641352	0.0713337	0.137796	40.3212	1.28642e-07	3.40141e-05
PCDHB4	380.996	0.0860021	0.123642	0.0898734	0.0997112	0.0664707	0.0668567	0.156252	0.054943	0.30731	0.117808	40.1846	1.3707e-07	3.55448e-05
TPX2	343.469	-0.915387	0.2999	0.238944	0.242288	-0.339309	0.162575	-0.177296	0.133828	-0.168147	0.287733	40.1733	1.37792e-07	3.55448e-05
HKDC1	293.828	0.863794	0.375997	-1.35252	0.303748	-0.0700427	0.204147	-0.13972	0.168229	0.138812	0.361741	40.1861	1.36973e-07	3.55448e-05
MTND1P23	1564.46	4.27124	0.640502	0.0425834	0.516803	-0.682005	0.346761	0.201182	0.285278	-2.6746	0.614354	40.1197	1.41265e-07	3.61468e-05
MUC5AC	1186.39	1.35183	0.646491	0.529849	0.521913	0.504197	0.350155	-1.71518	0.288063	-0.16453	0.61897	40.0335	1.47035e-07	3.73221e-05
COLGALT2	916.038	-0.214001	0.17647	0.351869	0.142506	-0.0275993	0.0955816	0.367605	0.0786104	-0.104922	0.168884	39.6808	1.73187e-07	4.36116e-05
IDO1	1531.56	0.551664	0.323549	-0.139761	0.261268	0.718549	0.175303	-0.0359969	0.144182	0.605088	0.309741	39.6452	1.76074e-07	4.39894e-05
DUXAP10	23.9516	0.0158822	0.311021	0.546559	0.249534	0.257821	0.166069	0.264931	0.135874	0.530834	0.289182	39.5952	1.80208e-07	4.46704e-05
LHX9	43.8144	2.11685	0.473258	-0.124269	0.376234	0.745933	0.253753	-0.381564	0.208076	-0.318233	0.446634	39.3503	2.01882e-07	4.96551e-05
CDCA8	171.797	-0.791764	0.23674	0.113665	0.19141	-0.22079	0.128487	-0.191882	0.1059	-0.16314	0.228004	39.2075	2.157e-07	5.26458e-05
C10orf10	47784.4	-0.451323	0.257154	0.768153	0.20768	0.140271	0.139342	0.188653	0.114623	0.386598	0.246271	39.1627	2.20235e-07	5.33421e-05
RRM2	442.306	-0.7822	0.340709	0.239593	0.275211	-0.542111	0.184676	-0.221463	0.152023	-0.305525	0.326896	39.1241	2.24209e-07	5.38934e-05
IGKV1-33	296.007	0.405616	0.388532	0.520959	0.313589	-0.117259	0.210362	-0.0643772	0.173068	1.81608	0.371446	38.963	2.41592e-07	5.76351e-05
APLN	1082.38	0.172877	0.344349	-0.71323	0.278106	-0.390855	0.186631	0.170284	0.153531	0.98955	0.329775	38.9026	2.48452e-07	5.88294e-05
DNAJA4	4095.53	0.68288	0.306954	0.22766	0.247873	-0.649659	0.166313	-0.255643	0.136818	0.98051	0.293927	38.8013	2.60392e-07	6.11998e-05
POLQ	105.029	-0.589449	0.265935	0.143478	0.21499	-0.20207	0.144314	-0.341812	0.119054	-0.0871103	0.256455	38.6297	2.81928e-07	6.57742e-05
LCAT	2601.38	0.224213	0.107463	0.129984	0.0867529	-0.00667082	0.0582032	0.160349	0.0478728	-0.0208084	0.102849	38.4509	3.06257e-07	7.09287e-05
KIF20A	150.704	-1.26733	0.358044	0.274899	0.289398	-0.415388	0.194205	-0.223939	0.16003	-0.0694893	0.344274	38.3615	3.19201e-07	7.33908e-05
HIST3H2BB	105.345	0.772999	0.380519	0.691085	0.305691	-0.122339	0.20467	0.378566	0.168228	-1.46017	0.363234	38.3273	3.24299e-07	7.40264e-05
GABRP	66.1995	0.933354	0.352824	0.67088	0.283085	-0.0162941	0.189492	-0.474661	0.156114	-0.443838	0.336977	38.1903	3.45533e-07	7.831e-05
KRT2	121.335	-0.0154921	0.467489	1.40444	0.377267	-1.28105	0.252949	0.175505	0.208296	-0.821841	0.448371	38.1164	3.57551e-07	8.04592e-05
CYP11B1	44.2058	-0.848238	0	-1.45815	0.483334	0.29712	0.325174	-0.186315	0.267483	-1.07412	0.577978	38.0783	3.63908e-07	8.1313e-05
ESM1	1111.81	-0.508395	0.353639	0.194998	0.285615	-0.543891	0.191639	0.934705	0.157638	-0.450097	0.338685	38.0084	3.75853e-07	8.30215e-05
CECR7	41.2825	0.54393	0.217432	0.327338	0.173121	0.140581	0.115824	0.066366	0.0952082	-0.160904	0.20503	38.0031	3.76788e-07	8.30215e-05
APOD	8681.98	0.593993	0.284348	0.75752	0.229629	-0.553518	0.154069	0.201494	0.12674	0.517921	0.272297	37.963	3.83831e-07	8.39902e-05
FAM155B	25.4899	0.204402	0.408626	-0.196398	0.32935	1.02064	0.220512	-0.983441	0.181784	0.729417	0.391312	37.9252	3.9061e-07	8.48881e-05
CHRD	1669.76	0.107241	0.140701	0.22973	0.113586	0.12734	0.0761925	0.0547366	0.0626628	0.250559	0.134589	37.7703	4.19609e-07	9.05699e-05
HMMR	105.462	-0.915688	0.285984	0.143262	0.231292	-0.34654	0.155291	-0.172784	0.128151	-0.00216706	0.275846	37.7136	4.30748e-07	9.23459e-05
ZNF518B	906.832	0.0263407	0.0838588	-0.192854	0.0677337	-0.0690835	0.0455096	-0.0817808	0.0374864	-0.0407473	0.0806286	37.6203	4.49739e-07	9.57702e-05
AL773572.7	3.63534	1.26771	0.731902	1.15703	0.557422	-1.83336	0.371074	-0.0894732	0.314913	-0.399589	0.687472	37.5637	4.61664e-07	9.76543e-05
ARHGAP36	3.22717	2.07523	0.660717	-2.81192	0.533137	0.252156	0.372241	0.634262	0.301004	-1.83412	0.709614	37.5421	4.66294e-07	9.79804e-05
HOXB4	820.206	0.157902	0.137169	0.156849	0.110688	0.170324	0.074239	0.0720468	0.0610401	0.0911879	0.131098	37.5001	4.7543e-07	9.92428e-05
CYP11B2	1.68219	-1.94955	0.753624	-1.25515	0.630309	0.316268	0.440274	-0.134897	0.36294	-0.174416	0.788522	37.3773	5.03192e-07	0.00010412
AURKB	142.385	-1.01085	0.29733	0.151068	0.240382	-0.235621	0.161317	-0.261173	0.132917	-0.14788	0.286124	37.368	5.05358e-07	0.00010412
NCKIPSD	2216.6	-0.0850831	0.110085	0.256847	0.0888908	0.0551464	0.059628	0.124807	0.0490459	0.0426798	0.105368	37.2734	5.27909e-07	0.000106852
AKR1B10	42.001	1.21266	0.665963	-0.573081	0.53604	1.52177	0.360123	-2.00051	0.296244	-0.840763	0.641963	37.2701	5.2872e-07	0.000106852
DMPK	6303.27	0.0557863	0.105437	0.225005	0.0851425	0.00839896	0.0571232	0.129471	0.0469888	0.045021	0.100952	37.2724	5.28168e-07	0.000106852
CDK1	297.34	-0.569215	0.250421	0.11463	0.202326	-0.438329	0.135803	-0.0860305	0.111854	-0.246754	0.240634	37.2551	5.32404e-07	0.000106916
CCL3	391.251	-1.15763	0.358071	-0.0085596	0.289303	-0.434089	0.19414	0.223884	0.159704	-0.138054	0.343104	37.1991	5.46356e-07	0.000107322
FAM180A	274.676	0.0182704	0.255974	0.800533	0.206517	-0.0783274	0.138351	0.229565	0.113795	0.237752	0.244344	37.1927	5.4796e-07	0.000107322
MPPED2	56.3236	0.922627	0.234194	0.254098	0.186394	-0.140306	0.124814	0.163952	0.102689	0.212963	0.220004	37.2216	5.40702e-07	0.000107322
CCL22	179.965	-0.899501	0.347529	0.25158	0.280863	-0.27844	0.188465	-0.57478	0.155204	0.48582	0.333323	37.1997	5.46199e-07	0.000107322
ADCY5	1301.37	0.268395	0.162475	0.121143	0.131168	0.257755	0.0879991	0.035205	0.0723768	-0.140589	0.155526	37.0972	5.72654e-07	0.000111471
LINC00612	27.4248	0.107051	0.22909	0.0272666	0.184491	-0.0947307	0.124134	0.135729	0.102415	1.07036	0.215366	37.0709	5.79652e-07	0.000112145
BAG3	9548.91	-0.0169264	0.266267	0.26797	0.215037	-0.496344	0.144279	-0.085127	0.118687	1.18912	0.254989	37.0168	5.94309e-07	0.000114284
HAS3	591.511	0.300174	0.272112	-0.799678	0.219797	-0.0117663	0.147558	-0.263479	0.121444	0.0037464	0.261031	36.5816	7.26491e-07	0.00013886
TK1	682.328	-0.659901	0.234438	0.0465292	0.189383	-0.183083	0.127085	-0.247797	0.104596	0.354762	0.224705	36.5665	7.31553e-07	0.000138991
CCNB2	193.038	-0.848383	0.240718	0.201072	0.194594	-0.205678	0.130573	-0.223964	0.10756	-0.0820229	0.231387	36.4927	7.5689e-07	0.000142949
LMOD1	6677.37	0.153367	0.177329	0.269635	0.143204	0.136698	0.0960806	0.175543	0.0790345	-0.287121	0.169815	36.3992	7.90222e-07	0.000148361
CTC-455F18.1	2.55938	0.623174	0.476537	0.464364	0.356477	0.669171	0.228033	-0.0195187	0.182362	0.406195	0.382446	36.3494	8.08583e-07	0.000150776
FBXO32	1318.54	0.128777	0.227107	0.768641	0.183364	-0.0454332	0.122999	0.0192085	0.101192	-0.187471	0.217442	36.3387	8.12591e-07	0.000150776
PDGFD	464.205	-0.101441	0.231573	0.655449	0.18692	0.0944236	0.125296	0.131014	0.103053	0.265748	0.221325	36.3143	8.21775e-07	0.000151594
CASR	6.38596	0.721557	0.477053	0.774075	0.369103	0.0598368	0.239899	0.377937	0.196684	0.776986	0.415252	36.1869	8.71439e-07	0.000159826
ORM1	525.073	-1.80894	0.40457	0.693948	0.326839	-0.469182	0.219246	-0.0754965	0.180444	-0.0933002	0.387914	36.1206	8.9847e-07	0.000163836
ILDR2	201.543	0.593572	0.208362	-0.0571582	0.167879	-0.0435803	0.112662	0.399562	0.0926162	0.0831351	0.198835	36.0137	9.43839e-07	0.000171126
VGF	11.0403	1.31437	0.335532	-1.39131	0.268895	0.153249	0.184686	0.126264	0.152069	-0.420047	0.334452	35.989	9.54618e-07	0.000172097
FXYD1	1777.2	0.172307	0.166592	0.221639	0.1345	0.14451	0.0902273	0.158955	0.0742065	-0.23346	0.159449	35.8166	1.03353e-06	0.00018527
MYO18B	47.1647	0.337943	0.391302	-0.0893589	0.31527	0.853903	0.211123	-0.651372	0.173469	-1.08119	0.378835	35.7787	1.0517e-06	0.000187469
GAS6	13108.6	0.126637	0.0959037	0.11798	0.0774478	0.0770406	0.0519634	0.0904575	0.0427443	-0.0440357	0.0918381	35.7555	1.06297e-06	0.000188419
MMP15	1678.37	-0.0933672	0.15401	-0.406347	0.124401	0.0250576	0.0834946	-0.064794	0.0686945	-0.20334	0.147652	35.6982	1.0914e-06	0.000192384
KLK3	19.4825	1.87042	0.589936	-2.20381	0.475697	0.433786	0.321137	-0.418861	0.263993	-0.88951	0.572971	35.6343	1.12397e-06	0.000197029
BUB1	215.337	-0.823766	0.254991	0.240843	0.206094	-0.266549	0.138298	-0.233415	0.113953	-0.168314	0.245301	35.5581	1.16406e-06	0.000202937
KCNMB2-AS1	3.04193	0.175426	0.428219	0.597619	0.328436	0.381206	0.207432	0.295014	0.16386	0.297557	0.340663	35.5299	1.17928e-06	0.000204467
MEG3	9384.8	0.204302	0.201367	0.589216	0.162614	-0.0397992	0.109101	0.0870281	0.0897452	0.00389874	0.192817	35.5098	1.19025e-06	0.000205247
ASF1B	197.652	-0.717007	0.268334	0.0781284	0.21687	-0.312106	0.145582	-0.212717	0.119979	-0.0134263	0.258081	35.4024	1.25053e-06	0.000213743
COMP	938.714	0.847737	0.331074	0.728072	0.267201	-0.297601	0.17926	0.0956259	0.147464	0.715034	0.31673	35.3981	1.25299e-06	0.000213743
BEGAIN	207.543	0.272503	0.186782	0.144411	0.150454	0.178726	0.100869	0.197772	0.0828117	-0.0494221	0.177778	35.2526	1.33969e-06	0.00022731
HES7	60.9169	0.268399	0.25386	0.083748	0.203635	0.3481	0.136108	0.237261	0.111126	0.109209	0.237956	35.2157	1.36264e-06	0.000228757
BIRC5	248.655	-1.04438	0.310971	0.17209	0.251282	-0.273789	0.168623	-0.239311	0.138846	-0.0135167	0.298493	35.2242	1.3573e-06	0.000228757
COL10A1	87.7484	-0.0494228	0.393914	0.968322	0.317346	-0.294454	0.212273	0.697705	0.174435	0.0539898	0.374177	35.2036	1.37022e-06	0.000228819
AC093390.1	33.9066	1.0122	0.397851	0.489933	0.316359	0.34471	0.211334	0.0471512	0.173391	-0.606973	0.374075	35.1743	1.3888e-06	0.000230708
ELOA2	2.91693	0.417304	0.5954	0.54244	0.45901	-0.167167	0.299594	0.276705	0.244012	2.0235	0.491105	35.1182	1.42508e-06	0.000235502
IFNG	99.4659	-0.358319	0.478299	1.91064	0.38543	-1.06281	0.257269	0.164131	0.211817	-0.717678	0.455741	35.0139	1.49509e-06	0.000245791
ALDH3A1	878.993	1.44521	0.462847	-0.573243	0.373675	0.438155	0.250761	-1.02976	0.206288	-0.447315	0.44334	34.99	1.5116e-06	0.000247224
AC022182.3	4.67379	0.601102	0.358772	0.443032	0.278037	-0.264768	0.185932	-0.27267	0.157826	1.45088	0.31707	34.9591	1.53317e-06	0.000249467
IL1B	1416.11	-0.774797	0.46061	-0.231898	0.372011	-0.831667	0.249622	0.293376	0.205349	-0.212485	0.4412	34.8677	1.59896e-06	0.00025753
NEFH	58.0202	-0.120327	0.176084	-0.230082	0.142642	-0.132992	0.0964198	-0.195336	0.0801296	0.0291782	0.17292	34.8767	1.59238e-06	0.00025753
FOXD2	83.2165	-0.0880066	0.141029	0.388517	0.113487	0.050313	0.0756837	0.0110695	0.062299	0.32339	0.133082	34.8401	1.61931e-06	0.00025873
HSD3B2	10.5359	-1.12281	0.480155	-0.657783	0.391148	0.227622	0.264852	-0.358869	0.218673	-0.777007	0.480517	34.8356	1.62272e-06	0.00025873
IL11	84.8299	-1.14355	0.394976	-0.184996	0.319557	-0.116215	0.214414	-0.273539	0.176466	0.691581	0.378534	34.6662	1.754e-06	0.000278263
FMO3	1923.56	-0.0332494	0.186329	0.475546	0.150454	0.032137	0.100923	0.188405	0.0830132	0.00739987	0.178348	34.6322	1.78161e-06	0.000281237
DEFB4A	45.5676	-1.05981	0	-2.29583	0.694309	1.37449	0.466671	-1.14435	0.383667	0.877709	0.824218	34.6114	1.7987e-06	0.00028253
HFE2	13.6522	0.58116	0.419938	0.327158	0.333097	0.774261	0.22062	-0.626614	0.181331	-0.515595	0.401133	34.5653	1.83716e-06	0.00028715
CALCOCO2	10768.3	0.0473097	0.0919493	0.0942395	0.0742551	0.0293931	0.0498216	0.156176	0.0409833	-0.0291455	0.0880549	34.4793	1.91115e-06	0.000297249
CCNF	245.143	-0.544957	0.14652	0.117297	0.118509	-0.144545	0.0795545	-0.0867952	0.0655913	0.0153481	0.141097	34.3211	2.05499e-06	0.000318063
GLB1L3	23.1775	0.884374	0.358354	0.671538	0.28371	0.0592042	0.18895	0.144027	0.155325	-0.067235	0.334035	34.2887	2.08572e-06	0.000321251
BNC1	86.009	2.94896	0.510012	-1.17385	0.409261	0.530381	0.274978	-0.56223	0.226151	0.147473	0.485983	34.2038	2.16861e-06	0.000332405
MYCN	39.9369	0.385692	0.346208	-0.976046	0.279676	-0.153748	0.188949	-0.0899761	0.155386	0.654205	0.331596	34.1346	2.23847e-06	0.000340916
KIFC1	258.002	-0.775077	0.247879	0.186117	0.200315	-0.27859	0.134426	-0.144645	0.110699	-0.273148	0.238164	34.118	2.25565e-06	0.000340916
NBL1	24023.6	0.000519401	0.158793	0.249289	0.128241	0.176761	0.0860424	0.124063	0.0707775	-0.0411403	0.152067	34.1173	2.25637e-06	0.000340916
PCDHGB1	50.1624	0.32954	0.164662	0.119283	0.131519	0.0762735	0.0880688	0.0671046	0.0723249	0.433688	0.15374	34.0877	2.28718e-06	0.000343934
NTRK3	1404.98	0.503723	0.187446	0.149867	0.151322	0.121119	0.101525	0.131495	0.0835095	-0.176369	0.179443	33.8523	2.54779e-06	0.000377751
KIF2C	177.709	-0.804271	0.255264	0.142011	0.206337	-0.221583	0.13847	-0.225731	0.114066	-0.040608	0.24534	33.8681	2.52933e-06	0.000377751
PCDHGA7	100.825	0.0886207	0.130754	0.114598	0.105084	0.107572	0.0703171	0.156972	0.0576277	0.0572079	0.123528	33.859	2.53992e-06	0.000377751
EBF2	151.208	-0.0356908	0.266304	0.480679	0.214858	0.229693	0.143903	-0.0706983	0.118355	0.812466	0.253791	33.8317	2.57195e-06	0.00037956
CACYBPP2	12.7051	-0.0625985	0.28673	0.28504	0.230712	-0.506135	0.155085	-0.10126	0.129905	1.19502	0.270309	33.7834	2.62947e-06	0.000384508
BRSK2	89.1178	0.208439	0.168114	0.279134	0.135004	0.125195	0.0902938	0.0866819	0.0741887	-0.0194045	0.159455	33.7767	2.63759e-06	0.000384508
BHLHE22	295.939	0.448635	0.22959	0.182539	0.18505	0.28469	0.124082	-0.0845853	0.101989	0.486906	0.218883	33.7732	2.64183e-06	0.000384508
ANLN	255.891	-0.744936	0.30829	0.129413	0.249072	-0.437216	0.167159	-0.190779	0.13766	-0.00230186	0.295946	33.7231	2.7031e-06	0.000391629
NUGGC	106.348	0.197216	0.221275	0.421787	0.178146	0.183512	0.119233	0.0974178	0.0979871	-0.0439773	0.210583	33.6551	2.78865e-06	0.000400855
NLGN4X	207.3	0.695832	0.256653	0.239425	0.206862	0.275927	0.138747	-0.273145	0.114167	0.234729	0.245259	33.6524	2.79205e-06	0.000400855
GABRQ	2.69484	1.51235	0.563223	-1.59006	0.450106	-0.382648	0.313067	-0.266783	0.264052	-0.63094	0.61049	33.6157	2.83946e-06	0.000404005
ADH7	72.8248	2.03135	0.675738	0.0171186	0.543504	0.314157	0.364659	-1.49388	0.300341	-0.715182	0.64765	33.6208	2.83277e-06	0.000404005
SERPINB2	160.387	0.251717	0.501188	-1.20066	0.404835	-0.168689	0.271825	-0.718515	0.22376	0.489023	0.480666	33.4652	3.04193e-06	0.000430881
MT-TP	3.35131	1.2013	0.351345	-1.26458	0.280403	0.00484708	0.200665	0.100819	0.168982	-0.574579	0.391528	33.3787	3.16483e-06	0.000445583
ACE2	134.201	0.0860525	0.269014	-0.106174	0.217234	0.47011	0.14583	0.291257	0.119843	0.157093	0.257378	33.3725	3.17381e-06	0.000445583
ELANE	747.017	-0.652093	0.407915	-0.604705	0.329477	-0.442271	0.2211	0.375698	0.18188	0.0528408	0.390771	33.3189	3.25266e-06	0.000454642
GNRH1	512.688	0.275113	0.167469	0.265571	0.135005	0.108166	0.0904991	0.0783948	0.0743831	0.00691571	0.159753	33.2936	3.29045e-06	0.000457906
CEP55	142.982	-0.924348	0.321922	0.0916761	0.260205	-0.325018	0.174659	-0.210085	0.14393	-0.106017	0.309729	33.1975	3.43842e-06	0.000476409
SPC24	129.315	-0.717	0.276443	-0.0298084	0.223507	-0.16716	0.150074	-0.158585	0.123669	-0.0791969	0.266117	33.0901	3.61153e-06	0.000498219
ERVMER34-1	91.1413	-0.190177	0.219799	-0.348467	0.177791	-0.24431	0.119653	0.124287	0.0987331	-0.244732	0.21308	33.0234	3.72344e-06	0.000511433
RAD51AP1	125.01	-0.320989	0.224503	0.0237921	0.181441	-0.223282	0.121856	-0.216987	0.100518	-0.130004	0.216528	32.9726	3.81082e-06	0.000521179
PLCE1	2836.64	0.117792	0.107012	0.0540002	0.0864029	0.088078	0.0579703	0.127363	0.0476791	0.0848951	0.102424	32.9533	3.84457e-06	0.000523538
CA9	18.7729	1.54145	0.470025	-0.623379	0.375142	1.02207	0.252999	-0.738456	0.20758	0.0736355	0.44661	32.8894	3.95866e-06	0.00053677
NALCN-AS1	16.9501	0.839216	0.331676	-0.405475	0.264076	0.410089	0.177885	0.388688	0.144992	0.224689	0.309875	32.8324	4.06313e-06	0.000548591
C10orf35	189.425	0.00867256	0.13187	-0.325134	0.106633	0.0288731	0.0718315	-0.151463	0.059327	-0.0488208	0.127949	32.7956	4.13193e-06	0.000555517
C2orf40	840.123	0.675051	0.251463	0.41687	0.202907	-0.0548689	0.1361	0.197476	0.111944	-0.216178	0.24054	32.7522	4.21482e-06	0.00056427
AGAP7P	48.0892	-0.462052	0.420016	0.897126	0.339117	0.255341	0.226316	0.518248	0.185721	-0.581448	0.399497	32.712	4.29283e-06	0.000572299
CSF2	41.8455	0.601401	0.438347	-1.08381	0.354259	-0.370349	0.238574	-0.145024	0.197052	-0.179774	0.42496	32.7008	4.31494e-06	0.00057284
EDN2	207.415	0.29692	0.483839	1.38794	0.390336	-0.400227	0.261617	-0.254505	0.215364	1.51053	0.462259	32.6908	4.33463e-06	0.000573057
NR2F2	9746.5	-0.120132	0.114997	0.206665	0.0928698	0.114058	0.0623087	0.081917	0.0512539	0.134311	0.110116	32.6773	4.36139e-06	0.00057371
LGI4	1969.57	0.427295	0.202591	0.18483	0.163574	0.079655	0.109748	0.225406	0.0902737	-0.0510642	0.193949	32.6702	4.37574e-06	0.00057371
MOCS1	4346.23	-0.0511628	0.124221	0.104339	0.100316	0.122592	0.0673039	0.162078	0.0553595	0.0356468	0.118936	32.6292	4.45827e-06	0.000579754
MINDY4	1547.47	0.078831	0.143993	0.252167	0.116264	-0.113687	0.0780008	0.279699	0.0641655	-0.199562	0.137882	32.6292	4.45838e-06	0.000579754
CDCA5	241.116	-0.688331	0.282177	0.104468	0.227996	-0.245045	0.153009	-0.310432	0.126015	-0.0999607	0.271064	32.5363	4.65156e-06	0.000601452
CLCA2	61.0529	1.33614	0.481332	0.926061	0.386526	-0.407096	0.258963	-0.538185	0.213463	-0.353103	0.460305	32.5309	4.66316e-06	0.000601452
KIF4A	112.762	-0.901056	0.315761	0.216618	0.255265	-0.373769	0.17133	-0.230898	0.141277	-0.0652283	0.304065	32.4505	4.83753e-06	0.000616426
LDB3	919.144	0.270888	0.246165	0.216547	0.198757	0.452516	0.133336	-0.258391	0.109679	-0.0698572	0.235701	32.4584	4.82009e-06	0.000616426
POC1A	178.471	-0.5983	0.168177	0.126	0.136049	-0.149016	0.0913277	-0.112689	0.0753365	0.284298	0.161763	32.4531	4.83162e-06	0.000616426
CYP26B1	504.135	-0.2213	0.239253	0.128769	0.193241	0.263887	0.129643	-0.0584251	0.106649	1.00953	0.228925	32.4335	4.87504e-06	0.000618721
MFGE8	14128.6	0.0322827	0.121233	0.252878	0.0979055	0.0520613	0.0656889	0.103239	0.0540361	0.027241	0.116098	32.4157	4.91498e-06	0.000621305
HSP90AA1	68738.9	0.0386501	0.250928	0.517853	0.202652	-0.508455	0.13597	-0.122744	0.11185	0.855489	0.240312	32.3955	4.96043e-06	0.000624561
KCNT1	125.795	0.31778	0.175349	0.0259936	0.141083	0.305976	0.0946067	0.0119585	0.0776281	0.031285	0.166688	32.3521	5.05957e-06	0.00062955
FAM95B1	54.9042	0.264504	0.240101	0.0915776	0.19297	0.0604131	0.129281	0.398553	0.105973	0.197593	0.226853	32.3569	5.04851e-06	0.00062955
ANO4	29.2644	-0.266223	0.330891	0.0819925	0.267483	-0.157308	0.179179	0.65212	0.146952	0.587438	0.312998	32.3562	5.05011e-06	0.00062955
OR8G5	5.19991	-0.126816	0.664356	-0.00237133	0.536612	0.297467	0.360903	-0.940898	0.304233	3.3535	0.625437	32.2982	5.18573e-06	0.000642727
RNU4-2	8.34198	-0.558951	0.511711	0.102733	0.416684	0.83604	0.277819	0.608266	0.224649	-0.828174	0.488035	32.2813	5.22574e-06	0.000645166
HSPD1P7	1.13427	0.220045	0.674164	0.238095	0.532648	-0.0189074	0.352266	-0.315941	0.296648	2.71057	0.571185	32.2114	5.39528e-06	0.000663515
ENHO	40.7204	0.366239	0.33574	-0.900695	0.271412	-0.20584	0.183134	0.11794	0.151088	-0.773145	0.328005	32.0586	5.78467e-06	0.000708656
NPIPA8	5.76043	1.77118	0.495002	-0.930233	0.390189	-0.185127	0.265747	-0.627458	0.221706	-0.640183	0.496521	31.9777	6.00199e-06	0.000732451
GPR155	796.959	0.0697538	0.105034	0.318181	0.084728	-0.0624323	0.0568045	0.0626554	0.0467292	-0.0143453	0.100392	31.9672	6.03065e-06	0.000732489
IGKJ2	1532.37	0.632697	0.361601	0.23798	0.291996	-0.00647057	0.195914	-0.254937	0.161167	1.57259	0.346209	31.9608	6.04848e-06	0.000732489
ARG2	167.379	-0.0122367	0.22328	-0.20104	0.180353	-0.217959	0.121136	-0.287884	0.0998558	0.192556	0.214661	31.9316	6.12943e-06	0.00073947
NFASC	3543.77	0.100306	0.155273	0.259204	0.125383	0.0739137	0.0841179	0.16459	0.0691904	-0.0421713	0.148656	31.9181	6.16742e-06	0.000741235
MAP1B	4372.51	0.388228	0.168832	0.20409	0.13633	0.0335586	0.0914688	0.136714	0.0752417	0.0853821	0.161655	31.8776	6.28222e-06	0.000752184
MKI67	828.966	-0.837301	0.294139	0.155216	0.237584	-0.282104	0.159412	-0.210346	0.131165	-0.255763	0.281918	31.8659	6.31577e-06	0.000753357
LINC01932	7.12007	0.048263	0.430389	-1.04029	0.351198	-0.0764369	0.241273	-0.22437	0.203675	-0.416541	0.464228	31.8513	6.35798e-06	0.000755551
AC006145.4	0.967255	-0.354267	0.747873	0.0493663	0.609007	0.206689	0.407931	1.42374	0.314995	-0.498441	0.659315	31.8283	6.42485e-06	0.00076065
IGHV5-78	3.33702	-1.73876	0.424682	-0.0151302	0.357091	0.115454	0.241784	-0.157977	0.201328	-0.103455	0.441115	31.7943	6.52532e-06	0.000769672
SKA1	50.7053	-0.591131	0.316573	0.052796	0.25607	-0.30714	0.172054	-0.19114	0.142177	-0.197204	0.306922	31.6841	6.86134e-06	0.00080631
FAM111B	97.4088	-0.182354	0.352761	-0.0732278	0.284982	-0.508997	0.191424	-0.363279	0.15802	0.269623	0.339684	31.661	6.93401e-06	0.000811842
MND1	30.6596	-0.360164	0.29701	-0.109446	0.240511	-0.400634	0.162203	-0.155502	0.134983	-0.280093	0.293624	31.6071	7.10607e-06	0.000828928
PCDHA4	45.5212	0.242573	0.203304	0.19125	0.163339	0.201562	0.109407	0.174279	0.0899513	-0.125129	0.193944	31.5913	7.15759e-06	0.00083188
PKD1L1	142.823	0.748668	0.205555	-0.601347	0.165587	-0.0494012	0.111565	-0.152911	0.0917374	0.276777	0.196412	31.5161	7.40688e-06	0.000857711
MTCO1P12	3425.97	-0.0140466	0.396841	1.06939	0.320485	0.304637	0.215014	-0.141199	0.176874	-0.805163	0.380072	31.501	7.45789e-06	0.000860478
PKMYT1	166.071	-0.750298	0.274735	0.0899168	0.222066	-0.206134	0.149056	-0.273951	0.122827	-0.0711364	0.264279	31.4743	7.54927e-06	0.000867866
ITIH2	25.5764	0.314771	0.248992	0.540131	0.199309	-0.570004	0.133497	-0.137085	0.111296	0.355212	0.237877	31.4582	7.60455e-06	0.000871065
PIP	134.102	1.32045	0.586026	0.945653	0.469193	-1.71846	0.314779	0.345022	0.259201	-0.0831793	0.557096	31.4383	7.67389e-06	0.000875845
INMT	23622.9	-0.348056	0.171559	0.371054	0.138553	-0.00802589	0.092962	0.26422	0.076471	0.13605	0.164299	31.419	7.74175e-06	0.000877554
FOXE1	10.2611	-0.10034	0.512379	1.32178	0.410419	-0.488566	0.271123	-0.831347	0.225833	-0.400268	0.495184	31.4183	7.74418e-06	0.000877554
GPR15	96.0567	1.22929	0.388233	0.457733	0.307925	0.0639787	0.207139	-0.400107	0.169925	-0.47496	0.362539	31.3832	7.86866e-06	0.000888486
IGSF21	152.741	-0.0428594	0.192324	0.25251	0.155172	0.0770288	0.104007	0.29902	0.085502	-0.0544555	0.183651	31.3542	7.97338e-06	0.000897118
TMEM130	792.766	1.05025	0.283889	0.726508	0.228837	0.0455838	0.15347	0.268887	0.126209	-0.195283	0.271115	31.3073	8.14529e-06	0.000910007
HJURP	180.38	-0.895228	0.308966	0.179433	0.249681	-0.294265	0.167536	-0.223696	0.137934	-0.243677	0.296721	31.3114	8.13034e-06	0.000910007
NRAP	118.263	0.140153	0.457558	0.346839	0.369228	0.688637	0.247417	-0.927577	0.203684	-0.808553	0.440481	31.2947	8.19235e-06	0.000912053
LL22NC03-N14H11.1	8.11937	0.0678229	0.393402	0.871892	0.311432	0.0981053	0.20357	0.321011	0.166132	0.3149	0.351683	31.233	8.42562e-06	0.000934743
MUC5B	2102.04	1.50559	0.588099	1.1338	0.474875	-0.313771	0.318602	-0.894986	0.262097	0.385167	0.563146	31.202	8.54497e-06	0.000941401
NNAT	117.408	-0.310772	0.151089	-0.228877	0.122325	-0.0582691	0.0823287	-0.00144304	0.06787	0.0765218	0.145912	31.2087	8.51918e-06	0.000941401
KIF23	309.99	-0.561136	0.208924	0.0969359	0.168828	-0.236595	0.113311	-0.105553	0.0933134	-0.261889	0.200806	31.1522	8.74077e-06	0.00095964
C9orf172	477.046	0.0351114	0.122797	0.19532	0.099081	0.140964	0.066437	0.0528876	0.0546262	-0.0507376	0.117383	31.1438	8.77448e-06	0.000960019
SIGLEC12	181.018	-0.678186	0.344439	-0.443378	0.278404	0.443312	0.186887	-0.315288	0.15374	1.15691	0.329906	31.1307	8.82657e-06	0.0009624
CACNA1H	4509.08	0.15723	0.14547	0.174792	0.117471	0.0948349	0.0788149	0.137271	0.0648309	0.0276977	0.139288	31.0225	9.2721e-06	0.00100752
IYD	133.565	0.125677	0.266366	0.334645	0.214954	-0.595802	0.144219	-0.181066	0.11896	-0.0144619	0.256057	30.9477	9.59263e-06	0.00103879
HAND2-AS1	26.0268	0.683721	0.36437	0.359531	0.290577	0.524324	0.193926	-0.227721	0.159196	0.0785637	0.342304	30.9383	9.63364e-06	0.00103968
CDT1	203.433	-0.676618	0.275215	0.021912	0.22241	-0.185098	0.149281	-0.283999	0.122975	-0.0652083	0.264585	30.9256	9.68934e-06	0.00104215
RP11-135D11.2	25.6184	1.13315	0.763233	3.06214	0.599375	-0.866738	0.39471	0.888728	0.327206	-1.21016	0.709937	30.9141	9.74043e-06	0.00104264
COPS3	1893.51	-0.0452428	0.0738594	-0.0819145	0.0596568	-0.103205	0.0400541	-0.0102676	0.0329784	0.11007	0.0708589	30.9097	9.75968e-06	0.00104264
IL20RB	101.408	0.211327	0.155494	0.186499	0.124883	-0.142747	0.0837104	0.142733	0.0688718	0.491191	0.146868	30.8509	1.00241e-05	0.00106019
DLGAP5	100.04	-1.06511	0.345702	0.295387	0.279487	-0.358812	0.187528	-0.213154	0.154579	-0.33833	0.333175	30.8558	1.00017e-05	0.00106019
DSG1	18.4891	0.220857	0.471601	1.13756	0.378661	-1.14603	0.253351	0.37321	0.209613	-1.09114	0.457017	30.8602	9.98186e-06	0.00106019
PCDH10	120.885	0.32567	0.243235	0.34099	0.195891	-0.0229467	0.131221	0.328829	0.107923	0.0412165	0.231784	30.8037	1.02411e-05	0.00107751
ACTA1	507.089	0.241016	0.379659	0.887184	0.306505	-0.247494	0.205585	-0.486849	0.169161	-0.844594	0.363813	30.8006	1.02559e-05	0.00107751
CTSG	420.641	-0.459554	0.360179	-0.57147	0.290956	-0.33853	0.195294	0.235	0.160648	-0.0240384	0.345155	30.7846	1.03306e-05	0.00107827
RBFOX3	89.1248	0.172576	0.260777	0.294513	0.21005	-0.372284	0.140877	0.174694	0.115971	1.33769	0.247388	30.7845	1.03311e-05	0.00107827
MTRNR2L12	84.5672	1.00898	0.275203	-0.945636	0.221904	0.215993	0.149351	-0.208995	0.122955	-0.43145	0.265703	30.761	1.04419e-05	0.00107919
CYP17A1	79.5858	-0.64925	0.249776	-0.143647	0.202267	0.319373	0.135923	-0.315548	0.111948	-0.567708	0.242543	30.7697	1.04007e-05	0.00107919
UNC45B	181.22	0.522536	0.292059	0.114597	0.235462	0.648191	0.157878	-0.262091	0.129797	0.485871	0.278704	30.7674	1.04115e-05	0.00107919
NEGR1	1616.62	0.12549	0.187634	0.205512	0.151506	0.129001	0.101644	0.227232	0.083604	-0.180013	0.179634	30.7505	1.0492e-05	0.00108085
NOX4	193.621	0.0676201	0.215464	0.217358	0.173815	0.0568625	0.116539	0.331971	0.0958082	0.111566	0.205645	30.74	1.0542e-05	0.00108248
CACNA2D3-AS1	14.35	0.322722	0.514905	0.723723	0.405661	0.377296	0.265863	0.387367	0.215706	0.334688	0.459593	30.6969	1.07503e-05	0.00110031
CTD-2334D19.1	26.7714	-0.191213	0.240459	0.411718	0.193461	0.0127778	0.128746	-0.0712746	0.106281	0.980273	0.224584	30.647	1.09969e-05	0.00112193
FAM46A	2297.2	-0.0512303	0.159044	0.379899	0.128428	-0.257456	0.0861616	0.00416639	0.0708847	0.594621	0.152245	30.6072	1.11976e-05	0.00113587
LINC01759	40.1465	0.164715	0.16968	0.424345	0.135582	0.00973728	0.0904442	0.0190255	0.0746069	0.116992	0.159643	30.6057	1.12051e-05	0.00113587
KRTDAP	28.5609	0.134729	0.362329	0.99314	0.290915	-0.8097	0.19441	0.210516	0.160687	-0.855856	0.349285	30.5167	1.1667e-05	0.00117518
CTD-2521M24.13	32.9511	0.540388	0.323423	0.0327967	0.25883	-0.206847	0.173704	-0.068488	0.142953	1.38934	0.30291	30.5215	1.16418e-05	0.00117518
CYP2A6	57.5915	1.03859	0.352436	-0.935652	0.284066	0.272357	0.191219	0.563802	0.157015	-0.380021	0.337944	30.449	1.20315e-05	0.00120225
CHL1	899.158	0.534006	0.183516	-0.00595621	0.148119	0.173252	0.0993867	-0.0656965	0.0817537	0.469392	0.175572	30.4388	1.20873e-05	0.00120225
CALB2	236.726	1.79071	0.378114	-1.256	0.304965	0.604986	0.204813	-0.0838452	0.168363	-0.238891	0.361858	30.4586	1.19789e-05	0.00120225
MPO	1300.7	-0.495474	0.415198	-0.75731	0.335339	-0.307616	0.22502	0.322607	0.185101	-0.000119977	0.397702	30.4402	1.20796e-05	0.00120225
CHRNA1	28.2445	1.26308	0.527757	0.158709	0.42094	0.943371	0.281772	-0.225674	0.230849	-0.339404	0.497591	30.408	1.22573e-05	0.00120407
AF186192.6	9.23373	-0.096811	0.25555	-0.455468	0.208678	-0.218102	0.143826	-0.116412	0.122269	0.129179	0.265034	30.4161	1.22121e-05	0.00120407
CENPF	284.463	-0.844084	0.280873	0.209869	0.226945	-0.30413	0.15229	-0.180491	0.125397	-0.120505	0.269654	30.4142	1.22226e-05	0.00120407
EBF1	1061.36	0.214141	0.138548	0.196689	0.111821	0.0866267	0.0750115	0.074735	0.0616947	0.00276354	0.132541	30.4097	1.22478e-05	0.00120407
PTTG1	279.875	-0.677516	0.225591	0.0232301	0.182312	-0.234066	0.122363	-0.13298	0.100744	-0.0463263	0.216585	30.3128	1.27983e-05	0.00125332
MIR3142HG	108.951	0.939214	0.341769	-1.0135	0.275925	-0.174446	0.185479	-0.141918	0.152717	-0.0318313	0.328534	30.2547	1.31403e-05	0.00128285
GAR1	482.371	-0.0247801	0.129532	-0.255179	0.104656	-0.0222683	0.0703111	-0.144734	0.0579276	0.183245	0.124499	30.2414	1.32197e-05	0.00128665
MCM2	603.037	-0.2368	0.184059	-0.131307	0.148694	-0.136141	0.0998217	-0.188543	0.0821991	-0.0222634	0.17673	30.2056	1.34359e-05	0.00130369
NCAPG	125.902	-0.649918	0.296858	0.220844	0.239892	-0.416064	0.160995	-0.214031	0.132698	-0.219064	0.285718	30.1893	1.35356e-05	0.00130936
LINC00222	53.9995	0.276053	0.228613	0.404277	0.182514	0.0283407	0.121557	0.169838	0.0995279	0.213465	0.212704	30.1129	1.40129e-05	0.00134732
FAM41C	3.88486	0.194589	0.402787	0.0575604	0.323166	-0.347276	0.218798	-0.652264	0.188762	-0.672228	0.447185	30.1195	1.39707e-05	0.00134732
PCDHGB2	137.411	0.100759	0.135935	0.0806279	0.109478	0.102948	0.0733996	0.106102	0.0603036	0.295454	0.129029	30.0559	1.43795e-05	0.00137424
PLN	1408.77	0.330722	0.253401	0.391121	0.204596	0.285988	0.137251	-0.105082	0.112898	-0.235242	0.242601	30.0626	1.43362e-05	0.00137424
CTD-2314G24.2	6.78373	1.23321	0.432511	-0.0295143	0.332753	0.465447	0.223731	0.293609	0.181239	-0.292251	0.389995	29.9683	1.4962e-05	0.00142562
PIGU	756.133	-0.0522003	0.0801483	-0.0946575	0.0647472	-0.0668595	0.0435019	-0.0740796	0.0358482	0.0667247	0.0770669	29.9546	1.5055e-05	0.00142591
TMPRSS9	27.2621	-0.0629486	0.185256	0.0472561	0.149487	0.12296	0.10039	-0.0911509	0.0827824	0.786333	0.173887	29.9569	1.50398e-05	0.00142591
NUF2	91.7077	-0.863842	0.275966	0.110801	0.223241	-0.199337	0.149852	-0.188397	0.12357	-0.104783	0.266153	29.9308	1.52181e-05	0.00143707
HSPD1P1	16.7436	-0.0437811	0.315413	0.187341	0.254188	-0.665852	0.170973	-0.167299	0.142426	0.338425	0.304507	29.9119	1.53491e-05	0.00144514
KIF15	103.294	-0.602888	0.233502	0.0979024	0.18885	-0.248517	0.126824	-0.15036	0.10466	-0.186732	0.225602	29.8671	1.5664e-05	0.00146872
NPY	5.01763	2.68717	0.577949	-1.79646	0.45515	-0.130736	0.31248	0.129985	0.257806	0.115045	0.552871	29.8631	1.56922e-05	0.00146872
LIPG	1981.42	-0.858527	0.413039	-0.392967	0.333593	0.171483	0.22383	-0.467408	0.184126	1.17168	0.395564	29.8558	1.57442e-05	0.00146926
PKD2	5089.47	0.0721551	0.106334	0.174845	0.0858642	-0.00957903	0.0576078	0.153856	0.0473869	-0.0808107	0.101814	29.8374	1.58761e-05	0.00147722
RP11-39E3.6	7.64973	-0.371296	0.371574	0.396158	0.299995	-0.0933146	0.199185	-0.177415	0.164616	1.81287	0.338038	29.8268	1.59526e-05	0.00148
DEPDC1B	48.3999	-0.599641	0.271863	0.13364	0.220012	-0.412116	0.147824	-0.0870972	0.122282	-0.242831	0.26437	29.7813	1.62847e-05	0.00150641
CDC25C	32.2027	-0.986243	0.343225	0.175308	0.27808	-0.263278	0.186685	-0.291723	0.154486	-0.180206	0.334271	29.7642	1.64116e-05	0.00151373
GTSE1	113.682	-0.78208	0.292673	0.158421	0.236613	-0.291431	0.158833	-0.242236	0.130975	-0.0616935	0.281884	29.7564	1.64697e-05	0.00151468
B3GAT1	183.994	0.552962	0.215593	0.114421	0.173677	0.196471	0.116463	0.0939978	0.0957512	-0.150516	0.205931	29.6962	1.69247e-05	0.00155203
GAS6-AS2	132.199	0.242155	0.149014	0.0988336	0.119949	0.0782829	0.0805005	0.132989	0.0661942	0.20933	0.141773	29.6487	1.72925e-05	0.00157693
KIF14	81.0686	-0.789839	0.279397	0.164505	0.225987	-0.297675	0.151676	-0.188453	0.125121	-0.0456467	0.26939	29.6483	1.72956e-05	0.00157693
ITGB5	9595.52	-0.105001	0.0923814	0.185969	0.0746052	0.035857	0.0500546	0.109864	0.0411745	0.0286221	0.088463	29.6103	1.75954e-05	0.00159967
CDKN3	75.8637	-0.760997	0.26631	0.043846	0.215487	-0.213156	0.144716	-0.180574	0.119428	0.319206	0.256416	29.5858	1.77916e-05	0.00161288
HMGN1	5668.36	-0.0106277	0.0606418	-0.11908	0.0489757	-0.0584196	0.0328709	0.0126094	0.0270452	-0.0467034	0.0581194	29.4702	1.87477e-05	0.00169026
CALD1	30315.1	0.185033	0.109873	0.125658	0.0887321	-0.0117196	0.0595349	0.147006	0.0489733	-0.0165525	0.105221	29.4697	1.87517e-05	0.00169026
MYBL2	236.537	-0.819144	0.302237	0.0495196	0.244223	-0.22663	0.163907	-0.201512	0.134956	-0.227703	0.290334	29.457	1.88593e-05	0.00169515
C20orf202	99.4536	0.351624	0.196019	0.137596	0.157613	0.025992	0.105714	0.284007	0.0868038	-0.162352	0.186401	29.4212	1.91678e-05	0.00171801
RAD51	89.5102	-0.498197	0.261112	0.0610907	0.211113	-0.305703	0.141809	-0.187848	0.117102	-0.0397259	0.252198	29.3347	1.99324e-05	0.00177679
RP11-320G24.1	33.1194	-0.0447394	0.275404	-0.686986	0.223011	-0.203049	0.150768	0.00920832	0.12447	-0.42547	0.269963	29.3343	1.99356e-05	0.00177679
RP11-262A16.1	22.6372	-0.404763	0.17757	0.195884	0.144318	0.249314	0.0958729	-0.0255456	0.0785814	0.596906	0.165261	29.2384	2.08196e-05	0.00185038
SHCBP1	186.054	-0.511274	0.238353	0.23706	0.192608	-0.357162	0.129279	-0.103106	0.106559	-0.173979	0.229305	29.2252	2.09441e-05	0.00185107
PRC1	553.368	-0.619905	0.198877	0.161978	0.160671	-0.216926	0.107805	-0.065792	0.0887189	-0.144715	0.190709	29.2281	2.09168e-05	0.00185107
DPF1	42.1117	0.398808	0.269181	0.351556	0.215632	-0.257424	0.144265	0.495388	0.118523	-0.110667	0.254289	29.157	2.16e-05	0.00189846
PHGDH	1637.91	-0.20713	0.21129	-0.208517	0.170655	-0.221206	0.114521	-0.0912873	0.0942329	-0.066826	0.202511	29.1576	2.15941e-05	0.00189846
BUB1B	197.137	-0.922167	0.305089	0.112953	0.246553	-0.221842	0.165447	-0.171042	0.136203	-0.277009	0.293014	29.1442	2.17248e-05	0.00190416
IL17A	3.26216	-1.46921	0.908981	2.06553	0.736952	-1.65442	0.488253	-0.819788	0.411295	0.352094	0.886484	29.1294	2.18712e-05	0.00191171
EBF4	1861.81	0.000691134	0.121978	0.177837	0.0984849	0.0847867	0.0660648	0.120558	0.0543342	0.0256846	0.116726	29.1204	2.19595e-05	0.00191415
HSP90AA2P	41.5272	-0.0522686	0.288942	0.535718	0.232758	-0.606259	0.155921	-0.179194	0.129	0.7185	0.275262	29.0602	2.25653e-05	0.00196157
HSPA8	45116.8	-0.0969175	0.202131	0.415387	0.163242	-0.514838	0.109528	0.0285899	0.090099	0.383033	0.19358	29.0445	2.2726e-05	0.00197015
CSDC2	1477.08	-0.0550155	0.179201	0.321706	0.1447	0.227376	0.0970597	0.0240448	0.079832	-0.117738	0.171544	28.9832	2.33638e-05	0.00200897
FOXA3	18.3541	-0.0449817	0.339658	-0.017335	0.274777	-0.0318826	0.184953	-0.599476	0.15397	-0.760306	0.344012	28.9871	2.33228e-05	0.00200897
HOXB2	982.5	0.0594432	0.12156	0.129089	0.0981145	0.0896108	0.065812	0.127545	0.0541119	0.0428855	0.116223	28.994	2.32505e-05	0.00200897
MYCBP2	4965.42	0.0475604	0.0650773	0.043779	0.0525478	0.014284	0.0352599	0.0319	0.0290081	0.234372	0.0623056	28.9262	2.39736e-05	0.00205029
PICSAR	45.4707	-0.670696	0.265383	-0.261222	0.215249	0.182734	0.144732	-0.0841334	0.119263	-0.717176	0.260621	28.9308	2.39235e-05	0.00205029
LINC00165	31.3613	-0.7432	0.290523	-0.33493	0.236004	0.239699	0.158881	-0.0784029	0.130917	-0.687648	0.286733	28.8779	2.45022e-05	0.00208987
MYH7B	285.015	0.02561	0.209615	0.149064	0.169222	0.434841	0.113469	-0.193128	0.0933093	-0.202164	0.20073	28.8535	2.47735e-05	0.00210119
PALLD	20964.8	0.107129	0.144189	0.141732	0.116446	0.0541512	0.0781295	0.208306	0.0642689	-0.161082	0.138086	28.8481	2.48337e-05	0.00210119
CH507-513H4.5	11.7768	-0.765539	0.549245	1.32572	0.445409	0.318304	0.294768	0.34216	0.24234	-1.83047	0.542133	28.8596	2.4706e-05	0.00210119
NPM1P27	126.341	-0.303413	0.158048	0.0102332	0.127822	-0.234788	0.0859282	-0.0450344	0.070982	0.148101	0.152478	28.7266	2.62342e-05	0.00221379
IRX1	202.463	-0.0872706	0.221691	-0.351031	0.179172	-0.107031	0.120428	-0.141173	0.0993048	-0.31848	0.214136	28.6783	2.68126e-05	0.00225063
CILP2	86.2387	0.0036101	0.344805	0.844281	0.277854	-0.220721	0.185982	0.474278	0.152882	-0.685428	0.328867	28.6827	2.67585e-05	0.00225063
DEFA3	1413.87	-0.406912	0.537169	-1.08046	0.433839	-0.36619	0.291107	0.253602	0.239467	0.344736	0.514495	28.6454	2.72132e-05	0.00227823
AHSA1	4035.27	-0.0174027	0.145113	0.113468	0.117189	-0.15863	0.0786297	-0.0169036	0.0646865	0.650108	0.13895	28.6245	2.74711e-05	0.00228679
GABBR2	95.1378	-1.21557	0.409149	-0.0756733	0.330853	-0.279751	0.222083	0.396651	0.18282	0.468726	0.392392	28.6196	2.75318e-05	0.00228679
KIF11	231.757	-0.669502	0.235437	0.209106	0.190259	-0.26543	0.127667	-0.137719	0.105151	-0.252978	0.226315	28.6246	2.74692e-05	0.00228679
GABRD	92.7589	-0.162151	0.244497	0.487413	0.197167	-0.0984558	0.131852	0.298845	0.108387	0.491084	0.232124	28.5542	2.83555e-05	0.00234906
CTD-2525P14.5	73.2614	0.421506	0.253199	0.145494	0.203123	0.110172	0.136026	0.331035	0.111429	-0.203461	0.239237	28.4675	2.94858e-05	0.00243634
IQGAP3	533.013	-0.661116	0.309014	0.000154166	0.249608	-0.232319	0.167496	-0.278488	0.137827	-0.178778	0.296231	28.4272	3.00264e-05	0.00247457
CDKN1B	4872.69	0.0743696	0.0941946	0.16458	0.0760582	0.040542	0.0510279	0.0718607	0.0419732	-0.0849488	0.0901834	28.4027	3.03604e-05	0.00249561
C19orf48	1042.21	-0.264291	0.150301	-0.155393	0.121416	-0.0378869	0.0814956	-0.145267	0.0670755	0.183842	0.144125	28.3897	3.05386e-05	0.00250377
LINC01021	4.72672	0.543099	0.569271	0.989751	0.440821	0.159922	0.288385	0.356112	0.235287	0.691306	0.494561	28.3116	3.16337e-05	0.00258687
KCNA5	362.721	0.713558	0.307533	0.204154	0.248131	0.392271	0.166456	-0.143127	0.136914	-0.220077	0.294267	28.2866	3.19911e-05	0.00260937
LIPN	50.4115	0.16399	0.305353	0.163072	0.245963	-0.276534	0.164921	0.686489	0.135509	-0.387136	0.291536	28.2719	3.22039e-05	0.00262
C7orf61	31.4877	-0.0423959	0.250408	0.60336	0.20015	-0.2122	0.132657	0.283412	0.108646	0.413281	0.230372	28.2648	3.23064e-05	0.00262161
PCDHA3	74.4542	0.130687	0.192494	0.306842	0.154802	0.0386388	0.103597	0.213244	0.0851303	0.022538	0.182609	28.2579	3.24072e-05	0.00262309
POU3F4	1.59482	1.23346	0.701175	1.48306	0.530974	-0.304439	0.329078	0.857531	0.267942	-0.196062	0.562804	28.2469	3.25683e-05	0.00262942
DEPDC1	52.1573	-1.06518	0.359187	0.23224	0.290671	-0.36389	0.195141	-0.18024	0.161189	-0.166513	0.347687	28.205	3.31895e-05	0.00267277
ARHGEF17	12094.1	-0.0391158	0.0961756	0.150557	0.0776693	0.0286817	0.0521111	0.124295	0.0428659	0.0561929	0.0920968	28.1833	3.35147e-05	0.00269212
ARMT1	1172.55	-0.0509872	0.102363	-0.13607	0.082696	-0.0711222	0.0555376	-0.0770912	0.0457461	-0.073744	0.0983891	28.1659	3.37794e-05	0.00270653
MEIOB	4.48827	-0.0792816	0.300933	-0.645982	0.247319	0.0894138	0.172594	-0.393825	0.147605	0.0454274	0.327142	28.0822	3.50758e-05	0.00280026
DUX4L26	18.0677	0.076304	0.302544	0.426816	0.241556	0.19758	0.15986	0.25074	0.130268	0.204928	0.277799	28.0791	3.51258e-05	0.00280026
KLHL40	10.5994	0.920152	0.490267	1.05726	0.384417	-0.782558	0.254946	-0.117935	0.211665	-0.933492	0.469721	28.0591	3.54432e-05	0.00281849
MRPL37	1979.66	-0.157703	0.0893625	-0.093003	0.0721878	-0.0410697	0.0484594	-0.0621816	0.0398909	0.130128	0.0857136	27.9965	3.64569e-05	0.00282132
CKAP2L	74.8615	-0.694057	0.304664	0.115781	0.246346	-0.299006	0.16538	-0.244517	0.136448	-0.217245	0.294231	28.0412	3.57306e-05	0.00282132
UPK1B	100.297	2.90497	0.782744	-1.59112	0.605823	0.955489	0.406749	-1.54469	0.334672	0.916784	0.718837	28.0252	3.59877e-05	0.00282132
LINC00968	602.896	-0.10659	0.271092	0.480418	0.218875	0.0216861	0.146782	0.403744	0.12071	-0.418356	0.259395	28.0142	3.61661e-05	0.00282132
TROAP	227.864	-0.779508	0.30293	-0.00750449	0.244789	-0.10671	0.164294	-0.234638	0.135254	-0.0780287	0.290808	28.0002	3.63957e-05	0.00282132
KCNE4	499.84	0.383541	0.318635	0.454634	0.257204	-0.209054	0.172543	-0.209927	0.141961	1.19207	0.30481	28.0067	3.62888e-05	0.00282132
KLK2	12.4527	1.58979	0.489749	-1.61473	0.393696	0.0487644	0.267113	0.0276881	0.219642	-0.707745	0.477693	28.0125	3.61943e-05	0.00282132
HOXB-AS3	175.39	0.0548963	0.141592	0.147158	0.114095	0.0977051	0.0764754	0.166728	0.0627912	-0.0968257	0.134866	28.0007	3.63874e-05	0.00282132
PCDHA6	19.0094	-0.30734	0.233357	0.671016	0.187681	-0.049718	0.123483	0.24357	0.101438	0.084173	0.216624	28.0135	3.61779e-05	0.00282132
GDF7	165.5	-0.255081	0.214172	0.452416	0.1729	0.145739	0.115759	0.180143	0.0951614	0.0692241	0.204336	28.0163	3.61335e-05	0.00282132
PDZD4	930.723	0.152647	0.163622	0.0818871	0.132082	0.25637	0.0885966	0.0515598	0.0728477	-0.0886518	0.156529	28.0066	3.62911e-05	0.00282132
OLA1	1877.37	-0.116906	0.0829532	-0.0833541	0.0670041	-0.0537743	0.0449782	-0.0314038	0.0370202	0.228492	0.0795124	27.983	3.66784e-05	0.00283155
BBOX1-AS1	1.58444	-0.289585	0.760061	0.0489371	0.616124	1.74504	0.400425	-0.955105	0.314509	-0.170132	0.694926	27.914	3.78357e-05	0.00291381
C15orf48	166.828	-1.09679	0.347845	-0.297831	0.281219	0.171518	0.18876	-0.0100048	0.155224	-0.158159	0.33365	27.9069	3.79568e-05	0.00291411
MASP1	992.251	0.102876	0.21789	0.118286	0.175922	0.172939	0.118017	0.25806	0.0970461	0.113034	0.208457	27.903	3.80233e-05	0.00291411
P2RX2	309.007	0.700025	0.314744	0.436318	0.253741	0.105322	0.17016	0.172442	0.139918	-0.343394	0.300652	27.8818	3.83876e-05	0.00293494
ESPL1	241.268	-0.670771	0.255494	0.00314651	0.206466	-0.129172	0.138568	-0.215744	0.114075	-0.12096	0.24532	27.8668	3.86472e-05	0.00294384
NPY5R	17.5045	-0.423732	0.334288	0.630514	0.270437	0.321749	0.179625	0.255559	0.14739	0.0155548	0.316252	27.8644	3.86896e-05	0.00294384
DNAJA1	10493.6	0.0173251	0.182704	0.248869	0.147551	-0.281705	0.0989991	-0.025891	0.0814389	0.72047	0.174964	27.8531	3.88857e-05	0.00295169
CARD17	5.02979	0.126146	0.39873	0.767154	0.311076	0.133503	0.199085	0.0701631	0.162023	-1.33273	0.384838	27.8446	3.90348e-05	0.00295593
IGFBP7	24934.8	0.0573435	0.13994	0.205501	0.113015	0.0160075	0.0758269	0.128878	0.062375	0.267417	0.134012	27.8163	3.95345e-05	0.00298664
ADD1	19252.7	-0.00295619	0.0568706	0.0475428	0.0459278	0.0686542	0.030816	0.0503875	0.0253498	-0.021378	0.0544673	27.8	3.98266e-05	0.00300156
C11orf87	13.0748	0.692201	0.481617	0.480155	0.385956	-0.67708	0.25887	-0.65341	0.21526	-0.153812	0.467033	27.7502	4.0728e-05	0.00306223
MIR497HG	284.617	-0.0839482	0.124947	0.164013	0.100852	0.0881945	0.0676112	0.158889	0.055567	-0.0724544	0.119413	27.725	4.11917e-05	0.00308976
FAM196A	66.4589	0.0656325	0.288867	0.634018	0.232701	-0.0660281	0.155771	0.350571	0.128114	-0.229793	0.275305	27.7095	4.14796e-05	0.00310403
CA1	270.044	-1.94072	0.450079	0.160462	0.363746	0.216662	0.243991	-0.0457641	0.200646	-0.0289509	0.431073	27.7025	4.16116e-05	0.00310657
CRYAB	8681.32	0.0371812	0.245055	0.677336	0.197901	-0.221241	0.132776	-0.00777072	0.109223	0.672649	0.23466	27.6888	4.18688e-05	0.00311844
HSF4	1647.3	0.188021	0.13262	0.1913	0.107073	0.125547	0.0718368	-0.0313289	0.0590949	-0.107653	0.126993	27.6538	4.25327e-05	0.00316047
TYMS	265.639	-0.417864	0.264154	0.0142286	0.213405	-0.253755	0.143247	-0.217962	0.117979	-0.0749105	0.253721	27.6243	4.30998e-05	0.00319512
KCNK2	15.4315	0.72106	0.399382	1.02771	0.313623	-0.315956	0.208099	-0.14771	0.171867	0.335192	0.366458	27.6059	4.34573e-05	0.00321102
FH	2172.04	-0.051428	0.0894426	-0.136651	0.0722447	-0.0417286	0.0484959	-0.080297	0.0399177	0.136776	0.0857744	27.6029	4.35166e-05	0.00321102
AP001257.1	5.25081	0.211334	0.349049	0.0605545	0.279635	-0.308907	0.18985	-0.104264	0.161368	1.4912	0.326473	27.5912	4.37466e-05	0.0032205
NCAPH	126.845	-0.64458	0.239909	0.0782217	0.193993	-0.247312	0.130242	-0.0553491	0.107354	-0.338291	0.231453	27.564	4.42846e-05	0.00325256
FBXO17	1272.56	-0.0545083	0.104185	0.254104	0.0841071	0.00797027	0.0564109	0.0972579	0.0464006	0.00700648	0.0996769	27.5388	4.47879e-05	0.00328193
PDZK1IP1	966.969	-0.635158	0.23506	-0.367243	0.189897	0.328428	0.127437	-0.0746614	0.104834	-0.154964	0.225334	27.5277	4.50131e-05	0.00329083
WISP2	9897.19	0.430696	0.212161	0.16812	0.171336	0.137831	0.114958	0.36546	0.0945642	-0.0099171	0.203173	27.5173	4.52227e-05	0.00329099
NOC2LP1	14.0526	0.346416	0.238164	-0.60724	0.192634	-0.0836762	0.132179	-0.150682	0.110883	-0.111913	0.242865	27.5179	4.52101e-05	0.00329099
FBLN5	18358	0.0239793	0.152532	0.173444	0.123185	0.0873607	0.0826509	0.19551	0.0679885	-0.11841	0.146076	27.5086	4.53998e-05	0.00329631
AKT3	5014.9	0.0458236	0.113552	0.126327	0.091696	0.0551452	0.0615211	0.127786	0.0506049	0.0858366	0.108719	27.4894	4.57936e-05	0.00330976
ITGA1	17251	0.0194324	0.1151	0.0705348	0.0929529	-0.0251051	0.0623666	0.178125	0.0513019	0.22066	0.110219	27.4943	4.56934e-05	0.00330976
SOX21	12.945	1.15224	0.503316	0.927011	0.399458	-0.484136	0.266874	-0.495485	0.221274	-0.252956	0.479358	27.4661	4.62745e-05	0.00333692
MYPN	22.5452	0.8085	0.448812	-0.0376109	0.358901	0.645425	0.239989	-0.869359	0.197992	-0.486248	0.435062	27.3683	4.83526e-05	0.00347886
GBP6	39.4148	0.997824	0.416856	0.238108	0.33468	-0.0817251	0.224369	-0.631812	0.185043	-0.678817	0.401293	27.3384	4.90078e-05	0.00351803
DCD	15.8981	0.357364	0.563099	1.37258	0.451184	-1.27256	0.301837	0.709116	0.249458	-0.851014	0.537815	27.3216	4.93778e-05	0.00353659
HOXB5	511.783	0.175022	0.134129	0.0401096	0.108209	0.0584099	0.0726024	0.192854	0.0596802	-0.0137259	0.128165	27.3025	4.98022e-05	0.00355895
CTD-2366F13.2	35.3842	0.570082	0.246176	0.0548605	0.195254	-0.0111871	0.130495	0.0334094	0.106862	0.797051	0.226356	27.2955	4.99587e-05	0.00356211
ARHGEF25	1571.73	0.138273	0.137057	0.197949	0.110647	0.102248	0.0742267	0.066111	0.0610497	-0.0765144	0.131168	27.2804	5.02996e-05	0.00357037
ANKRD62	14.9564	0.39298	0.392648	0.250016	0.313393	0.285842	0.209396	0.445669	0.170845	-0.0710447	0.365565	27.2839	5.02216e-05	0.00357037
EEF1E1	512.757	-0.133052	0.123838	-0.169692	0.100065	-0.00976745	0.0672095	-0.147723	0.0553674	0.150884	0.119015	27.2695	5.05473e-05	0.00357995
CHAC2	84.1618	-0.0357423	0.19889	-0.296044	0.160898	-0.0771642	0.108468	-0.109118	0.0897944	0.678779	0.191887	27.2092	5.19339e-05	0.00366996
ADAMTSL2	4345.77	-0.0805371	0.154967	0.259051	0.125148	0.0758986	0.0839643	0.0866172	0.0690689	0.335945	0.148381	27.1015	5.45029e-05	0.00383977
CD1A	49.9271	0.622103	0.45177	-0.00496339	0.364501	-0.424054	0.245367	-0.676104	0.202669	-0.567879	0.436892	27.0984	5.4579e-05	0.00383977
LMOD2	39.0421	-0.116142	0.43289	0.556521	0.349144	0.763474	0.232682	-0.618871	0.191564	-0.555111	0.417347	27.0768	5.51115e-05	0.00386012
MCC	2301.87	0.184459	0.108338	0.0883965	0.0874628	0.0303581	0.0586828	0.103288	0.0482682	0.0976036	0.103683	27.0769	5.51084e-05	0.00386012
ADCY1	285.466	0.141466	0.17283	0.118044	0.139465	0.0982796	0.0935769	0.22485	0.0769543	-0.010113	0.165291	27.0594	5.5543e-05	0.00388177
COPZ1	5431.61	-0.12662	0.0668879	-0.0624203	0.0540254	-0.0221693	0.0362577	-0.0561582	0.0298359	0.0881067	0.0641092	26.9828	5.74853e-05	0.00400868
SGO1	27.1693	-0.653917	0.280771	0.256838	0.227467	-0.26732	0.152598	-0.197839	0.126476	-0.289306	0.274752	26.9633	5.79887e-05	0.00402609
GDNF-AS1	12.8556	-0.634279	0.351206	0.795218	0.284261	0.375239	0.1865	0.118164	0.152304	0.251336	0.325045	26.9648	5.79502e-05	0.00402609
CDC45	111.385	-0.575827	0.304156	0.168038	0.245799	-0.376648	0.164995	-0.243943	0.136056	-0.184136	0.293031	26.9334	5.87714e-05	0.00407152
FOXM1	287.434	-0.939186	0.292647	0.232391	0.23646	-0.236618	0.158668	-0.178865	0.130627	-0.114548	0.280838	26.8574	6.08065e-05	0.00420333
OLFM4	520.779	0.291816	0.510787	-1.5021	0.412547	0.100157	0.276863	-0.071806	0.227761	-0.253673	0.489525	26.7944	6.25479e-05	0.00431394
HSPA4	4578.87	-0.0439181	0.135168	-0.000144872	0.109162	-0.150473	0.0732468	-0.022696	0.06026	0.550765	0.129448	26.7898	6.26785e-05	0.00431394
ATP10D	2294.5	0.0336497	0.0828539	0.135532	0.0668895	-0.0388262	0.0448756	0.135301	0.0369155	-0.0519266	0.0793223	26.7465	6.39065e-05	0.00438894
CTC-573N18.1	39.3728	-0.496129	0.364234	-0.137127	0.294707	-0.288593	0.198099	-0.401183	0.1639	0.571298	0.351843	26.7001	6.52471e-05	0.0044617
MLIP	26.9887	-0.0211966	0.409783	0.350467	0.329696	0.711988	0.219429	-0.781174	0.180978	-0.0512098	0.393648	26.7021	6.5189e-05	0.0044617
NEK2	63.0171	-0.832533	0.330396	0.221348	0.267233	-0.206709	0.179295	-0.330027	0.147947	-0.444519	0.320078	26.6684	6.61809e-05	0.00451581
IGLV1-41	35.7211	-0.829885	0.60492	1.92309	0.488606	-0.705111	0.326523	-0.794962	0.269505	0.185476	0.579755	26.6524	6.66567e-05	0.00453637
RP4-536B24.4	0.917804	-0.988261	0.61432	-0.147131	0.513722	-0.445098	0.353951	0.0827504	0.305064	1.76959	0.593661	26.6487	6.67681e-05	0.00453637
IGLV3-19	794.694	0.722038	0.400285	-0.0120068	0.323197	0.410853	0.216842	-0.809522	0.178385	0.945518	0.38322	26.6331	6.72361e-05	0.00455841
KRT1	334.491	0.185969	0.369599	0.77633	0.298374	-0.904006	0.200173	0.269645	0.164724	-0.609651	0.354091	26.6016	6.81894e-05	0.00461318
MRPS35	1351.59	-0.0757082	0.113357	-0.152903	0.0915688	-0.0626659	0.0614754	-0.10059	0.050613	0.119511	0.108769	26.5728	6.90761e-05	0.00466323
KCNB1	208.637	0.355514	0.224663	0.335353	0.181208	-0.0320458	0.121551	0.229378	0.100027	-0.439627	0.215309	26.5229	7.06356e-05	0.00475838
CCL24	88.8982	-1.34184	0.344646	0.4503	0.278869	0.0431316	0.18695	-0.316506	0.153858	0.813927	0.329641	26.4601	7.26464e-05	0.00487744
CDCA2	52.9812	-0.948633	0.290248	0.278326	0.235023	-0.199746	0.157654	-0.221973	0.130213	-0.16834	0.281106	26.4582	7.27105e-05	0.00487744
ZIC2	6.85917	-0.230395	0.538494	1.69323	0.432174	-0.945683	0.284807	-0.378973	0.240087	2.24232	0.499068	26.3878	7.50369e-05	0.00502288
FER1L4	567.89	0.39931	0.247552	0.481433	0.199791	0.0660243	0.134011	-0.205034	0.110253	0.289222	0.236837	26.356	7.61119e-05	0.00508411
SYT4	31.6763	2.30485	0.514418	-1.20762	0.41218	0.307272	0.277523	-0.568715	0.228506	0.275215	0.49143	26.3254	7.71578e-05	0.00514315
PCDHA2	24.615	0.393875	0.243217	0.335795	0.193239	0.0315792	0.128811	0.20247	0.105608	0.00234443	0.226198	26.3057	7.78435e-05	0.00517798
NUSAP1	453.283	-0.559369	0.244149	0.0608607	0.197231	-0.276967	0.13236	-0.105932	0.108943	-0.164839	0.234201	26.2858	7.85391e-05	0.00521332
LGALS7B	15.1037	0.0904865	0.424305	1.18841	0.339703	-0.891599	0.226015	0.103324	0.187242	-0.449911	0.405841	26.2776	7.88259e-05	0.00522143
ARHGDIG	59.8998	0.153765	0.191239	0.251319	0.153478	0.161273	0.102588	0.107188	0.0840769	-0.059032	0.180466	26.2505	7.97876e-05	0.00526316
COX4I2	1449.04	0.334485	0.188154	-0.00288421	0.151912	0.090791	0.101929	0.258833	0.0838309	-0.319958	0.18013	26.2529	7.97011e-05	0.00526316
DEFA1B	3.81516	-1.35206	0.787813	-0.59813	0.642109	-0.823583	0.434673	0.19693	0.360927	-0.0230949	0.78402	26.232	8.0451e-05	0.00529591
MRPL39	718.644	0.00780621	0.0796142	-0.139154	0.0643092	-0.0675201	0.0432231	-0.0350308	0.0356268	0.0664361	0.0766	26.2077	8.13271e-05	0.0053425
E2F1	446.205	-0.378086	0.209366	-0.0630582	0.16915	-0.0881754	0.113536	-0.235827	0.0934828	-0.104867	0.20104	26.1724	8.26218e-05	0.00540517
PITX1	53.2329	0.816395	0.415823	0.834346	0.333649	-0.0906652	0.223143	-0.390097	0.183798	-0.294003	0.396213	26.1726	8.26148e-05	0.00540517
NPM1	18454.9	-0.113102	0.0876061	-0.141195	0.0707528	-0.0370498	0.0474745	-0.0217775	0.0390545	0.0929519	0.0839105	26.1354	8.39993e-05	0.00548398
CNGB1	15.6052	0.714158	0.391214	-0.610948	0.314542	0.503226	0.212137	-0.809824	0.17487	-0.0790304	0.379644	26.1224	8.44877e-05	0.00550454
KCNH5	11.3661	1.79717	0.583851	0.280423	0.460498	-0.293826	0.308748	-0.908603	0.255973	0.27556	0.550985	26.1063	8.50991e-05	0.00553301
LLNLF-96A1.1	4.90821	-0.317801	0.56848	0.0451603	0.460999	0.292576	0.309932	0.833299	0.250482	-2.44417	0.582431	26.0996	8.53538e-05	0.00553822
MB21D1	549.122	0.233914	0.200642	0.148052	0.161947	-0.31397	0.108666	-0.030951	0.0894198	0.724753	0.191907	26.0882	8.57877e-05	0.00555502
GREB1L	97.0209	0.127471	0.224684	-0.184581	0.181385	0.0375321	0.121894	-0.282437	0.100402	-0.67605	0.21746	26.0648	8.66915e-05	0.00560211
DYRK1B	952.732	-0.563319	0.137682	0.0851701	0.111255	0.0326894	0.0746648	-0.0756209	0.0614492	-0.085525	0.132084	26.054	8.71089e-05	0.00560624
SUSD5	362.418	0.287711	0.299165	0.685094	0.241426	0.214027	0.161892	0.0506091	0.133165	-0.407551	0.286233	26.0558	8.704e-05	0.00560624
DCLRE1B	454.806	-0.168946	0.141167	0.0990746	0.114023	-0.208822	0.0765429	-0.0996616	0.0630603	0.383961	0.135326	26.0447	8.74729e-05	0.00561642
FTCDNL1	54.8377	-0.097246	0.179099	-0.0316343	0.144835	-0.172445	0.0975919	-0.214332	0.0810931	-0.108344	0.176013	26.0409	8.7621e-05	0.00561642
MTUS2	51.6995	0.276873	0.35464	-0.22167	0.286037	0.805188	0.191759	-0.141841	0.157225	-0.738565	0.340328	25.986	8.97947e-05	0.00574415
GINS2	92.2052	-0.344218	0.274446	-0.0941253	0.221859	-0.331735	0.149128	-0.166866	0.123138	0.127299	0.264717	25.9722	9.03501e-05	0.00576805
AFF1	9488.81	0.0926039	0.0889091	0.0760354	0.0717981	0.0192168	0.0481728	0.121491	0.0396266	-0.0180865	0.0851406	25.967	9.05601e-05	0.00576984
FST	831.288	0.417589	0.200349	-0.138802	0.161727	0.157386	0.108514	0.243422	0.0892398	0.106727	0.191711	25.9568	9.09751e-05	0.00578467
BEX5	465.959	0.31133	0.213016	-0.025706	0.171928	-0.329872	0.115378	0.428845	0.0949053	-0.459743	0.204039	25.9241	9.23139e-05	0.00585805
SPAG5	595.811	-0.513528	0.194883	0.157786	0.157432	-0.233449	0.105634	-0.0779433	0.0869356	0.187109	0.186761	25.8832	9.40106e-05	0.00595382
NEURL3	185.491	-0.217095	0.418331	-1.17517	0.338196	0.676493	0.227179	-0.369822	0.186621	0.797405	0.400543	25.8526	9.53068e-05	0.00602388
GOT1	1502.53	-0.0287207	0.134172	-0.218536	0.108373	-0.077264	0.0727422	-0.0955513	0.059872	0.0436076	0.128686	25.7913	9.79471e-05	0.00617846
IGHJ2	48.414	-0.0229926	0.421929	0.485161	0.34045	0.400979	0.227959	-0.745652	0.187763	1.22254	0.40236	25.7545	9.95687e-05	0.00626829
AC005618.6	41.6438	0.225664	0.173853	0.0723678	0.139189	0.156873	0.0932825	0.128798	0.0764405	0.143738	0.163346	25.7418	0.000100137	0.00629157
STIL	172.826	-0.26697	0.184662	0.151274	0.149207	-0.220339	0.10016	-0.184975	0.0826264	-0.118444	0.178016	25.7349	0.000100443	0.00629836
LA16c-60H5.7	5.17464	-0.161379	0.398642	0.603919	0.316972	0.355606	0.204535	0.239959	0.164096	0.217056	0.346942	25.7261	0.000100841	0.00631079
SERPINB11	43.3136	2.85372	0.889413	0.693176	0.695027	-0.275722	0.466013	-1.13489	0.383822	-1.08612	0.828901	25.6577	0.000103963	0.00649342
EYA4	344.607	0.123329	0.186548	0.110355	0.150528	0.148194	0.100924	0.185899	0.082973	0.143213	0.178215	25.6239	0.000105539	0.00657889
GDA	23.231	0.641664	0.390974	0.186574	0.313192	-0.331955	0.209775	-0.475228	0.17349	-0.840351	0.382216	25.5565	0.00010876	0.00676639
KNL1	155.682	-0.60016	0.254407	0.277628	0.205583	-0.288416	0.137928	-0.203159	0.113658	-0.269179	0.244796	25.5436	0.000109385	0.00679193
ATP5G3	4808.09	-0.0113784	0.0887964	-0.163291	0.0717157	0.00603312	0.048128	-0.111342	0.0395988	0.11013	0.0850852	25.5244	0.000110327	0.00683704
LSM5	826.07	-0.0271961	0.0846281	-0.154563	0.0683697	-0.0484236	0.0459418	-0.0378743	0.0378494	0.0451187	0.0813659	25.5002	0.000111521	0.00688417
EPS8L3	5.79785	0.000316228	0.433102	0.0883682	0.348983	0.790673	0.232375	-0.435458	0.189168	-1.17771	0.439695	25.5032	0.000111372	0.00688417
GPAA1P2	49.7767	0.217775	0.211672	0.25763	0.169604	-0.0264207	0.113425	0.0611929	0.0931639	0.63054	0.198178	25.4713	0.000112971	0.0069601
AC007255.8	30.3733	0.898377	0.359801	0.3467	0.287569	0.01601	0.192634	-0.127027	0.15858	-1.10202	0.346196	25.4603	0.000113523	0.00698053
CXCR4	7296.34	0.0638031	0.192947	0.459357	0.155818	-0.00532636	0.104543	0.136163	0.0859969	-0.216588	0.184771	25.4474	0.000114177	0.00700718
IMPA2	2003.11	-0.151163	0.105899	-0.188491	0.0855445	0.0723522	0.0574195	-0.0895885	0.0472474	-0.115372	0.101563	25.4425	0.000114427	0.00700899
GPM6B	2893.45	0.191044	0.162725	0.0221069	0.131404	0.0710002	0.0881676	0.24334	0.0725228	-0.0937506	0.155818	25.437	0.00011471	0.00701275
NPC1L1	57.9187	0.11148	0.301732	0.65189	0.24235	-0.0769449	0.161718	0.218217	0.132838	0.461579	0.284191	25.4302	0.000115057	0.00702045
CCT4	5409.91	-0.104084	0.100659	0.0261107	0.0812931	-0.126708	0.0545478	-0.027056	0.044878	0.35421	0.0964062	25.4036	0.000116428	0.00709052
AC069363.1	254.758	-0.732854	0.282619	-0.167521	0.228395	-0.168383	0.15331	0.0907561	0.126117	0.243925	0.270797	25.3875	0.000117265	0.00712775
CALY	27.3197	1.04173	0.242053	-0.788762	0.192845	0.166111	0.131029	0.0372391	0.107141	-0.219268	0.230918	25.3776	0.000117785	0.00714316
PCDHB10	165.405	0.206008	0.124183	0.0351651	0.0998646	0.0816315	0.066954	0.121895	0.0549464	0.0572981	0.117876	25.3741	0.000117968	0.00714316
GALE	1704.25	-0.0749004	0.137512	-0.232203	0.111074	-0.00293482	0.0745522	-0.14794	0.0613525	0.0250443	0.131865	25.3625	0.000118578	0.00716638
CAB39L	3051.23	0.215624	0.176467	0.145605	0.142494	0.00825346	0.0956013	0.25557	0.0786359	-0.282811	0.168964	25.345	0.000119508	0.00720886
NPAS3	44.3927	0.155437	0.1828	0.403558	0.14631	-0.231829	0.0976067	0.230516	0.0804791	0.0932851	0.172356	25.3348	0.000120049	0.00722775
IGKV3OR2-268	6.82933	0.120837	0.510018	1.03395	0.406476	-0.565329	0.26873	-0.150889	0.223839	2.23232	0.466899	25.3194	0.000120874	0.00725778
ELAVL3	30.2873	0.678245	0.275739	-0.122143	0.219734	0.443894	0.147242	-0.0813589	0.120394	0.226119	0.258019	25.317	0.000121005	0.00725778
JAKMIP2-AS1	3.80242	1.43521	0.583274	0.485211	0.44775	-0.843993	0.300266	-0.39882	0.252641	-0.804586	0.569915	25.3087	0.000121453	0.00727093
CDO1	1004.2	-0.12817	0.197532	0.516607	0.159499	-0.245449	0.106983	0.304452	0.0880084	0.000707594	0.18907	25.2767	0.000123198	0.00734762
RP11-54O7.16	5.42595	-0.017275	0.447838	0.754848	0.355941	-0.269482	0.234621	0.584669	0.19308	1.08932	0.399421	25.2795	0.000123042	0.00734762
CKS2	532.494	-0.438322	0.213674	0.0827658	0.172611	-0.24933	0.115843	-0.15558	0.0953666	0.0584089	0.204938	25.2704	0.000123543	0.00735439
CDH19	363.629	0.449688	0.222874	0.0761297	0.179789	0.329068	0.120583	-0.164002	0.0991654	-0.023784	0.213144	25.2422	0.000125104	0.00743338
C3P1	4.69516	0.922027	0.500036	0.813283	0.375441	-0.651256	0.24597	0.16653	0.203971	-1.45502	0.478526	25.1619	0.000129651	0.00766051
ENOSF1	2892.25	0.0766628	0.110397	-0.201355	0.089163	0.00331992	0.0598433	-0.117094	0.0492417	-0.179677	0.105844	25.1663	0.0001294	0.00766051
CDC25A	59.4618	-0.433365	0.271663	0.252957	0.2196	-0.384616	0.147429	-0.218834	0.121949	-0.20216	0.263499	25.1631	0.000129585	0.00766051
E2F2	229.661	-0.704943	0.257928	0.0705158	0.208433	-0.100026	0.139858	-0.260801	0.115134	0.0652593	0.247501	25.1388	0.000130994	0.00771828
LOR	27.8398	0.23721	0.423512	0.894714	0.340406	-0.976904	0.228027	0.269971	0.188376	-0.738999	0.407586	25.1367	0.000131115	0.00771828
SPTA1	81.8006	-1.55679	0.401558	-0.369561	0.32515	0.425307	0.218271	-0.262201	0.179297	-0.293942	0.385615	25.1178	0.000132222	0.00776905
LGR6	622.984	0.379653	0.224238	0.268823	0.180986	-0.113608	0.121414	0.213701	0.099872	-0.746425	0.214789	25.0914	0.000133786	0.00784636
FUT4	492.228	-0.292338	0.120184	-0.0545067	0.0971335	-0.0513679	0.0652223	-0.0814628	0.0537199	0.110934	0.115457	25.0754	0.000134737	0.0078841
DLG2	337.284	0.0479463	0.201247	0.29234	0.162417	-0.0760682	0.108939	0.317063	0.0896041	0.0688162	0.1924	25.0682	0.000135174	0.0078841
NTF3	102.487	0.177544	0.221484	0.209477	0.178367	0.269433	0.119428	0.0464656	0.0980667	-0.3564	0.211283	25.0708	0.000135017	0.0078841
CLIP3	1525.95	0.0742121	0.14562	0.359685	0.117564	-0.00142346	0.0788651	0.0264498	0.0648775	0.0993411	0.139368	25.0416	0.000136778	0.00796296
NKAP	837.651	-0.0438089	0.0578349	0.0576145	0.0466945	-0.0411064	0.0313615	0.0139625	0.0258502	0.244427	0.0554143	25.0011	0.000139264	0.00809289
KIF1A	67.3617	0.494893	0.325817	-0.190325	0.262598	0.706251	0.176125	-0.365544	0.144764	-0.159928	0.31211	24.9918	0.00013984	0.0081115
GEM	3592.26	0.479947	0.248048	0.192294	0.200295	-0.260121	0.134387	0.297948	0.110543	0.493191	0.237477	24.954	0.00014221	0.00823391
DUXAP8	31.8494	0.017187	0.289704	0.634196	0.232687	0.0763743	0.155101	0.110359	0.127464	0.363036	0.272399	24.9473	0.000142633	0.00824338
CFAP20	1072.04	0.158775	0.114739	-0.195295	0.0926579	-0.129525	0.0622134	-0.0401675	0.0512134	0.0235142	0.110058	24.9122	0.000144877	0.00835781
LIF	4926.3	-0.147323	0.413745	-0.522689	0.334147	-0.264404	0.224204	-0.333545	0.184433	0.665678	0.396248	24.9	0.000145668	0.00837301
CEP68	1887.26	0.0168693	0.095172	0.0765904	0.0768413	0.100083	0.0515541	0.0846572	0.0423998	-0.134958	0.0911159	24.9011	0.000145597	0.00837301
HTR1F	38.6788	0.057844	0.201693	0.361017	0.161627	0.00922845	0.107583	-0.00516401	0.0884383	0.565948	0.188022	24.8615	0.000148181	0.00850203
NLGN2	3651.75	0.0753093	0.12667	0.208896	0.102282	0.0388652	0.0686194	0.0243331	0.0564441	0.275355	0.121252	24.8488	0.000149021	0.0085348
EIF4EBP1	1216.77	-0.337651	0.181428	-0.0734598	0.146547	-0.152172	0.0983482	-0.102445	0.0809346	0.0949973	0.173916	24.8167	0.000151159	0.00864168
ACER2	104.48	0.254871	0.172576	0.200964	0.138857	-0.102483	0.0931784	0.028743	0.0768041	0.553962	0.164043	24.8099	0.000151613	0.00864654
AHDC1	3816.85	0.0821455	0.10821	0.109192	0.0873764	0.000986193	0.0586219	0.144162	0.0482185	0.0778812	0.103589	24.8033	0.000152062	0.00864654
BNIP3P30	3.55807	0.440291	0.371936	0.356182	0.282477	0.385706	0.181757	0.0383238	0.145539	-0.278938	0.322304	24.8072	0.000151798	0.00864654
CHORDC1	2513.14	0.112619	0.205009	0.329831	0.165545	-0.417216	0.11107	0.0587969	0.0913728	0.5645	0.196274	24.7854	0.000153275	0.00869995
N4BP3	1159.93	0.286293	0.20966	0.264518	0.169266	0.0184774	0.113554	-0.0741089	0.0934139	0.626553	0.200634	24.7784	0.000153752	0.00871141
MARS2	259.668	0.159719	0.148037	-0.277585	0.119579	-0.139687	0.0804132	-0.050856	0.066331	-0.0135783	0.14279	24.7555	0.000155326	0.00878493
CLDN7	3703.12	-0.112031	0.16808	-0.264337	0.13575	-0.0134206	0.0910912	-0.13449	0.0749394	-0.177194	0.161039	24.7422	0.000156244	0.00882114
DPEP1	90.2747	-0.628654	0.36444	0.623501	0.294383	0.590652	0.196952	-0.136512	0.161804	0.363431	0.347355	24.7258	0.000157383	0.00886962
METAP1	1799.79	-0.0517407	0.0590932	-0.0448678	0.0477321	-0.0323668	0.032054	-0.0631021	0.0264024	-0.028331	0.0567902	24.6938	0.000159635	0.00898061
LINC01088	113.057	0.579793	0.277919	0.361928	0.223801	-0.081013	0.150121	0.284598	0.123556	-0.0900489	0.265416	24.6855	0.000160231	0.00899817
CCR10	128.873	0.254473	0.153761	0.128964	0.123524	0.0642283	0.0827348	0.11355	0.0678946	0.135255	0.145517	24.6755	0.000160943	0.00902218
ELN	33573.5	0.0305762	0.229771	0.260727	0.185565	-0.14441	0.124506	0.436474	0.102419	-0.420107	0.220053	24.6691	0.000161395	0.00903157
TPRX1	0.88269	-0.461054	0.714351	0.551981	0.576196	-0.697867	0.3803	0.363752	0.318457	2.11402	0.602677	24.6502	0.000162757	0.00907832
EPRS	4704.54	-0.0960575	0.122643	-0.166306	0.0990536	-0.10459	0.0664715	-0.0225993	0.0546914	0.0946012	0.117513	24.6456	0.000163089	0.00907832
LINC00603	3.11409	1.44019	0.599833	0.568535	0.447413	-0.910423	0.299096	0.78042	0.247787	0.346588	0.518485	24.6458	0.000163078	0.00907832
LOC440461	4.22918	-0.165589	0.346998	0.806748	0.272252	0.169732	0.169428	-0.0579161	0.137156	0.452228	0.283632	24.6308	0.000164168	0.0091224
LTBP3	13649	-0.0527867	0.101313	0.136995	0.0818195	0.0758631	0.054896	0.102232	0.0451565	-0.017785	0.0970199	24.6224	0.000164778	0.00914027
ABLIM2	622.99	-0.0861955	0.144273	0.124404	0.116489	0.0977952	0.0781394	0.145642	0.0642579	0.230726	0.13797	24.6136	0.000165422	0.00916
KPRP	9.91283	0.0416264	0.513012	1.03003	0.411281	-1.1057	0.27486	0.449476	0.22797	-1.34172	0.504559	24.5867	0.000167412	0.00925403
LRPPRC	4778.25	-0.0161576	0.0784971	-0.14654	0.0633983	-0.0132803	0.0425485	-0.0715122	0.0350106	0.0455136	0.0752343	24.5737	0.000168375	0.00928459
PARP1	4510.6	-0.109548	0.0852159	-0.0779472	0.0688267	-0.0585471	0.0461892	-0.0572076	0.0380069	0.028241	0.0816731	24.5714	0.00016855	0.00928459
EEF1B2P2	1.91323	-1.18797	0.359009	0.735193	0.302822	-0.487443	0.195742	-0.193971	0.174796	0.317999	0.371257	24.5553	0.000169762	0.00931902
AKR1C1	2224.54	0.0412071	0.194291	-0.0411077	0.15691	0.224111	0.105282	-0.383385	0.0866116	-0.181275	0.186136	24.5557	0.000169728	0.00931902
CD72	651.573	-0.113974	0.24999	0.312151	0.20185	0.0691306	0.135386	0.375168	0.111331	-0.182454	0.239195	24.5106	0.00017316	0.00948912
CXCL6	214.182	0.525625	0.485265	0.609568	0.39161	-0.316989	0.262658	-0.714568	0.216165	-0.759962	0.465243	24.4857	0.000175085	0.00957806
ALX4	7.47859	0.23664	0.407998	0.771843	0.32548	-0.737886	0.217249	-0.175888	0.18269	0.919785	0.383992	24.4749	0.00017592	0.00960715
FAM133CP	1.43081	1.06816	0.610064	0.305777	0.452019	-0.406492	0.303994	0.459213	0.251198	1.43486	0.486189	24.4511	0.000177786	0.00969239
PRTN3	495.696	-0.225547	0.461294	-0.76487	0.37258	-0.458639	0.25004	0.29435	0.205693	0.0144288	0.441953	24.4376	0.000178857	0.00973407
CCT6A	6242.81	-0.0768895	0.100293	-0.08989	0.0809994	-0.0590463	0.054352	-0.0289896	0.0447156	0.342078	0.0960618	24.3742	0.000183951	0.00999415
FOXC2	227.781	0.127289	0.226793	0.452427	0.182839	0.109228	0.122464	0.0422127	0.100678	0.106556	0.216205	24.3635	0.000184827	0.0100246
FOXO3	8994.77	0.00130109	0.126745	0.163041	0.102356	0.095326	0.0686742	0.114621	0.0564903	-0.0495976	0.121372	24.3425	0.000186558	0.0101012
TNNT2	816.509	0.298628	0.20687	-0.0818246	0.166177	0.172272	0.11151	0.259874	0.0917084	-0.105817	0.19704	24.3322	0.000187412	0.0101302
MAP3K3	5621.72	-0.0749829	0.0675241	0.121706	0.0545282	0.0479606	0.0365835	0.0433416	0.0300937	0.0613134	0.0646538	24.3242	0.000188076	0.0101488
EBNA1BP2	1754.72	-0.0609582	0.133895	-0.225625	0.108147	-0.00818673	0.0725829	-0.132191	0.0597268	0.228141	0.128325	24.2972	0.000190338	0.0102014
CLSPN	89.6234	-0.410794	0.262725	0.201323	0.212312	-0.352087	0.142534	-0.188316	0.117681	-0.283317	0.253978	24.2975	0.000190317	0.0102014
MAPKAPK3	3028.79	-0.173835	0.116895	-0.158699	0.0944185	0.016014	0.0633648	-0.114101	0.0521387	0.171755	0.112027	24.3055	0.000189646	0.0102014
CBLB	4071.74	0.218919	0.118749	0.091381	0.0958809	0.00506646	0.0643288	0.112839	0.0529133	0.123119	0.113675	24.2979	0.000190279	0.0102014
OBP2A	6.93984	0.0356179	0.363593	0.0341543	0.291426	0.606383	0.192989	0.177343	0.154737	-0.495028	0.339385	24.278	0.000191971	0.0102716
IL20	4.22179	1.80259	0.63111	-0.880709	0.49016	0.745881	0.331755	-1.16888	0.273543	0.754925	0.584271	24.2714	0.000192527	0.010284
KANSL1	3963.59	-0.0287702	0.0574804	0.0848005	0.0464162	0.0378997	0.0311447	0.0370374	0.0256242	-0.176674	0.0550936	24.2592	0.000193572	0.0103224
LINC00960	107.101	0.0904817	0.247606	0.257553	0.199663	0.20014	0.133765	0.213355	0.109905	-0.0261791	0.236144	24.2474	0.000194586	0.0103591
TRIM55	22.4395	0.587525	0.423425	0.0798477	0.339542	0.893693	0.226881	-0.524511	0.186376	-0.390856	0.405775	24.2417	0.000195082	0.0103681
EPHA6	11.8658	0.693274	0.298998	0.174736	0.23195	-0.00456	0.15434	0.259982	0.125848	0.308213	0.266084	24.2299	0.000196099	0.0104047
B3GNT6	6.43692	0.225654	0.621188	0.042886	0.501333	-0.319645	0.337448	-1.0225	0.282329	-0.680769	0.630756	24.2224	0.000196759	0.0104122
CSF3	8707.81	0.0535882	0.541578	-1.35609	0.437389	-0.0477969	0.293476	0.103283	0.241412	1.22654	0.518668	24.2208	0.000196897	0.0104122
C16orf45	1289.94	0.134725	0.11448	0.156032	0.0924031	0.0503628	0.061993	0.0412974	0.0509898	0.134115	0.109506	24.1976	0.000198932	0.0105023
CHST7	386.897	-0.199466	0.143269	0.225743	0.115717	0.148631	0.0776168	0.104575	0.0638388	-0.149855	0.137247	24.1838	0.000200149	0.0105344
TRIML2	7.86642	0.0815103	0.624586	-0.733075	0.50516	-0.0141346	0.341452	-0.907425	0.283853	2.20909	0.594445	24.1741	0.000201013	0.0105344
CBX7	4472.51	0.135254	0.124739	0.10926	0.10073	0.136007	0.0675846	0.0416503	0.0555945	-0.100959	0.119454	24.1764	0.000200801	0.0105344
CDCA7L	612.184	-0.110313	0.111029	-0.156719	0.0897234	-0.0301726	0.0602812	0.00515219	0.049652	-0.27846	0.10694	24.1817	0.000200334	0.0105344
AC011298.2	2.107	-0.304281	0.735882	1.82666	0.583671	-1.86338	0.381877	0.607552	0.324229	0.361951	0.672744	24.1682	0.000201532	0.0105344
MRPL18	1683.41	0.0635312	0.126313	0.0175675	0.102	-0.143535	0.0684511	-0.0282226	0.056328	0.503354	0.120954	24.1684	0.000201513	0.0105344
IGLV7-46	243.267	0.152049	0.458767	0.943555	0.370394	-0.655228	0.248456	-0.312273	0.204496	1.25293	0.439074	24.1556	0.000202662	0.0105761
HDAC2	3416.6	-0.0486856	0.0662568	-0.0517689	0.0535111	-0.0919313	0.0359154	-0.00115579	0.0295573	0.0486702	0.0635155	24.1269	0.000205251	0.0106761
INSL3	30.0652	-0.0844293	0.275042	0.40254	0.221322	-0.0177788	0.147691	-0.237373	0.121968	1.04097	0.259231	24.1274	0.000205208	0.0106761
FHDC1	1915.05	0.449512	0.207111	-0.585161	0.167277	0.00762922	0.112278	-0.0674278	0.0923922	-0.293863	0.198605	24.079	0.000209652	0.0108871
IGLV4-3	17.4796	0.839023	0.545242	-0.425656	0.438783	0.780846	0.294785	-1.12744	0.242955	0.666094	0.522085	24.0709	0.000210403	0.0109083
DYNC1LI1	1865.34	-0.105653	0.0581762	-0.022385	0.0469979	-0.0441555	0.0315599	-0.0423942	0.025998	0.0632052	0.0558846	24.0468	0.000212659	0.0110073
CCDC58	266.107	-0.00201282	0.103232	-0.15794	0.0834287	-0.050269	0.0561548	-0.0973906	0.0463743	0.107827	0.0997398	24.0265	0.000214582	0.0110887
RP11-156K13.3	10.903	0.0565313	0.35138	0.788905	0.281903	-0.663259	0.189173	-0.271154	0.159683	0.335337	0.340047	24.0101	0.000216144	0.0111513
MTCH2	2010.67	-0.0684704	0.109878	-0.152513	0.0887509	-0.0703177	0.0595721	-0.0602586	0.0490309	0.150113	0.105353	23.9829	0.000218764	0.0112681
PDIA2	56.3559	0.18393	0.239177	0.209741	0.192172	0.214437	0.128591	0.188351	0.105345	-0.234604	0.226463	23.9702	0.000219996	0.0113132
CDH16	10.1696	-0.381522	0.415037	0.451926	0.33592	-0.729544	0.225558	-0.264397	0.189844	-0.154658	0.416191	23.9626	0.000220732	0.0113327
ASPM	185.482	-0.837185	0.283378	0.255729	0.229015	-0.252253	0.15365	-0.153343	0.126527	-0.189855	0.27222	23.9539	0.000221586	0.0113582
DOK6	704.028	-0.00742139	0.12701	0.114719	0.10252	-0.0132634	0.0687684	0.213996	0.0565386	0.0086093	0.121416	23.9497	0.000221999	0.011361
NUCB1-AS1	7.60401	0.073171	0.343618	0.221092	0.274663	-0.188713	0.183796	-0.0410353	0.152197	1.35141	0.313158	23.9364	0.000223307	0.0114095
GINS1	84.5463	-0.465311	0.270719	-0.00452696	0.218898	-0.250817	0.147076	-0.217663	0.121448	-0.0133856	0.261532	23.9308	0.000223863	0.0114195
BOLA3	394.806	-0.00181935	0.138675	-0.269887	0.112039	0.0143786	0.0752862	-0.0977898	0.0620109	0.400613	0.133078	23.918	0.000225138	0.0114433
MMP12	38.8503	0.000210959	0.500493	-0.849051	0.404733	0.265287	0.272389	-0.780775	0.224282	-0.220802	0.48296	23.9213	0.000224806	0.0114433
CCL20	1204.1	0.849588	0.549252	-1.67765	0.443586	-0.345737	0.297664	0.320167	0.244858	-0.36246	0.526108	23.9152	0.000225411	0.0114433
PBK	78.4691	-0.879197	0.417528	0.102593	0.337489	-0.398862	0.226579	-0.259468	0.18685	-0.291186	0.402662	23.8973	0.000227207	0.0114612
FAM136A	1156.97	-0.0525445	0.083259	-0.105532	0.0672613	-0.00245635	0.0451765	-0.110555	0.0372122	0.0595505	0.0799978	23.9029	0.000226643	0.0114612
IL1A	230.6	-0.174	0.405391	-0.728307	0.327509	-0.326345	0.21993	0.511235	0.180874	-0.0146319	0.388472	23.9018	0.000226757	0.0114612
CTC-463A16.1	149.086	0.123661	0.146071	0.241403	0.117584	-0.0484145	0.0787918	0.153694	0.0648025	0.143459	0.138909	23.9002	0.000226914	0.0114612
OIP5	18.6885	-0.623923	0.229796	-0.0512376	0.187522	-0.0652522	0.126776	-0.141367	0.105937	-0.0628075	0.23069	23.8801	0.000228942	0.0115303
CTD-2516F10.2	213.711	-0.0610081	0.222546	0.577693	0.179594	-0.0154297	0.120386	-0.302725	0.0991173	-0.0172692	0.213047	23.8358	0.000233468	0.0117246
CXCL11	193.843	0.122347	0.452223	-0.670572	0.36527	0.303431	0.245183	-0.00669695	0.201612	1.64592	0.43267	23.8351	0.000233538	0.0117246
HEBP2	3005.04	0.0125269	0.0776282	0.037278	0.0626828	0.0384818	0.0420613	0.00516245	0.0346036	0.290283	0.0743115	23.8068	0.000236478	0.0118347
IGHV1-17	4.03189	0.302828	0.501566	0.296823	0.398406	0.414363	0.264982	-0.752134	0.219708	1.56151	0.455294	23.8089	0.000236257	0.0118347
PAFAH1B3	267.255	-0.206831	0.137091	-0.178887	0.110848	0.0192931	0.0745159	-0.137539	0.0614324	0.134305	0.132061	23.7862	0.000238642	0.0119242
CTC-526N19.1	98.72	-0.249331	0.159681	-0.144144	0.129296	0.0265636	0.0870575	-0.200743	0.072013	0.282734	0.154611	23.7743	0.000239903	0.0119309
A1BG	269.832	-0.0143949	0.120756	0.203332	0.0974159	0.122674	0.0653127	0.00276948	0.0537167	0.0649745	0.115344	23.7768	0.000239632	0.0119309
DACT3	1820.5	-0.0133882	0.16604	0.305808	0.134065	0.0250177	0.0899288	0.160422	0.0739634	0.0762939	0.158889	23.7768	0.000239634	0.0119309
CALML5	27.2687	-0.276816	0.455226	1.19543	0.366919	-0.954821	0.245346	0.330681	0.202552	-0.949247	0.438995	23.7692	0.000240439	0.0119388
MRPL15	950.097	-0.0919951	0.121044	-0.149506	0.0977834	-0.0571975	0.0656561	-0.0978838	0.0540652	0.206387	0.116162	23.7511	0.00024237	0.0120159
GYPA	24.0013	-2.06073	0.57728	-0.0267967	0.468905	0.166337	0.314396	0.0648146	0.257826	-0.383055	0.554496	23.7002	0.000247882	0.01227
DDX43	113	0.594197	0.225294	-0.677894	0.181858	0.131844	0.122471	-0.0391491	0.100851	-0.535802	0.217842	23.6827	0.000249813	0.0123463
MIA	48.7206	-0.110562	0.363221	1.21829	0.292373	-0.600035	0.195157	0.190307	0.160829	0.294738	0.344775	23.6789	0.000250232	0.0123477
NUMBL	3022.48	0.246518	0.118042	0.153512	0.0952986	-0.040459	0.0639344	0.0982846	0.0525897	0.0270614	0.112987	23.6716	0.000251041	0.0123685
GRM7	20.023	1.44203	0.45618	0.334609	0.361188	-0.104031	0.241762	-0.464625	0.199427	-0.375309	0.431789	23.6239	0.000256383	0.0126121
PLEKHF1	849.246	0.240539	0.129522	0.165635	0.104528	0.0214437	0.0701294	0.0627305	0.0576982	0.0456159	0.123958	23.614	0.000257512	0.012648
MESTP1	18.5157	0.0664992	0.370525	0.615218	0.295991	-0.10568	0.196386	0.52402	0.160605	-0.241788	0.344507	23.5918	0.00026004	0.0127344
APOBEC3H	78.984	0.155255	0.228181	0.379515	0.183619	0.0540441	0.122921	0.186162	0.100989	-0.391122	0.21751	23.588	0.000260475	0.0127344
SOST	34.7148	-2.71579	0.825502	2.39564	0.648809	-0.641734	0.430244	0.759809	0.3539	1.53282	0.757938	23.591	0.000260138	0.0127344
KIF18B	176.344	-0.917594	0.32784	0.25129	0.264925	-0.230563	0.177752	-0.233519	0.146359	-0.267764	0.314909	23.5745	0.000262042	0.0127913
IGHV1-69	119.732	-0.245306	0.446925	1.01936	0.360804	-0.0204655	0.241843	-0.722597	0.199096	-0.219859	0.428149	23.5634	0.000263326	0.0128342
LINC01474	37.7686	0.0469016	0.267393	0.421752	0.214043	0.23479	0.142238	0.084669	0.11622	0.0309464	0.248858	23.537	0.000266409	0.0129646
MUC13	53.3469	0.283597	0.389926	0.668611	0.313668	0.356379	0.20948	-0.382671	0.172255	-0.244178	0.371273	23.4881	0.000272221	0.0132271
ADK	1300.89	-0.214423	0.108947	-0.128248	0.0880183	0.0159705	0.0590854	-0.066464	0.0486303	-0.0764472	0.104552	23.4843	0.00027268	0.0132292
ESCO2	43.4361	-0.607557	0.352078	0.225516	0.284715	-0.496547	0.191275	-0.180474	0.158328	-0.272814	0.342254	23.4597	0.000275657	0.0133532
FBXO31	2800.51	0.0743559	0.0911901	0.122804	0.0736239	0.026511	0.049394	0.0866982	0.0406288	-0.0238165	0.0872929	23.4545	0.000276295	0.0133637
LRIF1	402.374	0.0272866	0.163908	-0.05987	0.132371	-0.0617038	0.088886	0.0666692	0.0731777	0.647273	0.156911	23.4464	0.000277282	0.013391
CPT1B	1945.84	0.132269	0.137312	0.0886931	0.110877	0.216787	0.0743937	-0.101878	0.061197	-0.108982	0.131511	23.4297	0.000279336	0.0134697
COL11A2	355.154	0.199256	0.178047	0.440525	0.143571	-0.33722	0.0962506	0.150449	0.0792053	-0.153727	0.170229	23.418	0.000280778	0.0135187
BTNL9	20614.9	0.333217	0.241325	0.289238	0.194893	0.0225942	0.130764	0.226163	0.107567	0.0568245	0.231112	23.3767	0.00028594	0.0137255
AQP2	9.92388	1.44917	0.489466	-1.16522	0.390253	0.770297	0.264057	-0.744808	0.216826	0.253282	0.468184	23.3798	0.000285549	0.0137255
CDC42EP5	901.068	-0.0425351	0.14681	0.0849253	0.118528	0.150491	0.0795043	0.0557555	0.0653666	0.346295	0.14034	23.3349	0.000291262	0.0139599
NOV	809.011	0.256581	0.296728	0.667781	0.239563	-0.00679966	0.160693	-0.0348268	0.132193	-0.575315	0.284134	23.3272	0.000292247	0.0139649
CALCA	71.1295	0.966376	0.472832	-1.41951	0.381741	0.530229	0.25654	-0.621232	0.211012	0.684598	0.453117	23.3301	0.00029187	0.0139649
PBDC1	1028.56	0.0651114	0.0804856	-0.173441	0.0650063	-0.0322294	0.0436713	-0.0557278	0.0359679	0.0327341	0.0773387	23.3128	0.000294111	0.0140329
RP4-569D19.8	14.1107	-0.6496	2.43374	-1.80871	0.582282	1.94108	0.397375	-0.4965	0.314216	0.0402168	0.675192	23.3052	0.000295099	0.0140378
CSE1L	3013.12	-0.124431	0.0735193	-0.00580137	0.0593805	-0.083245	0.0398528	-0.0389596	0.0327995	0.0748252	0.0704794	23.3072	0.000294833	0.0140378
GPAA1P1	14.1461	-0.227392	0.347857	0.557225	0.27929	0.155386	0.184154	0.223402	0.150049	0.561488	0.317927	23.297	0.000296164	0.0140674
AHCY	3839.36	-0.242156	0.103283	-0.0910584	0.0834234	0.00624494	0.0559829	-0.0696224	0.0460626	0.0865993	0.0989778	23.2835	0.000297928	0.01413
EPHA7	74.9067	0.547858	0.301248	0.131833	0.242356	-0.0110328	0.162496	0.383802	0.133565	0.119165	0.286598	23.2679	0.000299995	0.0142068
PCNA	1837.15	-0.112304	0.135701	-0.0415488	0.109605	-0.166219	0.0735613	-0.0865717	0.0605447	0.0298981	0.13011	23.2616	0.000300822	0.0142247
ASNS	2568.64	-0.146506	0.153664	-0.0544042	0.124104	-0.215226	0.0832771	-0.0215511	0.0685156	-0.0781408	0.147231	23.2457	0.000302939	0.0142896
MDH2	6207.11	-0.113286	0.0899649	-0.157746	0.0726617	0.0290967	0.0487604	-0.0725484	0.0401168	0.0921174	0.0861981	23.2445	0.000303095	0.0142896
BNIP1	449.794	-0.170208	0.088007	-0.0647124	0.0711393	-0.0434073	0.0477954	-0.0486356	0.0393987	0.0952588	0.0847152	23.2315	0.000304837	0.0143504
LCN12	51.5827	0.100008	0.192834	0.247634	0.155318	-0.193636	0.104166	-0.278077	0.0864033	-0.0296735	0.186955	23.2202	0.000306365	0.014401
LINC00844	21.2874	0.221519	0.312849	0.552101	0.250019	0.0977633	0.166365	0.10476	0.136984	0.349272	0.29291	23.1382	0.000317641	0.0149089
PCED1A	3764.56	0.178565	0.0897252	-0.0149649	0.0724479	0.142165	0.048613	-0.0414995	0.0399883	0.0627037	0.0859155	23.117	0.000320611	0.0150261
NXT2	401.113	-0.00631677	0.111236	-0.0923705	0.0898438	-0.0646621	0.0603636	-0.0421268	0.0497415	0.41782	0.106643	23.1122	0.000321299	0.0150361
CEACAM20	4.7541	0.245218	0.366958	-0.557255	0.296396	0.801325	0.202072	0.162368	0.159973	-0.198462	0.347997	23.0923	0.000324124	0.0151386
UBE2T	129.845	-0.359132	0.222488	0.0674902	0.17983	-0.203758	0.120766	-0.171883	0.0996308	0.0594832	0.214329	23.0901	0.000324442	0.0151386
CYSLTR2	147.45	-0.120817	0.229474	0.0578366	0.185318	0.502614	0.124221	-0.246116	0.102104	0.0538424	0.219555	23.0833	0.000325416	0.015154
LINC01108	72.6272	2.11521	0.525723	-0.32108	0.419315	0.551555	0.282926	0.0158558	0.231699	-0.123672	0.495496	23.0811	0.000325729	0.015154
ANKRD2	55.7249	0.462451	0.293216	-0.480093	0.23668	-0.225426	0.159512	-0.129974	0.132157	-0.476834	0.287863	23.0662	0.000327865	0.0151866
RP11-83M16.6	0.981138	0.663834	0.652037	-0.218436	0.509898	0.953376	0.338761	0.523813	0.261838	-0.56315	0.585516	23.0695	0.000327395	0.0151866
APOBEC2	31.023	-0.266713	0.260907	-0.0681433	0.211386	0.594337	0.141463	-0.331678	0.116141	0.368728	0.249542	23.0702	0.000327289	0.0151866
MCM4	889.071	-0.231978	0.176385	-0.0351266	0.142475	-0.152988	0.0956219	-0.146097	0.0787094	-0.0959158	0.169207	23.0627	0.00032838	0.0151883
RAD54L	84.2922	-0.475381	0.289101	0.245592	0.233617	-0.352191	0.15676	-0.218267	0.129273	-0.158656	0.278435	23.0113	0.000335894	0.0155132
ZNF200	412.816	0.0372517	0.133283	0.00757386	0.107619	-0.0960115	0.0722616	0.0541678	0.0595085	0.652397	0.127516	22.9906	0.000338963	0.0156322
NKIRAS2	2095.73	-0.0342726	0.072585	-0.0561649	0.0586235	-0.0548617	0.039355	-0.0201638	0.0323953	0.245547	0.0695688	22.9847	0.000339849	0.0156503
POLE2	91.8741	-0.237338	0.172161	0.0636532	0.139208	-0.219868	0.0936075	-0.0834914	0.0774675	0.0967848	0.166618	22.9722	0.000341717	0.0157135
EIF1AY	807.915	0.254217	0.117196	-0.262266	0.0921096	-0.077847	0.063293	-0.0547563	0.0520166	0.00243274	0.105931	22.9635	0.000343037	0.0157476
TNFRSF6B	3060.21	-0.516853	0.29726	-0.275352	0.240081	0.439324	0.161085	-0.10682	0.132501	0.83407	0.284659	22.9607	0.00034345	0.0157476
HMBS	768.695	-0.229006	0.146102	-0.180934	0.118042	0.0715608	0.0792477	-0.170197	0.0652361	0.245396	0.140157	22.9302	0.000348097	0.0159198
GPX3	173265	-0.133146	0.170527	0.182859	0.137719	0.139863	0.0924034	0.150883	0.0760114	0.147962	0.163313	22.9262	0.000348711	0.0159198
ANKRD37	299.733	0.0891777	0.218083	0.465914	0.175962	-0.113503	0.117976	-0.0338848	0.0970844	0.595624	0.208313	22.9268	0.000348612	0.0159198
GDNF	9.80409	0.270542	0.348252	0.323125	0.277064	0.155448	0.184591	0.335127	0.150915	0.196946	0.320705	22.9004	0.000352693	0.0160615
FAR2P1	2.08713	0.906917	0.720069	0.778007	0.55406	-0.938379	0.367294	-0.0898032	0.310271	2.1362	0.633767	22.8995	0.000352827	0.0160615
PCDHA5	13.8515	0.0519638	0.249462	0.391268	0.198823	-0.0811889	0.13189	0.314656	0.108163	0.185533	0.22926	22.8737	0.000356858	0.0162217
ISCU	6256.47	0.0775527	0.0562407	0.0627609	0.0454096	0.0309586	0.0304696	0.0305763	0.0250656	-0.0409089	0.0538603	22.8697	0.000357481	0.0162268
DKK3	19309.5	-0.0181114	0.122426	0.158381	0.0988707	0.0150535	0.066337	0.155501	0.0545685	0.0602045	0.117241	22.8659	0.000358091	0.0162312
HOXC12	1.13072	0.155936	0.594961	0.592857	0.463416	-0.671745	0.307794	0.971899	0.257002	-1.88245	0.623232	22.8477	0.000360969	0.0163384
NHLH2	24.2308	1.1051	0.461921	0.659422	0.36962	-0.0534185	0.24844	0.24996	0.205624	-0.21157	0.442337	22.8307	0.000363676	0.0164141
MUC16	819.214	2.05013	0.553726	0.257518	0.446942	0.00554344	0.299869	-0.266958	0.246677	-1.00887	0.530141	22.8318	0.000363489	0.0164141
CHST3	2681.42	-0.00870186	0.118731	0.09173	0.0958787	0.0919829	0.0643271	0.092175	0.0529142	0.186134	0.113674	22.801	0.00036846	0.0166063
HSPB7	2457.01	0.286348	0.252623	0.144754	0.204001	0.397676	0.136866	-0.220823	0.112583	-0.0233574	0.241905	22.782	0.000371551	0.0167219
PCDHGA12	352.596	0.0263383	0.142009	0.109821	0.114592	0.129004	0.0768507	0.0576963	0.0631884	0.273027	0.135588	22.7277	0.000380518	0.0171012
KALRN	2055.47	0.0314586	0.126541	0.0334415	0.102182	-0.0574326	0.0685612	0.24538	0.0563961	-0.00311598	0.121163	22.7165	0.000382394	0.0171612
AC114730.11	57.8761	-0.0803186	0.188734	0.429674	0.1519	0.108776	0.101382	-0.0831813	0.0834311	-0.343056	0.18061	22.7045	0.000384416	0.0172276
LINC01554	67.7262	-0.277878	0.246314	0.267764	0.198828	0.144385	0.132996	0.147976	0.109218	0.580113	0.233685	22.6907	0.000386762	0.0173083
AC005754.8	39.7283	0.00760431	0.188328	0.260963	0.151081	0.0666385	0.100605	0.186615	0.0822889	0.106047	0.175921	22.6874	0.000387322	0.0173089
YBX2	23.4792	-0.689683	0.281996	-0.202369	0.229273	0.162585	0.154248	-0.263106	0.127332	-0.209154	0.276735	22.6702	0.000390255	0.0174155
FUT6	23.7963	0.390939	0.421661	0.154153	0.339695	0.00280332	0.227828	-0.773046	0.188636	-0.387192	0.411823	22.6603	0.000391949	0.0174665
AUNIP	28.9251	-0.35743	0.172479	0.00651137	0.140212	-0.0856729	0.0945474	-0.151182	0.0789437	-0.176877	0.173288	22.6479	0.00039409	0.0175373
PLK5	6.27863	-0.170646	0.370306	0.329589	0.297813	0.556188	0.195721	-0.537605	0.160982	-0.248585	0.357144	22.6065	0.000401335	0.0178098
ADAMTS7P4	33.8769	0.115601	0.229904	0.297237	0.184613	-0.0906091	0.123614	0.34537	0.101479	-0.505244	0.219311	22.6092	0.000400863	0.0178098
FAM57A	723.777	0.013101	0.14123	-0.28044	0.114079	-0.0100707	0.0765989	-0.123096	0.063059	0.154709	0.135514	22.5917	0.000403945	0.0178311
CTC-303L1.1	6.76277	0.596993	0.326118	0.563221	0.252151	-0.490078	0.167763	0.326886	0.139486	-0.320531	0.302182	22.591	0.000404064	0.0178311
ERO1B	1128.8	-0.0446414	0.088389	0.243832	0.0713389	-0.00875145	0.0478333	0.0387873	0.0393464	-0.0541297	0.0845601	22.6003	0.000402433	0.0178311
NME1	1728.61	-0.279839	0.245596	-0.223882	0.198358	0.0400492	0.1331	-0.28276	0.109502	0.674337	0.235239	22.5969	0.000403035	0.0178311
LRCOL1	240.136	0.343337	0.226353	0.0912779	0.182532	0.0732308	0.122432	0.273814	0.100614	-0.417476	0.216368	22.5834	0.000405423	0.0178662
SGPL1	2560.22	-0.123573	0.0683538	0.0549125	0.0552076	-0.0451792	0.0370503	-0.0178387	0.0304942	-0.00354827	0.0655415	22.578	0.000406383	0.0178837
ADH6	54.0684	0.458829	0.283319	0.391607	0.227714	-0.123383	0.152538	-0.284786	0.125795	-0.526003	0.272435	22.5736	0.000407167	0.0178934
MMP2	41512.3	-0.228239	0.157717	0.329875	0.127374	0.0407302	0.0854614	0.16416	0.0703007	-0.0115094	0.151043	22.5699	0.000407835	0.0178979
KLHL30-AS1	19.97	0.0906756	0.27839	0.399085	0.222609	0.219545	0.147803	0.129966	0.120733	-0.33476	0.26078	22.5663	0.000408475	0.0179013
IGKV2D-30	12.9199	1.44473	0.456124	0.178056	0.360553	-0.459804	0.24181	-0.267912	0.200599	0.951758	0.428354	22.5479	0.000411786	0.0180215
NFYB	2824.85	0.057764	0.0809157	0.0716913	0.0653322	0.0552884	0.0438389	0.0713933	0.0360645	-0.0127294	0.0774883	22.5199	0.00041689	0.0182197
DSE	4182.44	0.0565949	0.102956	0.0952121	0.0831373	0.0684896	0.0557799	0.0926498	0.0458835	0.0262078	0.0985813	22.4963	0.000421221	0.0183837
MEF2B	485.292	0.0496143	0.110682	0.245586	0.0892656	0.0302143	0.0598428	-0.00813724	0.0492289	0.0519959	0.105741	22.4882	0.000422732	0.0184243
EIF4A2P1	4.08833	-0.276474	0.31656	-0.375274	0.260726	-0.174363	0.180665	-0.210408	0.15561	0.530642	0.328143	22.4635	0.000427336	0.0185994
MAP7D3	1270.51	-0.024046	0.0848839	0.164207	0.0685253	-0.0807852	0.0459764	0.0985899	0.0378371	0.160503	0.0812464	22.4523	0.000429443	0.0186655
INTS7	742.637	-0.0162946	0.116306	-0.104016	0.0939526	-0.140887	0.0631023	-0.0449639	0.0519859	0.0163019	0.111768	22.3692	0.000445393	0.0193322
COL21A1	1330.12	0.0485214	0.164217	0.296499	0.132593	-0.0473543	0.0889472	0.195033	0.0731672	-0.00723868	0.157195	22.3479	0.00044957	0.0194869
HOXB3	1753.92	0.0604219	0.142753	0.231385	0.11526	0.050549	0.0773256	0.107403	0.0636029	0.00762471	0.136636	22.3208	0.000454946	0.019693
PLA2G2A	3839.91	1.08363	0.482132	-0.0596303	0.389346	0.629029	0.261232	-0.726547	0.21489	0.697507	0.461695	22.31	0.000457099	0.0197233
ADSSL1	408.586	0.196867	0.175704	0.221242	0.141763	0.166091	0.0950717	-0.104759	0.0782112	0.178177	0.168	22.3118	0.000456741	0.0197233
IGHV3-30	814.649	0.118606	0.402337	0.821823	0.324886	-0.274478	0.217956	-0.286998	0.179312	1.273	0.385166	22.308	0.000457509	0.0197233
LINC00319	3.02392	0.257665	0.474176	-0.0545659	0.375725	0.139347	0.251519	0.615362	0.201744	-1.7567	0.494287	22.301	0.000458918	0.0197393
NLN	649.981	-0.139241	0.130155	-0.14098	0.105153	0.0120635	0.0706039	-0.161204	0.0581411	0.0150164	0.125039	22.2999	0.000459125	0.0197393
FAM83C	3.21407	-0.49129	0.435732	1.15943	0.349149	-0.971438	0.227566	0.223424	0.193585	0.134152	0.409181	22.2959	0.000459934	0.0197473
MRPS16	1791.91	-0.0871107	0.0887902	-0.130832	0.0717243	0.00461105	0.0481524	-0.0858821	0.0396397	0.103691	0.0851872	22.2907	0.000460988	0.0197658
AHCYL2	4177.21	-0.0445123	0.163551	-0.314435	0.132094	-0.0579842	0.0886415	-0.0180356	0.0729279	-0.164242	0.156719	22.2799	0.00046318	0.019833
KCNK3	7331.62	0.0314341	0.197777	0.261896	0.159723	0.130327	0.107165	0.151345	0.0881528	-0.327033	0.189407	22.2706	0.000465076	0.0198873
CPED1	1978.78	0.0615952	0.151506	0.175123	0.122332	0.0740417	0.0820684	0.148296	0.0675006	-0.0328997	0.145022	22.2653	0.00046616	0.0199069
IGHV3-11	378.623	0.19675	0.396403	0.249559	0.320077	0.246172	0.214737	-0.697354	0.176679	1.16533	0.379434	22.2556	0.000468129	0.0199641
TCF19	690.527	-0.293642	0.185372	0.079084	0.149734	-0.196367	0.100488	-0.159349	0.0827185	0.0147001	0.177767	22.2384	0.00047168	0.0200351
NEK9	6500.77	-0.0152355	0.053531	0.137402	0.0432246	0.0132327	0.0290013	-0.00386364	0.0238605	-0.00156974	0.0512702	22.2423	0.000470877	0.0200351
CNOT6L	3605.63	-0.00211176	0.107673	0.227358	0.0869419	-0.0429693	0.0583264	0.12816	0.0479758	-0.0992329	0.10308	22.2384	0.000471688	0.0200351
KRT77	8.14692	-0.126978	0.445466	1.13973	0.356546	-0.900932	0.236623	0.097846	0.197277	-0.568102	0.431269	22.2334	0.000472709	0.0200516
CR848007.2	30.0862	0.672264	0.350215	0.294766	0.279919	-0.298195	0.187435	0.532579	0.153966	-0.338361	0.33119	22.2159	0.000476357	0.0201794
HIST1H2BF	83.3473	0.130637	0.387325	1.00582	0.311416	-0.107842	0.207865	0.175341	0.170838	-0.500328	0.36752	22.1911	0.000481557	0.0203724
KRT14	132.653	-0.106634	0.380145	0.721923	0.306825	-0.642156	0.205766	0.440487	0.169332	-1.25163	0.364881	22.1814	0.000483606	0.0203879
CARNS1	255.192	0.790155	0.244075	-0.328144	0.196867	0.3753	0.132174	-0.084323	0.108676	-0.279436	0.233695	22.1803	0.000483849	0.0203879
GXYLT1P3	8.77752	0.405306	0.36895	0.0968189	0.292581	0.0870392	0.195456	0.487376	0.15895	0.193182	0.337313	22.1859	0.000482652	0.0203879
GPR84	177.72	-0.913644	0.339118	0.29228	0.274029	-0.47393	0.183878	0.193911	0.15137	-0.456714	0.325628	22.1754	0.000484884	0.0204044
IGLV3-21	1587	-0.28504	0.406268	0.900155	0.328098	-0.203318	0.220123	-0.631678	0.181088	0.78346	0.389048	22.1632	0.000487493	0.020487
DDO	220.711	0.10817	0.133358	0.104864	0.107537	0.178501	0.0721593	-0.177154	0.0593869	0.133004	0.127511	22.1435	0.000491709	0.0206368
MSH6	2338.25	-0.145646	0.0591466	0.108299	0.0477673	-0.0770678	0.0320496	-0.0513824	0.0263826	0.0159007	0.0567079	22.1287	0.000494909	0.0207437
ABHD12B	39.4477	0.901779	0.297952	0.133857	0.238536	-0.0883677	0.160008	-0.246126	0.13199	-0.484609	0.286363	22.1112	0.000498705	0.0207869
FEN1	513.664	-0.338554	0.189609	-0.0664037	0.153189	-0.124846	0.102828	-0.141763	0.0846711	0.0970205	0.181997	22.117	0.000497443	0.0207869
MAEA	3959.2	0.0157039	0.0679493	0.094958	0.0548679	-0.00945485	0.0368162	0.0774	0.0302895	-0.203401	0.0651112	22.1089	0.000499217	0.0207869
DNAJB4	2668.21	-0.0811506	0.189488	0.435737	0.153018	-0.354152	0.102661	0.155024	0.0844533	0.386418	0.181417	22.109	0.000499205	0.0207869
QRFPR	5.31682	-1.72239	0	-0.606159	0.741922	-0.480934	0.501297	0.418732	0.415785	-2.12341	0.959028	22.1151	0.000497867	0.0207869
GLRX3	2253.47	-0.0378321	0.0836735	-0.12942	0.0675806	-0.0402698	0.0453616	-0.0503017	0.0373305	0.0883268	0.0802186	22.0982	0.000501555	0.0208297
MS4A10	6.94151	-0.33161	0.681765	0.627219	0.550694	0.810406	0.362743	0.244227	0.294827	-2.40923	0.677543	22.0991	0.000501374	0.0208297
DLX5	18.5308	0.121155	0.346008	0.535877	0.277011	-0.199865	0.184508	0.455088	0.151503	0.259704	0.323188	22.085	0.000504476	0.0209236
GOLGA2P9	1.14976	0.0998412	0.69444	-0.694632	0.563672	0.879005	0.383889	-0.867982	0.313532	-1.88308	0.745533	22.0692	0.000507963	0.0210237
NWD1	275.768	1.28219	0.502115	0.617943	0.405183	-0.337039	0.271821	-0.288372	0.223669	-1.10031	0.481237	22.0681	0.000508216	0.0210237
NIPAL1	54.6443	0.440988	0.263058	-0.577815	0.21238	0.198845	0.142999	-0.344594	0.117959	-0.31185	0.255807	22.061	0.000509794	0.0210615
AC004623.3	327.274	0.153554	0.171987	0.287212	0.13864	0.0246353	0.0929188	0.117978	0.0763735	0.01638	0.163978	22.0391	0.000514708	0.0212093
TMEM155	10.7686	-0.605137	0.325387	0.222846	0.264795	-0.386993	0.178073	0.652925	0.147003	0.131805	0.311996	22.0401	0.000514481	0.0212093
AIMP2	393.708	-0.140179	0.149904	-0.219919	0.121145	-0.0651845	0.0813951	-0.0421975	0.0670756	0.215042	0.144123	22.019	0.000519263	0.0213693
KCNF1	35.863	-0.780042	0.322578	0.123048	0.261244	-0.0716961	0.175184	-0.31441	0.144433	0.855547	0.30822	21.9835	0.000527403	0.0216761
ITPR1-AS1	44.5221	0.172148	0.181637	0.193248	0.145612	0.169856	0.0974866	-0.0146657	0.0800175	-0.388255	0.173525	21.9786	0.000528516	0.0216938
CTD-2201E18.5	27.8991	0.327846	0.22634	0.279253	0.180079	0.124201	0.120097	0.0736746	0.098363	-0.017651	0.210964	21.9719	0.000530086	0.021702
CCDC134	123.874	-0.399944	0.114804	0.0894521	0.0930494	0.038547	0.0624649	-0.116865	0.0516232	0.216596	0.110817	21.9736	0.000529688	0.021702
CMYA5	709.504	0.300606	0.232326	0.210166	0.187544	0.262817	0.125801	-0.293099	0.103489	-0.0357141	0.222416	21.9675	0.000531105	0.0217158
CPE	3857.28	0.0639351	0.173806	0.242971	0.140354	0.0105306	0.094165	0.189723	0.0774559	0.125492	0.166405	21.9639	0.000531946	0.0217221
MAD2L1	163.582	-0.375384	0.212909	0.0988035	0.172058	-0.245826	0.115517	-0.127041	0.0952413	-0.188866	0.205128	21.9516	0.000534798	0.0218105
EXOC3L2	407.188	-0.385659	0.223724	-0.28166	0.180761	-0.0306738	0.121346	-0.0592703	0.0998443	0.187252	0.214476	21.9329	0.000539211	0.0219623
PCK2	1774.4	-0.182015	0.142917	-0.112523	0.115439	-0.103216	0.0774781	-0.0704064	0.0637646	-0.0252903	0.137046	21.919	0.00054249	0.0220393
CRISP3	130.884	-0.131945	0.380644	-0.486719	0.307549	-0.287259	0.206575	0.55413	0.169811	-0.896477	0.365746	21.9192	0.00054244	0.0220393
KCTD11	899.537	0.150503	0.106985	0.0614145	0.0863511	-0.117359	0.0579523	-0.00833725	0.047705	0.382084	0.102394	21.8982	0.000547456	0.0222098
CLN6	1595.73	-0.106809	0.123391	-0.155439	0.0996727	-0.0250787	0.066907	-0.117102	0.0550702	0.0705547	0.118348	21.8955	0.000548088	0.0222098
CPA2	47.9308	0.76207	0.524616	0.858709	0.422254	0.092364	0.282909	-0.291614	0.232971	-1.31793	0.5046	21.8776	0.000552403	0.0222992
CENPA	45.9679	-0.718432	0.283632	0.231569	0.229581	-0.273228	0.154092	-0.17422	0.127347	-0.12786	0.274771	21.8799	0.000551855	0.0222992
RP11-681L4.1	1.28489	0.831821	0.624878	-0.133707	0.483305	0.0919628	0.327915	-0.22086	0.274636	1.96152	0.538846	21.8787	0.000552141	0.0222992
GFPT1	5093.78	-0.159493	0.12783	-0.073353	0.10324	-0.130365	0.0692746	-0.0447275	0.0569923	0.0151465	0.12246	21.8736	0.000553364	0.0223097
MFAP4	52142	0.100227	0.175364	0.108481	0.141624	0.155849	0.0950231	0.158311	0.0781656	-0.198239	0.167942	21.869	0.000554492	0.0223267
AC003090.1	88.0766	0.373145	0.240991	0.0874088	0.194105	0.304139	0.130173	0.0334187	0.106998	0.0293164	0.229969	21.8355	0.000562673	0.0226272
DAPL1	11.1717	-0.020746	0.442049	0.900201	0.354399	0.118341	0.234371	0.31102	0.19215	-0.700998	0.417921	21.8326	0.000563381	0.0226272
CCT3	6553.42	-0.0938204	0.110884	-0.03473	0.089552	-0.0673651	0.060089	-0.04817	0.0494347	0.400855	0.106201	21.8297	0.000564097	0.0226274
ALDOB	55.9843	0.842599	0.248459	-0.649777	0.199481	0.235471	0.13453	0.16726	0.11014	-0.512667	0.237771	21.8108	0.000568784	0.0227865
PLXDC2	9892	0.0601339	0.109922	0.162951	0.0887689	-0.00744873	0.0595594	0.131572	0.0489932	-0.10745	0.105264	21.8067	0.000569788	0.022798
ITK	1302.61	0.116097	0.186082	0.284541	0.150239	-0.0375162	0.100784	0.230941	0.0828945	-0.267285	0.178127	21.7845	0.000575357	0.0229918
FBL	3690.22	-0.18658	0.0864049	-0.0582135	0.0697883	-0.0586025	0.0468324	0.0114605	0.0385307	0.0523259	0.0827881	21.7675	0.00057965	0.0231342
ASPN	1337.48	0.140133	0.255362	0.379499	0.206183	-0.138562	0.138315	0.364956	0.113767	0.0187515	0.244406	21.7616	0.000581145	0.0231648
MRPS33	634.724	0.0251013	0.106212	-0.196368	0.0858114	-0.0413504	0.057673	-0.073284	0.0475333	0.0947922	0.102173	21.7379	0.000587202	0.0233768
MGAT4C	33.8933	0.0706207	0.235735	0.0413665	0.189564	0.256293	0.126901	0.222125	0.103571	0.0559684	0.221756	21.7343	0.000588125	0.0233842
PCLO	263.708	0.00563925	0.189827	-0.410051	0.153419	-0.0233028	0.103132	-0.0275521	0.084975	-0.239349	0.183011	21.725	0.000590524	0.0234426
XRCC2	71.336	-0.468053	0.230913	0.070863	0.186835	-0.0353677	0.12547	-0.275273	0.103644	-0.0284263	0.22353	21.7229	0.00059107	0.0234426
LONP1	3916.86	-0.137425	0.0945436	-0.121771	0.076363	-0.0216211	0.051248	-0.0473159	0.042168	0.0465271	0.0906115	21.7197	0.000591878	0.0234453
GAPDHP38	3.20523	-0.785057	0.280588	-0.051635	0.23745	0.24586	0.160494	-0.377141	0.13623	0.438768	0.288685	21.7001	0.000596989	0.0235372
ATP1B1	5110.64	-0.0457945	0.183421	-0.398232	0.148139	0.0578066	0.0994033	-0.0450343	0.0817752	-0.33909	0.175731	21.7069	0.000595204	0.0235372
HIST1H2BE	51.7886	0.0360763	0.337151	0.750579	0.27065	-0.163288	0.18018	0.360141	0.147841	0.00886908	0.316964	21.6994	0.000597164	0.0235372
DEFA1	2.04987	0.0708411	0.725009	0.0526701	0.584085	-1.6344	0.398958	0.453083	0.339651	0.258899	0.729507	21.7008	0.000596785	0.0235372
ANKRD34B	20.1908	-0.259903	0.412762	-0.401968	0.33417	0.00540411	0.225476	-0.599924	0.188289	0.306379	0.408113	21.6754	0.000603457	0.0237557
FOXL1	247.223	0.112943	0.203661	0.277602	0.164217	0.153893	0.110013	0.0518463	0.0904243	0.164667	0.194173	21.6472	0.000610942	0.0240205
FAM153B	265.859	0.860987	0.277904	-0.219308	0.224215	0.245133	0.150547	0.181732	0.123836	-0.317029	0.266244	21.6152	0.000619529	0.024328
GDF5	143.327	-0.109148	0.350445	0.372713	0.282779	0.0945484	0.189402	0.149473	0.155705	1.01035	0.333955	21.6049	0.000622313	0.0244071
INTS4P1	29.7563	1.14313	0.342489	-0.128046	0.274422	-0.509601	0.184721	0.0304736	0.152586	-0.500611	0.330355	21.5829	0.000628336	0.0246129
FGF17	91.2884	0.327939	0.210686	0.282529	0.169202	0.0503934	0.113248	0.112152	0.0930049	-0.130406	0.199867	21.5624	0.000633988	0.0248037
FBXO43	23.3088	-0.341586	0.30661	0.0250949	0.248119	-0.104772	0.166782	-0.37477	0.138218	-0.462503	0.302266	21.5532	0.000636521	0.0248721
NARS2	551.175	-0.114585	0.0913735	-0.105183	0.0738494	-0.0482933	0.0496391	-0.0332783	0.0409197	-0.0112794	0.0880293	21.5467	0.000638342	0.0249126
CHMP4C	298.348	0.00569579	0.169314	-0.299894	0.136833	-0.0324732	0.0919774	-0.101208	0.0758296	-0.187236	0.163366	21.5438	0.00063915	0.0249135
TACR1	151.56	-0.180602	0.303701	-0.322745	0.245357	0.0418093	0.164732	0.0393957	0.135496	1.19657	0.29042	21.5159	0.000646993	0.0251574
HSPB6	2684.85	0.0401326	0.157943	0.245715	0.127536	0.025206	0.0855606	0.131271	0.070377	0.137843	0.151192	21.5186	0.000646217	0.0251574
CDX2	1.29256	0.775507	0.65679	-0.65047	0.521415	0.457125	0.363054	0.816487	0.288688	-1.90667	0.687157	21.5001	0.000651448	0.0252834
LURAP1	80.9194	-0.00237207	0.178132	0.410719	0.143222	0.0916749	0.0955396	-0.0726185	0.0785274	-0.0880282	0.169061	21.4988	0.000651828	0.0252834
AC112229.1	21.1463	-0.079739	0.288028	-0.0856175	0.233026	-0.209793	0.157356	-0.0937304	0.130901	1.07671	0.276287	21.4916	0.00065389	0.0253324
KB-1517D11.4	25.5359	-0.291138	0.38094	0.561779	0.307287	0.483317	0.205127	-0.00749562	0.168204	0.299097	0.360165	21.4768	0.000658104	0.0254646
PDGFRB	27567.9	0.0372651	0.11886	0.13511	0.0959908	0.0656072	0.064405	0.10384	0.0529792	0.0377816	0.113827	21.473	0.000659197	0.0254758
WDR62	309.901	-0.403498	0.193704	0.197223	0.156497	-0.109424	0.105002	-0.199411	0.0864632	-0.0159476	0.1859	21.4622	0.00066233	0.0255347
HSPA1B	25646.5	-0.221685	0.432532	1.36325	0.349314	-0.543136	0.234371	-0.0122611	0.192794	0.692431	0.414223	21.4632	0.000662044	0.0255347
ACER1	6.62605	0.288417	0.317755	0.778285	0.248928	-0.537382	0.164074	0.0599001	0.138111	-0.0166323	0.297425	21.4504	0.000665725	0.0256344
CSRP2	2278.15	0.133806	0.177432	0.143314	0.14817	0.236017	0.0994033	-0.0385474	0.0817565	0.197946	0.175634	21.433	0.000670809	0.0257989
PCDHB14	481.879	0.0893304	0.107557	0.11477	0.0867366	0.0579864	0.0581635	0.0823059	0.0478115	0.00831377	0.10269	21.4252	0.000673086	0.0258551
MANEA-AS1	73.1399	0.28568	0.204963	0.104272	0.164814	0.187022	0.110494	0.0853735	0.0907695	-0.43331	0.196163	21.413	0.000676698	0.0259399
GLYATL2	3.65839	0.912697	0.619269	0.761155	0.484278	-0.755724	0.321646	-0.600061	0.271451	0.976432	0.575954	21.4122	0.000676928	0.0259399
MEF2C-AS1	90.4787	0.334519	0.193979	0.126002	0.15575	0.154931	0.104334	0.0789008	0.0855865	-0.09251	0.183848	21.3842	0.000685251	0.0261956
MYLK2	20.6592	1.01382	0.357598	0.0398317	0.284304	0.158556	0.190862	0.0028427	0.156824	-0.977572	0.343188	21.386	0.000684695	0.0261956
IGHVII-49-1	1.1047	1.01263	0.689148	0.879721	0.518349	-0.0798307	0.332345	-0.796263	0.285924	1.42296	0.576141	21.3788	0.000686866	0.0262257
EXOSC7	1097.15	-0.0983305	0.0965246	-0.169934	0.0779802	0.0420026	0.05236	-0.090488	0.0431022	0.0664847	0.0926482	21.3651	0.000690964	0.0262911
GRIN2D	78.1087	-0.579197	0.168641	0.219529	0.136632	-0.110383	0.0916948	-0.109461	0.0757338	0.237856	0.162261	21.3648	0.000691063	0.0262911
FBXW7	2037.04	0.064238	0.0824249	0.0928465	0.066536	-0.00289946	0.044637	0.107527	0.0367115	-0.0864534	0.078889	21.3686	0.000689931	0.0262911
DEFB1	61.98	0.395061	0.339433	0.662028	0.272777	0.075216	0.182436	-0.275646	0.150133	0.290543	0.322305	21.3567	0.000693506	0.0263209
GPR27	154.657	-0.202776	0.147358	0.0998102	0.1191	-0.227288	0.0799998	0.0274049	0.0660334	-0.333936	0.142715	21.3573	0.000693312	0.0263209
NTS	51.6497	-0.644441	0.415347	0.525053	0.335701	-0.81126	0.225143	0.344728	0.185507	0.742083	0.397252	21.3427	0.000697755	0.026423
CASP14	16.3183	-0.319992	0.4903	0.949665	0.395172	-1.0005	0.264461	0.49689	0.218528	-1.19272	0.476648	21.3423	0.000697862	0.026423
IQSEC1	7161.27	0.0282192	0.0791693	0.0884308	0.0639311	0.0511653	0.0428942	0.0675598	0.0352834	-0.102629	0.075813	21.3277	0.000702332	0.0265289
NPR2	1715.81	0.0326496	0.0880363	0.176552	0.0710684	0.00451095	0.0476786	0.0539347	0.0392245	-0.0025823	0.0842716	21.3302	0.000701567	0.0265289
HOXB6	255.66	0.0319719	0.117968	0.0499622	0.0951376	0.112457	0.0638332	0.081827	0.0524539	0.156177	0.112465	21.322	0.00070407	0.0265629
MRPL3	2061.96	-0.1123	0.127619	-0.175036	0.103078	-0.0213202	0.06918	-0.0964976	0.056927	0.21967	0.122307	21.3123	0.000707054	0.0266438
CABP1	43.655	0.356502	0.227271	0.123168	0.182299	0.246199	0.122197	-0.127481	0.100441	0.369842	0.214743	21.3083	0.00070828	0.0266584
MRPL47	827.054	0.0122401	0.104128	-0.134725	0.0841058	-0.0862034	0.0564831	-0.0469713	0.0465182	0.209291	0.0999263	21.2824	0.000716338	0.0269297
DHRS9	321.941	0.308774	0.257199	0.259565	0.207601	-0.0224509	0.139264	-0.409986	0.114631	-0.148182	0.246556	21.2656	0.000721609	0.0270958
LINC00294	806.112	0.0446034	0.0952095	0.169866	0.0768232	0.0371669	0.0515301	0.0195975	0.0423881	0.0846633	0.0910263	21.2379	0.00073035	0.027329
IGLV8-61	287.511	-0.0755108	0.49252	1.28457	0.397687	-0.732265	0.266747	-0.421313	0.219522	0.654573	0.471553	21.2366	0.000730773	0.027329
COL7A1	1427.4	0.309029	0.202706	0.405779	0.163658	-0.0503729	0.109793	0.00487653	0.0903216	0.0935365	0.194052	21.2351	0.000731266	0.027329
IL13	10.8548	-0.0286405	0.424677	0.414158	0.341323	-0.341887	0.227714	0.365528	0.187487	1.25209	0.393776	21.2363	0.000730863	0.027329
ART3	35.0891	0.58956	0.39142	0.0643971	0.314727	0.643324	0.210777	-0.250913	0.173164	-0.344387	0.374332	21.2251	0.000734453	0.0274158
ITPRIPL1	183.83	0.276589	0.182715	0.262701	0.147134	-0.0227043	0.0985872	0.143145	0.0810462	-0.223144	0.174341	21.2089	0.000739653	0.0275775
ZNF367	207.197	0.097703	0.178732	0.0269377	0.144263	-0.250489	0.0968702	-0.0111637	0.0798284	-0.340639	0.172041	21.2024	0.000741731	0.0276225
GZMK	114.116	-0.350332	0.24068	0.550604	0.194381	0.0182215	0.130115	0.244895	0.106992	0.0253572	0.229738	21.193	0.000744799	0.0276789
PGA5	20.9415	1.74197	0.58976	-2.10761	0.475693	0.481795	0.320878	-0.229724	0.263638	0.93192	0.564606	21.1924	0.00074499	0.0276789
BRSK1	203.097	0.143757	0.162551	0.31694	0.130935	0.0245024	0.0877101	0.0220149	0.0721237	0.070263	0.154842	21.1723	0.000751525	0.027889
AC005532.5	4.50189	0.270272	0.378429	0.28954	0.298868	-0.32033	0.199789	-0.0865848	0.167055	1.29813	0.339379	21.1648	0.000753976	0.0279473
EEF1B2	12854.6	-0.0965553	0.089851	-0.138013	0.0725661	-0.0166628	0.0486919	-0.0265011	0.0400564	0.162242	0.0860616	21.1493	0.000759111	0.0280721
GDPD2	5.04788	0.211773	0.316089	0.741071	0.24544	-0.327965	0.159015	-0.0739133	0.133997	-0.56734	0.30809	21.1509	0.000758575	0.0280721
GTF3C6	1214.68	0.000953175	0.121844	-0.203312	0.0984158	-0.0119534	0.0660711	-0.109545	0.0543856	0.258798	0.116831	21.1366	0.00076332	0.0281948
MRPL58	602.05	-0.00450965	0.118373	-0.252528	0.0956467	0.00239993	0.0642759	-0.0613388	0.0529564	0.200382	0.113763	21.1311	0.000765131	0.0282289
MCM10	67.113	-0.237502	0.301134	0.0971411	0.24327	-0.40642	0.163379	-0.223901	0.134965	-0.0592266	0.290804	21.1165	0.000769999	0.0283176
HUNK	199.223	0.241176	0.23742	-0.272302	0.191763	-0.358748	0.128863	0.173154	0.106177	0.348515	0.227851	21.1139	0.000770881	0.0283176
LGALS9C	33.9874	0.620999	0.348221	0.173432	0.27948	0.0733511	0.187237	-0.503719	0.154362	-0.410716	0.334595	21.1132	0.000771105	0.0283176
ATP8B2	5339.75	0.0992712	0.0898667	0.135793	0.072564	0.00177338	0.0486844	0.0664595	0.040048	0.00438113	0.0860458	21.1194	0.000769038	0.0283176
CCDC150	84.8633	-0.244407	0.193238	-0.0351555	0.156269	-0.292489	0.105166	0.0824293	0.0868656	-0.132839	0.18699	21.1076	0.000772997	0.0283542
ORC1	101.407	-0.443187	0.218209	0.0824535	0.176427	-0.21447	0.118458	-0.141885	0.0977345	-0.0381225	0.210422	21.1046	0.000774022	0.0283591
ANKRD26P1	7.70332	0.383981	0.507229	0.0475235	0.405312	0.903869	0.270189	-0.589222	0.220783	-0.112182	0.478289	21.083	0.000781334	0.0285939
SHCBP1L	2.12615	-0.482868	0.493176	-0.0633269	0.403726	0.239034	0.270383	-0.608044	0.226459	-1.48523	0.582994	21.073	0.000784721	0.0286311
LEFTY2	197.598	0.0377917	0.260845	0.316315	0.210315	0.0989636	0.140864	0.289327	0.11567	-0.261187	0.248497	21.0729	0.000784783	0.0286311
ISM2	3.43479	0.89009	0.523318	0.654513	0.406153	-1.16005	0.273131	0.331086	0.230682	-0.169701	0.498296	21.0721	0.000785056	0.0286311
WDHD1	245.93	-0.186734	0.130696	-0.0356036	0.105625	-0.119404	0.0709669	-0.0628442	0.0585272	-0.0391046	0.12599	21.0672	0.000786733	0.0286593
PBXIP1	7447.72	0.0571057	0.099265	0.122552	0.0801618	0.0695012	0.0537841	0.0420216	0.0442424	-0.201321	0.0950666	21.0562	0.000790489	0.0287596
AC074289.1	560.309	0.326324	0.175669	0.0827864	0.141755	-0.131376	0.0951112	0.273041	0.0782299	-0.314686	0.168165	21.0539	0.000791298	0.0287596
ATP5C1	4725.79	-0.0282891	0.0695382	-0.109743	0.0561625	-0.0249477	0.0376939	-0.0431408	0.0310169	0.101744	0.0666435	21.049	0.000792982	0.0287878
LINC02207	59.3546	0.0508858	0.320009	0.491287	0.2579	-0.20225	0.172779	0.484189	0.142264	-0.54823	0.306897	21.0438	0.000794769	0.0288197
MUCL1	17.6316	-1.456	0.509247	-0.0495403	0.413517	0.26987	0.277682	-0.365418	0.228481	-0.739424	0.497184	21.0352	0.000797761	0.0288952
RFTN2	456.901	0.0904501	0.220022	0.220781	0.177611	-0.0103621	0.119156	0.179732	0.0980113	1.08919	0.210255	21.0282	0.000800189	0.0289501
LMBR1L	3738.07	0.111988	0.104596	0.103792	0.0844543	0.0228644	0.0566617	0.110813	0.0466048	-0.062432	0.100131	21.0218	0.0008024	0.028997
CXCL1	2247.66	-0.0730806	0.409857	-0.717549	0.331011	-0.213219	0.222107	-0.0579684	0.182708	-0.103572	0.392561	21.015	0.000804788	0.0290485
IARS	6439.76	-0.0777	0.151804	-0.174006	0.122601	-0.130426	0.0822649	-0.0557752	0.0676767	0.116174	0.14541	21.0125	0.000805658	0.0290485
EXO1	60.0996	-0.238317	0.308349	0.00827848	0.249155	-0.348584	0.167423	-0.236483	0.138317	-0.185733	0.29838	20.999	0.000810409	0.0291206
AC006946.17	2.39966	0.509272	0.50895	0.673463	0.380332	0.378934	0.243796	-0.0212084	0.196948	-0.111049	0.423046	21.0033	0.000808895	0.0291206
PFN1P2	78.2904	0.395875	0.150049	0.0936765	0.120233	-0.0946396	0.0807738	0.150965	0.0665209	-0.274763	0.143606	21.0015	0.000809534	0.0291206
CENPU	169.759	-0.28369	0.224115	-0.0387804	0.181093	-0.212775	0.121619	-0.145594	0.100239	-0.0986199	0.215687	20.9825	0.000816237	0.0292968
IGHGP	803.828	0.106684	0.370231	0.77519	0.298936	0.043651	0.200526	-0.333264	0.164959	0.893622	0.35434	20.9787	0.000817596	0.0293124
GNAT1	10.3512	0.556908	0.528871	-0.923309	0.42769	-0.538093	0.289642	0.293548	0.240169	-0.750395	0.528334	20.9743	0.00081917	0.0293357
MUM1L1	41.283	0.937386	0.346057	-0.403674	0.278418	-0.124839	0.187533	0.136878	0.154775	1.03026	0.330208	20.967	0.000821766	0.0293955
ITPR1	4809.79	0.00774763	0.0939345	0.128368	0.0758564	0.00624634	0.0508961	0.118808	0.0418687	-0.0677061	0.0899619	20.9501	0.000827847	0.029555
ASTN2	182.003	0.255826	0.211488	0.260007	0.170505	0.196235	0.114274	-0.139455	0.0940082	-0.0999995	0.202253	20.9494	0.000828089	0.029555
MAGOH	974.972	-0.0215504	0.0896999	-0.142447	0.0724582	-0.0534599	0.0486649	-0.0262949	0.0400744	0.141797	0.0860995	20.9406	0.000831261	0.0296349
SLC4A3	374.815	0.230025	0.207635	0.38081	0.16755	0.0630448	0.112369	-0.0898146	0.0924784	0.1101	0.19871	20.9166	0.00083999	0.0299125
FAM64A	50.1217	-0.813189	0.35871	0.163312	0.290154	-0.276413	0.1948	-0.274322	0.160822	-0.0556086	0.346456	20.9103	0.000842294	0.0299609
DCTPP1	614.431	-0.158113	0.127913	-0.078899	0.103338	-0.0301474	0.0693778	-0.146933	0.0571306	0.231705	0.122733	20.904	0.000844582	0.0299805
MED8	1652.98	-0.114707	0.0807796	-0.0603747	0.0652509	-0.0234805	0.0438034	-0.0676411	0.0360606	0.170268	0.0774728	20.9036	0.000844734	0.0299805
POMC	160.918	-0.9854	0.303753	0.0259732	0.245597	0.169759	0.164792	0.18462	0.135521	-0.338586	0.291453	20.8892	0.000850044	0.0301352
ACY1	888.551	-0.161023	0.107271	-0.149428	0.0866818	-0.00942695	0.0582179	-0.0429258	0.047947	0.0712693	0.103063	20.8755	0.000855124	0.0302815
CENPE	152.439	-0.631936	0.217339	0.271087	0.175693	-0.254366	0.117865	-0.0613541	0.0971214	-0.0992206	0.208978	20.8658	0.000858723	0.030316
MAST3	2505.21	-0.0828044	0.125506	0.291221	0.101346	-0.0116534	0.0679862	0.115189	0.0559225	-0.12202	0.12016	20.8659	0.000858697	0.030316
ENO1	38076.7	-0.240099	0.154994	-0.197889	0.125176	0.0176002	0.0839882	-0.10787	0.0690899	0.221128	0.148443	20.8652	0.000858964	0.030316
ATP5F1	4490.31	-0.0668411	0.0765972	-0.0668075	0.0618647	-0.0528352	0.0415188	-0.0501768	0.0341656	0.121095	0.0734091	20.8609	0.000860554	0.0303383
GRM2	54.2302	0.0524094	0.251269	0.151266	0.202661	-0.0794822	0.136033	0.357461	0.111872	0.41471	0.239043	20.8515	0.000864104	0.0304297
LINC00670	74.4124	0.352793	0.332023	0.223231	0.266698	-0.12006	0.178483	0.522068	0.146324	-0.486993	0.314801	20.8406	0.000868201	0.0305401
EMILIN3	36.6418	-0.306783	0.269498	-0.0944678	0.21807	-0.408039	0.146714	0.189743	0.121071	-0.10438	0.260633	20.8105	0.000879617	0.0309074
MUSK	135.816	0.39052	0.234816	-0.00281738	0.189236	0.249203	0.126993	0.0560513	0.10436	0.305188	0.223844	20.8074	0.00088081	0.0309151
DDB2	1766.18	0.101618	0.113848	0.102818	0.091919	0.0989109	0.0616753	0.0500356	0.0507307	0.0273994	0.108984	20.8048	0.000881793	0.0309154
HMGN1P37	2.08453	0.336883	0.432055	0.291836	0.337808	-0.46021	0.227977	-0.0983104	0.19825	1.43823	0.386819	20.7993	0.000883932	0.0309562
MRPS22	845.439	-0.019219	0.0817886	-0.110316	0.0660753	-0.071423	0.0444009	-0.017665	0.0365957	0.0977556	0.0786547	20.7913	0.000886987	0.0310289
FAM153C	94.3427	0.479829	0.276385	-0.0976973	0.222876	0.207598	0.149778	0.300777	0.123182	-0.0115134	0.26457	20.7593	0.000899414	0.031429
IL17REL	7.99697	0.429404	0.412236	0.399768	0.327945	0.022479	0.218239	-0.707048	0.181795	0.434137	0.390436	20.7183	0.000915572	0.0319584
CENPN	211.215	-0.106928	0.145611	-0.0968899	0.117635	-0.168366	0.0790328	-0.0440384	0.0651408	0.0465729	0.140082	20.69	0.000926867	0.0323171
UHRF1	171.2	-0.479572	0.27626	0.0738128	0.22323	-0.243558	0.149853	-0.19608	0.123477	0.251433	0.26528	20.685	0.000928893	0.0323522
CDH22	15.5191	0.238741	0.238314	0.196519	0.190065	0.14514	0.127048	0.192599	0.104071	-0.17866	0.224757	20.6787	0.000931458	0.032406
PAPPA2	88.8883	0.535592	0.295574	-0.109053	0.238259	-0.478447	0.160084	-0.102752	0.131898	0.166788	0.283136	20.655	0.000941084	0.0326133
RPL5P4	80.1537	-0.376948	0.123279	0.120193	0.0999345	-0.142622	0.0671389	0.0562567	0.0555486	-0.177596	0.120326	20.6539	0.000941529	0.0326133
AC103563.2	1.01625	0.504619	0.875491	0.157216	0.69327	0.92752	0.458826	-1.19723	0.379753	2.46362	0.768198	20.6576	0.00094002	0.0326133
KB-1460A1.5	760.148	0.254873	0.241016	0.386062	0.194509	0.0780482	0.130449	0.081938	0.107278	0.0774652	0.230444	20.6608	0.000938716	0.0326133
CCDC190	173.181	1.40542	0.562358	0.41249	0.453467	-0.0725196	0.304194	-0.607083	0.250298	-0.881047	0.538539	20.6493	0.00094342	0.0326212
PCLAF	83.2491	-0.298497	0.313706	-0.11528	0.253535	-0.335367	0.170367	-0.181828	0.140611	0.00805394	0.302607	20.6483	0.000943813	0.0326212
PLK4	133.939	-0.272637	0.222987	0.055599	0.180193	-0.136932	0.120994	-0.251549	0.0997847	-0.207299	0.215092	20.6453	0.000945061	0.0326288
APEX2	1141.12	-0.0780424	0.0775375	-0.0444807	0.062634	-0.0163423	0.0420557	-0.0805433	0.0346346	0.222443	0.0743858	20.6251	0.00095337	0.0328799
CPA1	211.005	0.72473	0.495825	0.754403	0.400122	0.0092225	0.268378	-0.298205	0.220828	-1.28529	0.475431	20.6223	0.000954524	0.0328839
INSRR	14.3391	0.210791	0.304761	0.32884	0.242558	-0.000443609	0.161228	-0.372306	0.133043	0.9312	0.280157	20.6084	0.000960307	0.0330383
P4HA1	2875.99	-0.0861467	0.159776	0.363034	0.129026	-0.198617	0.0865641	-0.0347754	0.0712153	0.470887	0.152977	20.6065	0.000961087	0.0330383
NEURL1B	3359.97	0.158914	0.145805	0.102484	0.117737	0.0677991	0.0789951	-0.0239763	0.0649804	0.415515	0.139586	20.5995	0.00096401	0.0330671
ADSL	1848.33	-0.114958	0.0986099	-0.0928089	0.0796544	-0.0623331	0.0534709	-0.0480346	0.0440159	0.109865	0.0945826	20.5998	0.000963907	0.0330671
LINC-PINT	2829.33	0.164049	0.18192	0.0977809	0.146896	0.108068	0.0985534	0.181327	0.0810582	-0.35835	0.174174	20.59	0.000967995	0.0331679
GRAMD3	1497.17	0.0235745	0.117639	0.129837	0.0949814	0.0776758	0.0637202	0.0990041	0.0524118	-0.070202	0.112624	20.5708	0.000976085	0.0334091
BPI	305.339	-0.548601	0.418307	-0.472292	0.337904	-0.327549	0.226778	0.119278	0.186564	-0.00429993	0.400887	20.5655	0.000978351	0.0334505
CXCL5	1236.04	-1.29621	0.419684	0.246348	0.338976	-0.172546	0.227431	0.485456	0.187078	0.0919385	0.40192	20.5613	0.000980128	0.0334752
PLEK2	80.1951	-0.259996	0.200212	-0.00659878	0.161933	-0.150425	0.108892	-0.134811	0.089962	-0.347747	0.194785	20.5558	0.000982449	0.0334919
IGKV1-9	419.323	0.348266	0.394074	0.739158	0.318159	-0.1058	0.213419	-0.550542	0.175612	0.265418	0.377342	20.5552	0.000982728	0.0334919
NR5A1	7.77431	-0.0532507	0.410618	0.0438254	0.331757	-0.675979	0.224442	0.0638272	0.187908	-1.09898	0.427645	20.5389	0.000989687	0.0336929
NUP93	1831.94	-0.0659744	0.0668851	-0.0979446	0.0540288	-0.00288208	0.0362774	-0.0477824	0.0298653	0.106625	0.0641757	20.5251	0.000995617	0.0338222
BOLA2	52.5484	-0.23635	0.156822	-0.061875	0.127075	-0.0401343	0.0856569	-0.149806	0.0711227	0.406157	0.152012	20.5276	0.00099457	0.0338222
HMGN2P3	12.042	-0.10876	0.162225	0.111128	0.130781	-0.356727	0.0888122	0.0962067	0.0755241	-0.011693	0.163343	20.5155	0.000999792	0.0339277
FOXA2	972.617	0.15155	0.220061	-0.516839	0.177752	0.168462	0.119317	-0.0818547	0.0981811	-0.575606	0.211184	20.5074	0.00100332	0.0339793
MSC-AS1	279.101	0.0973933	0.179965	0.274508	0.145126	0.127663	0.0972878	-0.0963548	0.0799956	0.293567	0.17165	20.5071	0.00100345	0.0339793
CPXM2	1204.54	0.0559901	0.250876	0.515709	0.202566	0.0568248	0.135882	0.0441132	0.11177	0.292101	0.240101	20.4897	0.00101103	0.0341962
LAMC3	7725.63	0.221672	0.165468	-0.0574666	0.133629	0.100925	0.0896604	0.216309	0.0737523	-0.16214	0.158461	20.4875	0.00101202	0.0341962
KLC1	8604.23	0.0629121	0.0582957	0.0398859	0.0470729	-0.0263195	0.0315852	0.0939463	0.0259827	-0.0243545	0.0558264	20.4733	0.00101823	0.0343695
CABYR	53.3479	0.336296	0.222899	0.246765	0.178583	0.0980173	0.119504	-0.280335	0.0983165	-0.11939	0.2118	20.4682	0.00102052	0.0343767
DTWD2	184.116	0.0307369	0.123204	-0.0530725	0.099502	-0.0807322	0.0669215	-0.15007	0.0552879	-0.0714962	0.119255	20.468	0.00102061	0.0343767
LSR	2580.42	-0.0322669	0.131709	-0.274646	0.106382	0.00173251	0.0713976	-0.0479413	0.0587488	-0.0828403	0.126263	20.4653	0.00102176	0.0343791
NDUFV2	3403.33	-0.0289926	0.0870274	-0.133643	0.0702863	-0.00507495	0.0471696	-0.0853114	0.0388104	0.148767	0.0833854	20.4603	0.00102402	0.0344185
MELK	117.008	-0.555564	0.309061	0.123139	0.249745	-0.312788	0.16763	-0.197503	0.138123	-0.189577	0.297294	20.4498	0.00102868	0.034502
MYH10	24301.2	0.0583515	0.151138	0.19272	0.122058	-0.0168835	0.0818945	0.201358	0.067366	-0.174596	0.144739	20.4507	0.00102825	0.034502
CLDN19	4.78055	-0.130238	0.460331	0.562455	0.369885	-0.619005	0.246079	-0.482578	0.209138	0.0481424	0.459427	20.4405	0.00103283	0.0346047
ASGR2	170.252	-0.290522	0.257068	0.0522793	0.207684	-0.0145902	0.139396	-0.14446	0.114778	0.983994	0.246008	20.4378	0.00103406	0.0346093
GALNT9	56.6417	1.43908	0.413388	-0.783351	0.332473	0.453044	0.223494	-0.549925	0.183816	0.498869	0.394573	20.4206	0.00104176	0.0348304
DPRXP6	1.12941	-1.6228	0.713749	2.29257	0.571081	-0.246881	0.349009	0.214687	0.287129	-0.0997804	0.618317	20.4092	0.00104695	0.0349388
LINC01736	4.94575	0.311746	0.467362	-0.240533	0.378265	0.361183	0.259559	0.174166	0.219641	1.4786	0.446695	20.4086	0.00104721	0.0349388
AC025165.8	139.254	0.127842	0.190838	0.192483	0.153785	0.133588	0.103095	0.118812	0.0846937	-0.30831	0.182203	20.3888	0.00105621	0.0352023
ADAM33	4428.64	0.136033	0.211303	0.372388	0.170637	0.13009	0.114484	-0.0219935	0.0941734	0.0225224	0.202332	20.3745	0.00106281	0.035385
NFATC4	4911.02	0.154448	0.135245	0.23333	0.10921	0.014535	0.073272	0.046331	0.0602725	-0.00694081	0.129494	20.3652	0.00106708	0.0354899
DGCR5	18.097	0.386589	0.259687	0.155618	0.207032	0.325831	0.138667	-0.178954	0.113932	0.0704823	0.244989	20.3552	0.00107173	0.0356072
PCDHGA1	46.2573	0.278592	0.172496	-0.0555958	0.13835	0.153784	0.092977	0.138801	0.0762339	0.127366	0.163157	20.3386	0.00107945	0.0358263
IGHG2	5968.52	-0.0304041	0.365414	0.988955	0.295107	-0.119435	0.197996	-0.290036	0.162875	0.539967	0.34994	20.3284	0.00108421	0.0359465
GPER1	1375.29	-0.0442783	0.348815	0.339671	0.281706	0.00523227	0.189022	-0.312401	0.155524	1.287	0.334037	20.3098	0.00109301	0.0362005
FAM229A	233.198	0.216104	0.187197	0.242484	0.150865	0.137544	0.101116	-0.00863763	0.0831165	0.0703221	0.178473	20.2963	0.00109943	0.036375
PDIK1L	369.739	-0.00917616	0.117793	-0.0618897	0.0951606	-0.095662	0.0639643	-0.071817	0.0527511	-0.228476	0.113688	20.2901	0.00110236	0.0364022
RPS18	43011.5	-0.178473	0.0908353	-0.0489259	0.07336	-0.0449657	0.049222	0.00793085	0.0404907	0.110972	0.0869954	20.2885	0.00110315	0.0364022
MPDU1	2326.48	-0.136424	0.0968399	-0.0873004	0.078223	0.00274878	0.0525018	-0.104883	0.04321	0.126946	0.0928513	20.2873	0.00110369	0.0364022
DNMT1	4304.94	-0.142499	0.0772429	-0.0259951	0.0623866	-0.0562671	0.0418655	-0.0405243	0.0344478	0.0481581	0.074021	20.277	0.00110861	0.0365266
AC090587.4	11.7179	0.287852	0.171259	-0.120677	0.135525	0.184532	0.0918604	0.129557	0.0751132	0.139793	0.159937	20.2699	0.00111205	0.036602
GLIS1	29.906	0.141779	0.257437	0.569608	0.206024	-0.14608	0.13731	0.215332	0.112856	-0.0198375	0.241721	20.2659	0.00111399	0.0366264
LPA	6.55612	0.774477	0.479196	-0.0470956	0.380518	-0.433554	0.256625	0.730038	0.210996	-1.48733	0.476409	20.2632	0.00111529	0.0366264
PLA2G2D	36.7591	-0.505291	0.501976	1.52639	0.405062	-0.964768	0.270692	0.220861	0.223075	-0.675383	0.480782	20.2612	0.00111626	0.0366264
DLK1	18.5755	-0.0524248	0.437976	-0.769984	0.354404	0.110695	0.239194	0.226126	0.196182	-1.6463	0.433262	20.254	0.00111972	0.036702
PEX3	493.296	-0.0035355	0.0993426	-0.154197	0.0802735	-0.0746686	0.0539707	-0.0118832	0.044503	-0.0636698	0.0958023	20.2406	0.00112622	0.036877
FHL1	31905.4	0.179186	0.140888	0.133933	0.11378	-0.000650738	0.0763413	0.159193	0.0627982	-0.106033	0.134925	20.2284	0.00113217	0.0370263
H2AFX	1149.25	-0.377486	0.147189	0.0913327	0.118895	-0.098107	0.0797789	-0.123489	0.0656512	0.126072	0.141059	20.2265	0.00113311	0.0370263
PPP1R1A	78.9158	0.21017	0.259701	0.473974	0.209007	0.287913	0.139734	-0.341837	0.115019	-0.367253	0.248501	20.2114	0.00114054	0.037116
AC021188.4	32.6451	0.363765	0.232908	0.120244	0.18549	0.1133	0.123837	0.210303	0.100995	-0.165072	0.217135	20.2135	0.0011395	0.037116
LINC01844	30.4168	-0.250911	0.28096	0.260391	0.22704	-0.462325	0.152668	0.468348	0.126125	-0.636157	0.273143	20.2126	0.00113997	0.037116
AF011889.2	42.1577	0.0491503	0.28374	0.260767	0.228478	0.182449	0.152768	0.219497	0.12526	-0.759185	0.271516	20.214	0.00113928	0.037116
IGKJ5	575.116	0.543842	0.367285	0.69955	0.296511	-0.275484	0.198912	-0.341864	0.163661	0.2963	0.351624	20.2029	0.00114474	0.0372146
CTB-47B11.3	26.2283	0.106483	0.233747	0.0174849	0.187635	0.114137	0.125578	0.331042	0.102237	-0.123404	0.219426	20.2003	0.00114604	0.0372186
REG3A	15.1195	0.777644	0.786096	-0.527558	0.633802	1.59908	0.425824	-0.348741	0.348673	-1.14958	0.757461	20.1895	0.00115143	0.0373555
AK2	4868.42	-0.0729246	0.0718611	-0.0871403	0.0580387	-0.0237047	0.0389496	-0.044986	0.032047	0.105925	0.0688558	20.1813	0.00115552	0.03745
APOB	55.3722	0.511977	0.259984	0.0335667	0.209066	0.190038	0.140364	-0.0477066	0.115563	0.610382	0.247164	20.1769	0.0011577	0.0374823
IGKJ3	601.498	0.456335	0.362655	0.499962	0.292787	-0.318676	0.196427	-0.217216	0.161612	1.04493	0.3471	20.1699	0.00116122	0.0375581
ARHGAP10	2244.69	0.0426089	0.117048	0.248554	0.0945085	0.00200486	0.0634053	0.0551633	0.0521612	-0.0470009	0.112075	20.1662	0.00116306	0.0375792
NOL11	1486.51	0.0329446	0.095313	-0.09515	0.0769795	-0.105991	0.0516814	-0.0481178	0.0425512	0.0551217	0.0914535	20.1561	0.00116819	0.0377065
TRIM54	16.6903	0.457382	0.303371	0.46224	0.241938	-0.437566	0.161866	-0.161939	0.134811	-0.292455	0.294479	20.1499	0.00117131	0.0377688
IGHG1	35895.3	0.14863	0.375704	0.821839	0.303421	-0.033556	0.203581	-0.270811	0.167467	0.870149	0.359808	20.138	0.00117738	0.0378201
CHRNA3	11.709	0.483607	0.335122	-0.058962	0.267623	-0.293903	0.180479	-0.101551	0.149735	1.16949	0.3136	20.1419	0.00117536	0.0378201
GATA5	251.953	0.0719888	0.183153	0.254907	0.147777	0.0769902	0.0991059	0.109177	0.0815178	0.173793	0.174974	20.1374	0.00117767	0.0378201
H2AFJ	3992.88	0.0410813	0.0894333	0.0779343	0.0722156	0.0545823	0.048453	0.0752747	0.0398564	0.0406551	0.085628	20.1387	0.00117701	0.0378201
GATS	499.45	0.18838	0.137885	0.128416	0.11124	0.138031	0.0746151	-0.040523	0.0613691	-0.0305323	0.131885	20.125	0.00118398	0.0379078
GOLT1A	207.328	0.369391	0.309303	-0.821413	0.249946	0.126385	0.168017	-0.1912	0.138453	-0.129437	0.298118	20.1267	0.00118313	0.0379078
FZD5	1850.9	-0.1791	0.163108	-0.166871	0.131745	0.0048562	0.0884132	-0.111123	0.0727515	-0.284701	0.156405	20.1263	0.00118333	0.0379078
MT-TR	1.11025	0.47919	0.495215	0.89034	0.369564	-0.665754	0.23594	0.129262	0.214586	-1.15805	0.543871	20.116	0.00118863	0.0380183
LINC00176	33.4076	0.0768659	0.190854	0.200803	0.153131	0.176237	0.102287	0.0739056	0.083812	-0.263563	0.181346	20.1093	0.00119204	0.0380505
KIF7	478.845	-0.0278815	0.136132	0.298379	0.109854	-0.0613388	0.0736523	0.105922	0.0605882	0.171532	0.130073	20.1108	0.00119126	0.0380505
ARC	1168.57	-0.611344	0.35025	0.417888	0.282877	-0.300852	0.189788	-0.419677	0.156142	0.0555182	0.335491	20.1035	0.00119508	0.0381092
PLCG1	9947.17	-0.00140527	0.102776	0.143278	0.0829989	0.0100871	0.0556879	0.125449	0.0458087	-0.125185	0.0984242	20.0939	0.00120002	0.0382283
EYA2	263.242	0.22552	0.22401	0.434021	0.180664	0.0295333	0.121082	0.0214317	0.0996003	0.00276048	0.214057	20.0737	0.00121055	0.038525
PLGRKT	550.753	-0.145691	0.100862	-0.0953994	0.0815088	-0.0746834	0.0547654	0.00209173	0.0451184	0.0616796	0.0969669	20.0712	0.00121184	0.0385274
KNSTRN	425.6	-0.177035	0.133858	-0.112047	0.108172	-0.0525029	0.0726667	-0.0816878	0.0598667	-0.0932683	0.128815	20.0587	0.00121841	0.0385294
PCDHA10	99.4021	0.138446	0.155687	-0.0126926	0.125544	0.0497281	0.0843858	0.235564	0.0694112	-0.12607	0.149336	20.0561	0.00121981	0.0385294
GSTA2	250.978	1.54027	0.671374	0.12063	0.541912	-0.32909	0.363601	-0.952305	0.299203	-0.499623	0.643359	20.055	0.0012204	0.0385294
ESRP1	1457.38	-0.237692	0.188894	-0.134834	0.152576	-0.0164583	0.10239	-0.0930279	0.0842507	-0.453803	0.181158	20.0686	0.00121322	0.0385294
ZIC5	2.28497	0.126732	0.707019	1.3662	0.559233	-0.968174	0.36753	-0.377648	0.313624	1.97559	0.640057	20.0588	0.00121839	0.0385294
GRP	100.21	0.512237	0.406301	-0.623273	0.328012	0.0890592	0.22036	0.711564	0.181072	-0.582613	0.389246	20.0619	0.00121672	0.0385294
CXCL8	6781.96	-0.410016	0.40523	-0.536486	0.327272	-0.286433	0.21959	0.223713	0.180634	-0.139618	0.388098	20.0633	0.00121599	0.0385294
ADRA2C	402.589	-0.0186715	0.190161	0.279484	0.153524	0.0728442	0.102978	0.177451	0.084714	-0.0819671	0.182038	20.0467	0.00122478	0.0385908
LOXHD1	233.018	0.0944199	0.216864	0.380021	0.174925	0.0600461	0.117232	0.12595	0.0963813	-0.0494329	0.207051	20.0484	0.00122388	0.0385908
CPB1	120.627	1.07817	0.485844	0.456411	0.391705	0.0357741	0.262752	-0.224101	0.216228	-1.29046	0.466179	20.0414	0.00122755	0.0386398
HBG2	116.434	-0.0516457	0.470149	0.344474	0.379502	-0.267874	0.25451	-0.405533	0.209481	1.96203	0.44907	20.0303	0.00123347	0.0387876
IGHV3-42	6.19854	0.94794	0.487057	0.64848	0.380835	-0.16925	0.253595	0.302125	0.209254	0.2965	0.444687	20.0278	0.00123483	0.038792
KREMEN1	3488.56	-0.280042	0.131366	-0.171417	0.106102	0.115729	0.0711961	-0.0904071	0.0585664	0.13694	0.125828	20.0194	0.00123928	0.0388932
CCT8	6616.9	-0.0458636	0.0860861	-0.0525262	0.0695241	-0.105182	0.0466525	-0.0127015	0.0383822	0.151944	0.0824639	20.0112	0.00124371	0.0389938
AIFM1	1316.71	-0.0597933	0.0882118	-0.161853	0.0712654	0.00734484	0.0478595	-0.0541027	0.0394093	0.0892374	0.0847079	20.0062	0.0012464	0.0390349
HES5	21.7365	-1.41169	0.422748	0.920151	0.343055	-0.128418	0.228742	-0.445547	0.189061	0.0029711	0.40673	20.0042	0.00124748	0.0390349
RP11-334L9.1	7.3951	-0.616377	0.313164	0.396665	0.254953	-0.29622	0.169682	-0.332945	0.142992	0.0856654	0.310643	20.0001	0.0012497	0.0390657
AKR1A1	4468.8	-0.0643911	0.0958889	-0.0884211	0.0774458	0.0331503	0.0519725	-0.146147	0.0427632	0.0179548	0.0918937	19.9748	0.00126342	0.0394559
CFD	15459	0.244063	0.178775	0.251476	0.144375	-0.0372264	0.0968677	0.115349	0.0796831	0.185986	0.171199	19.97	0.00126602	0.0394616
DSTNP2	384.694	0.0638778	0.105159	-0.186931	0.0849784	-0.0705842	0.057186	-0.0317704	0.047207	-0.0479706	0.101667	19.9699	0.00126609	0.0394616
JPH4	209.854	0.392734	0.170729	0.00206427	0.13768	0.0243117	0.0925017	0.181428	0.0761074	0.0370228	0.163351	19.9516	0.00127615	0.0397358
FLJ21408	29.1918	0.193273	0.166222	0.162113	0.132534	0.146447	0.0886562	0.0162354	0.0726757	-0.0355915	0.156255	19.9271	0.00128974	0.040076
ELMO1	3259.77	0.00603038	0.096863	0.198363	0.0782134	-0.0695586	0.0524741	0.120655	0.0431664	-0.0422129	0.0927436	19.925	0.00129086	0.040076
CYP8B1	44.5484	-0.00185285	0.22235	0.214693	0.178723	0.0119584	0.119405	0.26477	0.0977127	0.271194	0.208525	19.9254	0.00129063	0.040076
SKA3	49.861	-0.588834	0.342635	0.0422522	0.277097	-0.286766	0.186155	-0.262686	0.153853	-0.218422	0.332401	19.9145	0.00129674	0.0402192
HSPB1	34713.8	-0.00495611	0.264912	0.512328	0.213944	-0.292204	0.143546	-0.0537063	0.118082	0.801688	0.2537	19.9089	0.00129989	0.0402774
IQSEC3	635.949	0.747769	0.238872	-0.0155257	0.19275	0.0920092	0.129345	0.00876436	0.106382	0.318604	0.22846	19.8966	0.00130681	0.040413
MT-ND3	65777.6	0.23896	0.137986	-0.0518304	0.111438	0.224401	0.0747703	-0.0901258	0.0615063	-0.164384	0.13215	19.8981	0.00130599	0.040413
CRB2	27.8949	1.40325	0.420368	-1.11895	0.337897	0.637094	0.228077	-0.35608	0.187307	-0.139665	0.403567	19.8927	0.00130903	0.0404422
NDUFA7	885.176	-0.00376212	0.0878483	-0.193269	0.0709727	0.025205	0.0476856	-0.0668417	0.0392741	0.0782992	0.0844173	19.8853	0.00131323	0.0404986
PKP1	1336.6	0.359711	0.304193	0.0567915	0.24563	-0.318996	0.164806	0.546413	0.135565	0.0523167	0.291243	19.8827	0.00131468	0.0404986
TRIP13	168.712	-0.0657345	0.304038	0.121284	0.245544	-0.309021	0.164803	-0.228503	0.135748	-0.314701	0.292189	19.8842	0.00131384	0.0404986
CENPM	117.944	-0.515796	0.305001	-0.0185167	0.246521	-0.160481	0.165516	-0.288736	0.13643	-0.0224463	0.293593	19.8541	0.00133101	0.0409618
DHFR	333.404	-0.204075	0.150419	-0.0769007	0.121561	-0.124483	0.0816722	-0.0743978	0.0673226	0.0262734	0.144736	19.8495	0.00133365	0.040972
FAM193B	10095.1	0.0367323	0.0976811	0.0765371	0.0788836	0.0990864	0.0529266	0.0566239	0.0435359	-0.0627287	0.0935397	19.849	0.00133393	0.040972
FBXO33	1094.8	0.0167406	0.0753783	0.164385	0.0608323	-0.0214921	0.0408089	-0.00562057	0.0335856	-0.186432	0.0722596	19.8423	0.00133781	0.0410516
IL4I1	189.989	-0.771382	0.315165	-0.178142	0.254717	0.0656823	0.170947	-0.201702	0.140648	0.364124	0.302077	19.8374	0.00134066	0.0410898
C5orf17	10.2945	-2.02596	0.592549	1.0282	0.482058	-0.519926	0.320481	0.504057	0.264289	-1.42685	0.583976	19.8357	0.00134165	0.0410898
MAIP1	402.575	-0.0379779	0.0860354	-0.106221	0.069535	-0.0623826	0.0467906	-0.0338253	0.0386377	-0.0130942	0.0832089	19.8251	0.00134775	0.041237
TPO	118.537	-0.147724	0.328506	1.13801	0.264992	-0.983206	0.177453	-0.259993	0.146356	0.173981	0.31459	19.8149	0.00135371	0.0412603
LY6H	61.6805	0.563663	0.367428	0.202506	0.295478	0.346475	0.197917	0.149909	0.162496	-0.308284	0.349571	19.821	0.00135013	0.0412603
ORM2	130.818	-1.20768	0.38912	0.0643124	0.314676	-0.121168	0.211197	0.0692284	0.174019	0.0270545	0.374397	19.8179	0.00135197	0.0412603
PHB	2482.14	-0.140284	0.10241	-0.113397	0.0827202	-0.00332955	0.0555184	-0.0766287	0.0456878	0.177067	0.0981627	19.8161	0.00135305	0.0412603
IGLJ6	2.35456	0.84453	0.594947	0.797707	0.457055	-0.642536	0.302858	-0.661909	0.259587	0.226464	0.563389	19.8019	0.00136132	0.0414126
AC068831.6	45.9079	0.263693	0.317986	0.517672	0.254636	0.160176	0.169697	0.0520152	0.139118	-0.234031	0.299181	19.8028	0.00136082	0.0414126
HSPE1	3924.58	-0.0961343	0.210585	0.14823	0.170067	-0.284345	0.114108	-0.163112	0.0938712	0.517983	0.201666	19.785	0.00137129	0.0416759
GLOD4	2085.72	-0.00495291	0.0517165	-0.0821656	0.0417725	0.00865155	0.0280586	-0.0284371	0.0231048	-0.118421	0.0497217	19.75	0.00139213	0.0421477
C1QBP	2318.38	-0.147023	0.137131	-0.175076	0.11076	-0.00437744	0.0743298	-0.0991742	0.0611587	0.254644	0.131396	19.7525	0.00139067	0.0421477
MYL2	155.755	0.0266401	0.39077	0.787278	0.315408	-0.235888	0.211453	-0.382957	0.17409	-0.680887	0.37502	19.7517	0.00139112	0.0421477
FGF11	156.31	-0.0792365	0.227884	0.372405	0.18383	0.234974	0.123111	-0.174307	0.101222	0.322006	0.217257	19.7502	0.00139205	0.0421477
TRIM50	13.6094	-0.202059	0.351282	0.577885	0.283352	0.51902	0.188461	-0.3508	0.15556	-0.374741	0.341081	19.7412	0.00139747	0.0422693
ABTB1	4621.85	-0.0370741	0.118236	0.149721	0.0954852	0.107026	0.0640657	0.0528193	0.0527016	-0.224776	0.113248	19.7309	0.0014037	0.0424172
TEX19	1.00619	-0.646245	0.6499	0.203414	0.532377	0.20377	0.351202	-0.82224	0.298375	2.11251	0.584054	19.7232	0.00140836	0.0425103
HSP90AB1	64696.3	-0.108656	0.151909	0.18468	0.122682	-0.226367	0.0823144	-0.0138375	0.0677125	0.466669	0.145481	19.7214	0.00140946	0.0425103
CAMK1D	1728.18	0.24797	0.127418	0.166262	0.102872	0.0271645	0.0690199	-0.0208162	0.0567842	0.0108657	0.122018	19.7121	0.00141509	0.0426393
ALB	495.412	0.237863	0.410939	0.934879	0.331658	-0.644344	0.222418	-0.112742	0.182998	-0.666842	0.393404	19.709	0.001417	0.0426564
PARD6G	465.99	-0.0422746	0.119752	0.218308	0.096634	-0.106251	0.0648092	0.121699	0.0533102	0.23844	0.114344	19.7065	0.0014185	0.0426613
FOXD2-AS1	220.813	-0.0338512	0.140587	0.215348	0.113367	0.111007	0.0759512	0.0152661	0.0624203	0.166768	0.13391	19.6711	0.00144031	0.0432177
ARHGAP11A	281.373	-0.464685	0.190299	0.225558	0.153763	-0.220045	0.103178	-0.0764594	0.0849782	-0.203755	0.182837	19.6718	0.00143993	0.0432177
NDC1	716.699	-0.138338	0.105263	-0.0672129	0.0850451	-0.044604	0.0571105	-0.0930472	0.0470436	0.0403754	0.101149	19.6699	0.00144109	0.0432177
HAS2	780.66	0.629448	0.37194	-0.295268	0.300341	-0.35871	0.201537	-0.327043	0.16581	0.693699	0.356187	19.6677	0.00144247	0.0432182
PGR-AS1	15.3277	-0.0452841	0.221733	0.450864	0.176461	0.0242954	0.11575	0.138307	0.0943441	0.0497969	0.200925	19.6623	0.00144581	0.0432773
GSTO2	349.032	0.0665683	0.14815	-0.246194	0.119704	-0.0345004	0.0804522	-0.0665595	0.0663132	-0.29576	0.142988	19.6292	0.00146661	0.0438586
PHGR1	3.70364	0.855507	0.645494	-0.0134004	0.509136	0.834153	0.341232	0.0327403	0.277158	-1.56332	0.635966	19.6134	0.00147662	0.0441165
MSRB3	5984.88	0.137209	0.106645	0.0726946	0.0861172	-0.0267494	0.0577805	0.147828	0.0475291	-0.0339453	0.102117	19.6079	0.00148013	0.0441798
CTD-2182N23.1	3.11704	-0.150144	0.560811	0.895611	0.447962	-0.928657	0.294904	-0.462153	0.251727	0.208388	0.547731	19.5859	0.00149423	0.0445559
IGLVI-70	12.3443	0.447711	0.578245	0.647413	0.46436	0.508806	0.309437	-0.888628	0.255934	0.30067	0.5536	19.5838	0.00149554	0.0445559
PLB1	512.438	0.0648334	0.161141	0.393086	0.130055	-0.202229	0.0872227	0.144268	0.0717909	0.00329481	0.154269	19.5629	0.00150908	0.0449171
MTCO3P5	1.36179	0.7142	0.821617	1.74301	0.634723	-0.74638	0.398755	0.642088	0.329786	-0.716767	0.727519	19.5511	0.00151675	0.0449345
STARD3	5297.48	0.0638382	0.0983055	0.0311103	0.0793869	0.0653173	0.0532673	0.098421	0.0438178	-0.14663	0.0941536	19.5535	0.00151517	0.0449345
HPF1	672.242	-0.106352	0.0895044	-0.0222471	0.0723083	-0.0464924	0.0485697	-0.0954198	0.0400277	0.160713	0.0859818	19.558	0.0015123	0.0449345
REG1A	145.437	0.75803	0.689467	0.467491	0.556523	0.544769	0.373342	-0.0288247	0.307108	-1.69184	0.661354	19.5512	0.00151669	0.0449345
EGLN3	930.829	-0.0247557	0.242625	0.261247	0.195913	0.242813	0.13142	-0.0749648	0.108096	0.528703	0.232183	19.5519	0.00151627	0.0449345
MED1	1569.84	0.0419256	0.0901297	-0.168949	0.072796	-0.0281526	0.0488784	-0.004098	0.0402354	0.233417	0.086418	19.5461	0.00152006	0.0449905
HSPA1A	28240.5	-0.230033	0.421653	1.14784	0.340528	-0.465846	0.228476	-0.0472652	0.187946	0.916712	0.403805	19.54	0.00152404	0.0450664
ITGAD	61.2552	-0.307356	0.318396	0.0957727	0.25737	0.649909	0.172439	-0.329679	0.141566	0.257209	0.304075	19.5331	0.00152858	0.0451585
CCDC141	310.558	0.630525	0.313908	-0.939877	0.253665	0.123507	0.170527	-0.048122	0.14051	-0.207146	0.302539	19.5293	0.00153109	0.0451907
LMNB2	2596.89	-0.211286	0.130975	-0.0938553	0.105786	-0.0491988	0.070986	-0.0790284	0.058403	0.202334	0.125477	19.5162	0.00153971	0.0454028
IGKV3D-15	44.1219	0.725243	0.44176	0.70862	0.355097	-0.158715	0.237769	-0.505495	0.195998	0.52863	0.420912	19.508	0.00154516	0.0455213
IGLV2-18	160.788	1.02052	0.487722	0.573529	0.393459	-0.873319	0.263976	0.10108	0.217265	-0.539017	0.467305	19.5018	0.00154933	0.0455594
HIST1H2BD	663.814	0.191914	0.260124	0.550816	0.209919	-0.0511098	0.140752	0.137148	0.115758	-0.138346	0.248713	19.5036	0.00154812	0.0455594
RP11-178L8.9	2.62392	0.902765	0.415969	0.645887	0.302832	-0.449596	0.198551	-0.011952	0.16908	0.0362669	0.362864	19.4978	0.001552	0.0455959
PRSS3	18.1247	0.394158	0.38808	0.447849	0.310699	0.215736	0.207605	-0.0982898	0.170865	-0.691842	0.372431	19.4942	0.00155436	0.0455985
AC067945.4	4.91163	0.68096	0.357382	0.0585034	0.268693	0.154668	0.177415	0.307007	0.139918	-0.0238782	0.295996	19.4933	0.00155497	0.0455985
MRAP2	79.1514	0.451639	0.334458	0.586378	0.269361	-0.0169708	0.180499	-0.10961	0.148663	-0.572538	0.320715	19.4787	0.00156477	0.0458436
JADE2	3239.87	-0.0589504	0.0963637	0.10693	0.0778231	0.108281	0.0522182	0.0368495	0.042959	0.0333041	0.0923013	19.4754	0.00156704	0.0458678
PDE2A	1898.48	-0.164759	0.152117	0.331368	0.122841	-0.0400826	0.0824082	0.171068	0.0677864	0.0353728	0.145626	19.4696	0.00157097	0.0459403
UCHL5	1228.1	-0.0466031	0.0656331	-0.0984338	0.0530163	-0.00781471	0.035611	-0.0230778	0.0293232	-0.0241871	0.063063	19.4429	0.0015891	0.0464279
CTB-92J24.3	9.11143	0.324679	0.365454	0.261856	0.291678	0.49278	0.19463	-0.253932	0.160017	-0.277215	0.349629	19.4288	0.00159876	0.0464532
MYOZ1	294.084	0.11662	0.197403	0.216798	0.159258	-0.0334603	0.106782	0.248872	0.0877967	0.078584	0.188535	19.4302	0.00159778	0.0464532
RP11-54O7.1	30.8744	-0.252231	0.359823	0.465983	0.290319	0.017627	0.194164	0.45057	0.159504	0.565848	0.340614	19.4319	0.00159662	0.0464532
MMP8	594.684	0.0945726	0.481972	-0.695588	0.389254	-0.481308	0.261209	0.0161936	0.214898	0.000460263	0.461773	19.4343	0.00159496	0.0464532
ORC6	89.4104	-0.325374	0.228485	-0.000279841	0.184712	-0.224949	0.124103	-0.145991	0.102425	0.0237447	0.220409	19.4355	0.00159414	0.0464532
PEX26	2344.5	-0.0724662	0.0503419	-0.0345696	0.04066	0.0453427	0.0272977	-0.0719434	0.0224712	0.123158	0.0482761	19.4348	0.00159465	0.0464532
PBX4	283.674	0.237978	0.1504	0.0986439	0.121223	0.0817087	0.0812883	0.0948801	0.0668139	-0.22683	0.143737	19.4074	0.00161353	0.0468397
BEND3	231.835	0.14612	0.137861	-0.288409	0.111354	-0.00124513	0.0748827	-0.054306	0.0617279	0.391093	0.132441	19.3987	0.00161962	0.0469733
A2M-AS1	453.097	0.243637	0.191437	0.329915	0.154398	-0.028736	0.103524	0.0661173	0.085133	0.125829	0.182817	19.3951	0.00162212	0.047003
ANTXR2	4320.97	0.095585	0.0950696	0.149107	0.0767666	0.0207985	0.0515074	0.0296179	0.0423736	0.0389063	0.0910379	19.3905	0.00162535	0.0470535
MRPL12	1501.51	-0.154976	0.142073	-0.159092	0.114756	0.0195243	0.0770162	-0.144187	0.063375	0.266048	0.136156	19.3787	0.00163357	0.0472484
MXI1	3145.5	0.0843344	0.124026	0.179719	0.100148	0.0673843	0.0671906	0.0434327	0.0552701	-0.109006	0.118757	19.3753	0.00163596	0.0472744
CDK4	2160.71	-0.137152	0.108591	-0.101431	0.0877096	-0.0566104	0.0588665	-0.0420639	0.0484422	0.170655	0.104077	19.3563	0.00164943	0.0476204
KRT79	69.0227	-0.102519	0.375979	-0.0678445	0.303811	0.215174	0.204358	-0.696454	0.168121	-0.112719	0.360585	19.3492	0.00165444	0.0476349
KRT18	11390	-0.210743	0.226762	-0.429498	0.183138	0.0104138	0.12288	0.00897206	0.101083	0.133215	0.217181	19.3502	0.00165373	0.0476349
PLRG1	1959.69	-0.00773718	0.0804812	-0.0555856	0.0650039	-0.0937071	0.0436415	-0.0331083	0.0359338	-0.0175093	0.0772493	19.3496	0.00165413	0.0476349
IGHD3-9	1.99055	-1.03959	0.626918	1.86092	0.507832	-0.263425	0.311652	-0.423909	0.262138	1.21465	0.536074	19.3438	0.00165828	0.0477021
IL6	4159.69	0.00400489	0.457381	-0.327601	0.369386	-0.616834	0.247849	-0.0419781	0.203886	0.384584	0.438045	19.3301	0.00166806	0.0479402
E2F7	89.9878	-0.0170783	0.290943	0.176501	0.234854	-0.355609	0.157624	-0.256711	0.129937	-0.234164	0.279799	19.3267	0.00167057	0.0479687
ISY1	1837.58	-0.0477892	0.0578616	-0.061679	0.0467376	-0.0518852	0.031391	0.00385461	0.0258519	0.0700308	0.055548	19.3091	0.0016832	0.0482877
GPATCH4	1494.86	-0.0574586	0.185438	-0.32607	0.149773	0.0374853	0.100511	-0.158491	0.0826971	0.351162	0.177668	19.3024	0.00168811	0.0483847
BIRC7	69.0649	-0.795556	0.380194	0.566695	0.307478	0.536598	0.205962	-0.311039	0.169255	-0.512214	0.364501	19.3002	0.00168967	0.0483859
BEX2	464.332	0.154317	0.189422	-0.38221	0.15302	-0.016174	0.102774	-0.0568273	0.0846262	-0.373299	0.182198	19.289	0.00169786	0.0484892
BARX1	3.97476	-0.105057	0.538528	0.223926	0.433191	0.967229	0.28707	-0.139346	0.23134	0.00137405	0.497315	19.2891	0.00169779	0.0484892
TRIM10	40.0335	-0.393504	0.375161	-0.586813	0.303539	-0.281749	0.204306	0.165198	0.168397	-0.285524	0.362992	19.2927	0.00169517	0.0484892
NOS2	382.581	0.172774	0.278033	-0.317669	0.224493	-0.0294885	0.150655	0.211788	0.123891	0.793638	0.265929	19.2849	0.00170079	0.0485291
EI24	4321.58	-0.0956747	0.0763077	-0.0832771	0.061632	-0.00747855	0.0413623	-0.0329797	0.0340344	0.188852	0.0731177	19.2709	0.00171106	0.0487782
PTPRN	25.3911	-0.359927	0.362532	-0.425112	0.293605	0.0365758	0.197797	-0.0924324	0.163076	-0.191318	0.35198	19.2644	0.00171589	0.0488719
MLST8	1467.1	-0.127481	0.095842	-0.149477	0.0774308	0.0364745	0.0519905	-0.069045	0.0428001	0.0763753	0.0919833	19.2557	0.0017223	0.0490106
MUC12	36.4551	0.699181	0.26441	-0.203667	0.211965	-0.011073	0.142741	-0.00298224	0.117472	0.791419	0.249915	19.2463	0.00172928	0.0491212
HOOK1	624.668	0.131403	0.201374	-0.225522	0.162645	0.039054	0.109168	-0.192306	0.0898519	-0.510594	0.193424	19.2467	0.00172899	0.0491212
C2orf66	27.7303	0.713547	0.267981	0.00683514	0.214574	-0.445477	0.144623	-0.000696915	0.119972	0.276246	0.256547	19.2427	0.00173199	0.0491541
BCAS2	1216.41	0.0226931	0.147301	0.0292389	0.118956	-0.242929	0.0798322	-0.0455054	0.0657007	-0.070131	0.141194	19.2401	0.00173391	0.0491646
LSMEM1	483.822	0.159383	0.222185	0.537213	0.179237	-0.178005	0.120156	0.123718	0.0988237	-0.102319	0.21231	19.2327	0.00173942	0.0492528
ETNPPL	9.98913	1.31608	0.535532	-0.594882	0.427811	0.0494712	0.288472	-0.675198	0.238847	-0.688065	0.526864	19.2317	0.00174012	0.0492528
ALYREF	1669.51	-0.183997	0.105925	-0.0718933	0.0855617	-0.058492	0.0574237	-0.0302157	0.047254	0.13106	0.101528	19.2238	0.00174608	0.0493378
RPS2P46	214.874	-0.397717	0.143535	0.0569307	0.116065	-0.159193	0.077945	-0.0801689	0.064297	0.22478	0.138073	19.2236	0.00174624	0.0493378
CHAF1A	600.624	-0.188411	0.126865	-0.0529799	0.102504	-0.0725947	0.0688305	-0.0862467	0.0566983	-0.0557255	0.121946	19.2196	0.0017492	0.0493776
CARNMT1	546.401	-0.0651082	0.0947286	-0.0510059	0.0765263	-0.0830972	0.0514104	-0.0157431	0.0423626	-0.194968	0.0912723	19.2097	0.00175667	0.0494564
AGT	512.292	-0.157162	0.257517	0.020078	0.207974	0.481435	0.139509	-0.335818	0.114749	0.372873	0.246521	19.2134	0.00175391	0.0494564
SMIM9	2.63742	1.5546	0.514014	0.318482	0.370161	-0.155353	0.247314	-0.00662954	0.207977	1.09399	0.424248	19.2108	0.00175588	0.0494564
ASIP	9.26836	0.394808	0.316237	0.504111	0.249781	0.0915546	0.165841	-0.0394899	0.137541	0.220697	0.294572	19.2021	0.00176243	0.0495746
DNAJC7	2999.32	-0.0418569	0.0577409	-0.0159956	0.0466291	-0.0399326	0.0312967	0.00923646	0.0257552	0.199007	0.0553107	19.1978	0.00176572	0.0496231
LYZ	10946.3	-0.036763	0.297261	0.576547	0.24007	-0.654599	0.161075	0.0345724	0.132504	-0.121695	0.284694	19.193	0.00176937	0.0496816
LRCH1	3214.12	0.119163	0.0979668	0.0580523	0.0791009	-0.0426342	0.0530733	0.121919	0.0436566	0.123624	0.0937814	19.1855	0.00177506	0.0497974
ADAM6	1.56295	0.73155	0.543977	0.231266	0.406499	0.252137	0.265279	-0.856633	0.224332	0.725552	0.47328	19.1817	0.00177792	0.0498335
DHDH	64.0006	-0.0499722	0.216398	-0.00453489	0.174904	-0.0488572	0.117677	-0.239939	0.0972925	0.77368	0.2075	19.1758	0.00178247	0.0498388
C17orf58	266.8	0.105022	0.14331	-0.113401	0.115705	-0.030434	0.0777371	-0.0584358	0.0640273	0.538193	0.137184	19.1753	0.00178282	0.0498388
LCE6A	1.06406	0.0907139	0.89061	1.2595	0.700268	-1.94626	0.46599	1.20321	0.394162	-0.627413	0.851297	19.1784	0.00178045	0.0498388
MAD2L1BP	636.976	0.0503117	0.0812556	-0.126335	0.0656413	-0.0473512	0.0441349	-0.0558925	0.03641	-0.00430982	0.078381	19.1692	0.00178748	0.0499251
MAN2B2	4928.9	-0.00287299	0.0588053	0.0811633	0.0474845	0.042637	0.0318621	0.031098	0.0262129	-0.0161803	0.0563251	19.1647	0.00179099	0.0499793
CTA-243E7.4	1.12694	-1.00425	0.592726	0.835592	0.493271	0.324797	0.307529	0.523771	0.241122	-1.34101	0.584846	19.1621	0.001793	0.0499914
RP11-681L4.2	1.93719	0.498994	0.644311	-0.239822	0.510739	0.114806	0.345274	-0.129087	0.283907	2.05265	0.574499	19.1368	0.00181252	0.0504548
DPP10	20.1927	0.803007	0.345339	-0.111417	0.276808	-0.104382	0.186513	-0.252221	0.154056	-0.939224	0.339575	19.1365	0.0018128	0.0504548
LMCD1	11542.5	0.222976	0.162743	-0.15043	0.13143	0.124617	0.0881842	0.182835	0.0725388	0.124931	0.155849	19.1257	0.00182122	0.0506445
LRRC4C	103.17	0.342048	0.227015	0.00921188	0.182766	-0.0350712	0.122604	0.120694	0.100785	0.635737	0.215697	19.1195	0.00182603	0.0506896
PDCD1LG2	450.756	0.0136005	0.182085	-0.0661344	0.147022	0.0150942	0.0986619	0.309884	0.0811203	-0.00788487	0.174246	19.1201	0.00182561	0.0506896
ADPRHL1	235.21	0.171924	0.238794	0.244496	0.192723	0.225173	0.129248	-0.225015	0.106384	-0.370333	0.229174	19.1099	0.00183358	0.0508545
DNAJB6	5401.95	0.0492523	0.10101	0.108878	0.0815687	-0.098147	0.054729	0.0728582	0.0450225	0.285562	0.096715	19.1077	0.00183537	0.0508597
MECP2	5686.11	0.0635921	0.071219	0.0418609	0.0575081	0.0268693	0.0385866	0.07854	0.0317409	-0.00695493	0.0681964	19.0998	0.00184154	0.0509862
LINC01436	109.336	0.57338	0.396145	0.339532	0.318685	-0.0331731	0.213431	0.385935	0.175353	0.305502	0.376303	19.0903	0.0018491	0.051151
BPIFB1	6557.93	1.63079	0.653353	0.330346	0.527637	-0.0207806	0.354019	-0.947678	0.29122	0.0775065	0.625707	19.0842	0.00185395	0.0512216
FLG	119.187	0.0323821	0.232577	0.510649	0.187579	-0.490918	0.125773	0.170195	0.103682	-0.177442	0.223071	19.083	0.00185489	0.0512216
LCE1C	3.83291	0.547919	0.665561	1.13321	0.522144	-0.958632	0.346295	0.558534	0.287921	-1.82638	0.666018	19.0712	0.00186427	0.0514361
DEFA4	298.348	-0.164749	0.479497	-0.881551	0.387306	-0.221777	0.259952	0.463861	0.213828	-0.285748	0.45952	19.0581	0.00187481	0.051637
IGHV3-65	5.33513	0.684412	0.515938	0.95254	0.403958	-0.265826	0.266641	-0.21739	0.221908	0.987151	0.467938	19.0598	0.00187344	0.051637
C17orf49	330.736	-0.0658561	0.092552	-0.151734	0.0747913	0.0382128	0.0502948	-0.0168797	0.0414205	0.267258	0.0887909	19.0524	0.00187942	0.0517191
NCL	20552.4	-0.0862223	0.10554	-0.145445	0.085236	-0.0256453	0.0571913	-0.0631283	0.0470473	0.13089	0.101084	19.0485	0.00188254	0.0517601
JSRP1	44.5508	0.456852	0.297833	0.336225	0.239312	0.145276	0.16026	-0.326329	0.132092	0.372711	0.283644	19.0393	0.00188998	0.0517792
MTCO3P12	331.504	-0.785369	0.369217	-0.173898	0.298279	0.133055	0.200186	-0.183826	0.164698	-0.879218	0.354258	19.0388	0.00189038	0.0517792
DOLPP1	542.348	-0.129327	0.10903	-0.0425023	0.0881077	-0.0499137	0.0591933	-0.113551	0.0488024	0.0277823	0.104975	19.0425	0.00188744	0.0517792
AGR2	2391.75	-0.448512	0.38155	0.170063	0.308151	-0.0905489	0.206756	-0.612383	0.170094	0.259453	0.365475	19.0436	0.00188654	0.0517792
DOC2GP	59.2585	0.10198	0.180678	0.240238	0.145158	0.106989	0.0970886	0.0701841	0.0796947	-0.289396	0.172001	19.0376	0.0018914	0.0517792
RPSA	29800	-0.226083	0.0886198	-0.0688361	0.0715714	-0.016666	0.0480224	-0.0363774	0.0395045	0.132899	0.0848768	19.0184	0.00190703	0.0521622
SAA4	45.5985	-0.128072	0.480158	0.119946	0.387706	0.467213	0.259598	-0.63368	0.213701	0.843018	0.458942	19.002	0.00192049	0.0524401
COX6B2	36.043	-0.0819323	0.290961	0.479139	0.233936	0.191228	0.155643	-0.42646	0.128079	0.242546	0.275307	19.0024	0.00192017	0.0524401
CAND2	504.307	0.0268865	0.126193	0.192056	0.101839	0.092701	0.068301	-0.0209765	0.056191	0.15255	0.120667	18.9983	0.00192357	0.0524789
DGKA	3468.25	0.136383	0.129975	0.135336	0.104947	0.0132803	0.070409	0.134453	0.0579118	-0.0844133	0.124426	18.9914	0.00192927	0.0525891
KPNA2	1828.01	-0.292251	0.166276	0.00273418	0.134298	-0.175699	0.0901148	-0.0487336	0.0741418	0.0110846	0.159315	18.9742	0.00194349	0.0529313
SETSIP	4.00274	-0.653061	0.290801	-0.0209157	0.2415	-0.25632	0.164788	-0.0794693	0.141292	-0.222967	0.318904	18.968	0.00194871	0.0530279
AMER2	47.3034	1.58436	0.5287	-0.904118	0.425661	-0.302167	0.286158	-0.213076	0.235592	0.89698	0.504938	18.9639	0.0019521	0.0530747
CNDP2	8454.73	-0.089	0.0910305	-0.141728	0.0735211	0.042416	0.0493349	-0.091449	0.0405885	0.111671	0.0872113	18.9582	0.00195689	0.0531176
ZDHHC19	168.365	-0.494488	0.388031	0.627515	0.313371	-0.540586	0.210165	-0.299893	0.173071	0.24834	0.37197	18.958	0.00195703	0.0531176
DENND5B-AS1	2.21443	0.671354	0.402485	0.164586	0.296111	0.40735	0.192547	-0.0852403	0.152724	0.167761	0.324484	18.9555	0.00195916	0.0531301
IGFBP2	3328.34	0.244765	0.205895	0.358101	0.166262	-0.0588027	0.111548	-0.070664	0.0917626	0.403239	0.197141	18.9385	0.00197348	0.0534171
LVRN	42.6782	0.293455	0.216454	0.20368	0.173105	0.0507172	0.115769	0.138037	0.0949533	0.18404	0.20301	18.937	0.0019748	0.0534171
COX5A	2809.22	-0.0987876	0.0964252	-0.134466	0.0778836	0.0313808	0.0522714	-0.0975476	0.0430132	0.132423	0.0924246	18.9389	0.00197317	0.0534171
AC145676.2	17.0403	0.0983635	0.327836	0.151969	0.262816	0.263531	0.175251	-0.0585015	0.143445	0.891272	0.304169	18.9308	0.00197999	0.053512
CENPI	74.4226	-0.29922	0.198957	0.131615	0.160898	-0.243747	0.108148	-0.11886	0.0895101	-0.109944	0.193181	18.9263	0.00198385	0.0535708
PCCB	984.621	-0.0829882	0.106502	-0.169931	0.0860478	-0.0073757	0.0577902	-0.051859	0.0475932	-0.0423415	0.102355	18.9143	0.00199404	0.0538
IER5	4697.23	-0.11645	0.203002	0.238078	0.163943	-0.254541	0.109997	-0.0128534	0.0904864	0.671794	0.19439	18.9029	0.00200384	0.0539807
LY86-AS1	9.24782	0.563072	0.326025	0.00745976	0.25887	0.345871	0.173524	-0.466874	0.143498	-0.0166804	0.312642	18.9026	0.00200414	0.0539807
COA7	564.813	0.138376	0.169411	-0.390963	0.136845	-0.0322013	0.0919099	-0.0458091	0.0756821	0.199412	0.16263	18.8971	0.0020088	0.0540146
RP3-428L16.2	54.9046	-0.0747912	0.195905	0.116489	0.158199	-0.292673	0.10644	-0.013065	0.088149	0.454757	0.188129	18.8978	0.00200821	0.0540146
TMEM151A	22.711	1.531	0.444454	-1.29984	0.357097	0.960559	0.241373	-0.431097	0.197817	-0.220558	0.427834	18.8869	0.00201767	0.0542071
RP11-742B18.1	3.01804	0.645054	0.559085	0.835121	0.437875	-0.515165	0.29064	-0.314269	0.24586	-0.191778	0.540379	18.8815	0.00202229	0.0542853
GCNA	335.335	0.184369	0.178798	0.134377	0.144259	-0.0942548	0.0967838	0.149914	0.0796217	0.425709	0.170824	18.8627	0.00203867	0.0546787
JADE1	3466.45	0.0128934	0.126962	0.214742	0.102526	-0.0157568	0.0687878	0.135798	0.0565884	-0.115344	0.121596	18.8577	0.00204307	0.0547505
CA5B	637.506	0.0656838	0.0771327	0.128482	0.0621892	-0.0263045	0.0416999	0.0443662	0.0343094	0.102953	0.0736613	18.8535	0.00204673	0.0548023
MRPS10	1383.33	-0.0368309	0.0844793	-0.107855	0.0682366	-0.0337987	0.0458179	-0.0545326	0.0377231	0.155473	0.0810428	18.8466	0.00205275	0.0549171
CARD14	129.142	0.0999382	0.168937	-0.0140514	0.136334	0.264846	0.0915197	-0.227274	0.0753523	-0.196756	0.162642	18.8389	0.00205953	0.0549276
CNOT10	1092.24	-0.0573475	0.0644831	-0.0251566	0.0520947	-0.0800205	0.035004	-0.0136297	0.0288599	0.0398145	0.0620539	18.8344	0.00206353	0.0549276
CCNYL2	10.197	0.529166	0.2719	0.29131	0.213104	-0.272815	0.142673	0.3001	0.117996	-0.378668	0.257164	18.8352	0.00206283	0.0549276
AC091878.1	8.07686	-0.0612506	0.274222	0.663522	0.218387	-0.0691237	0.14296	-0.0262132	0.119364	-0.599814	0.271719	18.8393	0.00205921	0.0549276
IGLV2-28	1.7697	0.671515	0.666943	0.317295	0.515596	0.4054	0.340355	-1.12371	0.287366	1.26489	0.59771	18.835	0.00206297	0.0549276
KRT8	15207.6	-0.102034	0.230754	-0.482165	0.186361	0.00254905	0.125042	-0.00891616	0.102861	0.0490092	0.221003	18.8407	0.00205795	0.0549276
OXSM	346.692	0.0288362	0.0979283	-0.0644135	0.0791052	-0.117405	0.0532222	-0.0466914	0.0439658	0.170464	0.094422	18.8255	0.00207141	0.0549989
ATP5J2P4	4.41714	-0.0116272	0.322947	0.36548	0.254859	0.151653	0.166276	-0.155327	0.137098	0.884427	0.279317	18.8267	0.00207038	0.0549989
FOXD3	3.36823	0.957072	0.550713	0.745983	0.418783	-0.654937	0.276624	-0.237383	0.232442	0.984014	0.483259	18.8281	0.00206908	0.0549989
SLC29A1	5288.65	-0.187164	0.109499	0.0871031	0.0884338	0.00519018	0.0593354	0.135964	0.048809	-0.225516	0.10488	18.8155	0.00208031	0.0551892
CSPG4P13	42.204	0.470652	0.302836	-0.022863	0.24321	0.282402	0.163111	0.221308	0.133692	-0.412953	0.288004	18.8051	0.00208955	0.055388
GPT2	415.943	-0.147028	0.177173	-0.027854	0.143127	-0.217835	0.0960922	-0.0334848	0.0791383	-0.190921	0.17026	18.794	0.00209949	0.0556049
BBX	3445.3	-0.0252869	0.0889634	0.128676	0.0718351	0.0507799	0.0481931	0.0370012	0.039641	0.111303	0.0851564	18.7901	0.00210301	0.0556518
FBXO27	191.642	0.00984649	0.139141	-0.214141	0.112497	-0.0454677	0.0757385	-0.0575344	0.062562	-0.214499	0.135217	18.7811	0.00211117	0.0557747
JAKMIP1	105.452	0.295295	0.243258	0.23161	0.196076	0.0135996	0.131523	0.261544	0.108213	-0.130652	0.232629	18.7824	0.00210995	0.0557747
HLA-P	1.93283	-0.466538	0.491266	0.526877	0.398359	0.38783	0.252831	-0.740149	0.212116	-0.692271	0.5226	18.7782	0.00211377	0.0557969
MPV17L2	622.445	-0.175922	0.129087	0.0217754	0.104272	-0.0966561	0.0699809	-0.00117844	0.0576024	0.41706	0.123634	18.7667	0.00212421	0.0559794
FRGCA	1.26331	-0.542508	0.534633	-0.174016	0.443505	0.319904	0.302396	-0.522514	0.258858	-1.76468	0.636357	18.7685	0.00212258	0.0559794
ENOPH1	1350.99	-0.0789874	0.0795957	-0.0919807	0.064297	-0.0569479	0.043175	-0.00163814	0.0355461	0.0266375	0.076399	18.7632	0.0021274	0.0560168
PLA2R1	1234.55	0.160851	0.148277	0.235225	0.119696	0.0160117	0.0802957	0.0655294	0.0660478	-0.0220059	0.1419	18.7577	0.00213243	0.0560563
C4orf50	22.6671	0.616856	0.291584	0.0295774	0.233859	0.038897	0.157738	0.325868	0.130517	-0.284555	0.283183	18.7588	0.00213138	0.0560563
NHP2	1332.29	-0.185299	0.120867	-0.113982	0.0976333	0.00995361	0.0655288	-0.0782031	0.0539248	0.272023	0.115835	18.7537	0.00213608	0.0561056
IGFALS	81.355	-0.100679	0.183234	-0.313374	0.148321	0.0953748	0.0999531	-0.0644107	0.0825283	-0.436012	0.179383	18.7503	0.00213915	0.0561399
NKX3-2	6.38554	0.48258	0.54476	1.01712	0.432399	-0.757078	0.287815	0.327037	0.238864	0.927668	0.503805	18.7415	0.00214725	0.0562595
COPS4	1477.37	-0.0476569	0.0714694	-0.0230131	0.0577261	-0.0913821	0.0387635	-0.0142904	0.0319287	0.116372	0.0685998	18.7429	0.00214596	0.0562595
NDUFA9	2204.51	-0.0544814	0.08006	-0.0887289	0.0646663	-0.0301341	0.0434094	-0.0625971	0.0357318	0.114245	0.0767805	18.729	0.00215874	0.0565138
HELLPAR	65.4937	0.545151	0.266741	-0.308369	0.214985	-0.159095	0.144653	-0.110489	0.119341	0.817714	0.255144	18.7228	0.00216455	0.0566193
BICD1P1	1.30227	0.555788	0.661472	0.227682	0.518437	-0.012304	0.347584	-0.227617	0.295386	2.14813	0.581	18.7134	0.00217327	0.0568004
LINC00982	474.52	0.128187	0.219799	0.34167	0.177422	0.121226	0.118994	-0.10737	0.0978883	-0.404803	0.210501	18.7049	0.00218111	0.0569584
ACPP	252.708	-0.170646	0.203909	-0.310899	0.164848	0.0327333	0.110788	-0.139086	0.0913415	-0.135069	0.196838	18.692	0.00219325	0.0571516
POF1B	114.228	0.412653	0.194638	0.173002	0.156618	-0.17318	0.10505	0.199796	0.0865052	0.125163	0.185731	18.6923	0.00219292	0.0571516
RMI2	121.632	-0.331821	0.234601	0.0140969	0.189607	-0.146565	0.127338	-0.232207	0.105017	0.119608	0.22577	18.6913	0.00219391	0.0571516
UMOD	1.32393	1.80087	0.957256	-1.67895	0.757611	0.299294	0.528636	1.18795	0.422006	-2.57429	0.957165	18.6806	0.00220395	0.0572719
RPL36A	9811.13	-0.0995429	0.0939565	-0.129642	0.0758818	-0.00152748	0.0509171	0.00553348	0.0418862	0.11941	0.0899922	18.6831	0.00220161	0.0572719
PSCA	241.289	1.2942	0.491811	1.32066	0.396434	-0.394918	0.265839	-0.298671	0.218741	-1.00187	0.470528	18.6815	0.00220313	0.0572719
SPRR4	1.10119	-0.995791	0.963811	1.21013	0.784545	-0.268271	0.511827	1.12395	0.418166	-1.84037	0.939651	18.6777	0.00220671	0.0572969
DMWD	2592.94	-0.0703912	0.0702719	0.0893141	0.0567471	-0.00568787	0.0380766	0.101675	0.0313261	-0.00707567	0.0673082	18.672	0.0022121	0.0573898
NLE1	647.345	-0.153189	0.119724	-0.166714	0.0967324	-0.0248425	0.0649617	-0.0212838	0.0534833	0.0966237	0.114931	18.6571	0.00222626	0.0577099
FCN3	30556.1	0.301674	0.237643	0.0974569	0.191922	0.148288	0.128771	0.112034	0.105927	0.345207	0.227588	18.6416	0.00224103	0.0580454
GOLGA7B	230.405	0.074201	0.167589	-0.372357	0.135474	0.0855091	0.0911307	-0.106379	0.0751184	-0.263102	0.162026	18.6373	0.00224517	0.0581052
ADAMTS10	2423	0.065527	0.15724	0.200716	0.126971	0.0742972	0.0851858	0.111297	0.0700695	-0.0154092	0.150539	18.6259	0.0022561	0.0583287
MIB2	4364.74	-0.00481069	0.106942	0.14516	0.0863593	0.067142	0.0579402	0.0719464	0.0476598	-0.0877468	0.102404	18.6226	0.00225932	0.0583287
ECM2	1852.96	0.184447	0.190802	0.233491	0.154054	-0.0526125	0.103351	0.219173	0.0850074	-0.00162562	0.182624	18.6231	0.00225886	0.0583287
MYBPC1	147.034	0.643681	0.40171	0.451636	0.32402	-0.238914	0.217327	-0.265989	0.178907	-0.962202	0.38572	18.6181	0.00226364	0.0583926
CENPH	143.295	-0.160441	0.156866	-0.179928	0.126838	-0.056687	0.0853393	-0.0859829	0.0704088	0.156639	0.151219	18.6085	0.002273	0.0585865
CSPG4	6979.72	0.162379	0.156612	0.105795	0.124781	0.0764996	0.0837212	0.108006	0.0688675	0.11962	0.14796	18.5937	0.00228743	0.0589105
FAM135B	6.27492	0.516932	0.321306	-0.465686	0.257858	-0.387892	0.177128	0.0568895	0.148748	-0.219752	0.326737	18.5861	0.00229482	0.0590169
CTRC	55.372	0.275076	0.311586	0.584932	0.250721	-0.193417	0.167862	0.109235	0.138245	-0.841924	0.29928	18.5856	0.00229528	0.0590169
AKT3-IT1	2.49098	-0.770154	0.442401	0.885045	0.36157	0.115629	0.221441	0.340627	0.176745	-0.8897	0.406382	18.5782	0.0023026	0.0591572
IGHV3-48	450.708	0.525718	0.406181	0.271424	0.327959	-0.178957	0.220041	-0.549327	0.181055	0.984422	0.388894	18.5709	0.00230978	0.0592938
PODNL1	305.201	0.285206	0.208552	0.216268	0.168257	0.00850388	0.112889	0.148022	0.0928721	0.202144	0.199391	18.5664	0.00231424	0.0593602
IBSP	2.47364	0.184702	0.655123	0.76026	0.524525	-1.28281	0.353412	-0.184498	0.303932	0.693188	0.640814	18.5609	0.00231964	0.0594505
C1orf68	5.34076	0.449236	0.57807	0.890913	0.459004	-0.966626	0.306535	0.434742	0.255097	-1.47927	0.577549	18.5586	0.00232196	0.0594619
CDC6	212.23	-0.251374	0.268246	0.061452	0.216683	-0.363453	0.145455	-0.130265	0.119831	0.188539	0.2575	18.5558	0.00232478	0.0594863
GDI2	8760.29	-0.0999404	0.0729002	-0.0309082	0.0588768	-0.0630903	0.0395084	-0.0100699	0.0325055	0.147113	0.0698377	18.5503	0.00233023	0.0595506
LY9	364.292	0.16478	0.223318	0.275287	0.180213	0.114873	0.120859	0.134851	0.099372	-0.0846395	0.213488	18.5486	0.00233187	0.0595506
DSC3	81.7547	1.45366	0.416194	0.150168	0.334643	-0.332578	0.224612	-0.0215177	0.184969	-0.592001	0.398528	18.5476	0.00233293	0.0595506
MIPEP	727.602	0.00139145	0.130624	-0.125141	0.105509	-0.0122507	0.0708374	-0.179432	0.058335	0.144296	0.125387	18.5441	0.00233635	0.0595902
PCDH19	45.0687	0.547149	0.22495	0.188455	0.179983	-0.163393	0.120755	0.0757563	0.0995152	0.388698	0.212456	18.5302	0.00235035	0.0598971
DISC1	580.058	0.0273408	0.110772	0.204021	0.089375	-0.0704345	0.0599432	-0.0111627	0.0493309	0.309234	0.105844	18.5272	0.00235336	0.0598971
FOXO6	85.2351	0.398377	0.172765	0.119368	0.138536	0.0555037	0.0928141	-0.00446869	0.0763006	0.17262	0.16359	18.5265	0.00235405	0.0598971
MRI1	922.118	0.0663648	0.109998	0.00778885	0.0888158	0.179638	0.0596072	-0.00535895	0.0490337	-0.101648	0.105402	18.5202	0.00236036	0.0600094
TMEM229A	3.64145	0.343576	0.576662	0.40845	0.456965	0.483717	0.303512	-0.3143	0.248994	1.26485	0.520012	18.5159	0.00236473	0.0600244
EIF6	3572.09	-0.166725	0.0941673	-0.092712	0.0760599	0.007449	0.0510423	-0.0619692	0.0419972	0.120627	0.0902374	18.5177	0.00236293	0.0600244
PENK	158.116	-0.633645	0.238656	0.274415	0.192912	-0.280856	0.129349	0.188768	0.106435	0.369626	0.228321	18.5064	0.00237432	0.0602196
CENPW	125.912	-0.377605	0.174743	0.0771609	0.141306	-0.189979	0.0949211	-0.0551063	0.078304	0.0586234	0.168316	18.4959	0.00238497	0.0603934
CEBPE	40.813	-0.208173	0.302972	-0.335434	0.245027	-0.278524	0.164906	0.0799003	0.136097	-0.179678	0.293867	18.4969	0.00238399	0.0603934
PNMA3	127.829	0.0227339	0.232194	0.416135	0.18729	0.0520842	0.12552	0.144719	0.103232	-0.335944	0.222111	18.4909	0.00239012	0.0604299
IGHV1-24	218.785	0.201122	0.456845	1.2399	0.36869	-0.527719	0.247221	-0.109521	0.203431	0.596505	0.436875	18.4908	0.00239023	0.0604299
GPN1	1417.81	-0.0017085	0.0852818	-0.0351025	0.0688745	-0.0990337	0.0462405	-0.0513521	0.0380751	0.13696	0.0818001	18.4726	0.0024089	0.0608535
CTB-186H2.3	6.43754	0.866016	0.391387	0.505161	0.30451	-0.18213	0.203062	-0.289154	0.170385	-0.11919	0.372092	18.4464	0.00243597	0.0614503
ATIC	2180.04	-0.160517	0.113563	-0.109792	0.0917278	0.0082178	0.0615621	-0.101989	0.0506594	0.172053	0.108847	18.4441	0.00243834	0.0614503
ACTL6A	1259.86	-0.0358277	0.0800025	-0.0653836	0.0646214	-0.0758401	0.0433965	-0.0328131	0.0357446	0.106505	0.0768143	18.4453	0.00243714	0.0614503
SAPCD2	71.6685	-0.97743	0.259831	0.00686913	0.210524	-0.112437	0.141499	-0.262221	0.117007	0.134237	0.251915	18.4346	0.00244823	0.0616508
IGKV2-28	378.476	-0.287302	0.381774	0.885055	0.308294	-0.0711067	0.206746	-0.511788	0.170118	0.527378	0.365482	18.4296	0.00245346	0.0617282
CH17-212P11.8	2.776	-0.0277653	0.62382	1.65688	0.493946	-0.869646	0.320012	-0.0150663	0.269959	0.705761	0.567643	18.4267	0.00245652	0.0617282
GBP7	21.1356	0.332404	0.325725	-0.465002	0.26236	0.30936	0.17678	-0.0487869	0.14469	1.00323	0.307008	18.4261	0.00245715	0.0617282
MRPL14	2271.98	-0.154384	0.136421	-0.231973	0.11019	0.10384	0.0739476	-0.122501	0.0608401	0.0281187	0.130743	18.4192	0.00246441	0.0618618
ASAP1	7375.25	0.0313026	0.0921784	0.043201	0.0744387	0.0319747	0.0499453	0.0925996	0.041084	0.12865	0.0882634	18.4164	0.00246734	0.0618864
CYP1A1	1504.4	-0.294619	0.667004	-0.783432	0.49111	-0.435584	0.329652	0.0256505	0.27116	0.406853	0.58229	18.4132	0.00247077	0.0619234
CKS1B	525.609	-0.217182	0.109261	0.0023234	0.088277	-0.120374	0.0592618	0.00353052	0.0487914	0.00288296	0.104879	18.4086	0.00247559	0.0619952
ANKRD20A1	12.7035	0.100101	0.293042	0.0314142	0.234869	0.000366989	0.157242	0.482883	0.128208	-0.201515	0.27586	18.404	0.00248041	0.0620181
GDPD5	2404.45	0.00694345	0.13451	0.182258	0.108613	0.00561637	0.0728653	0.158305	0.059933	-0.116393	0.128773	18.4052	0.0024792	0.0620181
IGLV6-57	610.9	0.395107	0.434561	0.531451	0.350882	0.152929	0.235401	-0.651984	0.193666	0.685266	0.416053	18.3972	0.00248768	0.0621019
C16orf59	57.659	-0.508884	0.295632	-0.0111252	0.239223	-0.157324	0.160842	-0.260613	0.133017	0.426118	0.28538	18.3989	0.00248585	0.0621019
DPYS	76.4571	0.685494	0.318483	-0.0748069	0.256333	0.0486667	0.172026	-0.42955	0.141617	0.799463	0.3035	18.3914	0.00249378	0.0622054
GTPBP8	341.82	-0.0290926	0.076946	-0.0556884	0.0621667	-0.0909684	0.0418556	-0.0144015	0.0345957	0.0807168	0.0743741	18.3868	0.00249872	0.0622796
DDX1	3954.15	-0.0821727	0.0832024	-0.0985309	0.0672018	-0.0331666	0.0451021	-0.040695	0.0371152	0.0658418	0.0797551	18.3705	0.00251615	0.0626647
MS4A6A	3122.02	0.151233	0.192434	0.238506	0.155403	-0.19162	0.104272	0.00593316	0.0857879	0.586518	0.184289	18.3601	0.00252739	0.0628459
ARMC10P1	1.98025	-0.380068	0.373378	-0.0859138	0.306813	-0.133924	0.209361	-0.50386	0.181653	0.0587907	0.404253	18.3618	0.0025255	0.0628459
GARS	5051.88	-0.172285	0.151069	-0.0876922	0.122008	-0.154849	0.0818666	-0.0103549	0.0673494	0.00876414	0.14471	18.3515	0.00253661	0.063026
CCT5	4386.63	-0.0963495	0.135838	-0.0997656	0.109707	-0.0871171	0.0736145	-0.052916	0.0605634	0.349855	0.130113	18.3479	0.0025406	0.0630757
NFATC2	1027.92	0.584557	0.165903	-0.240511	0.13392	-0.155333	0.0898817	0.118082	0.0739436	0.132657	0.158851	18.3444	0.00254431	0.0631185
SNRPF	1190.1	-0.0786787	0.112549	-0.22541	0.0909153	0.0117208	0.061035	-0.0809804	0.0502292	0.185082	0.107912	18.3372	0.0025522	0.0632647
ATP5B	22801.9	-0.0241867	0.0825224	-0.0980423	0.0666462	-0.0402575	0.0447183	-0.0243049	0.036787	0.218024	0.0790367	18.3298	0.00256027	0.0634152
NUDT15	751.541	0.0240105	0.0882068	-0.149679	0.0712446	-0.0242304	0.0478669	-0.065742	0.0394323	0.033231	0.0847884	18.3249	0.00256562	0.0634981
BCL2L12	464.22	-0.115952	0.0887724	-0.0838204	0.0717492	-0.0465148	0.0482281	-0.0330174	0.0397618	0.0391293	0.0855177	18.3104	0.0025815	0.063742
MRPS17	550.84	0.0101033	0.105783	-0.164011	0.0854615	-0.056196	0.0574325	-0.0535874	0.0473417	0.0903788	0.101791	18.3109	0.00258098	0.063742
KRT16P6	21.0986	0.164014	0.504948	0.125214	0.406828	0.68273	0.272403	-0.664171	0.223921	-0.785042	0.486441	18.3138	0.00257776	0.063742
IPO4	1963.56	-0.149	0.183397	-0.220774	0.148124	0.00970145	0.0993967	-0.187018	0.0817789	0.227271	0.175713	18.3015	0.00259134	0.0639352
ALOX15	684.903	2.009	0.548187	0.00593155	0.442547	-0.574898	0.296939	0.171362	0.24428	-0.934054	0.525009	18.2978	0.0025954	0.0639855
NPIPB5	2938.8	0.100689	0.130216	0.0478083	0.105148	0.133615	0.0705467	0.0741619	0.0580243	0.00357033	0.124664	18.2908	0.00260315	0.0641268
DERL3	720.92	0.192237	0.276488	0.370586	0.22324	0.0791688	0.149758	-0.419042	0.12321	0.295472	0.264723	18.2875	0.00260687	0.0641687
APBB1	3602.07	-0.00406895	0.0731998	0.0598525	0.0591066	0.0740973	0.0396562	0.0390469	0.0326199	0.0118364	0.0700875	18.2771	0.00261842	0.064403
ADM2	177.409	-0.348175	0.29431	-0.095952	0.237807	-0.33373	0.159663	-0.0393622	0.13154	0.073031	0.282869	18.2713	0.00262497	0.0645142
EIF2A	3971.63	-0.0878115	0.0653019	-0.049596	0.0527432	-0.0533908	0.0354007	-0.00222505	0.0291334	-0.00645564	0.0626106	18.2624	0.00263489	0.0645594
CCL4	1097.39	-0.598449	0.302958	0.0128645	0.244696	-0.326238	0.164191	0.325837	0.135066	-0.326688	0.290213	18.2624	0.00263493	0.0645594
PLA2G4E-AS1	6.5358	0.992903	0.512213	0.0535501	0.408267	0.153103	0.276894	-0.387768	0.230549	-1.63743	0.53884	18.2605	0.00263699	0.0645594
CXCL2	5099.92	0.132021	0.360738	-0.623904	0.291338	-0.296266	0.195481	0.0688591	0.160806	-0.00874423	0.345501	18.2607	0.00263677	0.0645594
HTRA3	4326.44	0.0429663	0.212632	-0.0576637	0.171718	0.375743	0.115215	-0.00454231	0.0947691	0.197791	0.203606	18.2613	0.0026361	0.0645594
HTR3A	7.72527	-1.01199	0.511976	-0.508242	0.418733	0.319919	0.283499	-0.420752	0.236177	0.582519	0.507986	18.2564	0.00264167	0.0645838
CEL	154.201	0.287078	0.292938	0.551275	0.236283	-0.042729	0.158434	-0.0193851	0.130427	-0.567962	0.280908	18.256	0.00264206	0.0645838
FCER1A	174.737	0.440615	0.297525	0.278894	0.240089	-0.439048	0.161174	-0.124258	0.132718	-0.418174	0.28549	18.2474	0.00265183	0.0647727
FUT3	407.684	0.0684065	0.380534	-0.62907	0.307407	0.0384472	0.206383	-0.36402	0.169932	-0.0266718	0.365499	18.2388	0.00266154	0.0649599
GRIP2	192.267	-0.0734019	0.311847	0.192832	0.251784	0.483311	0.168868	-0.12579	0.138822	0.363801	0.298048	18.2315	0.00266984	0.0651125
DCAF13	1079.15	-0.0524267	0.141984	-0.165885	0.11468	-0.0506886	0.076974	-0.107706	0.0633509	0.279578	0.136096	18.2286	0.00267313	0.0651427
FBXO44	1862.12	0.028225	0.0995288	0.17683	0.0803556	0.0632474	0.0539075	-0.0229475	0.0443455	-0.0245282	0.0952854	18.2202	0.00268275	0.0651489
C15orf56	16.9611	0.0800154	0.284677	-0.280606	0.230943	0.0641005	0.156824	-0.355737	0.131638	-0.505373	0.294781	18.221	0.00268178	0.0651489
COLEC11	166.929	-0.131835	0.258023	0.357484	0.208266	0.309699	0.13958	-0.206279	0.114771	0.300384	0.246398	18.2211	0.00268169	0.0651489
CNRIP1	1915.05	-0.0277278	0.0871682	0.0733736	0.070379	0.0186082	0.0472187	0.0801858	0.0388369	0.15897	0.0834038	18.2194	0.00268359	0.0651489
DTYMK	660.751	-0.270377	0.128884	-0.0632361	0.104142	-0.0122967	0.0699231	-0.0767098	0.0575726	0.227136	0.123654	18.2176	0.00268571	0.0651489
IGLVI-63	2.30479	1.15414	0.585759	0.321812	0.446542	-0.08641	0.29754	-0.658812	0.252395	1.37787	0.521927	18.2181	0.00268508	0.0651489
MYL3	215.44	-0.135999	0.17602	0.327819	0.142067	0.170303	0.0951692	-0.0732228	0.0782907	0.0433783	0.168283	18.2156	0.00268801	0.065155
DCUN1D5	796.685	-0.107396	0.0984472	-0.093872	0.0795304	-0.035254	0.0534038	-0.0701257	0.0439748	0.1143	0.0944999	18.2119	0.00269225	0.0651857
IRF3	4831.33	0.0906968	0.0796594	0.0841282	0.0643209	0.0402838	0.0431566	0.0349929	0.0355001	-0.00407615	0.076273	18.2109	0.00269339	0.0651857
KRT18P10	2.53786	-0.482704	0.3433	-0.41515	0.287179	-0.131809	0.199863	0.239782	0.169344	-0.444479	0.395401	18.2043	0.002701	0.0653201
PHF5A	946.162	-0.00384547	0.0724029	-0.119009	0.0584816	-0.0151144	0.0392935	-0.0425625	0.0323704	0.139753	0.0695435	18.1922	0.00271496	0.0656059
ANKZF1	3505.72	0.0483485	0.0949786	0.136919	0.0766911	0.0619603	0.0514539	0.0181426	0.0423255	-0.0752547	0.0909454	18.1904	0.00271695	0.0656059
PLEKHH1	283.784	0.19884	0.168376	0.0261857	0.135893	-0.116963	0.0912199	-0.182702	0.0751413	-0.240823	0.161832	18.1875	0.00272042	0.0656396
NPDC1	10743.7	0.124151	0.134683	0.111064	0.108767	0.0892719	0.0729767	0.0781141	0.0600298	0.00430526	0.128975	18.1565	0.00275657	0.0664614
RGPD1	11.6987	1.33638	0.408016	-0.522554	0.322444	-0.422023	0.218414	0.145509	0.180326	1.15081	0.379639	18.1528	0.00276089	0.0665151
DKK1	110.928	0.276022	0.297845	-0.229345	0.240525	-0.20212	0.161624	-0.0863575	0.133214	0.966495	0.285361	18.1489	0.00276547	0.0665244
PAQR9	2.00683	-0.87014	0.680763	-0.676552	0.56759	1.4341	0.380854	-0.776531	0.302623	-0.394205	0.681088	18.1492	0.0027651	0.0665244
GNAO1	232.203	0.177804	0.176553	0.119405	0.142412	0.215244	0.0954994	-0.0815326	0.078537	-0.180714	0.169006	18.1435	0.00277187	0.0665773
ETHE1	1221.55	-0.157728	0.117522	-0.0573366	0.0949183	0.00620964	0.0636932	-0.0813136	0.0523985	0.371243	0.112517	18.144	0.00277121	0.0665773
CTTNBP2NL	3379.82	0.157944	0.0986712	-0.012912	0.0796719	0.0223716	0.0534586	0.125289	0.0439728	-0.0169953	0.0944781	18.1369	0.00277967	0.0666135
NCAPG2	587.09	-0.254982	0.141621	0.0663447	0.11441	-0.188065	0.0767975	0.00917944	0.0632406	-0.146792	0.136011	18.1372	0.00277931	0.0666135
ATG2A	4447.77	-0.0774029	0.122662	0.117429	0.0990589	0.0221804	0.0664616	0.16871	0.0546679	-0.209131	0.117465	18.139	0.00277715	0.0666135
OSBPL2	3306.5	-0.029848	0.0591947	0.07781	0.0477958	0.0614394	0.0320671	0.00560663	0.0263787	-0.0955251	0.0567027	18.1327	0.00278457	0.0666806
CFH	10620.3	0.24884	0.154949	0.13707	0.125132	-0.0107956	0.0839568	0.071426	0.0690629	0.264421	0.148379	18.0999	0.00282373	0.0675673
PARD6G-AS1	119.16	-0.0759353	0.235756	0.583473	0.190077	-0.374196	0.127315	-0.106301	0.104882	0.224524	0.224996	18.0942	0.00283058	0.06768
CLCA4	11.9735	0.600157	0.412609	0.353271	0.328455	-0.259052	0.219547	0.204019	0.180928	-1.51545	0.407767	18.0687	0.00286151	0.0683167
L2HGDH	277.007	-0.14076	0.0884898	-0.0544324	0.0715594	0.0088383	0.0481451	-0.0964062	0.0397693	0.0102542	0.0856768	18.0696	0.00286045	0.0683167
IGHVIII-51-1	2.03194	0.5938	0.63024	1.00869	0.484063	-0.517881	0.313111	-0.334148	0.265367	1.43357	0.547191	18.0627	0.00286882	0.0684398
LDLRAD2	188.548	0.102441	0.141234	0.17784	0.113832	-0.0426622	0.0763091	0.171637	0.0627597	-0.0335283	0.134877	18.0528	0.00288093	0.0686253
SST	5.13254	1.58756	0.634693	-1.23206	0.506475	-0.220903	0.345948	0.753694	0.283874	-1.30074	0.632931	18.0543	0.00287907	0.0686253
KLB	87.0354	0.794269	0.311203	-0.089596	0.250937	0.317862	0.168657	0.0297965	0.138797	-0.372019	0.298944	18.0496	0.00288489	0.0686682
CYCSP40	15.3161	0.277471	0.325991	0.266828	0.258209	-0.0122459	0.171532	0.382296	0.139274	-0.558704	0.301346	18.0462	0.00288904	0.0687153
ANO3	79.0956	0.374227	0.268928	0.304782	0.216377	-0.0145629	0.144916	0.201802	0.119177	0.17775	0.255826	18.0359	0.00290172	0.0689654
IGHV3-25	3.24146	0.733983	0.550498	1.13292	0.42425	-0.583342	0.278462	-0.1373	0.234586	0.30523	0.501092	18.0331	0.00290517	0.0689907
MIR17HG	49.0359	0.0982776	0.231606	-0.193663	0.187159	-0.166372	0.126078	-0.200987	0.104608	-0.14227	0.227077	18.0315	0.00290714	0.0689907
bP-2171C21.6	4.26666	-0.164795	0.476289	-0.083123	0.385693	0.869006	0.257322	-0.677968	0.210022	0.00340397	0.458769	18.0237	0.00291688	0.0691185
RPL12	28643.1	-0.0947998	0.087072	-0.0756277	0.0703204	-0.0258605	0.0471829	0.0313325	0.0388134	0.0516063	0.0833921	18.0251	0.00291512	0.0691185
EAF1-AS1	14.4069	0.401881	0.234447	0.367006	0.185295	-0.213943	0.123619	0.0288488	0.102804	-0.466653	0.227506	18.0147	0.00292799	0.0692654
HIST2H2BA	16.675	0.190293	0.253594	0.10296	0.202825	0.314381	0.135216	-0.154547	0.110758	-0.539038	0.244935	18.0134	0.00292963	0.0692654
FBXO42	2155.86	-0.0220566	0.0588921	0.136948	0.0475432	-0.000693921	0.0318999	0.0255795	0.0262522	-0.023601	0.0564184	18.0164	0.00292593	0.0692654
REG1B	51.9636	0.798967	0.747126	0.16218	0.602784	0.835792	0.404395	-0.0886107	0.332533	-1.82229	0.719537	18.0086	0.00293561	0.0693552
CERK	3836.4	-0.0491804	0.0850652	0.0716499	0.0686925	0.0739093	0.0460877	0.0550846	0.0379098	0.083115	0.0814431	18.003	0.00294267	0.0694703
DBI	4273.13	0.0546802	0.113884	-0.257017	0.0919786	0.0795642	0.0617264	-0.123908	0.0507857	0.127983	0.109121	17.9972	0.00294986	0.0694851
HAND2	21.9334	0.535721	0.365791	0.276352	0.292559	0.369759	0.195541	-0.123001	0.160699	-0.0312378	0.34598	17.9967	0.00295055	0.0694851
LINC00525	2.72864	2.00724	0.48855	-0.957461	0.36735	0.306851	0.258211	-0.0810565	0.211175	0.293228	0.442882	17.9955	0.00295206	0.0694851
ETFA	3074.93	-0.0678451	0.0701929	-0.0691075	0.056694	-0.025709	0.0380545	-0.051954	0.0313203	0.0538131	0.0673078	17.9989	0.00294774	0.0694851
BIK	61.8326	0.196438	0.246982	-0.0602909	0.199304	0.035467	0.133877	-0.361438	0.110477	-0.354023	0.239445	17.9888	0.0029605	0.0695728
RPL29P11	40.5228	-1.27473	0.269996	0.640659	0.219259	-0.226411	0.146179	-0.0389898	0.120474	0.396228	0.257741	17.9838	0.00296675	0.0695728
AC108448.2	16.4111	0.315807	0.314501	0.158658	0.252532	-0.108288	0.169767	0.387519	0.139923	0.395577	0.297217	17.9867	0.00296317	0.0695728
KCNMB4	1405.92	-0.129168	0.189855	0.0910633	0.153326	0.125612	0.10287	0.216984	0.0846136	0.0175468	0.181787	17.9845	0.00296589	0.0695728
IGLV3-27	194.609	1.48441	0.540899	0.0305187	0.43638	-0.156001	0.292882	0.643754	0.240921	0.119212	0.51741	17.9863	0.0029636	0.0695728
IGLV1-44	805.625	0.346739	0.391682	0.634232	0.316276	-0.201138	0.212189	-0.491177	0.174573	0.678689	0.375032	17.9762	0.00297642	0.0697211
TNIP3	178.986	0.30969	0.415304	-1.12852	0.33548	-0.0606516	0.225321	0.478702	0.185294	-0.178107	0.398118	17.9753	0.00297747	0.0697211
MAP3K7CL	772.07	0.099679	0.183106	0.155564	0.147796	-0.0636688	0.0991342	0.219545	0.0815172	0.253541	0.175047	17.9729	0.00298055	0.0697417
LINC00598	78.8394	0.442858	0.210554	0.115202	0.169174	-0.0297343	0.113469	0.203594	0.0933193	-0.235447	0.200932	17.9494	0.0030105	0.0703906
RNASE3	72.6034	-0.498549	0.407926	-0.681708	0.329821	-0.200042	0.221616	0.228036	0.182352	0.00818826	0.392038	17.942	0.00301997	0.0705081
KRT20	3.7367	0.20276	0.561153	-0.211532	0.453078	0.622704	0.306506	0.426432	0.247993	-1.52899	0.56538	17.9422	0.00301968	0.0705081
CEP72	209.692	-0.108536	0.0840987	-0.0634322	0.0680272	0.0141582	0.0458021	-0.0684818	0.0378385	-0.140656	0.0819013	17.9327	0.003032	0.0707371
MYH1	121.679	0.750667	0.417283	0.515125	0.336456	-0.354275	0.225662	-0.170283	0.185783	-0.986269	0.400588	17.9233	0.00304405	0.0709659
DPP3	1681.13	-0.133885	0.128075	-0.165271	0.103455	0.0390313	0.0694391	-0.121243	0.057149	0.212599	0.122792	17.9149	0.00305502	0.0711693
GP2	162.755	0.32393	0.637792	1.30944	0.514814	-0.290425	0.345242	0.28006	0.284056	-1.81041	0.611634	17.9126	0.00305795	0.0711855
LBP	115.903	-0.3514	0.474857	0.74686	0.383499	-0.32924	0.257106	-0.406133	0.211879	1.47472	0.454503	17.9016	0.00307233	0.0714676
LINC01515	28.0662	-0.145213	0.212301	-0.173237	0.17192	-0.132552	0.116205	-0.0802275	0.0962701	-0.319589	0.209733	17.8988	0.00307596	0.0714998
AZU1	743.558	-0.2282	0.378476	-0.63572	0.30569	-0.151034	0.20514	0.345275	0.168737	-0.345312	0.362588	17.8959	0.00307976	0.0715151
OCIAD1	4179.92	0.0313289	0.0583886	-0.0824336	0.0471544	-0.0676124	0.0316543	0.0233674	0.0260518	-0.0207192	0.0559881	17.8931	0.00308338	0.0715151
NNMT	12243.2	0.187428	0.212189	0.244032	0.171362	-0.0222078	0.114975	0.113576	0.0945782	0.414515	0.2032	17.8941	0.00308213	0.0715151
NDC80	121.097	-0.682071	0.261479	0.185859	0.211379	-0.233826	0.141831	-0.0667549	0.116828	-0.148402	0.251382	17.8889	0.00308898	0.0715925
GABBR1	7678.65	0.169228	0.109752	0.138693	0.0886274	-0.00348404	0.0594638	0.0627272	0.0489148	-0.0419599	0.105096	17.8855	0.00309334	0.0716412
ESRRG	55.7644	0.571062	0.313153	0.344116	0.251621	0.0392212	0.168486	-0.314953	0.138775	-0.213569	0.29927	17.8829	0.00309686	0.0716704
ISL1	4.28514	1.09336	0.483201	-0.36938	0.374627	0.764299	0.252355	-0.166892	0.203759	0.00991005	0.439956	17.881	0.00309926	0.0716738
GPR55	31.9139	0.245889	0.235864	0.193141	0.189748	0.0463412	0.127713	-0.343699	0.10578	-0.179266	0.228638	17.875	0.00310723	0.0718057
GGTA1P	565.037	0.220626	0.16922	0.337896	0.136554	-0.124461	0.091601	0.0718044	0.0753671	-0.107809	0.161945	17.8638	0.00312207	0.0720438
G0S2	11807.5	0.000108207	0.347776	-0.537203	0.280868	0.170336	0.188452	-0.0080185	0.155019	1.08104	0.333054	17.8653	0.00312003	0.0720438
LGALS9B	27.0806	0.757846	0.429952	0.160822	0.344776	0.123325	0.230987	-0.609975	0.190389	-0.326279	0.411876	17.8586	0.00312893	0.0721497
AC004985.12	173.575	0.0188191	0.109222	0.103494	0.0879932	0.109531	0.0589873	0.0350373	0.0484546	0.0214817	0.104023	17.8545	0.00313439	0.0722229
MCM3	3071.34	-0.18211	0.0940425	-0.0109076	0.0759571	-0.05068	0.0509714	-0.0659355	0.0419418	0.0753763	0.0901237	17.8453	0.00314669	0.0724539
YEATS4	426.379	-0.092582	0.0980065	-0.0966108	0.0791987	-0.0651848	0.0532354	-0.0478725	0.0438927	-0.137371	0.0945695	17.8349	0.00316061	0.0726688
FAM3D	181.293	0.420624	0.296464	-0.00211811	0.239232	0.086616	0.160535	-0.427058	0.132133	-0.382228	0.28443	17.8353	0.00316007	0.0726688
MTFR2	66.6706	-0.215513	0.18322	-0.0327786	0.148227	-0.00105585	0.0996919	-0.231297	0.0823498	-0.157459	0.178009	17.8305	0.00316649	0.0727513
B3GNT8	586.533	-0.124478	0.181914	-0.255068	0.146981	0.041945	0.0986958	-0.0393706	0.0812599	-0.446686	0.174973	17.8243	0.00317482	0.0728899
NRAS	2246	-0.00491101	0.0950719	-0.132577	0.0767857	-0.0711151	0.0515393	-0.0231958	0.0424154	0.0737363	0.0911441	17.8186	0.00318253	0.0730142
METTL2A	461.371	-0.0709011	0.0815119	-0.111578	0.0658855	-0.0183789	0.0443106	-0.0419474	0.0365616	0.0837357	0.0786444	17.812	0.00319147	0.0731472
PATL2	312.461	0.248781	0.160658	0.0908559	0.129601	0.107852	0.0869457	0.0749978	0.0715081	-0.175697	0.153788	17.8109	0.00319294	0.0731472
FAM160B2	6369.51	-0.0417872	0.0743287	0.0758344	0.0600236	0.0936062	0.0402719	-0.0186546	0.0331268	0.0992852	0.0711696	17.8069	0.00319837	0.0732187
NIPSNAP3B	237.838	0.155764	0.134332	0.136556	0.108165	0.0788354	0.0724857	0.0466439	0.0595365	-0.128192	0.127975	17.7987	0.00320953	0.0734212
OTUD5	5055.41	-0.0213214	0.0493064	0.0512926	0.0398126	0.0363568	0.0267138	0.0397627	0.0219751	-0.00585598	0.0472185	17.7897	0.00322187	0.0735974
MRPL13	774.295	-0.0237005	0.100622	-0.10051	0.0812782	-0.0565749	0.0545907	-0.080085	0.0449724	0.148815	0.0966335	17.7903	0.00322106	0.0735974
NCK2	3849.48	0.0164737	0.0778259	0.0663982	0.0628415	0.0295614	0.0421625	0.0726628	0.0346803	0.0640107	0.0745037	17.7873	0.00322515	0.0736192
JPH1	465.518	-0.122541	0.16488	-0.010782	0.133196	-0.0801015	0.0894044	-0.0184123	0.0736094	-0.557871	0.158653	17.7843	0.00322922	0.0736592
LINC00092	179.97	-0.15876	0.199054	0.120564	0.160779	0.164083	0.107858	0.199296	0.0886893	-0.308468	0.190815	17.7681	0.00325158	0.0740628
HMCN1	5189.16	0.160753	0.145561	0.12017	0.117546	-0.0738106	0.078868	0.137795	0.0648767	0.255724	0.139376	17.769	0.00325028	0.0740628
PDSS2	716.953	-0.0795677	0.0914708	-0.088504	0.0739086	-0.0352886	0.0496599	-0.0675962	0.0409286	0.116408	0.087958	17.7582	0.00326526	0.0742678
PLA2G4E	100.28	1.28455	0.458736	0.209119	0.369754	-0.0435336	0.248423	-0.268282	0.204546	-0.815101	0.440634	17.759	0.00326408	0.0742678
LRRC8D	720.714	-0.123077	0.109167	-0.0132768	0.0881943	-0.0682577	0.0592237	-0.104066	0.0487847	-0.0285972	0.104907	17.7546	0.00327025	0.0743279
CLDN10	84.6459	0.650147	0.277693	-0.183476	0.223565	0.261611	0.150088	-0.32327	0.123415	-0.376333	0.266133	17.751	0.00327518	0.0743867
MRPS18C	258.355	0.0353983	0.1001	-0.17971	0.080901	-0.0282775	0.0544874	-0.0525452	0.0450252	0.170545	0.0967728	17.743	0.00328632	0.0745329
CTD-2033A16.2	15.2556	-0.47257	0.214176	0.188234	0.174292	-0.279929	0.117237	-0.0514044	0.0983154	0.122716	0.21145	17.7433	0.00328599	0.0745329
CTD-2201G3.1	4.58033	0.00893385	0.318183	0.288454	0.254869	0.0598185	0.170589	0.0512067	0.142496	0.893678	0.288436	17.7413	0.00328871	0.0745339
AC073115.6	1.3744	0.698093	0.590441	0.494652	0.444738	0.417702	0.28579	0.0857327	0.22734	-0.431787	0.50239	17.7347	0.00329797	0.0746447
KRT8P3	39.9809	-0.457997	0.269945	-0.0986267	0.218651	-0.180831	0.147015	-0.119496	0.121664	0.164811	0.2621	17.7344	0.0032983	0.0746447
CDKN2B-AS1	33.164	0.394438	0.188124	0.235551	0.149662	-0.0591548	0.100065	0.064722	0.0824192	-0.157356	0.178098	17.7306	0.00330368	0.0747131
KCND2	38.976	0.459677	0.292651	0.121872	0.234773	-0.0641926	0.157786	-0.431119	0.1301	0.571312	0.277246	17.7152	0.00332531	0.0751486
IGKC	49100.7	0.523149	0.350085	0.485844	0.282731	-0.173835	0.1897	-0.214337	0.156048	0.837995	0.335274	17.7086	0.00333464	0.075306
ISOC1	837.741	0.0701059	0.091836	-0.112308	0.0741618	-0.0780044	0.0498092	-0.0526225	0.0410244	-0.0059209	0.0882235	17.706	0.00333841	0.0753374
MIS18A	204.915	-0.10519	0.120655	-0.066132	0.0975348	-0.0977858	0.065634	-0.0741328	0.0542299	0.0368529	0.11668	17.6977	0.0033502	0.0755498
DAP3	3424.69	-0.0599876	0.0634037	-0.0825735	0.0512092	0.00458952	0.0343725	-0.0470618	0.0282868	0.119932	0.0607765	17.6847	0.00336866	0.0759121
GPR18	42.1946	0.176704	0.236005	0.378472	0.189482	-0.441126	0.126935	0.0565338	0.104781	-0.334466	0.226265	17.6816	0.00337315	0.0759505
MFSD4A	947.569	0.465605	0.199039	0.160426	0.160661	0.0145643	0.107792	-0.166373	0.0886764	0.227919	0.190487	17.6772	0.00337936	0.0759505
FAH	1531.19	-0.196719	0.123726	-0.115714	0.0999498	-0.00494828	0.0670904	-0.084976	0.0552232	0.0669542	0.118687	17.6768	0.00337994	0.0759505
LRCH2	677.014	-0.110984	0.112126	0.245228	0.0905151	-0.0232338	0.0606944	0.109346	0.0499271	-0.0532705	0.107281	17.6778	0.00337849	0.0759505
INPP5A	2958.6	0.063005	0.0870554	0.0399981	0.0702946	0.0138952	0.0471677	0.114705	0.038802	-0.0474977	0.0833765	17.6647	0.0033974	0.0762889
EMCN	3992.36	0.448601	0.178167	-0.13338	0.143876	-0.133364	0.096539	0.256507	0.0794137	0.0424359	0.17062	17.6452	0.0034255	0.0767329
EEF1A1P31	1.64333	0.440212	0.65576	0.445999	0.50395	0.620059	0.323341	0.161395	0.25723	0.370437	0.542544	17.6443	0.00342685	0.0767329
NECAB1	482.758	-0.0397596	0.128089	-0.079724	0.103468	-0.0601097	0.0694732	-0.0340691	0.0572186	-0.358847	0.123344	17.6482	0.00342118	0.0767329
COL11A1	81.7317	-0.163771	0.523072	0.63178	0.422337	-0.966898	0.283332	-0.0373137	0.233455	-0.518953	0.50295	17.6467	0.00342342	0.0767329
CELF5	12.4369	0.31526	0.25297	-0.543767	0.204517	0.0944262	0.139801	-0.225861	0.116675	-0.300051	0.259261	17.6361	0.00343888	0.076948
CTB-58E17.3	14.9577	-0.138829	0.157007	0.208828	0.125908	0.162555	0.0829075	0.0460373	0.0673097	-0.129207	0.146407	17.6256	0.0034542	0.077182
MAB21L2	13.1493	0.471377	0.286667	-0.132514	0.227804	0.026628	0.153309	0.393736	0.124775	-0.0550344	0.266804	17.6264	0.00345296	0.077182
ZIC4	3.56758	-0.554995	0.536949	0.594524	0.435342	-0.303928	0.289708	-0.676484	0.245043	1.20407	0.513352	17.6105	0.00347634	0.0775673
CCNJL	977.894	-0.234113	0.161506	-0.190537	0.13047	-0.0272563	0.0875673	-0.00184695	0.0720549	-0.148928	0.154899	17.6109	0.00347581	0.0775673
DEDD2	2172.39	0.00646101	0.150322	0.235539	0.121386	-0.136681	0.08144	-0.0333254	0.0670013	0.472877	0.143911	17.6003	0.00349138	0.0778481
KRT5	820.759	1.27282	0.442331	0.388008	0.357068	-0.0181378	0.239558	-0.188638	0.19707	-0.20979	0.42347	17.5901	0.00350656	0.0781318
FUNDC2P4	3.08665	0.121558	0.531682	0.091413	0.421997	-0.54019	0.280828	0.929618	0.226123	-0.140007	0.478143	17.5806	0.00352068	0.0783009
E2F8	73.091	-0.437383	0.291614	0.0404168	0.235751	-0.158445	0.158284	-0.212253	0.130535	-0.434339	0.282128	17.58	0.00352155	0.0783009
GAS5	6537.6	-0.184537	0.112111	-0.125627	0.0905456	-0.0409541	0.0607562	0.0439684	0.04998	-0.0243378	0.107389	17.5803	0.00352114	0.0783009
OGFR-AS1	19.7524	0.0412066	0.201757	0.0714428	0.161081	0.283888	0.106838	0.0251523	0.0862477	0.06575	0.184393	17.5774	0.00352546	0.0783329
SSX2IP	479.419	0.0375472	0.0993188	-0.0987746	0.0802019	-0.110827	0.0538848	-0.00852318	0.0444061	-0.0747319	0.0955847	17.5649	0.0035441	0.0784029
FUCA2	2257.73	-0.0578776	0.0884181	-0.0805091	0.071415	-0.067726	0.0479364	-0.0384063	0.0394535	0.084437	0.0847756	17.5621	0.00354838	0.0784029
EVC2	474.661	-0.0789599	0.114546	0.203837	0.092461	-0.029764	0.0620233	0.0732501	0.0510429	0.234107	0.109503	17.5637	0.00354602	0.0784029
GATSL3	959.965	0.0121664	0.138992	0.115325	0.112236	0.0814852	0.0753103	0.13623	0.0619536	-0.119986	0.133139	17.57	0.00353657	0.0784029
CCT2	4717.64	-0.0663404	0.110808	-0.0684262	0.0894912	-0.113049	0.0600499	-0.0311601	0.0494042	0.175294	0.106145	17.5712	0.00353477	0.0784029
AIF1L	1715.16	0.396828	0.164134	0.0139486	0.132521	0.0680917	0.0889217	0.0985635	0.073148	-0.0790446	0.15717	17.5668	0.00354138	0.0784029
ACOXL	426.62	-0.0821301	0.262111	-0.381259	0.211767	0.00666707	0.142184	-0.181681	0.117063	-0.279505	0.25186	17.5687	0.00353851	0.0784029
PCAT14	104.254	-1.34656	0.561579	0.426058	0.453811	-0.255017	0.304378	-0.348537	0.250578	-1.10631	0.540649	17.572	0.00353357	0.0784029
SOX14	2.02018	2.59275	0.682037	-0.576535	0.497095	0.081238	0.341061	0.818125	0.27245	-0.140535	0.575131	17.553	0.00356215	0.0785481
NR2F2-AS1	246.748	0.0559816	0.159382	0.206359	0.128524	0.0689396	0.0861455	0.111701	0.0707977	-0.0600128	0.152083	17.5533	0.00356162	0.0785481
CP	849.928	0.553333	0.337438	0.0885413	0.27243	0.433743	0.182762	-0.259992	0.150331	0.243838	0.323001	17.5528	0.00356238	0.0785481
PNPLA4	409.845	0.00737122	0.114139	-0.141995	0.0922352	-0.0413961	0.0620078	-0.103537	0.0511549	0.0258314	0.110124	17.5466	0.00357182	0.0787017
ENC1	1662.89	0.0372914	0.2014	-0.128492	0.162656	-0.293673	0.109153	0.0515479	0.0898103	0.258547	0.19294	17.5426	0.00357787	0.0787802
BMP6	1210	0.122193	0.217591	-0.074474	0.175717	-0.383626	0.117913	0.262145	0.0970068	-0.171406	0.208446	17.5354	0.00358869	0.0789636
ALKAL1	13.733	0.156815	0.421619	-0.351062	0.34059	0.00944448	0.229618	0.70589	0.188109	-0.153326	0.403545	17.5238	0.00360643	0.079299
KCNMB2	55.1836	0.398014	0.311681	0.670113	0.250419	-0.472627	0.167565	0.0713501	0.138098	-0.0768086	0.296896	17.5209	0.00361085	0.0793413
KCNAB1	380.795	0.124849	0.190622	0.270912	0.153845	0.120775	0.103191	0.016962	0.0848914	-0.116662	0.182457	17.5034	0.00363778	0.0798777
PHF1	7202.42	0.0615643	0.0988446	0.103499	0.0798202	0.0356814	0.0535541	0.0862065	0.0440514	-0.092291	0.0946487	17.4994	0.00364388	0.0799563
C1S	38980.8	0.0349326	0.117684	0.169413	0.0950418	0.00855454	0.0637686	0.0677778	0.0524564	0.168178	0.112703	17.4956	0.0036497	0.0799734
BICD1	994.364	0.234975	0.0990885	0.0094266	0.079947	-0.0499574	0.0536538	0.0966929	0.0441364	0.113597	0.0947774	17.4961	0.00364891	0.0799734
NCAM1	442.708	0.420194	0.184972	0.131368	0.149227	0.0947258	0.1001	-0.0896257	0.0823541	-0.105974	0.177058	17.4925	0.0036546	0.0800254
PTPRH	22.4235	0.0547898	0.309692	0.276571	0.248978	0.470417	0.166155	-0.44242	0.136532	0.457515	0.292252	17.4905	0.00365767	0.0800375
CA10	6.67552	0.656075	0.33877	-0.458108	0.270268	0.0638655	0.184373	-0.460483	0.153625	-0.153384	0.336871	17.4805	0.00367309	0.0803195
KARS	5084.39	-0.0712427	0.0789662	-0.119745	0.0637771	0.0233904	0.0428	-0.0390865	0.0352132	0.180758	0.0756516	17.4758	0.00368043	0.080383
CH507-42P11.7	1.92888	-0.135627	0.607657	0.933371	0.475948	-0.217684	0.298587	0.59575	0.240939	-1.53407	0.574092	17.4754	0.00368106	0.080383
CYTH3	4348.66	0.0347325	0.083244	0.0926062	0.0672178	0.023393	0.0450995	0.0723414	0.037098	0.0244976	0.0797016	17.4714	0.00368736	0.0804652
AMPD1	45.3728	0.631648	0.376911	0.12722	0.303552	0.153228	0.203757	-0.601665	0.167992	0.447577	0.360513	17.4676	0.00369333	0.08054
ITM2A	2650.64	0.136481	0.160022	0.241817	0.129217	-0.22405	0.0866942	0.200139	0.0713182	0.0881299	0.15322	17.4633	0.00370001	0.0805428
CALCOCO1	14690.3	0.0943597	0.120146	0.134378	0.0970279	0.0929428	0.0651011	0.0214735	0.0535524	-0.109271	0.115062	17.465	0.00369735	0.0805428
HTR4	8.95058	0.384301	0.317236	0.286444	0.250417	0.258493	0.16555	-0.223656	0.136505	0.412565	0.291519	17.4626	0.00370107	0.0805428
HIST1H2AC	2506.23	0.204065	0.225875	0.26078	0.182394	0.053118	0.122368	0.154349	0.100656	-0.409152	0.216287	17.4601	0.00370505	0.0805741
GOLGA8VP	8.97975	0.396795	0.243377	0.247797	0.189846	0.105384	0.12578	0.0196762	0.103341	-0.0317874	0.223158	17.4581	0.00370809	0.080585
PGM5	2152.2	0.205247	0.148084	0.174983	0.119566	0.0626866	0.0802203	0.0242755	0.0659882	-0.0461536	0.141777	17.4474	0.00372499	0.0806881
C5orf30	362.914	0.184508	0.118469	-0.0487682	0.0956053	-0.0299291	0.0642154	-0.0615005	0.0529018	-0.360935	0.114152	17.4507	0.00371978	0.0806881
NTRK3-AS1	2.83423	0.755226	0.473775	0.0394491	0.364546	0.63544	0.24266	-0.197914	0.196498	-0.132334	0.431339	17.4454	0.0037281	0.0806881
PCDHB16	316.261	0.0850099	0.129561	0.0654731	0.104505	0.00132183	0.0701058	0.143953	0.0576429	0.166125	0.123679	17.4465	0.0037264	0.0806881
C3orf14	217.023	0.0564315	0.156023	-0.209645	0.126057	-0.118954	0.0847879	-0.0506393	0.0699365	0.251437	0.150094	17.4494	0.00372182	0.0806881
IGLV1-50	9.4706	0.0972554	0.426874	0.532143	0.342455	0.320896	0.228031	-0.443385	0.188215	0.936299	0.398976	17.4506	0.00371988	0.0806881
RP11-650L12.4	4.31381	0.208033	0.320717	0.516407	0.2502	0.0498744	0.1638	-0.363835	0.138391	0.34279	0.293589	17.4425	0.0037327	0.0807327
DISP3	17.6803	0.679108	0.218396	-0.467914	0.174023	0.294529	0.118364	-0.202593	0.097436	0.0641343	0.210412	17.4388	0.00373856	0.0808044
CYP4A22	41.7811	0.014262	0.295287	0.14993	0.238143	0.00992378	0.159697	0.421248	0.13118	-0.624013	0.283177	17.4372	0.00374114	0.080805
ANP32BP1	8.21261	-0.0167602	0.223458	0.141162	0.179416	-0.357137	0.121315	-0.00520351	0.103116	-0.468996	0.235954	17.4166	0.00377381	0.0811825
DGKE	2041.55	0.303961	0.141558	0.156753	0.114278	-0.0781434	0.0766715	0.0238476	0.0630703	0.201034	0.135478	17.4187	0.00377052	0.0811825
NOXRED1	37.2347	0.231316	0.18311	0.206809	0.146787	-0.0400392	0.0983648	-0.204923	0.0815515	-0.208531	0.177684	17.4203	0.00376802	0.0811825
CSRNP2	2222.1	0.0342074	0.0750763	0.0106247	0.0571803	-0.117842	0.0383794	0.0529066	0.0315875	0.150414	0.0678464	17.4149	0.00377653	0.0811825
EPN1	6820.13	-0.153167	0.0587935	-0.0273692	0.0474875	0.0686617	0.0318674	-0.0143507	0.0262186	0.104569	0.0563308	17.4199	0.00376857	0.0811825
ASB10	2.18598	0.27205	0.816731	0.928675	0.645541	0.6525	0.415131	-1.03421	0.347748	-1.13459	0.812839	17.4158	0.00377513	0.0811825
AKR1C2	1264.88	0.12236	0.220462	-0.103806	0.17804	0.35222	0.119463	-0.319208	0.0982694	-0.180266	0.21119	17.4241	0.00376187	0.0811825
GDF11	976.765	0.0589405	0.119488	0.213349	0.0964381	-0.0226024	0.0646806	0.0552794	0.0532009	0.141074	0.11426	17.4124	0.00378054	0.0812137
HIST1H2AH	3.43866	-0.0830795	0.410668	0.353642	0.326643	-0.15324	0.214755	0.199622	0.174952	1.06903	0.351281	17.4075	0.00378847	0.0813291
CRTC3	5458.25	0.0539791	0.075225	0.0386162	0.0607431	-0.00746811	0.0407572	0.0970922	0.0335262	0.0575058	0.0720256	17.4048	0.00379273	0.0813654
CACNA2D1	1048.09	0.172721	0.105372	0.0161699	0.0850355	0.0468749	0.0570547	0.0950271	0.0469203	-0.00182199	0.100804	17.4025	0.00379643	0.0813898
PAPOLG	1141.21	-0.00113183	0.0776519	0.169854	0.0626756	-0.0453472	0.042046	0.0654174	0.0346016	-0.115297	0.074401	17.397	0.00380534	0.0815257
GNAL	426.702	0.152548	0.0930006	0.130051	0.0749284	-0.0250977	0.0502535	-0.0845592	0.041372	0.000415777	0.0889383	17.3867	0.00382197	0.0816615
HIST1H2BH	155.453	0.158172	0.393978	0.859289	0.317533	-0.226167	0.212616	0.280741	0.174816	-0.569192	0.375869	17.3883	0.0038193	0.0816615
PLA1A	1825.83	0.118392	0.197735	-0.0945381	0.159683	0.17384	0.107143	0.143855	0.0881296	0.322613	0.189324	17.3895	0.00381733	0.0816615
HLA-F-AS1	272.609	0.0462238	0.158306	0.109308	0.127673	0.0277483	0.0855975	0.0479625	0.0703483	0.438075	0.150764	17.388	0.00381975	0.0816615
CH17-13I23.3	8.9813	0.139888	0.327433	0.0336625	0.261092	-0.00749419	0.174515	0.47408	0.141548	0.175688	0.299631	17.3841	0.00382618	0.0816964
HSD17B1P1	50.5956	0.00801856	0.163152	0.225764	0.131121	0.133034	0.0876522	0.010965	0.0720139	0.0963621	0.154269	17.3791	0.00383422	0.0818131
OPTN	7606.16	0.18634	0.0950856	-0.0550915	0.0767826	0.0457675	0.0515189	0.0748298	0.0423772	0.132991	0.0910414	17.3703	0.00384854	0.0820633
C1QL2	3.96	1.09289	0.569754	0.657775	0.439983	-0.250312	0.29236	-0.581491	0.244632	0.222364	0.526168	17.3667	0.00385444	0.0821341
EOMES	314.366	-0.237383	0.249363	0.490864	0.20132	0.00807289	0.134906	0.238086	0.110912	-0.250835	0.238363	17.3505	0.00388082	0.0826406
AADAT	407.09	0.0586507	0.124895	-0.101186	0.100884	-0.149358	0.0678009	0.0100083	0.0558899	-0.198744	0.120347	17.3378	0.00390182	0.083032
GPR171	298.132	0.180137	0.234811	0.363048	0.189472	0.053349	0.127059	0.0870813	0.104507	-0.351963	0.224719	17.3361	0.00390465	0.0830367
INPP4B	1783.82	0.0204108	0.132848	0.188728	0.107264	-0.0576608	0.071961	0.110939	0.0591935	0.240998	0.12714	17.3296	0.00391534	0.0832082
FBLIM1	5559.57	-0.0420878	0.138965	0.265494	0.112222	-0.00477292	0.0752906	0.0713041	0.061934	0.184987	0.133061	17.3276	0.00391867	0.0832231
PGAM5	1187.58	-0.100366	0.118812	-0.132437	0.0959716	-0.0297229	0.0644213	-0.0617689	0.0530251	0.247291	0.113913	17.3243	0.00392417	0.0832842
LPAR6	3563.08	0.20082	0.140751	0.171404	0.113647	0.0682669	0.0762456	-0.0195513	0.0627145	-0.0533608	0.134743	17.3221	0.00392769	0.0833033
CHRDL1	11983.6	0.0586493	0.137284	-0.0312682	0.11087	0.109832	0.0743888	0.149551	0.0611908	0.0412911	0.131469	17.3147	0.00394013	0.0835114
ZWILCH	389.387	-0.0679682	0.11799	-0.0604756	0.0953119	-0.133641	0.0640329	-0.00561836	0.0527711	0.0163341	0.113463	17.311	0.00394629	0.0835203
KCNK5	959.258	-0.231581	0.190892	-0.237834	0.154197	0.0824625	0.103486	-0.194621	0.085145	0.145665	0.182945	17.3094	0.00394893	0.0835203
MERTK	2244.44	0.0347326	0.15565	0.15807	0.125693	0.0952884	0.0843302	0.0698533	0.0693738	0.20469	0.149046	17.308	0.00395122	0.0835203
PCDHB6	96.6778	0.141826	0.126495	0.0841289	0.101601	-0.0175386	0.0681299	0.154207	0.0559674	0.0244946	0.120004	17.3065	0.00395372	0.0835203
MARK1	651.283	0.283084	0.130158	0.0936115	0.10498	-0.102488	0.0704322	0.134717	0.0579281	0.036407	0.124416	17.307	0.00395295	0.0835203
SYT11	1938.5	0.197512	0.102371	0.177852	0.0826351	-0.0375673	0.0554402	0.0837157	0.0456102	0.0485684	0.097987	17.3018	0.00396162	0.0836315
MCTS1	988.572	-0.0632366	0.0837944	-0.0485547	0.0676833	-0.0553229	0.0454533	-0.0563759	0.0374362	0.167313	0.0804119	17.2981	0.0039678	0.0837063
OR7E13P	5.89214	0.59261	0.317752	0.0499571	0.246522	-0.167647	0.165809	0.419504	0.135232	-0.586805	0.298229	17.2886	0.00398384	0.0839889
GHRL	46.4398	0.388885	0.245238	-0.16557	0.197688	0.321501	0.132929	-0.322814	0.109631	-0.295195	0.238111	17.2841	0.00399142	0.0840928
PES1	2576.46	-0.157304	0.117151	-0.137914	0.0946252	0.0099319	0.063504	-0.0748506	0.0522541	0.164821	0.112274	17.282	0.00399488	0.0841099
EIF2S2	5232.32	-0.154482	0.10277	-0.0755267	0.0830012	-0.0643174	0.0556949	0.0103313	0.045819	0.160584	0.0984406	17.2761	0.0040048	0.0842627
SYT5	17.1907	1.27332	0.404758	-0.919393	0.324677	0.447612	0.219422	-0.385199	0.180533	-0.664342	0.396086	17.2734	0.00400939	0.0843035
ITGA2	5347.67	0.227655	0.241197	-0.0678838	0.194784	-0.0299061	0.130691	-0.0279933	0.107507	0.85228	0.230962	17.2694	0.00401627	0.0843922
IL24	189.608	0.412551	0.241812	-0.535161	0.195193	0.0634801	0.131129	-0.244699	0.107889	0.170561	0.23175	17.2641	0.00402523	0.0845246
CTD-3247F14.2	89.6728	0.401926	0.408849	0.0205143	0.329829	-0.750177	0.22147	0.290085	0.182324	-0.70201	0.392868	17.2617	0.00402926	0.0845531
KIAA1462	8098.29	0.24162	0.169225	0.105903	0.136662	-0.076515	0.0916941	0.00862187	0.0754294	0.502793	0.162052	17.2593	0.00403347	0.0845855
FCRL5	408.386	0.00985083	0.309795	0.622658	0.250109	0.0863762	0.167736	-0.294537	0.137998	0.464405	0.296418	17.2573	0.00403677	0.0845989
AF129075.5	37.2381	0.326921	0.161816	0.211313	0.128459	-0.188528	0.0859048	0.126192	0.0707637	-0.0891898	0.152322	17.253	0.00404413	0.0846971
MYOT	30.2546	0.664978	0.287762	0.35568	0.22958	-0.103955	0.153472	-0.153004	0.126718	-0.150729	0.274059	17.2497	0.00404981	0.0847602
NRGN	2859.06	0.0203496	0.176997	-0.353445	0.142952	0.0517802	0.0959285	-0.117834	0.0789216	-0.145994	0.169605	17.2434	0.00406056	0.0849291
CYP4X1	863.391	0.206299	0.191822	0.242924	0.15486	-0.060898	0.103888	0.196379	0.0854607	-0.269565	0.183672	17.2339	0.0040769	0.0852013
CTC-591M7.1	110.418	-0.243961	0.231771	0.469707	0.187098	-0.0353997	0.12535	0.246082	0.10311	-0.107537	0.221433	17.2327	0.00407894	0.0852013
LMNB1	1023.35	-0.465363	0.185403	0.184725	0.149755	-0.251466	0.100475	0.0481029	0.082669	-0.0360192	0.177645	17.2266	0.00408951	0.0853098
FAM13C	502.68	0.0642857	0.206809	0.252525	0.16696	0.095341	0.112003	0.146368	0.0921257	-0.0415533	0.197917	17.2274	0.00408814	0.0853098
CTD-3035K23.7	400.788	0.313611	0.174005	0.04682	0.140316	0.128536	0.0941233	0.0807835	0.0773571	-0.0900931	0.166184	17.224	0.00409393	0.0853459
MYO7A	708.799	-0.286083	0.190542	0.2223	0.153898	0.0999173	0.103246	-0.0606109	0.0849522	0.576572	0.18242	17.2204	0.00410018	0.0853547
AHSA2	8617.55	0.189412	0.107562	0.0786216	0.0868606	0.0365141	0.0582801	0.0549067	0.0479413	-0.100876	0.103007	17.2176	0.00410512	0.0853547
FAM184A	869.038	0.269214	0.160644	-0.243427	0.129736	-0.048474	0.087094	-0.0885064	0.0716804	-0.312469	0.154164	17.2187	0.00410322	0.0853547
PIP4K2A	3844.02	0.013753	0.0688692	0.113023	0.0556048	0.0091148	0.0373061	0.0241147	0.0306892	0.0956145	0.0659279	17.2206	0.00409984	0.0853547
LCE2B	3.46764	0.94267	0.716288	1.01675	0.55951	-1.2848	0.374297	0.382691	0.313435	-0.679707	0.685938	17.209	0.00412006	0.0854989
MUC2	16.4977	0.24652	0.435107	0.0535714	0.35034	0.166405	0.235115	0.400182	0.192805	-1.41694	0.423784	17.2102	0.00411795	0.0854989
ABCB1	462.649	0.640499	0.238065	-0.0727646	0.192101	-0.149933	0.128926	0.198925	0.106048	0.392776	0.227686	17.2089	0.00412014	0.0854989
HMGA1	3980.52	-0.21993	0.194636	-0.250776	0.157195	-0.0359535	0.105476	-0.0729354	0.0867678	0.040692	0.186429	17.2044	0.00412797	0.0855495
RN7SL2	453.787	-0.415869	0.221142	0.119037	0.178655	0.0735131	0.119878	0.292888	0.0985994	-0.567062	0.212025	17.2059	0.0041254	0.0855495
NUP37	423.254	-0.128891	0.117132	-0.0812908	0.0946657	-0.0653878	0.0636231	-0.0734281	0.0524731	0.134886	0.112779	17.1996	0.00413647	0.0855785
ELP5	1281.28	-0.0334376	0.0626552	-0.0696595	0.0506091	-0.00675907	0.033994	-0.0610653	0.0279986	0.110191	0.0601629	17.1975	0.00414016	0.0855785
KMT2E-AS1	224.15	0.154585	0.128786	0.0867766	0.103774	0.145805	0.0695967	-0.0691017	0.0572372	-0.0149233	0.123066	17.2002	0.00413539	0.0855785
RNU6-2	1.39091	-0.324518	0.449171	0.0619347	0.369221	-0.124823	0.24932	0.371427	0.205131	1.22334	0.388082	17.1981	0.00413902	0.0855785
VMA21	1677.91	0.017725	0.0618766	-0.0769818	0.0499681	-0.0427797	0.0335571	-0.0184241	0.0276307	0.0196511	0.059394	17.1939	0.00414635	0.0856507
TEX38	4.32938	-0.183706	0.345393	-0.0578558	0.280113	0.204416	0.188797	-0.223528	0.156767	-1.22564	0.387361	17.177	0.00417613	0.0860106
CTD-2015H6.3	112.664	-0.0594491	0.13194	-0.157085	0.106759	0.0527652	0.0719435	-0.130236	0.0594968	-0.212555	0.129146	17.1767	0.00417661	0.0860106
DKC1	2182.32	-0.0475103	0.118195	-0.193465	0.0954616	-0.00536526	0.0640652	-0.0784791	0.0527113	0.0581038	0.11327	17.1763	0.00417732	0.0860106
CHCHD7	1519.5	-0.0568296	0.103149	-0.164754	0.0833182	0.0321398	0.0559274	-0.0857166	0.046026	-0.0549096	0.0989473	17.1803	0.0041703	0.0860106
LINC01503	267.814	-0.0254844	0.147028	0.210029	0.118642	0.0498234	0.0795572	-0.0524548	0.0654848	0.389497	0.140461	17.1805	0.00416986	0.0860106
MAFA-AS1	5.90474	-0.139082	0.369351	0.609683	0.296044	-0.553308	0.196559	-0.274997	0.166142	0.457602	0.3541	17.1724	0.00418412	0.0860612
LINC00326	5.74069	1.50318	0.897479	0.716602	0.706855	0.0212199	0.470936	-0.818409	0.389157	-2.19489	0.894979	17.1718	0.00418521	0.0860612
KIF5C	204.865	0.438062	0.172894	0.0111063	0.139247	0.0549887	0.0934196	0.0989928	0.0768009	-0.234985	0.165255	17.1677	0.00419256	0.0861566
NAA35	972.268	-0.0275524	0.0494277	-0.0401613	0.0399131	-0.0475219	0.0268251	-0.0146542	0.0221168	0.0240462	0.0475846	17.1622	0.00420225	0.0862816
ARHGEF7	8028.35	0.0472983	0.098807	0.0761079	0.0797903	0.0330496	0.0535341	0.101806	0.0440343	0.0166298	0.0946062	17.1612	0.00420409	0.0862816
OBP2B	3.08969	-0.47627	0.445903	0.586512	0.360817	0.448065	0.226785	0.147056	0.178596	-0.379133	0.391016	17.1576	0.00421045	0.0863007
RSAD2	787.085	0.146359	0.206126	-0.279531	0.16647	0.152279	0.111725	-0.20999	0.0919226	0.419734	0.197448	17.1591	0.0042078	0.0863007
NPTX1	366.405	0.486744	0.339328	0.173593	0.273922	0.190888	0.183807	0.110837	0.151174	-0.905573	0.325053	17.1507	0.00422265	0.0864948
LA16c-325D7.2	5.91462	0.303315	0.336458	-0.439206	0.271939	-0.128467	0.187178	-0.222368	0.159072	-0.667076	0.369685	17.1444	0.00423396	0.0866705
AC013268.3	5.19009	-0.170735	0.441792	-0.180661	0.359277	0.0746761	0.243684	-0.519674	0.205955	1.49285	0.426877	17.1406	0.00424071	0.0867136
BEST4	214.089	0.985294	0.404236	0.467056	0.325973	-0.294749	0.21865	-0.184436	0.179913	-0.378673	0.386821	17.1401	0.00424153	0.0867136
PXDC1	4662.09	0.141789	0.114818	-0.0316479	0.092721	-0.111394	0.0622156	0.174187	0.0511803	-0.140064	0.109973	17.1324	0.00425551	0.086933
RP11-157G21.2	7.596	-0.37668	0.246006	-0.146038	0.201939	0.00678312	0.137669	-0.0399362	0.114854	0.702554	0.237042	17.1311	0.00425774	0.086933
NUP210L	28.6141	-0.74613	0.28772	-0.0464016	0.233784	0.212628	0.157048	0.200251	0.12883	-0.534023	0.279324	17.1295	0.0042607	0.0869375
CHGB	39.43	0.262714	0.37561	-0.345757	0.303235	0.179236	0.203858	0.587707	0.167272	-0.761465	0.360991	17.1267	0.00426569	0.0869834
MXD4	8401.87	-0.0893668	0.128328	0.183904	0.103638	0.0942499	0.0695361	0.062126	0.0572014	0.0418714	0.122899	17.1173	0.00428254	0.0871538
TMEFF2	14.0793	0.486238	0.306271	-0.199208	0.243939	0.61123	0.163356	0.0335236	0.13248	-0.478088	0.289725	17.1187	0.00428013	0.0871538
ARMC6	1184.53	-0.110737	0.115654	-0.136594	0.093428	-0.0122325	0.0627209	-0.0872997	0.0516331	0.0949055	0.110972	17.1199	0.00427785	0.0871538
IGHJ6	314.304	0.427235	0.37089	0.348167	0.299412	-0.0854947	0.200872	-0.524676	0.1653	0.687853	0.355038	17.116	0.00428504	0.0871538
AC226119.4	13.843	-0.691692	0.5512	-0.306202	0.446932	0.618359	0.299835	-0.114296	0.245569	1.49645	0.523442	17.1076	0.00430026	0.0872998
AC064875.2	12.797	0.530902	0.303553	0.105394	0.238696	-0.00849854	0.1594	0.217967	0.129856	0.449714	0.27387	17.1088	0.00429808	0.0872998
CCDC177	1.82331	-0.194317	0.417921	-0.916628	0.349878	0.56214	0.245272	-0.362328	0.199146	-0.422111	0.473717	17.1074	0.00430047	0.0872998
MET	1857.56	0.238475	0.197599	-0.508049	0.159594	0.0788552	0.107108	0.00572399	0.0881209	-0.363939	0.189421	17.1046	0.00430567	0.0873484
CALB1	11.7874	0.890294	0.271635	-0.664176	0.216816	0.0844867	0.14846	-0.115313	0.123203	-0.196808	0.269554	17.1022	0.00431	0.0873484
PAPD5	1289.68	0.0947452	0.0931672	0.126773	0.0752018	-0.185696	0.0504623	0.0735413	0.0415296	0.0732439	0.0892062	17.1016	0.00431112	0.0873484
AMY2A	24.4086	0.792758	0.479568	0.768913	0.384463	-0.255486	0.257282	0.0154652	0.212113	-1.07479	0.46123	17.0971	0.0043193	0.0873628
P4HB	22718.3	-0.27116	0.116294	-0.00790584	0.0939217	-0.021207	0.0630182	-0.0350476	0.0518405	0.264572	0.11138	17.0942	0.0043246	0.0873628
FLJ31356	32.0812	0.165402	0.244028	0.10002	0.195675	0.315979	0.130695	0.0172466	0.10673	0.056001	0.228797	17.0982	0.00431736	0.0873628
AC016757.3	63.0062	0.0967498	0.221903	-0.52476	0.179439	0.176038	0.120987	-0.202313	0.0997318	0.0147943	0.214824	17.0936	0.0043256	0.0873628
HMGXB4	1250.63	-0.0765923	0.0668792	-0.0778126	0.054023	-0.0306652	0.0362819	-0.0108643	0.0298742	0.0530867	0.0642044	17.0947	0.00432374	0.0873628
HS3ST4	5.64831	1.08937	0.427179	-0.720343	0.337449	0.740344	0.230193	-0.129668	0.18636	-0.0946015	0.403509	17.0904	0.00433154	0.0874271
RAD18	668.657	-0.0258167	0.0730806	-0.0354564	0.0590201	-0.0400596	0.0396553	-0.0441652	0.0326837	-0.091025	0.070381	17.0879	0.00433612	0.0874639
AP1M2	1011.87	-0.1107	0.187239	-0.260902	0.15125	0.0659412	0.10152	-0.136676	0.0835514	-0.289589	0.179687	17.0822	0.0043466	0.0875246
IGHD2-2	1.66394	-0.368884	0.651982	1.21905	0.51862	-0.895036	0.338718	-0.438537	0.290259	-0.248645	0.637485	17.0817	0.0043474	0.0875246
NLRP1	8628.94	0.197357	0.10876	0.0667399	0.0878279	0.0174171	0.0589294	0.0823208	0.048475	-0.0172773	0.104149	17.083	0.00434506	0.0875246
LIX1L-AS1	37.5212	0.0104312	0.142421	0.376873	0.113458	-0.146133	0.075214	0.0497695	0.0619461	-0.105085	0.133422	17.0789	0.00435264	0.0875745
MYOCD	1096.52	0.177131	0.202059	0.244793	0.163127	-0.0479549	0.109431	0.22212	0.090006	-0.249678	0.193404	17.0757	0.00435838	0.0875788
PRSS2	244.439	0.689663	0.653864	0.663384	0.527869	0.314942	0.354118	-0.38878	0.291324	-1.37258	0.626641	17.0772	0.00435567	0.0875788
IGF2BP3	33.6331	-0.0380782	0.211005	-0.126956	0.170393	0.0162469	0.114653	-0.299939	0.0948931	0.508861	0.202778	17.0686	0.00437151	0.0877871
ATAD3C	291.874	-0.171225	0.161118	-0.199716	0.130247	-0.0564579	0.0875471	-0.0448909	0.0721821	0.0859102	0.155216	17.0646	0.00437897	0.0878813
AP2S1	3166.66	-0.185978	0.117319	-0.0729061	0.0947564	0.0026237	0.0635861	-0.0794316	0.0523152	0.284543	0.112388	17.0528	0.00440072	0.0882619
NUFIP1	302.657	0.0393544	0.136193	-0.177872	0.110032	-0.118173	0.0739741	-0.032715	0.0610023	0.0256195	0.131206	17.0508	0.0044045	0.0882819
ERN2	191.621	1.60378	0.548924	0.372185	0.4427	-0.0574464	0.296994	-0.43022	0.244362	-0.242996	0.525258	17.0417	0.00442129	0.0885626
AP000892.6	1125.69	0.0328147	0.157908	0.230105	0.127488	-0.0380792	0.0855209	0.185704	0.0703381	-0.138327	0.151131	17.038	0.0044283	0.0885911
LINC00944	22.0092	0.301299	0.253031	0.0781357	0.202365	0.217418	0.135595	0.152463	0.110713	-0.0245095	0.237294	17.0391	0.00442619	0.0885911
C16orf52	1533.79	0.133884	0.098479	0.0602878	0.0794866	0.0299297	0.0533243	0.0764158	0.0438567	0.0342654	0.0942242	17.0183	0.00446517	0.0892725
FXN	331.447	-0.108234	0.112096	-0.130336	0.0906077	-0.00845204	0.0609188	-0.0873955	0.0502285	0.126736	0.107946	17.0143	0.00447282	0.089369
MC2R	1.17386	-0.765551	0.713925	-0.572653	0.588881	-0.622936	0.407797	0.29922	0.340189	-0.954409	0.772098	17.0087	0.00448342	0.0894119
AKR7A3	70.8895	0.0453869	0.227695	0.379947	0.183444	0.16427	0.122795	-0.0959532	0.101011	-0.140759	0.217399	17.0091	0.00448264	0.0894119
CXCL9	1258.4	0.418106	0.38009	-0.393621	0.30694	0.674249	0.205947	0.137469	0.169385	-0.103988	0.363936	17.0089	0.00448288	0.0894119
TMEM185AP1	1.60717	2.05391	0.783846	-2.33058	0.622413	0.643617	0.435	0.0699882	0.353026	-0.107898	0.777162	17.0034	0.00449328	0.0895493
SLN	170.627	0.165816	0.479793	-0.0822784	0.381352	0.674207	0.255795	-0.535082	0.210367	1.2308	0.451617	17.002	0.00449595	0.0895493
BGN	51878.4	-0.0432742	0.151794	0.104442	0.12259	0.0930233	0.0822521	0.146989	0.0676605	0.0612726	0.145371	17.0002	0.00449949	0.0895636
DCPS	579.188	-0.17704	0.108752	-0.065331	0.0878817	-0.0509125	0.0590317	-0.0434436	0.0486337	0.133315	0.104487	16.9941	0.00451099	0.0897362
BNIP3P17	4.06611	-0.265506	0.281529	0.349912	0.227742	-0.427619	0.152434	-0.185141	0.132632	0.0576831	0.290485	16.9806	0.00453678	0.0898183
METAP2	3419.87	-0.0110979	0.0727598	-0.106743	0.0587648	-0.0397574	0.0394443	-0.0234871	0.0324616	-0.00392833	0.0697655	16.9811	0.00453586	0.0898183
SLC9A4	1.63945	0.288876	0.699364	0.0812751	0.557413	1.17544	0.371919	-0.473394	0.302109	-1.03877	0.699775	16.975	0.00454745	0.0898183
AC005083.1	59.7849	0.69898	0.265609	-0.598986	0.214251	-0.176954	0.14445	0.0335601	0.119058	0.102344	0.255557	16.9762	0.00454514	0.0898183
FRMPD4	14.9512	0.911982	0.348603	0.0402098	0.274521	0.244401	0.184071	-0.0292861	0.150441	-0.186678	0.323543	16.9845	0.00452933	0.0898183
KLHL30	166.938	0.0463803	0.202608	0.193408	0.163452	0.203475	0.109579	0.0468799	0.090077	-0.00498765	0.193516	16.9793	0.00453921	0.0898183
NPTX2	123.83	-0.453852	0.365309	0.864406	0.294955	-0.344916	0.197656	0.24444	0.162683	0.703772	0.348918	16.9826	0.00453284	0.0898183
GABRG1	3.3665	1.72001	0.574122	-1.44262	0.453686	-0.150125	0.313653	0.235644	0.258569	-0.54537	0.571512	16.9788	0.00454015	0.0898183
FNDC9	10.2301	0.723501	0.304518	-0.531676	0.240597	-0.154758	0.164394	0.401601	0.133302	-0.338855	0.287624	16.9875	0.00452357	0.0898183
HIST1H2AE	133.401	0.21423	0.348567	0.548819	0.280614	-0.106522	0.187777	0.359523	0.154246	-0.179331	0.331265	16.9776	0.00454243	0.0898183
PACERR	55.2134	0.516836	0.303442	0.0713687	0.24269	0.210301	0.162314	0.188569	0.132711	-0.216484	0.285225	16.9727	0.00455192	0.0898183
LRRC59	5229.17	-0.167864	0.157083	-0.169026	0.126865	-0.0206925	0.0851249	-0.0901881	0.070028	0.297921	0.150454	16.9734	0.00455048	0.0898183
C17orf53	87.6237	-0.437229	0.182692	0.0496869	0.147885	-0.10354	0.0993651	-0.105706	0.0820628	0.11377	0.176445	16.9881	0.00452237	0.0898183
AGAP1-IT1	36.4767	0.734902	0.33072	-0.381321	0.265729	0.0592028	0.179142	-0.409495	0.147514	-0.244282	0.317155	16.967	0.00456286	0.0899783
AARS	7855.95	-0.110284	0.120476	-0.0879264	0.0973	-0.111785	0.0652884	-0.00585134	0.0537116	-0.0303116	0.11541	16.9653	0.00456608	0.0899859
MUSTN1	1093.21	0.247083	0.167865	0.0528238	0.135513	0.199283	0.0909186	-0.0389836	0.0747744	-0.0568623	0.160658	16.9616	0.0045732	0.0900702
CYP2J2	132.271	0.379681	0.327568	-0.0696965	0.264403	0.343192	0.177401	-0.49045	0.146047	-0.32055	0.314802	16.9574	0.00458136	0.090119
DNAJB1P1	2.79485	0.0532445	0.591912	0.950815	0.46688	-1.13916	0.310196	0.107636	0.261204	0.632004	0.540139	16.9581	0.00457998	0.090119
CHEK1	212.601	-0.136796	0.153466	0.0948777	0.123965	-0.180354	0.0832656	-0.122286	0.068702	-0.0362426	0.14782	16.9493	0.00459704	0.0903713
RP11-731J8.2	4.77372	1.46935	0.401799	-1.17834	0.316943	0.2222	0.219867	0.0505706	0.180727	-0.351675	0.40088	16.9422	0.00461073	0.0905845
IGHV4-31	209.785	0.275908	0.421479	0.488532	0.340229	0.226402	0.228221	0.211073	0.1877	-0.578961	0.403459	16.939	0.00461697	0.0906509
RP11-440G5.2	3.58716	-0.142571	0.366439	0.591751	0.293038	-0.436557	0.19406	0.105454	0.164947	1.12591	0.331476	16.9364	0.0046221	0.0906533
LINC00840	20.5038	0.461801	0.314829	0.108567	0.251757	0.0998646	0.168764	-0.0444267	0.138854	0.81176	0.294795	16.936	0.00462281	0.0906533
AC136289.1	44.9771	0.771962	0.348733	0.446956	0.279922	-0.389977	0.187622	0.0832221	0.154618	-0.545889	0.33383	16.9293	0.00463579	0.0907387
KDM5D	4638.5	0.476748	0.142707	-0.239032	0.113462	-0.0234955	0.0771395	-0.0819574	0.0634279	-0.132086	0.133659	16.9241	0.00464611	0.0907387
RP11-613F7.1	4.56274	-0.595005	0.28711	-0.0288174	0.237228	0.00877829	0.160022	-0.345834	0.136106	-0.300488	0.315141	16.9321	0.00463045	0.0907387
KDF1	306.152	-0.0372101	0.179522	-0.265116	0.145078	0.039167	0.0974807	-0.133463	0.0803346	-0.267754	0.173161	16.9243	0.00464567	0.0907387
GALNT3	994.723	-0.0117593	0.169062	-0.145549	0.13655	-0.0736435	0.0916441	-0.0557944	0.0754161	-0.417268	0.162219	16.9306	0.00463338	0.0907387
WDR76	348.588	-0.239567	0.11875	0.0928016	0.0959444	-0.143492	0.064408	-0.0550939	0.0530809	0.0686581	0.114072	16.9239	0.00464649	0.0907387
ABCB5	11.5993	-0.678547	0.428865	0.406326	0.348153	0.572844	0.230917	0.0813973	0.188246	0.379741	0.402218	16.9235	0.00464718	0.0907387
IGKV7-3	8.96626	0.718185	0.419147	0.198985	0.332479	-0.0431623	0.222646	-0.608165	0.184995	0.56044	0.395747	16.9209	0.00465234	0.0907837
FAM181B	16.684	0.19323	0.26311	0.360421	0.209444	0.167041	0.139148	-0.0231302	0.114167	0.109315	0.244355	16.9096	0.00467453	0.0909928
IGHV4-61	111.736	0.471844	0.41592	0.352141	0.335511	0.217011	0.22501	-0.614207	0.185174	0.145314	0.397956	16.9098	0.00467411	0.0909928
NACC1	2459.65	-0.091831	0.125392	-0.202846	0.101278	0.0148234	0.0679673	-0.0778549	0.0559214	0.117343	0.12016	16.9097	0.00467423	0.0909928
A4GALT	2495.73	0.143342	0.140999	0.06229	0.113848	0.0429945	0.0763844	0.0403527	0.0628283	0.346971	0.134953	16.9121	0.00466956	0.0909928
CNNM1	52.7983	0.387634	0.201065	-0.22746	0.161841	0.217072	0.109076	0.0602689	0.0896442	0.353874	0.191535	16.9032	0.00468709	0.0911813
PLCB4	1575.04	0.272298	0.139696	0.144412	0.112757	-0.0294801	0.0756441	0.0813294	0.0622162	0.00275496	0.133659	16.8943	0.00470469	0.0914116
FABP1	18.2146	0.541607	0.487586	0.230072	0.39069	0.0365679	0.261638	0.271057	0.214574	-1.77433	0.47414	16.8957	0.00470192	0.0914116
ATP6V0A4	35.6555	-0.5833	0.36042	0.272171	0.291922	0.247886	0.195756	-0.577806	0.161908	-0.175847	0.351583	16.8897	0.00471382	0.0915328
ANXA8	284.76	0.654465	0.269345	-0.705691	0.217439	0.387226	0.146001	0.039838	0.120048	-0.41558	0.25821	16.8708	0.00475149	0.0922074
CTB-52I2.7	25.6532	-0.790518	0.345371	0.934992	0.279368	-0.225023	0.185823	0.295227	0.152964	-0.676789	0.331277	16.8693	0.00475437	0.0922074
OMD	532.495	0.257479	0.273149	0.539757	0.220489	-0.148419	0.147896	0.158572	0.12167	0.0588216	0.261383	16.8572	0.00477877	0.092619
LTBP2	27369.2	0.00178097	0.154205	0.22313	0.124536	0.0351852	0.083557	0.137394	0.0687336	-0.140025	0.147677	16.8559	0.00478143	0.092619
MT-TS2	1.00646	1.52732	0.764822	-0.638544	0.590082	0.290729	0.408977	0.773487	0.331838	-1.78749	0.760599	16.8492	0.00479492	0.0928237
LAMB1	35097	-0.101436	0.131166	0.145701	0.105931	-0.0474963	0.0710748	0.188143	0.0584666	0.0653551	0.125617	16.8444	0.00480457	0.0929538
C2orf54	799.439	0.388776	0.245589	-0.403567	0.198338	0.104333	0.133116	-0.107245	0.109526	-0.739415	0.235593	16.8398	0.00481379	0.0930755
DHFRP1	2.23896	-0.329808	0.368128	0.231531	0.299762	-0.626893	0.204787	-0.013931	0.181437	0.582033	0.374532	16.8317	0.00483022	0.0933363
CTB-131K11.1	307.039	0.0310254	0.0802591	-0.100947	0.0648214	-0.0365616	0.0436506	-0.025045	0.0360602	0.228606	0.0773174	16.8211	0.00485188	0.0936977
LUZP2	29.0621	-0.219228	0.391386	0.151297	0.316046	-0.147579	0.211356	0.55443	0.173372	0.51853	0.37029	16.8132	0.00486801	0.0939521
KIF25-AS1	12.5499	-0.688053	0.496081	0.165479	0.402505	0.294497	0.268562	-0.220081	0.220223	1.52703	0.467099	16.808	0.00487865	0.0941001
MAP1LC3A	2194.42	0.238028	0.12926	0.00469074	0.104363	0.0149277	0.0700247	0.146657	0.0575964	-0.158282	0.123762	16.7995	0.00489613	0.0943799
P2RY2	376.576	-0.310976	0.170958	-0.183388	0.138155	0.103054	0.0927281	-0.100634	0.0762988	0.301717	0.16388	16.7978	0.00489965	0.0943843
IGLV3-1	1324.62	-0.22798	0.402459	0.904487	0.325014	-0.0493414	0.218041	-0.54265	0.179371	0.154336	0.385396	16.7951	0.00490528	0.0943843
ZNF705A	4.03154	0.517628	0.392601	-0.596802	0.315316	-0.0507458	0.217358	0.470818	0.178655	-0.45708	0.393213	16.796	0.00490343	0.0943843
P2RY10	135.1	0.113288	0.208997	0.43038	0.168267	-0.0934445	0.112621	0.13093	0.0925614	-0.202572	0.198971	16.7879	0.00492023	0.0946144
MS4A14	1592.59	0.641002	0.25828	0.220169	0.208528	-0.0546428	0.139912	-0.0926967	0.115093	0.355329	0.247247	16.7827	0.00493094	0.0947631
HIGD1B	762.119	0.329553	0.227815	0.112772	0.183913	0.0740233	0.123395	0.189136	0.101486	-0.394784	0.218095	16.7808	0.00493476	0.0947791
CPAMD8	3417.19	0.112782	0.164022	-0.111525	0.132464	0.222732	0.0888829	0.120251	0.0731132	-0.0809837	0.157092	16.7772	0.00494229	0.0948663
DRD2	13.831	0.215663	0.364392	0.296414	0.29229	-0.0625518	0.195419	0.480753	0.160164	-0.353304	0.345266	16.7752	0.00494641	0.0948879
NDUFB9	2899.62	-0.0635065	0.092932	-0.155931	0.0750617	0.0124823	0.0503793	-0.0519507	0.0414557	0.113428	0.0890768	16.7637	0.00497043	0.0952911
LL22NC03-104C7.1	16.7535	0.606244	0.347262	0.146235	0.276458	0.142438	0.185281	0.220841	0.151788	-0.574232	0.328733	16.7608	0.00497658	0.0953515
ACOD1	16.0919	-0.778698	0.870836	-0.779397	0.65329	-0.623847	0.439707	0.578334	0.361989	0.279842	0.775808	16.7548	0.0049891	0.0954914
MRPL22	807.223	0.0225135	0.0722802	-0.13241	0.0583786	-0.0187418	0.0392377	-0.0310651	0.0323275	0.109674	0.0694549	16.7544	0.00498991	0.0954914
GSTZ1	379.363	-0.000171102	0.145474	-0.29638	0.117559	-0.00646854	0.079018	-0.0393614	0.0651084	-0.00336157	0.140032	16.7517	0.00499562	0.0955432
RP11-50D9.1	3.96263	-0.47069	0.297865	0.640415	0.241513	-0.445386	0.157101	0.259792	0.133018	-0.226589	0.292608	16.7314	0.00503844	0.096304
EPPK1	317.903	-0.0920383	0.227407	-0.194653	0.183705	-0.016325	0.123308	-0.228709	0.101523	-0.255179	0.218589	16.7232	0.00505576	0.0965768
ALKBH2	502.415	-0.0570964	0.138417	-0.228596	0.111825	-0.0170636	0.075106	-0.0618264	0.0618446	0.16143	0.132889	16.7166	0.00506991	0.0967308
IGLJ7	1.51461	0.282544	0.754627	0.25579	0.60219	1.10133	0.398492	-0.980971	0.328192	0.377843	0.711239	16.7168	0.0050695	0.0967308
MRPL19	866.036	-0.0338474	0.0944901	-0.121341	0.0763296	-0.0342843	0.051269	-0.0610689	0.04223	0.108524	0.0907545	16.7103	0.0050832	0.096926
HABP2	19.4192	0.702748	0.422988	0.567892	0.338445	0.0430911	0.227061	0.11113	0.187337	0.0177436	0.401529	16.7088	0.00508645	0.0969298
FCGBP	1042.15	0.265468	0.275759	-0.406305	0.222702	0.22026	0.149444	-0.436421	0.122955	0.165561	0.264218	16.7028	0.00509932	0.0970197
AC002480.2	1.67367	-0.784518	0.499412	0.0352434	0.416483	0.0189749	0.27925	0.0966008	0.228382	1.37597	0.448312	16.7023	0.00510035	0.0970197
BRICD5	724.626	0.00423238	0.132392	0.24118	0.106863	0.0750628	0.0716767	-0.0220313	0.0589587	0.0197923	0.126658	16.7041	0.0050965	0.0970197
CTC-510F12.2	331.195	0.119381	0.198828	0.0805199	0.160385	0.0565125	0.107541	0.245536	0.0883504	-0.15473	0.189806	16.7001	0.00510517	0.0970532
LL22NC03-N95F10.1	150.16	0.252486	0.369107	-0.817851	0.29846	0.0121028	0.200971	0.0487567	0.16582	-0.606512	0.358809	16.6975	0.00511081	0.0971024
NDUFA4L2	3095.54	0.222782	0.174353	-0.0980506	0.140792	0.241891	0.0944662	0.0551583	0.0776977	0.0757993	0.166926	16.6647	0.00518163	0.098389
DRG1	1604.79	-0.0489973	0.0714349	-0.0537791	0.0576997	-0.065804	0.038745	-0.00817121	0.0319072	0.112576	0.0685561	16.6447	0.00522542	0.099161
RP11-573D15.8	65.5031	0.066573	0.150912	0.12728	0.121563	-0.258411	0.0816841	-0.0489629	0.0677127	-0.0714497	0.146298	16.6395	0.00523686	0.099191
CCDC155	21.2092	0.103625	0.419553	-0.599754	0.3401	0.349442	0.230038	-0.474528	0.190927	-0.777415	0.423815	16.6394	0.00523707	0.099191
RPL23A	11548.5	-0.0783799	0.0780124	-0.0862614	0.0630045	-0.0223041	0.0422766	0.011212	0.0347787	0.0356709	0.0747243	16.6383	0.0052395	0.099191
NAXE	2156.95	-0.171262	0.0852683	-0.0709495	0.0688816	-0.00568504	0.0462356	-0.0243518	0.038054	0.0610344	0.0817809	16.6406	0.00523426	0.099191
IGLV2-23	1007	0.345634	0.382019	0.648157	0.308477	0.0499792	0.206954	-0.400702	0.170254	0.453084	0.365777	16.6233	0.00527257	0.0997574
AC000123.4	80.4516	0.174158	0.156812	0.214883	0.125597	0.0538823	0.083826	0.0256187	0.0687124	-0.05847	0.147737	16.6207	0.00527832	0.0998068
GUCY2EP	5.52017	0.680432	0.360041	-0.449729	0.285335	0.401	0.194363	-0.522066	0.159646	-0.227428	0.351552	16.617	0.00528638	0.0998473
CRTAC1	2248.64	0.337157	0.380638	-0.850356	0.307427	0.315802	0.206299	0.0177523	0.169716	-1.10839	0.364845	16.6169	0.00528675	0.0998473
NANP	355.457	-0.0296842	0.103286	-0.110381	0.0834334	0.00339587	0.0560667	-0.11448	0.0462154	-0.0543112	0.0995573	16.6057	0.00531172	0.100259
ARMC12	76.6211	0.0961076	0.180011	0.219888	0.144919	-0.0448561	0.0971705	0.132619	0.0800837	0.303357	0.171367	16.6038	0.0053159	0.100278
ATXN10	4115.74	-0.0775237	0.0645154	-0.0465233	0.0521061	-0.0357684	0.0349704	-0.0334746	0.0287771	0.0542226	0.0618373	16.598	0.00532884	0.100463
HIST1H3H	204.556	-0.20342	0.292901	0.795314	0.236375	-0.382736	0.158365	0.226665	0.130289	-0.367025	0.280106	16.5961	0.00533315	0.100484
HS6ST1	2336.85	0.0141641	0.120169	0.219911	0.0970387	-0.00484149	0.0651098	0.024113	0.0535697	0.193514	0.115075	16.5943	0.00533715	0.1005
IGFBP7-AS1	15.6305	0.55021	0.242912	-0.104567	0.190635	0.0269406	0.127973	0.251443	0.103663	0.0782989	0.220536	16.5914	0.00534367	0.100563
CHKB	4506.94	0.110687	0.0810341	0.0295742	0.0654337	0.0907754	0.0439061	-0.0484863	0.0361188	-0.0988769	0.0776183	16.5856	0.00535653	0.100745
AC005306.3	209.942	0.22797	0.166579	0.0479394	0.134258	0.143347	0.0900534	0.0645374	0.073999	0.0739459	0.158879	16.5831	0.00536217	0.100792
CDCA3	316.478	-0.503384	0.19958	0.078205	0.161268	-0.103302	0.10823	-0.103396	0.0890901	-0.0210989	0.19148	16.5755	0.00537935	0.100995
MRPL4	1214.35	-0.110496	0.088785	-0.105462	0.0717274	0.0217117	0.0481618	-0.0727644	0.0396506	0.122707	0.0852008	16.5769	0.00537623	0.100995
FER1L6	11.3866	0.765431	0.586256	0.138369	0.469862	0.444197	0.314272	-0.892772	0.259452	-0.254702	0.565756	16.5728	0.00538546	0.10105
NUDT14	915.072	0.121593	0.118906	-0.25525	0.0960435	0.0443741	0.0644991	-0.106874	0.0530967	-0.061914	0.114169	16.5687	0.00539477	0.101165
PRSS21	157.621	0.157488	0.321785	-0.116638	0.25984	0.586826	0.1744	-0.618839	0.143429	0.523442	0.307915	16.5639	0.00540553	0.101282
PTH1R	1926.27	0.0137054	0.168882	0.259441	0.136376	0.0551344	0.091496	0.238455	0.0752634	0.0472045	0.161694	16.5631	0.00540738	0.101282
ATAD3A	1236.25	-0.211979	0.121141	-0.0937756	0.0978571	0.00482826	0.0656761	-0.080368	0.0540439	0.166421	0.116116	16.5575	0.0054201	0.10146
HBQ1	48.6281	1.50149	0.530816	-0.229232	0.42519	-0.780773	0.285867	0.276458	0.235294	0.395306	0.503915	16.5502	0.00543676	0.101652
ADAMTS17	390.67	-0.0582071	0.157582	-0.0434175	0.127263	0.0705093	0.0854099	0.217031	0.0702151	-0.334937	0.151003	16.5515	0.00543375	0.101652
EIF2B3	999.452	-0.100014	0.0999169	-0.0933671	0.0807127	-0.047125	0.0541915	-0.0470371	0.0446141	0.124098	0.0958609	16.5466	0.00544503	0.101746
NDUFS3	1941.21	0.00370186	0.0766655	-0.0753316	0.0619214	-0.03842	0.0415749	-0.0710076	0.0342297	0.0534007	0.0735649	16.5447	0.00544946	0.101769
ODC1	4020.21	-0.0171712	0.159783	-0.21343	0.129046	-0.121323	0.0865934	-0.0111093	0.0712418	0.139337	0.15307	16.5353	0.00547096	0.102051
AARD	113.332	0.265465	0.265868	-0.482568	0.21494	-0.0357762	0.144777	0.0696063	0.119449	-0.751273	0.258634	16.5364	0.00546828	0.102051
ARHGEF18	3626.05	-0.139841	0.0695923	-0.0637377	0.0562135	0.0877842	0.0377284	-0.0601409	0.0310448	-0.0453506	0.0667263	16.5317	0.00547908	0.102142
DTD2	396.246	0.0063985	0.116947	-0.210285	0.0944971	0.0113492	0.063526	-0.0341737	0.0523446	-0.20487	0.112789	16.5284	0.00548674	0.102165
C12orf42	7.52636	-0.467869	0.3429	0.617737	0.276934	-0.0936284	0.181189	0.418649	0.147706	-0.113039	0.315509	16.5295	0.00548429	0.102165
CINP	909.157	-0.0765191	0.0735974	-0.0738326	0.0594643	-0.00580783	0.0399549	-0.0391899	0.0329238	0.175099	0.0707104	16.5208	0.0055043	0.102432
AC113404.1	34.0008	-0.724644	0.260805	0.638742	0.211153	-0.285613	0.140771	-0.13704	0.116397	-0.100465	0.251411	16.5176	0.00551164	0.102448
EIF4A1P10	54.8778	-0.342268	0.227005	0.0656071	0.183613	-0.230026	0.123316	-0.129092	0.101939	0.0661766	0.219559	16.5177	0.00551143	0.102448
HOTAIRM1	539.234	0.418043	0.199644	0.0303711	0.161014	0.106789	0.108006	0.0846001	0.088784	0.106955	0.190663	16.5155	0.0055166	0.10248
CTD-2501B8.5	2.31571	-0.317507	0.342435	0.0836819	0.280256	-0.107656	0.191788	-0.519595	0.168648	0.0446211	0.37204	16.514	0.00551998	0.102483
DDX54	2839.82	-0.162091	0.0839345	-0.0819869	0.0677978	0.044069	0.0455008	-0.0609304	0.0374401	0.104343	0.0804488	16.5053	0.00554026	0.102799
IMMT	3771.76	-0.0295561	0.0636314	-0.0584387	0.0513917	-0.0539825	0.0344946	-0.0177235	0.0283899	0.0818338	0.0610048	16.4943	0.00556575	0.103212
PRRC1	2810.42	-0.0973995	0.0766518	0.013279	0.0619076	-0.0382586	0.041547	-0.061218	0.0341923	-0.0171995	0.073489	16.4913	0.00557277	0.103222
MRTO4	1296.03	-0.122168	0.165764	-0.224963	0.133888	0.0276693	0.0898545	-0.139752	0.073933	0.256113	0.158843	16.4915	0.00557221	0.103222
FHL5	1133.35	-0.0791437	0.178558	0.334659	0.144176	0.00764411	0.0967132	0.136032	0.0795504	0.0143881	0.1709	16.4897	0.00557655	0.103231
TMEM145	34.0859	0.18281	0.245653	-0.146755	0.197839	0.441871	0.132717	-0.290545	0.108945	0.331551	0.233697	16.4781	0.00560363	0.103612
ANGPTL7	103.184	-0.147633	0.2943	0.505005	0.237605	-0.599133	0.159356	0.312428	0.131339	-0.328551	0.28271	16.4789	0.0056019	0.103612
PAK6	274.54	-0.0312371	0.216625	-0.313385	0.175068	0.0621969	0.117627	-0.197669	0.0969424	-0.246294	0.208917	16.4743	0.0056127	0.103719
AC096579.13	2.15464	0.106702	0.532655	1.10337	0.416103	-0.33028	0.26751	-0.484635	0.228188	-0.131079	0.505251	16.4684	0.00562656	0.103915
SLC26A3	4.93103	0.991279	0.414846	-0.143539	0.323498	0.13718	0.218541	0.0634898	0.179305	-0.849482	0.404211	16.4562	0.00565548	0.104167
MRPS15	2398.91	-0.0627142	0.0780358	-0.0872179	0.0630286	0.0050287	0.0423074	-0.0710799	0.0348186	0.144464	0.0748073	16.4543	0.00565991	0.104167
ATP12A	128.987	1.84941	0.64023	-0.1908	0.516048	0.33363	0.346235	-0.460056	0.284818	-1.32356	0.613517	16.4551	0.00565796	0.104167
NABP2	982.741	-0.148359	0.0939278	-0.0669964	0.0758885	-0.0386783	0.0509657	0.00249543	0.0419696	0.17508	0.0901368	16.4608	0.00564457	0.104167
ACTR10	2399.1	-0.0219834	0.0674343	-0.0370788	0.0544633	-0.0803334	0.0365635	-0.0147001	0.030102	0.0162294	0.0646986	16.4583	0.00565047	0.104167
DLAT	1474.9	-0.03675	0.105526	-0.123782	0.0852376	-0.0326979	0.0572221	-0.0849908	0.0471074	0.0489585	0.101251	16.4567	0.00565425	0.104167
CSGALNACT1	1944.26	0.168689	0.131353	0.155864	0.106049	0.015775	0.0711468	0.0579743	0.0585251	0.0675293	0.125737	16.4472	0.0056767	0.104355
HS6ST3	30.0532	1.04205	0.360936	0.208674	0.288033	0.0238017	0.192963	-0.0658008	0.158963	0.227895	0.341545	16.4483	0.00567421	0.104355
RP11-446E9.1	19.2108	-0.194189	0.213424	0.133717	0.172317	-0.283674	0.115649	0.0030733	0.0961634	0.522589	0.203374	16.4446	0.00568292	0.104408
ENO2	4048.45	0.172902	0.101657	0.109566	0.0820837	0.031083	0.0550752	-0.0171899	0.0453082	0.0563592	0.0973448	16.4431	0.00568651	0.104414
PGA3	18.2802	0.649666	0.780954	-1.2692	0.631028	0.947218	0.424532	-0.645638	0.348828	2.30727	0.746205	16.4364	0.00570247	0.104646
HSPA8P1	9.21083	-0.280968	0.295349	0.402543	0.238584	-0.5971	0.160015	0.138784	0.134198	-0.0465582	0.289357	16.4266	0.005726	0.104957
IGHD3-22	3.4211	-0.895748	0.497898	1.06316	0.404643	-0.804906	0.266225	-0.0879798	0.224295	0.494834	0.471672	16.4269	0.00572539	0.104957
HSPA9	10570.4	0.00691622	0.125725	-0.148364	0.101538	-0.102512	0.0681302	-0.0397007	0.0560472	0.136151	0.12042	16.4229	0.00573482	0.105058
IGHV1-69-2	62.0013	0.888147	0.65286	0.912939	0.526252	0.256998	0.352699	0.0418501	0.290242	-1.26158	0.626572	16.4171	0.0057489	0.105255
RP11-527F13.1	4.47916	0.375048	0.237786	-0.56009	0.190387	-0.00233335	0.134419	-0.143864	0.113378	-0.103347	0.254846	16.4148	0.00575434	0.105294
CTLA4	260.578	0.0986988	0.240877	0.468803	0.194342	-0.143913	0.130284	0.224355	0.107165	-0.211741	0.230332	16.4081	0.00577046	0.105528
PIK3IP1-AS1	65.1906	0.360712	0.225795	-0.0461824	0.18128	0.161969	0.121599	0.149141	0.0995698	0.1748	0.21313	16.4024	0.00578428	0.105598
PLEKHA4	2791.41	0.00572934	0.171147	0.00486342	0.138212	0.0274545	0.0927329	-0.0330268	0.0762819	0.609137	0.16386	16.4035	0.00578164	0.105598
HS3ST2	795.542	-0.0187157	0.255997	0.334333	0.206722	0.268545	0.138685	-0.055364	0.114082	0.0104241	0.245121	16.4049	0.00577829	0.105598
GJB4	6.0561	0.715541	0.435154	0.494062	0.343301	-0.453908	0.229549	-0.220204	0.192081	-0.599133	0.427806	16.4007	0.00578837	0.105612
NANOGP4	2.1305	0.311545	0.495438	-0.220997	0.395724	-0.143731	0.271927	0.103367	0.225385	1.50205	0.446223	16.3981	0.0057948	0.105669
MTHFD2L	565.203	-0.00449565	0.11216	-0.175655	0.0906088	-0.0312868	0.0608639	-0.0522101	0.0501316	-0.0685616	0.10788	16.3957	0.00580056	0.105713
FAM110C	624.561	0.0657009	0.176521	0.116461	0.142515	0.0328476	0.0956129	0.14611	0.0786438	0.295387	0.168882	16.3886	0.00581795	0.105969
DSC1	10.3318	0.116478	0.508473	1.18906	0.406551	-0.421352	0.269275	-0.0897836	0.223395	-0.966398	0.494959	16.372	0.00585856	0.106594
METTL2B	966.563	-0.0155744	0.0704808	-0.088594	0.0569313	-0.0311408	0.0382466	-0.0363766	0.031511	0.126752	0.0677139	16.3718	0.00585898	0.106594
ME2	1783.25	-0.0285591	0.0871983	-0.0634618	0.070427	-0.0364858	0.0472747	-0.0892339	0.038915	0.133184	0.0836182	16.3636	0.00587906	0.106898
NT5DC3	1042.31	0.0456142	0.133658	0.21599	0.107911	-0.0584219	0.0723967	0.128489	0.0595653	-0.272624	0.128057	16.3525	0.00590649	0.107162
PDZRN4	104.689	0.631067	0.256998	0.0762915	0.206865	-0.0530127	0.138831	0.20174	0.114182	-0.455454	0.245908	16.3526	0.00590625	0.107162
RPS24	30646.5	-0.0569997	0.0769787	-0.109328	0.062169	-0.0306874	0.0417141	0.0102183	0.0343149	0.101102	0.0737264	16.3523	0.00590711	0.107162
OR7E122P	3.07748	3.60069	1.18623	0.082356	0.922187	-0.618197	0.61985	-1.08748	0.515655	-0.489424	1.12537	16.3523	0.00590711	0.107162
KCNH2	506.255	-0.0639925	0.209617	0.233033	0.169253	0.143953	0.113523	0.127874	0.0933594	-0.410006	0.200714	16.3358	0.0059479	0.107779
SLC10A1	6.74752	0.229569	0.293318	0.192055	0.233021	-0.317606	0.156544	0.251312	0.130323	0.543884	0.270907	16.3368	0.00594543	0.107779
DTNA	1700.7	0.249143	0.115828	0.0277143	0.0934977	0.0133024	0.0627352	0.054372	0.051604	0.155438	0.110843	16.3334	0.00595396	0.107827
NPC2	13505	-0.154931	0.161166	-0.227431	0.130162	0.0219378	0.0873362	-0.0994414	0.0718464	-0.0274689	0.154371	16.3266	0.00597093	0.107831
CH17-189H20.1	189.472	0.326691	0.177572	0.00873726	0.143098	0.185324	0.0960243	-0.0439159	0.0789568	-0.260977	0.169944	16.3246	0.00597586	0.107831
CYC1	3449.3	-0.107655	0.0862796	-0.112775	0.0696889	0.0171908	0.0467708	-0.0571341	0.038485	0.0807482	0.0826965	16.3239	0.00597774	0.107831
FOXN3	4366.62	0.133121	0.107637	0.00236257	0.0869205	0.10017	0.0583234	0.0681036	0.047977	-0.0776046	0.103086	16.3243	0.00597676	0.107831
RP1-313L4.4	0.845659	-1.07627	0.555395	1.05125	0.46116	-0.626066	0.286672	0.147077	0.247902	0.666261	0.496899	16.3231	0.00597959	0.107831
U1	10.351	-0.400859	0.315034	-0.0221602	0.256109	0.0138919	0.172506	-0.239018	0.143061	0.923575	0.300161	16.3239	0.00597777	0.107831
UQCRHL	224.716	-0.0108062	0.107674	-0.164342	0.086986	-0.0503241	0.0585359	0.0463172	0.0482411	0.183311	0.103484	16.3219	0.00598271	0.107831
HAUS2	880.083	-0.023793	0.0833413	0.00138437	0.0672985	-0.106331	0.045188	-0.0360526	0.0372168	0.153816	0.0799238	16.3211	0.00598476	0.107831
GAN	1222.48	0.0957332	0.130729	0.185435	0.10551	-0.0274884	0.0707656	0.105784	0.0581937	0.0679467	0.124997	16.3223	0.00598163	0.107831
RP11-557H15.3	8.47063	0.649264	0.429237	0.0501382	0.339	0.425504	0.226724	0.0637583	0.185059	1.25546	0.388628	16.3115	0.00600865	0.108143
DDIT4	5592.92	-0.245731	0.236184	0.423277	0.190742	0.00466451	0.127974	0.141383	0.105271	0.376146	0.226169	16.3113	0.00600916	0.108143
ART1	11.832	0.755621	0.500721	0.205061	0.400711	0.409758	0.268832	-0.37849	0.222161	1.01649	0.47309	16.3101	0.0060123	0.108143
POC1B-AS1	258.195	0.145915	0.129378	0.0358185	0.104315	0.172581	0.0699878	-0.0662909	0.0575481	-0.107201	0.123797	16.3034	0.00602929	0.108387
LINC02159	2.21398	0.561413	0.540327	-0.896408	0.437986	0.0232252	0.304294	-0.526319	0.258332	-0.413902	0.59219	16.2888	0.00606608	0.108987
IGHV3OR16-6	3.79138	-0.360463	0.56366	1.18473	0.451557	-0.732155	0.297133	-0.0652475	0.249046	1.25939	0.518494	16.2854	0.00607469	0.109018
RPSAP15	18.7751	-0.586904	0.219206	0.271721	0.178387	-0.215733	0.119538	-0.0250831	0.0997065	-0.187371	0.217844	16.2861	0.00607309	0.109018
COBLL1	3687.88	0.0527735	0.112442	-0.192264	0.0908109	-0.0851808	0.0609421	0.112513	0.0501377	-0.0402765	0.107734	16.2824	0.00608232	0.109093
IGHV3OR16-12	1.48369	0.373381	0.611055	0.659119	0.473142	-0.0442737	0.308167	-0.58089	0.262434	1.57474	0.526876	16.2708	0.00611193	0.109467
ATP5O	4426.92	-0.103634	0.070016	-0.0479442	0.0565501	-0.0439424	0.0379524	-0.0128234	0.0312286	0.0244329	0.0671029	16.2726	0.0061075	0.109467
MTATP8P2	3.26991	0.617487	0.406857	0.26979	0.317793	-0.517478	0.21486	0.0815499	0.182367	-1.16513	0.443085	16.2702	0.00611353	0.109467
PDAP1	4603.41	-0.0699272	0.0692543	-0.107917	0.0559343	0.0439439	0.0375387	-0.0269172	0.0308852	0.158957	0.066353	16.2657	0.00612516	0.109614
DKKL1	14.2057	-0.420878	0.214934	-0.199854	0.175732	0.222322	0.118502	-0.208719	0.0974575	0.156229	0.209412	16.2632	0.0061314	0.109664
MYO1D	8499.86	-0.110355	0.0881998	0.0908568	0.07123	0.0376176	0.0477918	0.0974151	0.0393139	-0.00290601	0.0844686	16.258	0.00614472	0.109721
LDHB	12708	-0.0291827	0.100485	-0.178782	0.0811544	0.020427	0.0544546	-0.0761551	0.0447977	0.0754075	0.0962534	16.2579	0.006145	0.109721
FCHSD2	4043.27	0.0108415	0.0744486	0.0232378	0.0601175	0.0265388	0.0403384	0.0787049	0.0331824	0.0855066	0.0712849	16.2593	0.00614144	0.109721
CTD-2325P2.3	5.92775	0.883104	0.382641	0.284807	0.293763	-0.0672511	0.195122	-0.0669773	0.161053	-0.746843	0.363054	16.2542	0.00615446	0.109828
LINC00973	0.838999	-2.06177	1.06422	-0.974632	0.886727	0.843861	0.605424	-0.605845	0.498992	-0.666488	1.0902	16.2505	0.0061642	0.109879
LINC00867	1.29964	0.419204	0.50193	-0.520933	0.403888	-0.0411934	0.283481	0.0945838	0.236884	-2.18373	0.609052	16.2513	0.00616204	0.109879
SERPINA12	7.35154	0.0295734	0.527172	1.21332	0.421409	-1.1676	0.280811	0.475403	0.233678	-0.954446	0.512838	16.246	0.0061757	0.110022
RPS12	35898.6	-0.114766	0.0902639	-0.112773	0.0728985	-0.0152491	0.0489127	0.00596732	0.0402364	0.130315	0.0864489	16.2378	0.00619686	0.110322
PKM	27719.4	-0.18348	0.119364	-0.0974362	0.0964002	0.0411307	0.0646812	-0.112811	0.053208	0.218922	0.114319	16.2368	0.00619952	0.110322
KLHL25	966.347	0.0749805	0.182121	0.271785	0.147029	-0.202609	0.0986263	0.108043	0.0811339	0.409436	0.174242	16.2284	0.00622131	0.110373
ADGRF1	413.322	0.0390862	0.394644	-0.299305	0.318758	0.391171	0.213912	-0.700062	0.176013	0.0806455	0.378324	16.225	0.00623017	0.110373
CNTD2	33.3757	0.2941	0.239456	0.373148	0.191102	-0.187278	0.127514	0.202238	0.104794	0.113817	0.224045	16.2317	0.00621267	0.110373
PTGES	664.59	-0.134378	0.292573	-0.393405	0.236304	0.252853	0.158576	-0.397356	0.13044	0.332595	0.280212	16.2265	0.00622626	0.110373
MRPS9	793.969	-0.0366761	0.076359	-0.0682858	0.0616919	-0.0415843	0.0414615	-0.0562103	0.0341869	0.0342332	0.0735262	16.2282	0.00622182	0.110373
DIO1	30.2875	0.545373	0.29722	0.29279	0.238066	-0.307242	0.159469	-0.137415	0.131766	-0.454437	0.286524	16.2263	0.00622682	0.110373
PMM2	330.714	-0.0379146	0.131421	-0.253879	0.106195	0.0171565	0.0713706	-0.0541326	0.0587912	0.135001	0.126371	16.2315	0.00621319	0.110373
ASAP1-IT2	32.7458	0.311215	0.275095	0.0791603	0.220016	0.230299	0.146992	0.133122	0.119943	0.126109	0.256637	16.2323	0.00621117	0.110373
KEL	94.5325	0.494888	0.271819	-0.488019	0.219364	0.00503303	0.147439	-0.291697	0.121525	0.281871	0.261273	16.2219	0.00623826	0.110454
NLGN4Y	146.001	0.777624	0.195177	-0.303375	0.151863	0.003727	0.104299	0.0619913	0.0852222	-0.076505	0.175188	16.2067	0.00627793	0.111095
ARSA	3348.65	-0.0768693	0.0712209	0.105228	0.057516	0.0797475	0.0385912	-0.0135829	0.0317494	0.0179201	0.0682225	16.2022	0.00628994	0.111243
ITLN1	2060.2	2.49835	0.707159	-0.591999	0.546421	0.588864	0.366632	-0.586305	0.30159	0.0363434	0.647979	16.2009	0.00629331	0.111243
PCDHAC2	78.252	-0.0330895	0.237713	-0.554998	0.192505	0.13951	0.129908	-0.0175307	0.10735	-0.201303	0.232407	16.1808	0.00634638	0.11209
MIR1-1HG	5.87245	0.183862	0.38336	0.240584	0.305285	0.426654	0.202036	-0.54029	0.167187	0.184406	0.362332	16.1801	0.00634831	0.11209
CPLX1	879.701	-0.141182	0.181565	0.0879104	0.146616	0.203666	0.0983466	0.00674147	0.0808715	0.369086	0.173674	16.1769	0.0063568	0.112177
ANXA2P2	221.228	-0.135706	0.197889	0.0651506	0.159843	-0.227166	0.107303	-0.143823	0.0884253	0.0280341	0.190142	16.1742	0.00636395	0.112241
HIST1H2BM	6.0961	0.708073	0.655378	0.90999	0.505196	-0.185343	0.330583	0.469496	0.269299	-1.17701	0.590274	16.1721	0.0063695	0.112277
FOLR3	227.961	-0.252651	0.361572	0.677092	0.292008	-0.593574	0.195905	0.479435	0.161245	0.208596	0.346251	16.1613	0.0063983	0.112659
SCFD1	2298.91	-0.0299416	0.0642598	-0.0356015	0.0518983	-0.0616295	0.0348411	-0.0324944	0.0286833	0.0347484	0.0616475	16.1616	0.00639755	0.112659
PCOLCE2	976.172	0.130651	0.246539	0.16663	0.199078	0.271735	0.133557	-0.305972	0.10987	0.356275	0.236051	16.1568	0.00641042	0.112679
AC004383.3	8.00141	0.0304689	0.299937	0.532665	0.235452	-0.110585	0.15194	0.193541	0.123597	0.312859	0.260178	16.1574	0.00640875	0.112679
ASIC3	370.555	0.179251	0.126078	0.0433156	0.101698	0.128393	0.0682491	0.0015335	0.0561279	-0.144572	0.120703	16.1596	0.00640299	0.112679
FBXL7	1851.93	0.11172	0.110327	0.0963267	0.0890676	-0.020817	0.0597572	0.112707	0.0491509	0.0703444	0.105578	16.1556	0.00641364	0.112679
LINC01993	25.1249	-0.0914896	0.370113	-0.172818	0.298926	0.00414501	0.20082	-0.0476019	0.165184	1.24949	0.35126	16.1485	0.00643278	0.112925
PIGW	355.934	0.00267556	0.179107	-0.257414	0.144695	-0.0460884	0.0971852	-0.128706	0.0800547	0.210158	0.172041	16.1477	0.00643476	0.112925
SYNPO2L	260.882	0.0988084	0.353178	0.323907	0.285085	0.491894	0.191141	0.162229	0.157154	-0.113798	0.337711	16.141	0.00645276	0.113178
AGA	655.835	0.121408	0.106198	-0.178633	0.0857705	-0.0608419	0.0576274	0.039236	0.0474623	-0.230351	0.102187	16.1394	0.00645712	0.113192
TTF2	897.451	-0.0848409	0.0895054	0.010976	0.0722875	0.0196928	0.0485207	-0.131817	0.0399469	0.127952	0.0858365	16.1356	0.00646733	0.113309
DARS2	676.58	-0.114549	0.095488	-0.0508279	0.07715	-0.0268874	0.0518181	-0.0902692	0.0427037	0.0967155	0.091817	16.1318	0.00647758	0.113363
COA1	1657.79	-0.0278867	0.0479181	-0.0541476	0.0387002	0.0875702	0.0259939	-0.0646635	0.0213997	0.0468547	0.0460018	16.1322	0.00647658	0.113363
GPR137C	160.1	0.38091	0.17655	0.132249	0.142168	-0.305089	0.0954302	0.075288	0.0786134	0.0484735	0.1688	16.1276	0.00648899	0.1135
MMRN1	2868.71	-0.74882	0.219014	0.44984	0.176889	-0.139451	0.118677	0.138614	0.0976275	0.21269	0.209748	16.1258	0.00649385	0.113523
ATP13A2	2941.86	-0.111421	0.0946018	-0.149547	0.0764105	0.00698239	0.0512817	-0.000592782	0.0421932	0.0787873	0.0906592	16.1117	0.00653217	0.114067
FUT8-AS1	11.9422	0.193113	0.236739	0.0625512	0.189573	0.162513	0.127456	-0.398515	0.10657	0.185337	0.230563	16.1128	0.00652942	0.114067
HEPH	2314.77	0.0876199	0.122012	0.133191	0.0985189	-0.0446315	0.0661005	0.148051	0.0543751	-0.000246308	0.116822	16.1047	0.00655153	0.114342
EEF1B2P3	95.3608	-0.196367	0.164568	0.0468852	0.133027	-0.209456	0.0894317	-0.0558563	0.0739498	0.124079	0.158963	16.0942	0.00658017	0.114527
PIK3IP1	5823.24	0.103177	0.145585	0.073338	0.117571	0.100954	0.0788852	0.112572	0.0648901	-0.190976	0.139425	16.0967	0.00657327	0.114527
SLC25A40	730.712	-0.0965502	0.0892034	0.0462987	0.0720495	-0.0618148	0.0483757	-0.0910729	0.039856	-0.123248	0.0857874	16.0946	0.00657907	0.114527
GTF2H3	921.703	0.0481941	0.103647	-0.142632	0.0837177	-0.0573155	0.0562281	-0.06656	0.0463127	0.0871916	0.0995368	16.0965	0.00657385	0.114527
AC022210.2	28.7149	-0.336032	0.186019	-0.0823717	0.151109	-0.0507161	0.101997	-0.0929171	0.0846867	0.308867	0.181048	16.0975	0.00657126	0.114527
DCTD	3207.37	-0.0636135	0.0623423	-0.0581483	0.0503525	-0.00498777	0.0338001	-0.0408755	0.0278184	0.140599	0.059761	16.0915	0.00658758	0.114593
ANKEF1	204.08	-0.0490417	0.174431	-0.129623	0.140967	-0.0119579	0.0947328	-0.230893	0.0781863	0.174102	0.168221	16.0866	0.00660101	0.114763
HACD1	629.417	-0.0120056	0.117873	-0.102904	0.0952193	-0.0773702	0.0639529	-0.0425343	0.0526858	-0.187178	0.113425	16.081	0.00661661	0.114972
KIAA1551	4375.08	-0.00760771	0.116376	0.222755	0.0939775	-0.0218734	0.063051	0.0926065	0.0518666	-0.044068	0.111439	16.0763	0.00662952	0.11507
C11orf1	330.789	0.0864931	0.100848	-0.166809	0.0814649	-0.0508117	0.0548282	-0.0501979	0.0452498	-0.0262141	0.0974187	16.0764	0.00662926	0.11507
CD163L1	361.963	-0.022782	0.2034	0.228145	0.164224	-0.110401	0.110187	-0.270337	0.0907048	0.437696	0.194738	16.0718	0.00664211	0.115226
MMAB	1419.4	0.0130205	0.112113	-0.223416	0.0905632	0.020805	0.0608066	-0.0727439	0.0500564	0.118386	0.107566	16.0699	0.00664744	0.115255
MYL1	37.426	0.634515	0.483684	0.739323	0.388881	-0.39201	0.260471	-0.292167	0.214723	-0.724642	0.464217	16.0675	0.00665387	0.115303
CTD-3064M3.7	238.181	0.89753	0.291267	-0.582456	0.235047	0.363862	0.157813	-0.162607	0.129786	0.391366	0.278751	16.06	0.00667481	0.115401
ADGRL3	547.883	0.391785	0.208618	0.0761535	0.16835	-0.0756026	0.112948	0.253415	0.0928903	-0.0657476	0.199556	16.0578	0.00668111	0.115401
ICAM1	20682.2	-0.00170555	0.254453	-0.468865	0.205499	-0.0993886	0.137882	0.0459852	0.113423	0.175853	0.243692	16.0577	0.00668131	0.115401
C1orf198	10455.2	0.0300673	0.116647	0.0654095	0.0942017	-0.00207354	0.0632048	0.164901	0.0519912	-0.180207	0.111709	16.06	0.00667482	0.115401
TFF2	2.0671	1.6593	0.696041	-0.521453	0.537153	0.30467	0.365645	-0.432705	0.30209	-2.13111	0.747075	16.0618	0.00666991	0.115401
CAMK2B	66.7019	0.408572	0.283866	-0.0782577	0.228607	0.412338	0.153259	-0.361762	0.126093	0.0199632	0.271736	16.0584	0.00667917	0.115401
OTX1	28.1993	0.851034	0.418565	0.637904	0.335053	-0.262308	0.224166	-0.151521	0.18488	-0.018067	0.397958	16.0534	0.00669322	0.115418
FER1L5	89.8425	0.562274	0.262262	-0.0610294	0.211288	0.1649	0.141825	-0.302694	0.116752	-0.298557	0.251776	16.0554	0.00668758	0.115418
GSS	2031.7	-0.0997929	0.0740137	-0.0816467	0.0597858	0.0378463	0.0401324	-0.0758304	0.0330283	0.0750217	0.070978	16.0544	0.00669043	0.115418
DPRX	14.1177	0.318465	0.436835	0.654737	0.348187	-0.102726	0.231426	0.0164199	0.190238	0.872146	0.404185	16.0519	0.00669744	0.115428
H1FX-AS1	346.349	0.277943	0.172644	0.171564	0.139262	0.0424842	0.093431	0.0672273	0.076854	-0.0926334	0.165143	16.0504	0.00670159	0.115437
GCLC	1727.84	0.234018	0.146331	-0.0642766	0.118161	0.0590459	0.0792881	-0.195637	0.0652327	-0.179309	0.140217	16.0398	0.00673127	0.115856
IGKV1-5	2002.84	0.306957	0.365167	0.775491	0.294887	-0.155476	0.197844	-0.154126	0.162753	0.459825	0.34967	16.0391	0.0067332	0.115856
INAFM1	1424.46	-0.0097152	0.116496	0.086704	0.0940579	0.090191	0.0630979	0.0635938	0.0518902	0.12417	0.111455	16.0334	0.00674938	0.11606
C14orf166	4173.49	-0.0629199	0.0641052	-0.0632863	0.0517733	-0.0288844	0.0347475	-0.0052295	0.0285918	0.130041	0.0614252	16.0323	0.00675238	0.11606
LIMCH1	19419.4	0.00373618	0.135395	0.0223125	0.109345	0.0340463	0.0733661	0.193466	0.0603508	-0.1484	0.129667	16.0208	0.00678501	0.116557
MPZ	279.021	0.309092	0.166086	0.240865	0.133858	-0.18142	0.0897613	-0.0627016	0.073899	-0.0516367	0.158905	16.0177	0.00679383	0.116605
PLD4	74.442	-0.574992	0.276927	0.631396	0.223878	-0.359594	0.149928	-0.156681	0.123665	-0.0858743	0.266244	16.0172	0.0067951	0.116605
DUSP4	1489.73	0.0675811	0.138425	0.0681213	0.111767	0.0262662	0.0749848	0.177224	0.0616705	-0.154312	0.132517	16.0141	0.0068039	0.116692
IGLV2-33	4.08197	1.05565	0.517016	0.211394	0.403351	-0.183035	0.270942	-0.351677	0.226468	1.3009	0.471163	16.0107	0.00681357	0.116707
CANT1	2430.44	-0.247688	0.0902156	0.0138537	0.0728744	-0.00960711	0.048902	-0.0347672	0.0402412	0.143354	0.0864635	16.0107	0.0068136	0.116707
AC073621.2	2.41505	0.877809	0.467158	0.305374	0.343968	0.233343	0.225623	0.033495	0.183741	-0.0798735	0.399256	16.0099	0.00681581	0.116707
PAX3	1.4361	-0.671834	0.653332	1.13983	0.529265	-0.533583	0.34273	-0.270365	0.293507	1.75649	0.585605	16.0045	0.00683126	0.116909
NOTCH2NL	232.678	-0.019228	0.140611	-0.0863706	0.113525	0.150424	0.0761972	0.136799	0.062586	-0.282387	0.13476	16.0014	0.00684006	0.116951
BTG1	12872.4	-0.141548	0.10949	0.229169	0.0884233	-0.0403922	0.0593264	0.12142	0.0488018	-0.0597414	0.104853	16.0011	0.00684108	0.116951
LYPD6	48.2429	0.47925	0.293218	-0.152929	0.236227	-0.321392	0.158865	-0.012021	0.130985	-0.637265	0.283788	15.9936	0.0068623	0.11725
JMJD6	2728.84	-0.0327526	0.121476	0.185505	0.0980912	-0.110275	0.0658088	0.0837756	0.0541353	0.287059	0.11628	15.9901	0.00687246	0.117361
MAL2	4360.1	-0.0867684	0.170439	-0.213277	0.137653	-0.0239915	0.0923659	-0.0937025	0.0759871	-0.179521	0.163285	15.9866	0.00688251	0.117406
IGHV3OR15-7	1.73474	0.199963	0.616807	0.661496	0.488281	-0.540569	0.323261	-0.118072	0.275379	1.70997	0.554637	15.9873	0.0068804	0.117406
AC002128.5	5.89258	0.261128	0.231084	-0.301327	0.18583	-0.104206	0.128679	-0.0995185	0.110064	-0.534023	0.260625	15.981	0.00689858	0.117617
CCDC184	89.5183	0.640448	0.223832	0.00588965	0.179844	0.0144448	0.12067	0.0924673	0.0992212	0.157915	0.212982	15.9765	0.00691157	0.117712
DPYSL4	167.008	0.14618	0.310148	0.231929	0.250324	0.0699773	0.167874	0.0945844	0.138081	0.729248	0.296311	15.9769	0.0069104	0.117712
GPR162	1689.39	0.116321	0.16556	0.242582	0.133678	0.0914712	0.0896789	-0.0499778	0.0737704	0.101297	0.158494	15.9729	0.00692199	0.117826
GUK1	15124.3	0.0389169	0.0878061	0.0455401	0.0709102	0.0556032	0.0475775	0.0728245	0.0391365	0.0265766	0.0840853	15.969	0.00693314	0.117953
GSN	38046.3	0.137335	0.145024	0.186519	0.117121	0.0822555	0.0785829	-0.0154136	0.0646426	0.0404734	0.138887	15.9594	0.00696081	0.11836
MRPS7	1949.85	-0.0624939	0.0795364	-0.0987764	0.0642459	0.025966	0.0431303	-0.0809909	0.035503	0.131685	0.0762873	15.9553	0.00697279	0.1185
NELL1	7.59461	1.43377	0.505595	-0.0593106	0.392399	-0.0291568	0.264478	0.467289	0.215641	-0.279569	0.461563	15.9517	0.00698348	0.118618
FAM50B	406.149	-0.0320526	0.12342	-0.158298	0.0997321	-0.0667131	0.06705	-0.04867	0.0552935	-0.0060114	0.118931	15.9482	0.00699339	0.118723
GJC1	1855.51	0.164642	0.147316	0.154768	0.118938	0.014852	0.0797932	0.0730178	0.0656326	0.157813	0.14099	15.9436	0.00700688	0.118888
LYPLA1	1916.24	-0.0252448	0.086641	-0.086665	0.0699781	-0.0549509	0.0469763	-0.0476512	0.0386681	0.000951932	0.0831116	15.9386	0.00702166	0.119075
GSTCD	364.631	-0.128148	0.0921328	-0.12784	0.0744807	0.0211919	0.0500763	-0.0335574	0.0412648	0.0983968	0.0886736	15.9364	0.00702799	0.119119
CYP2F1	122.773	1.35811	0.581984	0.273217	0.469495	-0.100791	0.314991	-0.540466	0.259249	-0.803432	0.558148	15.9325	0.0070396	0.11918
IARS2	3857.05	-0.0788192	0.0720125	-0.0349224	0.0581632	-0.032736	0.039037	-0.0595396	0.0321279	0.0951595	0.0690352	15.926	0.00705868	0.11918
CTD-2297D10.2	3.27066	-0.849211	0.819478	0.969281	0.665377	0.12954	0.440532	0.807105	0.358267	0.835305	0.748181	15.9299	0.00704705	0.11918
CD70	35.7112	0.106703	0.289062	0.645712	0.231403	-0.0827674	0.154175	0.067912	0.126506	0.0349656	0.270561	15.9303	0.00704597	0.11918
MCCC2	2275.93	-0.0314277	0.0853111	-0.125371	0.0689101	0.000712951	0.0462601	-0.0662587	0.0380789	0.00105595	0.0818556	15.925	0.00706164	0.11918
EFTUD2	4109.44	-0.109112	0.0821162	-0.0787052	0.0663234	0.0224789	0.0445086	-0.0750295	0.0366215	0.135909	0.0786848	15.9331	0.00703758	0.11918
PCDHB12	212.216	0.220307	0.121499	-0.0601828	0.0978195	0.121425	0.0656518	0.0193302	0.0539142	0.1746	0.115593	15.9285	0.00705114	0.11918
AC007405.4	123.639	-0.269766	0.290031	0.0249697	0.234425	0.0105593	0.157394	-0.319165	0.129704	-0.559561	0.280174	15.9259	0.00705882	0.11918
FAF1	2045.29	-0.0579664	0.0577027	-0.0673256	0.0466085	-0.0261014	0.0312983	-0.00961558	0.025769	0.0474536	0.0553814	15.9166	0.00708615	0.11953
PLEKHS1	666.186	1.1324	0.524258	0.598479	0.423257	-0.105147	0.283962	-0.398008	0.233607	-0.300193	0.502002	15.9127	0.00709771	0.119662
LAMB2	22792.1	-0.0163149	0.0773519	0.0924016	0.0624689	0.0428667	0.0419139	0.0574498	0.0344788	-0.0558901	0.0740804	15.9049	0.00712081	0.119987
DLX3	18.9197	-0.262661	0.284526	0.41916	0.230064	-0.570381	0.154546	0.0928869	0.129117	-0.00582951	0.278741	15.9034	0.00712524	0.119998
GSTA1	458.336	0.9894	0.514457	0.330681	0.415356	-0.242541	0.278672	-0.610171	0.229282	-0.109013	0.492752	15.9013	0.0071317	0.120043
LTV1	1712.97	0.0248874	0.124679	-0.231718	0.1007	0.012104	0.0675899	-0.0962043	0.0556187	0.0965607	0.119518	15.8938	0.0071538	0.12016
TMEM241	456.361	-0.224666	0.0985142	-0.00162761	0.0796318	-0.00381944	0.0534752	-0.0913257	0.0440689	0.0616616	0.094778	15.894	0.00715319	0.12016
EML6	277.578	0.345742	0.229187	-0.00798975	0.184933	-0.0428849	0.124103	0.30586	0.10205	-0.486721	0.219491	15.8956	0.00714851	0.12016
RP11-33A14.1	16.6751	-0.259502	0.341611	0.556269	0.27492	0.257123	0.182338	0.252331	0.149082	0.515133	0.316829	15.8959	0.00714765	0.12016
CELA2A	26.2414	0.937448	0.566687	0.58392	0.455096	0.0385182	0.304879	-0.265973	0.251125	-1.34411	0.546431	15.8873	0.00717325	0.120423
CACNA1C	2806.17	0.0291059	0.113604	0.138103	0.0917337	0.0375326	0.061545	0.0785882	0.0506256	0.0421075	0.108766	15.874	0.00721303	0.121001
FAM107A	14315.3	0.11622	0.23873	0.193281	0.192799	0.133308	0.12936	0.181811	0.106412	-0.0234972	0.228629	15.8733	0.00721527	0.121001
ATP13A4-AS1	79.0016	1.09412	0.427824	-0.258156	0.345273	-0.0478487	0.231987	-0.439278	0.191232	-0.537899	0.413139	15.8706	0.00722336	0.12106
DUXA	2.30159	1.42612	0.68414	0.399098	0.508012	-0.0838013	0.336602	0.519845	0.274616	-0.619816	0.599076	15.8696	0.00722646	0.12106
B3GNT7	2415.11	-0.165388	0.15928	-0.212175	0.128649	0.161161	0.0863275	-0.156149	0.0710198	-0.144608	0.152633	15.8646	0.00724145	0.121247
CHL1-AS2	4.96737	0.811639	0.345725	-0.238723	0.266714	0.421788	0.180179	-0.323935	0.146997	0.213883	0.314444	15.861	0.0072523	0.121332
LRRC40	680.906	-0.0391889	0.0803326	-0.101116	0.0648971	-0.0537148	0.0436102	-0.00234972	0.0359333	-0.0119934	0.0772893	15.8604	0.00725415	0.121332
AL163953.3	14.0213	0.15851	0.188362	0.0582933	0.150319	-0.0102949	0.101258	-0.290811	0.084704	-0.0490964	0.184864	15.8569	0.00726483	0.121447
EZH1	5973.2	0.0322181	0.0857555	0.0690421	0.0692508	0.0583032	0.0464652	0.0591304	0.0382224	-0.0344476	0.0821242	15.8544	0.00727227	0.121507
IGKV2D-18	0.834795	0.254147	0.85036	1.36888	0.666732	-0.89491	0.432999	0.347354	0.3692	1.59667	0.738801	15.8526	0.00727765	0.121533
ADAMTS9-AS2	344.766	0.271638	0.209942	0.0620829	0.169357	0.156271	0.113598	0.128393	0.0933752	-0.1923	0.200646	15.8424	0.00730888	0.121885
RP11-519G16.5	8.56413	-0.306611	0.451116	-0.652239	0.36672	0.37573	0.247473	-0.654654	0.204098	0.197323	0.441463	15.8406	0.00731408	0.121885
FATE1	9.72102	0.0159181	0.429239	-0.136043	0.345555	0.570439	0.230863	-0.407273	0.188708	-1.06636	0.423575	15.8407	0.00731397	0.121885
HIST1H2BI	5.38127	0.258062	0.536797	0.334815	0.421029	-0.417527	0.27929	0.83838	0.224458	-0.233061	0.47397	15.8441	0.00730355	0.121885
LINC00605	12.6602	0.789398	0.369151	-0.734842	0.295695	0.232897	0.200279	-0.454033	0.164672	0.226442	0.353939	15.8379	0.00732242	0.121896
HAUS7	216.765	0.0727572	0.123141	0.0619798	0.0992621	0.105044	0.0665629	0.0749989	0.0546796	-0.151704	0.117657	15.8385	0.0073207	0.121896
KRT8P26	9.78145	0.0991406	0.264496	0.360764	0.211058	-0.20953	0.140983	0.341979	0.116962	-0.484679	0.258138	15.8345	0.00733273	0.121939
GRSF1	3680.34	-0.0473759	0.0551419	-0.0493363	0.0445378	-0.0460239	0.0298994	0.00159062	0.0246129	-0.00832426	0.0529052	15.8348	0.0073319	0.121939
C2orf82	23.7814	0.0350121	0.23694	0.553258	0.189743	-0.404931	0.126372	0.0105268	0.104838	-0.0502989	0.226204	15.8322	0.00733999	0.121955
AC002451.3	6.42723	0.489572	0.311099	-0.307857	0.247189	0.504785	0.167564	-0.360547	0.137192	0.304108	0.293313	15.8317	0.00734136	0.121955
PLCH2	671.714	0.449455	0.225901	0.130998	0.182338	0.0297224	0.122333	0.0908335	0.100622	-0.461926	0.2163	15.8227	0.00736889	0.122026
EBPL	988.005	-0.123581	0.0984729	-0.086082	0.0795548	0.00670483	0.0534155	-0.0900306	0.0439812	0.122227	0.0945117	15.8215	0.00737258	0.122026
PHLDB1	9277.26	0.141824	0.11192	-0.0597979	0.0903838	-0.0216365	0.0606455	0.166607	0.0498869	0.0399831	0.107182	15.824	0.00736483	0.122026
RP11-17A4.2	25.6335	-0.548983	0.802438	0.379852	0.648328	0.143635	0.434347	0.177846	0.357029	2.26144	0.764583	15.8279	0.00735293	0.122026
CELA3B	46.0108	0.588338	0.672048	1.09264	0.54163	0.0199017	0.362937	-0.348002	0.298801	-1.54488	0.646463	15.8255	0.00736032	0.122026
AC004019.13	17.09	0.230488	0.278366	-0.00961008	0.223332	0.235023	0.150033	0.222276	0.123027	-0.481687	0.268887	15.8246	0.00736301	0.122026
IL18BP	2608.3	0.0719966	0.155189	-0.261571	0.125331	0.190224	0.0841	-0.122924	0.0691799	0.436502	0.148611	15.823	0.0073681	0.122026
AKAP8L	4566.71	0.0443889	0.0715616	0.0288439	0.0577832	0.0840513	0.0387706	0.0122875	0.0318908	0.0177023	0.0685177	15.8127	0.00739958	0.122409
CLEC2D	1596.6	0.140062	0.155446	0.201654	0.125501	0.00196814	0.0841943	0.110077	0.0692508	-0.220239	0.148807	15.8101	0.00740754	0.122477
PLEKHG1	3496.7	-0.0823552	0.169427	-0.135234	0.136832	-0.0796901	0.0918122	0.240427	0.0755214	0.135119	0.162249	15.8022	0.00743196	0.122817
GAPDHP1	54.3528	-0.373405	0.216884	0.192153	0.175393	-0.188593	0.117683	-0.194091	0.0973772	0.125795	0.209591	15.7919	0.00746396	0.123282
EXOSC5	353.303	-0.197994	0.131415	-0.109149	0.106238	0.0307835	0.0713952	-0.123671	0.0588516	0.110081	0.126521	15.7879	0.00747644	0.123424
CLNS1A	2003.95	-0.0858512	0.0567402	-0.0382206	0.0458324	-0.0198952	0.030777	-0.031107	0.0253412	0.026019	0.0544668	15.7842	0.007488	0.12343
CD180	237.543	-0.0247951	0.242351	0.0773712	0.195754	-0.106766	0.131415	-0.351222	0.108342	0.459595	0.232741	15.7829	0.00749203	0.12343
ECE2	179.383	-0.218182	0.209982	-0.237752	0.169739	0.0029859	0.114045	-0.152072	0.0940165	0.240791	0.202148	15.7828	0.00749242	0.12343
KRT18P22	5.15644	-0.652298	0.387102	0.763651	0.313462	0.140496	0.198431	0.213759	0.159346	0.178333	0.335883	15.7861	0.00748204	0.12343
NCR3LG1	363.264	0.262468	0.200632	-0.418982	0.162028	-0.0464857	0.108811	-0.0830468	0.0895699	-0.0239305	0.192575	15.7805	0.00749947	0.123483
BRIX1	913.679	0.0187349	0.116143	-0.144183	0.0938017	-0.0778601	0.0629745	-0.0546302	0.0518414	0.128813	0.111397	15.7783	0.00750653	0.123535
NAP1L2	126.708	0.253599	0.149526	0.0589779	0.120508	-0.0366687	0.0809919	0.109226	0.0668253	0.256674	0.143222	15.7751	0.00751629	0.123631
AC005336.4	7.64582	0.731171	0.504175	0.267234	0.401221	0.163098	0.268109	-0.713806	0.222355	-0.296523	0.48819	15.7736	0.00752093	0.123643
INHBB	664.342	-0.11635	0.242142	0.0869344	0.195551	0.0866952	0.131206	0.143902	0.107931	0.57872	0.231783	15.768	0.00753852	0.123811
OMG	510.504	0.246822	0.274513	0.505096	0.221608	-0.0977968	0.148643	-0.119135	0.122301	-0.424957	0.262959	15.7667	0.00754284	0.123811
NEIL3	23.327	-0.717936	0.331955	0.135475	0.269035	-0.332964	0.180776	0.0117364	0.149746	-0.185663	0.324099	15.7679	0.00753899	0.123811
LINC00906	3.02444	0.134361	0.709053	1.17393	0.561044	0.272178	0.364087	0.304856	0.297887	-0.111139	0.639268	15.761	0.00756051	0.123923
GRIN2C	55.6748	0.025304	0.25186	-0.0276048	0.203374	0.373182	0.136482	-0.235538	0.112324	0.547302	0.240633	15.7608	0.00756137	0.123923
DCT	35.1816	0.247761	0.239576	0.381586	0.191953	-0.105276	0.128314	0.150087	0.105601	-0.418877	0.228472	15.761	0.00756053	0.123923
IGKV1-37	10.443	0.138585	0.513009	1.10235	0.409211	0.041754	0.270369	-0.167985	0.222958	0.648369	0.476732	15.7554	0.00757814	0.124131
CACNA1G	133.972	0.0718113	0.282717	0.30204	0.228048	-0.0394691	0.152893	-0.231033	0.125796	0.865887	0.269605	15.7519	0.00758945	0.124131
MGP	31568.5	-0.0660717	0.168666	0.30862	0.136215	-0.031934	0.091393	0.136564	0.0751798	0.11819	0.161525	15.7518	0.00758975	0.124131
GNL2	2870.23	0.0486698	0.0998253	-0.184249	0.0806192	-0.0512418	0.054105	0.00114224	0.0445148	0.10482	0.0956452	15.7536	0.00758386	0.124131
GSDMB	1116.98	0.0513472	0.132894	0.240394	0.107275	0.0282563	0.0719527	0.023734	0.0591792	-0.115091	0.127166	15.7474	0.00760366	0.124295
KCNK15-AS1	22.2823	0.164706	0.191762	0.0116933	0.153106	0.112643	0.102622	0.19129	0.0838102	-0.312209	0.182373	15.7453	0.00761031	0.12434
SLC6A19	3.14269	-2.21048	0.63479	0.115185	0.527519	0.511642	0.352864	-0.0154471	0.286852	-0.837586	0.63558	15.743	0.00761755	0.124394
PITPNM3	844.647	0.126285	0.175416	-0.386586	0.141696	0.0640428	0.0951338	-0.0740798	0.0782966	-0.241634	0.168367	15.7394	0.00762894	0.124516
DAAM2	3307.8	-0.0436429	0.113486	0.059691	0.0916523	0.0552846	0.0614993	0.131683	0.0505929	-0.0262248	0.108705	15.7354	0.00764157	0.124594
MIR193BHG	27.2161	0.248908	0.155014	0.0589999	0.123694	0.0441943	0.0832188	0.0598655	0.0688133	-0.417095	0.152433	15.7362	0.0076391	0.124594
ITGA7	4063.72	0.0278152	0.19526	0.376322	0.157683	0.0229366	0.105791	-0.0214354	0.0870241	0.252174	0.186965	15.7236	0.00767918	0.125143
RP11-318A15.8	5.60885	-0.396335	0.328264	0.680825	0.263591	0.118725	0.167595	0.300722	0.134488	0.380797	0.278368	15.7195	0.00769213	0.125179
CYP24A1	149.148	2.21922	0.703024	0.230564	0.565987	-0.641775	0.379744	-0.334006	0.312486	0.414893	0.671235	15.7216	0.00768542	0.125179
NACAD	460.434	0.03553	0.126854	0.198299	0.102351	0.032021	0.0686312	0.0676365	0.0564427	-0.0965076	0.121315	15.7192	0.00769326	0.125179
KANK2	19383.7	-0.0644651	0.0940121	0.090655	0.075924	0.0285512	0.0509416	0.106256	0.0419046	0.0025445	0.0900328	15.7037	0.00774285	0.125793
APRT	2991.43	-0.103562	0.105323	-0.114441	0.0850678	0.00132101	0.0570902	-0.0760797	0.0469751	0.185526	0.100924	15.704	0.00774202	0.125793
LINC02145	67.7103	0.184593	0.200738	0.289057	0.161435	0.00166986	0.108091	0.0648669	0.0889093	0.202099	0.190489	15.7042	0.0077415	0.125793
CCNJ	570.267	0.0408149	0.0847741	-0.0870727	0.068455	-0.0512381	0.0459976	-0.0684358	0.0379067	-0.00387321	0.0815547	15.6969	0.00776494	0.126087
MYBPC2	50.4713	0.61276	0.369979	-0.214582	0.298167	-0.195327	0.200272	-0.392935	0.16514	-0.26433	0.356354	15.6905	0.00778556	0.126234
CTIF	4131.4	-0.0269929	0.0832281	0.056022	0.0672104	0.0507751	0.0450961	0.0807474	0.0370962	0.00315862	0.0797038	15.6918	0.00778132	0.126234
MATN1	20.6977	0.0407272	0.244739	0.485702	0.195564	-0.436422	0.12987	-0.0071429	0.1076	0.044919	0.231485	15.6904	0.00778596	0.126234
ZWINT	280.47	-0.46125	0.267381	-0.0580249	0.216033	-0.236853	0.145033	-0.230203	0.119466	0.044165	0.256822	15.6776	0.00782736	0.126776
H2AFZP1	1.99748	-0.798518	0.302933	0.319592	0.257365	-0.346126	0.170594	0.334252	0.144638	-0.179205	0.317591	15.6777	0.00782719	0.126776
ADCY3	3432.51	-0.0560197	0.110753	0.0894581	0.0894401	0.110773	0.0600076	0.0145098	0.0493604	0.17089	0.106042	15.6691	0.00785504	0.127159
DFFA	1788.29	-0.116913	0.0680967	-1.33391e-05	0.0550068	-0.0122816	0.0369274	-0.0217721	0.0304011	0.202127	0.0652868	15.6555	0.00789977	0.127818
ABCF1	4822.39	-0.013143	0.085559	-0.153061	0.0691	-0.024016	0.0463713	-0.00593786	0.0381505	0.0817313	0.0819716	15.6458	0.00793148	0.128266
RANBP17	493.02	-0.083089	0.135342	-0.0516024	0.109332	-0.118075	0.0734149	-0.025054	0.0604613	-0.238294	0.130133	15.6412	0.00794685	0.128449
POU3F1	4.91111	-0.497964	0.353685	0.880303	0.285577	-0.470335	0.186178	-0.0343218	0.157229	-0.402801	0.352263	15.6354	0.0079658	0.12869
AC007405.6	224.793	0.00211213	0.199004	-0.264296	0.160806	0.110798	0.108043	-0.218682	0.0890169	-0.251685	0.191824	15.6324	0.00797596	0.128788
PLPPR4	266.961	0.587342	0.276355	0.0718194	0.22296	-0.309531	0.149653	-0.195004	0.123164	0.235725	0.264447	15.6254	0.007999	0.129095
WNK2	290.241	0.831575	0.305642	-0.1014	0.246599	0.464837	0.16545	-0.31908	0.136094	-0.532232	0.292864	15.6235	0.00800533	0.129131
CTR9	2034.72	0.0169909	0.0975632	-0.0453628	0.0787988	-0.113527	0.0528945	-0.0442191	0.0435453	0.00899233	0.0935957	15.617	0.00802714	0.129417
IGKV3-15	1024.24	0.366029	0.374173	0.658706	0.302136	-0.18331	0.202701	-0.280917	0.166757	0.653716	0.358245	15.613	0.00804031	0.129564
HERC2P4	21.9016	-0.213161	0.324851	-0.253806	0.262975	-0.126586	0.177289	-0.248159	0.146756	-0.101795	0.31715	15.5997	0.00808486	0.130216
SAA3P	1.00932	-0.301656	0.901473	0.227697	0.730594	0.722569	0.481206	-0.578472	0.39679	2.49254	0.809792	15.5932	0.00810678	0.130502
NUP35	386.152	0.0206216	0.11818	-0.138875	0.0954683	-0.109607	0.0641672	-0.00508207	0.0528944	-0.0357143	0.113803	15.5872	0.00812698	0.130761
DOK7	207.26	-0.1283	0.230496	-0.0587612	0.186212	0.255563	0.124973	-0.233985	0.102868	-0.562463	0.221926	15.5799	0.00815162	0.131091
IRF1	8575.87	0.0550693	0.237971	-0.35794	0.192188	0.0593351	0.128952	0.215274	0.106073	0.432974	0.227891	15.5738	0.00817243	0.131359
HSD52	3.34622	0.428535	0.476173	0.255368	0.367817	0.00832842	0.242195	0.350085	0.194903	0.695302	0.400215	15.5624	0.00821098	0.131912
FBXO45	569.061	0.0373162	0.112312	-0.112072	0.0907079	-0.0808365	0.0609323	-0.0779134	0.0502051	0.0756672	0.10792	15.5473	0.00826268	0.132541
BCCIP	1613.46	-0.0471739	0.0891429	-0.0939938	0.071998	-0.0277133	0.0483286	-0.0648392	0.0397769	0.135276	0.0854665	15.5484	0.00825909	0.132541
CHCHD5	520.974	-0.0787456	0.0931714	-0.162728	0.0753094	0.0424117	0.0506351	-0.0480185	0.0417303	0.116443	0.0896718	15.549	0.00825691	0.132541
FLOT2	7815.03	-0.20603	0.0789783	0.00178488	0.0637883	0.00530085	0.0428026	-0.0182949	0.0352142	0.159733	0.0756567	15.5363	0.00830061	0.133082
CALM2	23968.3	0.000395748	0.0727315	-0.123465	0.0587387	-0.0328503	0.0394129	-0.00801032	0.0324222	0.028944	0.0696616	15.5166	0.00836862	0.134105
NTN5	46.1958	0.0258125	0.198649	0.367841	0.159579	-0.0700357	0.106511	0.162591	0.087574	0.0352376	0.187817	15.5149	0.0083744	0.134129
CERS6	946.969	0.0528326	0.120908	0.120832	0.0976111	0.0026465	0.0654907	0.107181	0.0538815	0.121962	0.115742	15.5137	0.00837858	0.134129
CDK2AP2P2	2.42058	0.660052	0.37289	0.109005	0.279625	0.23808	0.185759	-0.0619897	0.151572	-0.73229	0.366942	15.5101	0.00839143	0.134267
CD200R1	114.883	0.224277	0.223204	0.395234	0.179796	-0.256455	0.120513	0.17829	0.0991894	-0.315292	0.213464	15.5016	0.00842107	0.134606
MIOS	1184.84	-0.0344598	0.065013	-0.077456	0.0525173	0.00123007	0.0352782	-0.0633281	0.0290642	0.0278204	0.062509	15.5017	0.00842068	0.134606
KLF5	2522.31	0.0554991	0.187898	-0.103014	0.151751	-0.0786114	0.101826	-0.0927903	0.0837737	-0.481262	0.180068	15.4958	0.00844108	0.134722
RP11-413M3.4	11.4765	-0.19076	0.253117	0.321306	0.20418	0.0635488	0.13575	0.16468	0.111825	0.257819	0.237073	15.4971	0.00843651	0.134722
FASTKD2	1220.75	0.0368407	0.0884946	-0.161043	0.0714775	-0.0110887	0.0479999	-0.052259	0.0395229	-0.00928676	0.084987	15.497	0.0084371	0.134722
P2RY14	504.885	0.130906	0.207398	0.222328	0.167419	-0.0545117	0.112322	0.250416	0.092385	-0.133054	0.198479	15.491	0.00845815	0.134926
ACO1	3190.83	-0.189129	0.0945664	-0.0197522	0.0763798	0.0322316	0.0512534	-0.0868894	0.042169	0.208916	0.0905931	15.4841	0.00848243	0.135246
ALG8	913.632	-0.117741	0.0986505	-0.042277	0.0796932	-0.0769503	0.053511	-0.0298707	0.0440656	0.140315	0.0946688	15.4795	0.00849832	0.135431
VSTM2A	2.57877	1.86796	0.642983	-1.63885	0.507246	0.268009	0.351676	-0.0109866	0.287146	-0.392476	0.634468	15.4713	0.00852731	0.135807
DOCK3	269.133	0.345103	0.171683	-0.0254327	0.138474	0.077749	0.0929576	-0.231366	0.0764898	-0.0448928	0.164436	15.4692	0.00853477	0.135807
HADH	2129.43	0.00903347	0.0918983	-0.0998208	0.0742245	-0.0203827	0.0498254	-0.0718814	0.0410125	-0.11056	0.0881761	15.4693	0.00853465	0.135807
HAPLN4	33.2748	0.13306	0.236798	0.375891	0.19009	0.0238962	0.127093	0.091104	0.104559	0.12679	0.223816	15.4659	0.00854664	0.135928
HSFX2	1.64991	-0.97587	0.740347	0.0679912	0.614287	0.751572	0.40509	0.649398	0.320814	-1.4147	0.736664	15.4644	0.008552	0.135945
GXYLT1P4	9.77774	0.395396	0.327872	0.0053378	0.261014	-0.0735931	0.175428	0.449159	0.143401	0.123445	0.304729	15.4621	0.00855997	0.136004
GPR89A	215.152	0.0965072	0.0944805	-0.116083	0.0762385	-0.066415	0.0513498	0.00208251	0.0423861	0.248085	0.0907724	15.4587	0.00857218	0.136129
GFOD1	3710.7	-0.0401032	0.152611	0.0648805	0.123248	0.123564	0.0826938	0.136823	0.0680233	-0.0187246	0.146152	15.456	0.00858176	0.136202
[truncated: 29,730 more rows]
