# Supplementary material for: The aging transcriptome and cellular landscape of the human lung in relation to SARS-CoV-2
Source: Nat Commun. 2021 Jan 4;12:4. doi: 10.1038/s41467-020-20323-9 (PMC7782551; doi:10.1038/s41467-020-20323-9)
Supplement: Supplementary file 10 — Supplementary Data 7 [file 41467_2020_20323_MOESM10_ESM.xlsx]

## Sheet: Sheet1
genes	category	agecluster_num
A1BG	AgeUp	1
A2M-AS1	AgeUp	1
ABLIM2	AgeUp	1
AC003090.1	AgeUp	1
AC003973.3	AgeUp	1
AC004623.3	AgeUp	1
AC005618.6	AgeUp	1
AC005754.8	AgeUp	1
AC006946.16	AgeUp	1
AC021188.4	AgeUp	1
AC067945.4	AgeUp	1
AC090587.4	AgeUp	1
AC093609.1	AgeUp	1
AC139100.4	AgeUp	1
ACER2	AgeUp	1
ADAMTSL2	AgeUp	1
ADCY1	AgeUp	1
ADCY5	AgeUp	1
ADD1	AgeUp	1
ADRA2C	AgeUp	1
ADSSL1	AgeUp	1
AEBP1	AgeUp	1
AFF1	AgeUp	1
AGAP7P	AgeUp	1
AGT	AgeUp	1
AHDC1	AgeUp	1
AKT3	AgeUp	1
ANKRD37	AgeUp	1
ANKRD62	AgeUp	1
ANTXR2	AgeUp	1
APOD	AgeUp	1
ARHGAP10	AgeUp	1
ARHGDIG	AgeUp	1
ARHGEF17	AgeUp	1
ARHGEF25	AgeUp	1
ASIP	AgeUp	1
ASPN	AgeUp	1
ATP10D	AgeUp	1
ATP8B2	AgeUp	1
B3GAT1	AgeUp	1
BARX1	AgeUp	1
BEGAIN	AgeUp	1
BEND4	AgeUp	1
BHLHE22	AgeUp	1
BRSK1	AgeUp	1
BRSK2	AgeUp	1
BTNL9	AgeUp	1
C10orf10	AgeUp	1
C14orf180	AgeUp	1
C16orf45	AgeUp	1
C20orf202	AgeUp	1
C2orf40	AgeUp	1
C7orf61	AgeUp	1
C9orf172	AgeUp	1
CA3	AgeUp	1
CAB39L	AgeUp	1
CACNA1H	AgeUp	1
CACNA2D3-AS1	AgeUp	1
CALCOCO2	AgeUp	1
CALD1	AgeUp	1
CASR	AgeUp	1
CBLB	AgeUp	1
CBX7	AgeUp	1
CCR10	AgeUp	1
CD72	AgeUp	1
CDC42EP5	AgeUp	1
CDHR5	AgeUp	1
CDKN1B	AgeUp	1
CDKN2A	AgeUp	1
CDO1	AgeUp	1
CEACAM20	AgeUp	1
CECR7	AgeUp	1
CEP68	AgeUp	1
CFD	AgeUp	1
CHRD	AgeUp	1
CHST3	AgeUp	1
CHST7	AgeUp	1
CILP2	AgeUp	1
CLIP3	AgeUp	1
COL10A1	AgeUp	1
COL21A1	AgeUp	1
COLGALT2	AgeUp	1
COMP	AgeUp	1
COX4I2	AgeUp	1
CPE	AgeUp	1
CPED1	AgeUp	1
CPNE7	AgeUp	1
CPXM2	AgeUp	1
CRYAB	AgeUp	1
CSDC2	AgeUp	1
CSRP2	AgeUp	1
CTB-47B11.3	AgeUp	1
CTC-455F18.1	AgeUp	1
CTC-463A16.1	AgeUp	1
CTD-2201E18.5	AgeUp	1
CTD-2314G24.2	AgeUp	1
CTD-2366F13.2	AgeUp	1
CTD-2525P14.5	AgeUp	1
CYP3A7	AgeUp	1
CYP8B1	AgeUp	1
CYSLTR2	AgeUp	1
DACT3	AgeUp	1
DAPL1	AgeUp	1
DDB2	AgeUp	1
DKK3	AgeUp	1
DLG2	AgeUp	1
DLX5	AgeUp	1
DMPK	AgeUp	1
DNAJB4	AgeUp	1
DOK6	AgeUp	1
DPEP1	AgeUp	1
DPF1	AgeUp	1
DPT	AgeUp	1
DRD4	AgeUp	1
DSE	AgeUp	1
DUX4L26	AgeUp	1
DUXAP10	AgeUp	1
DUXAP8	AgeUp	1
EBF1	AgeUp	1
EBF2	AgeUp	1
EBF4	AgeUp	1
EDA2R	AgeUp	1
EFHD1	AgeUp	1
EGLN3	AgeUp	1
ELAVL3	AgeUp	1
ELMO1	AgeUp	1
ELN	AgeUp	1
ELOA2	AgeUp	1
EPHA5	AgeUp	1
EPHA6	AgeUp	1
EPHA7	AgeUp	1
EYA2	AgeUp	1
EYA4	AgeUp	1
F8	AgeUp	1
FAM133CP	AgeUp	1
FAM153B	AgeUp	1
FAM153C	AgeUp	1
FAM180A	AgeUp	1
FAM193B	AgeUp	1
FAM196A	AgeUp	1
FAM229A	AgeUp	1
FAM46A	AgeUp	1
FAM95B1	AgeUp	1
FBLN5	AgeUp	1
FBXO17	AgeUp	1
FBXO31	AgeUp	1
FBXO32	AgeUp	1
FBXW7	AgeUp	1
FGF14	AgeUp	1
FGF17	AgeUp	1
FHL1	AgeUp	1
FLJ21408	AgeUp	1
FMO3	AgeUp	1
FOXC2	AgeUp	1
FOXD2	AgeUp	1
FOXL1	AgeUp	1
FOXO3	AgeUp	1
FRZB	AgeUp	1
FST	AgeUp	1
FXYD1	AgeUp	1
GABRD	AgeUp	1
GAS6	AgeUp	1
GAS6-AS2	AgeUp	1
GATA5	AgeUp	1
GDF5	AgeUp	1
GDF7	AgeUp	1
GDNF	AgeUp	1
GDNF-AS1	AgeUp	1
GEM	AgeUp	1
GLB1L3	AgeUp	1
GLIS1	AgeUp	1
GNRH1	AgeUp	1
GPAA1P1	AgeUp	1
GPAA1P2	AgeUp	1
GPM6B	AgeUp	1
GPX3	AgeUp	1
GRAMD3	AgeUp	1
GRM2	AgeUp	1
GXYLT1P3	AgeUp	1
H2AFJ	AgeUp	1
HAND2-AS1	AgeUp	1
HEBP2	AgeUp	1
HES7	AgeUp	1
HMGB3P7	AgeUp	1
HOXB2	AgeUp	1
HOXB3	AgeUp	1
HOXB4	AgeUp	1
HOXB5	AgeUp	1
HOXB6	AgeUp	1
HOXB-AS3	AgeUp	1
HSPA1B	AgeUp	1
HSPA4L	AgeUp	1
HSPB1	AgeUp	1
HSPB6	AgeUp	1
HSPB7	AgeUp	1
IDO1	AgeUp	1
IGFBP3	AgeUp	1
IGFBP7	AgeUp	1
IGSF21	AgeUp	1
IL13	AgeUp	1
IL20RB	AgeUp	1
ILDR2	AgeUp	1
INMT	AgeUp	1
IQSEC1	AgeUp	1
IQSEC3	AgeUp	1
ISCU	AgeUp	1
ITGA1	AgeUp	1
ITGB5	AgeUp	1
ITGBL1	AgeUp	1
ITIH3	AgeUp	1
ITPR1	AgeUp	1
JADE2	AgeUp	1
JPH4	AgeUp	1
KALRN	AgeUp	1
KB-1460A1.5	AgeUp	1
KB-1517D11.4	AgeUp	1
KCNA5	AgeUp	1
KCNE4	AgeUp	1
KCNMB2-AS1	AgeUp	1
KIF7	AgeUp	1
KLC1	AgeUp	1
KLF17	AgeUp	1
KLHL30-AS1	AgeUp	1
LA16c-60H5.7	AgeUp	1
LAMC3	AgeUp	1
LCAT	AgeUp	1
LCN10	AgeUp	1
LDB3	AgeUp	1
LEFTY2	AgeUp	1
LGI4	AgeUp	1
LINC00176	AgeUp	1
LINC00222	AgeUp	1
LINC00294	AgeUp	1
LINC00603	AgeUp	1
LINC00670	AgeUp	1
LINC00844	AgeUp	1
LINC00924	AgeUp	1
LINC00960	AgeUp	1
LINC01021	AgeUp	1
LINC01088	AgeUp	1
LINC01474	AgeUp	1
LINC01554	AgeUp	1
LINC01759	AgeUp	1
LIPN	AgeUp	1
LL22NC03-N14H11.1	AgeUp	1
LMBR1L	AgeUp	1
LMOD1	AgeUp	1
LOX	AgeUp	1
LOXHD1	AgeUp	1
LRCH1	AgeUp	1
LRCOL1	AgeUp	1
LTBP3	AgeUp	1
MAN2B2	AgeUp	1
MAP1B	AgeUp	1
MAP3K3	AgeUp	1
MAP7D3	AgeUp	1
MASP1	AgeUp	1
MAST3	AgeUp	1
MCC	AgeUp	1
MEF2B	AgeUp	1
MEF2C-AS1	AgeUp	1
MEG3	AgeUp	1
MESTP1	AgeUp	1
MFAP4	AgeUp	1
MFGE8	AgeUp	1
MGAT4C	AgeUp	1
MINDY4	AgeUp	1
MIR497HG	AgeUp	1
MMP2	AgeUp	1
MOCS1	AgeUp	1
MPPED2	AgeUp	1
MSRB3	AgeUp	1
MTHFD2P1	AgeUp	1
MUSK	AgeUp	1
MXI1	AgeUp	1
MYCBP2	AgeUp	1
MYH10	AgeUp	1
MYOZ1	AgeUp	1
N4BP3	AgeUp	1
NALCN	AgeUp	1
NALCN-AS1	AgeUp	1
NBL1	AgeUp	1
NCKIPSD	AgeUp	1
NEGR1	AgeUp	1
NFASC	AgeUp	1
NFATC4	AgeUp	1
NFYB	AgeUp	1
NLGN2	AgeUp	1
NOS2	AgeUp	1
NOX4	AgeUp	1
NPAS3	AgeUp	1
NPC1L1	AgeUp	1
NPR2	AgeUp	1
NPY5R	AgeUp	1
NR2F2	AgeUp	1
NTF3	AgeUp	1
NTRK2	AgeUp	1
NTRK3	AgeUp	1
NUGGC	AgeUp	1
NUMBL	AgeUp	1
OBP2A	AgeUp	1
PALLD	AgeUp	1
PARD6G	AgeUp	1
PBX4	AgeUp	1
PCDH10	AgeUp	1
PCDHA2	AgeUp	1
PCDHA3	AgeUp	1
PCDHA4	AgeUp	1
PCDHA5	AgeUp	1
PCDHA6	AgeUp	1
PCDHB10	AgeUp	1
PCDHB14	AgeUp	1
PCDHB2	AgeUp	1
PCDHB4	AgeUp	1
PCDHB9	AgeUp	1
PCDHGA1	AgeUp	1
PCDHGA12	AgeUp	1
PCDHGA7	AgeUp	1
PCDHGB1	AgeUp	1
PCDHGB2	AgeUp	1
PDE1A	AgeUp	1
PDE2A	AgeUp	1
PDGFD	AgeUp	1
PDGFRB	AgeUp	1
PDIA2	AgeUp	1
PDZD4	AgeUp	1
PGR-AS1	AgeUp	1
PITX1	AgeUp	1
PKD2	AgeUp	1
PLB1	AgeUp	1
PLCE1	AgeUp	1
PLCG1	AgeUp	1
PLEKHF1	AgeUp	1
PLXDC2	AgeUp	1
PNLDC1	AgeUp	1
PTCHD4	AgeUp	1
RBFOX3	AgeUp	1
RFTN2	AgeUp	1
RNU4-2	AgeUp	1
RP11-135D11.2	AgeUp	1
RP11-146D12.2	AgeUp	1
RP11-17P16.2	AgeUp	1
RP11-50D9.3	AgeUp	1
RP11-54O7.16	AgeUp	1
RP11-83M16.6	AgeUp	1
SCT	AgeUp	1
SOST	AgeUp	1
STARD3	AgeUp	1
SUSD5	AgeUp	1
TMEM130	AgeUp	1
TMEM95	AgeUp	1
TNNT2	AgeUp	1
UNC45B	AgeUp	1
WISP2	AgeUp	1
ABTB1	AgeUp	1
AC025165.8	AgeUp	1
AC068831.6	AgeUp	1
AC074289.1	AgeUp	1
AC093390.1	AgeUp	1
AC114730.11	AgeUp	1
ACTN2	AgeUp	1
APOBEC3H	AgeUp	1
ART3	AgeUp	1
ASTN2	AgeUp	1
CDH22	AgeUp	1
CNOT6L	AgeUp	1
COL11A2	AgeUp	1
COL9A3	AgeUp	1
CTB-92J24.3	AgeUp	1
CXCR4	AgeUp	1
DNAJB1	AgeUp	1
ERO1B	AgeUp	1
GABRP	AgeUp	1
GPR155	AgeUp	1
GZMK	AgeUp	1
HIST1H2BD	AgeUp	1
HIST1H2BE	AgeUp	1
HSPA1A	AgeUp	1
HSPA1L	AgeUp	1
IGHD3-9	AgeUp	1
IGHGP	AgeUp	1
IGHV3-42	AgeUp	1
ITK	AgeUp	1
ITPR1-AS1	AgeUp	1
ITPRIPL1	AgeUp	1
KCNB1	AgeUp	1
KCNK3	AgeUp	1
KIF1A	AgeUp	1
LINC00968	AgeUp	1
LSMEM1	AgeUp	1
LURAP1	AgeUp	1
MTCO3P5	AgeUp	1
MYH7B	AgeUp	1
P2RX2	AgeUp	1
PBXIP1	AgeUp	1
PLN	AgeUp	1
PPP1R1A	AgeUp	1
RP11-159H22.2	AgeUp	1
RP11-178L8.9	AgeUp	1
SLC4A3	AgeUp	1
AC006946.17	AgeUp	1
ADAM33	AgeUp	1
APOBEC2	AgeUp	1
BNIP3P30	AgeUp	1
C1orf64	AgeUp	1
CABP1	AgeUp	1
CAMK1D	AgeUp	1
CHRNA1	AgeUp	1
COL7A1	AgeUp	1
CPT1B	AgeUp	1
CYP26B1	AgeUp	1
DDO	AgeUp	1
DGCR5	AgeUp	1
EDN2	AgeUp	1
FER1L4	AgeUp	1
FGF11	AgeUp	1
FOXD2-AS1	AgeUp	1
GATS	AgeUp	1
HSF4	AgeUp	1
HSPA7	AgeUp	1
HTR1F	AgeUp	1
IGHG4	AgeUp	1
IGHV1-17	AgeUp	1
IGHV3-29	AgeUp	1
IGHVII-49-1	AgeUp	1
IGKV1-33	AgeUp	1
IL12A	AgeUp	1
INSRR	AgeUp	1
KCNT1	AgeUp	1
LOC440461	AgeUp	1
LY6H	AgeUp	1
MSC-AS1	AgeUp	1
MUC13	AgeUp	1
NEK9	AgeUp	1
NEURL1B	AgeUp	1
NLGN4X	AgeUp	1
AC112229.1	AgeDown	2
ACTRT3	AgeDown	2
ACY1	AgeDown	2
ADK	AgeDown	2
ADSL	AgeDown	2
AF186192.6	AgeDown	2
AHCY	AgeDown	2
AHCYL2	AgeDown	2
AIFM1	AgeDown	2
AIMP2	AgeDown	2
AK2	AgeDown	2
AKR1A1	AgeDown	2
ALYREF	AgeDown	2
ANKRD2	AgeDown	2
ANKRD34B	AgeDown	2
ANLN	AgeDown	2
ARG2	AgeDown	2
ARHGAP11A	AgeDown	2
ARMT1	AgeDown	2
ASF1B	AgeDown	2
ASNS	AgeDown	2
ASPM	AgeDown	2
ATP1B1	AgeDown	2
ATP5C1	AgeDown	2
ATP5F1	AgeDown	2
ATP5G3	AgeDown	2
AUNIP	AgeDown	2
AURKA	AgeDown	2
AURKB	AgeDown	2
BCAS2	AgeDown	2
BEND3	AgeDown	2
BEX2	AgeDown	2
BIRC5	AgeDown	2
BNIP1	AgeDown	2
BOLA3	AgeDown	2
BUB1	AgeDown	2
BUB1B	AgeDown	2
C10orf35	AgeDown	2
C19orf48	AgeDown	2
C1QBP	AgeDown	2
C5orf17	AgeDown	2
CACYBP	AgeDown	2
CARNMT1	AgeDown	2
CCDC141	AgeDown	2
CCDC150	AgeDown	2
CCDC58	AgeDown	2
CCL20	AgeDown	2
CCL22	AgeDown	2
CCL3L3	AgeDown	2
CCL4L2	AgeDown	2
CCNB1	AgeDown	2
CCNB2	AgeDown	2
CCNF	AgeDown	2
CCT8	AgeDown	2
CDC20	AgeDown	2
CDC25A	AgeDown	2
CDC25C	AgeDown	2
CDC45	AgeDown	2
CDCA2	AgeDown	2
CDCA5	AgeDown	2
CDCA7L	AgeDown	2
CDCA8	AgeDown	2
CDH16	AgeDown	2
CDK1	AgeDown	2
CDK4	AgeDown	2
CDKN3	AgeDown	2
CDT1	AgeDown	2
CENPA	AgeDown	2
CENPE	AgeDown	2
CENPF	AgeDown	2
CENPM	AgeDown	2
CENPN	AgeDown	2
CENPU	AgeDown	2
CEP55	AgeDown	2
CFAP20	AgeDown	2
CHAC2	AgeDown	2
CHAF1A	AgeDown	2
CHMP4C	AgeDown	2
CKAP2L	AgeDown	2
CKS2	AgeDown	2
CLDN7	AgeDown	2
CLN6	AgeDown	2
CLSPN	AgeDown	2
COPS3	AgeDown	2
COPZ1	AgeDown	2
CSE1L	AgeDown	2
CSF2	AgeDown	2
CTC-526N19.1	AgeDown	2
CTC-573N18.1	AgeDown	2
CXCL1	AgeDown	2
CYP11B2	AgeDown	2
DCLRE1B	AgeDown	2
DCTPP1	AgeDown	2
DDX43	AgeDown	2
DEFB4A	AgeDown	2
DEPDC1	AgeDown	2
DEPDC1B	AgeDown	2
DHFR	AgeDown	2
DLGAP5	AgeDown	2
DNMT1	AgeDown	2
DSTNP2	AgeDown	2
DTWD2	AgeDown	2
DYNC1LI1	AgeDown	2
E2F1	AgeDown	2
E2F2	AgeDown	2
E2F7	AgeDown	2
EBNA1BP2	AgeDown	2
EDN3	AgeDown	2
EEF1B2	AgeDown	2
EEF1B2P2	AgeDown	2
EEF1E1	AgeDown	2
EIF4A2P1	AgeDown	2
EIF4EBP1	AgeDown	2
EMILIN3	AgeDown	2
ENHO	AgeDown	2
ENO1	AgeDown	2
ENOSF1	AgeDown	2
EPRS	AgeDown	2
ERVMER34-1	AgeDown	2
ESCO2	AgeDown	2
ESM1	AgeDown	2
ESPL1	AgeDown	2
ESRP1	AgeDown	2
EXO1	AgeDown	2
EXOC3L2	AgeDown	2
EXOSC7	AgeDown	2
FAM111B	AgeDown	2
FAM136A	AgeDown	2
FAM155B	AgeDown	2
FAM57A	AgeDown	2
FAM64A	AgeDown	2
FBL	AgeDown	2
FBXO43	AgeDown	2
FEN1	AgeDown	2
FH	AgeDown	2
FHDC1	AgeDown	2
FOXA2	AgeDown	2
FOXA3	AgeDown	2
FOXM1	AgeDown	2
FTCDNL1	AgeDown	2
FUT4	AgeDown	2
FUT6	AgeDown	2
FZD5	AgeDown	2
GABRQ	AgeDown	2
GALE	AgeDown	2
GAR1	AgeDown	2
GFPT1	AgeDown	2
GINS1	AgeDown	2
GINS2	AgeDown	2
GLOD4	AgeDown	2
GLRX3	AgeDown	2
GNAT1	AgeDown	2
GOLT1A	AgeDown	2
GOT1	AgeDown	2
GPR27	AgeDown	2
GPR84	AgeDown	2
GREB1L	AgeDown	2
GSTO2	AgeDown	2
GTF3C6	AgeDown	2
GTSE1	AgeDown	2
HAS3	AgeDown	2
HDAC2	AgeDown	2
HJURP	AgeDown	2
HKDC1	AgeDown	2
HMBS	AgeDown	2
HMGN1	AgeDown	2
HMGN2P3	AgeDown	2
HMMR	AgeDown	2
HOOK1	AgeDown	2
HPF1	AgeDown	2
HPR	AgeDown	2
HUNK	AgeDown	2
IARS	AgeDown	2
IL1B	AgeDown	2
IL1RN	AgeDown	2
IMPA2	AgeDown	2
INTS7	AgeDown	2
IQGAP3	AgeDown	2
IRX1	AgeDown	2
ISY1	AgeDown	2
KIF11	AgeDown	2
KIF14	AgeDown	2
KIF15	AgeDown	2
KIF18B	AgeDown	2
KIF20A	AgeDown	2
KIF23	AgeDown	2
KIF2C	AgeDown	2
KIF4A	AgeDown	2
KIFC1	AgeDown	2
KNL1	AgeDown	2
KNSTRN	AgeDown	2
KRT18	AgeDown	2
KRT79	AgeDown	2
LINC01844	AgeDown	2
LINC01932	AgeDown	2
LONP1	AgeDown	2
LRPPRC	AgeDown	2
LSM5	AgeDown	2
LSR	AgeDown	2
LYZ	AgeDown	2
MAD2L1	AgeDown	2
MAD2L1BP	AgeDown	2
MAGOH	AgeDown	2
MAIP1	AgeDown	2
MAPKAPK3	AgeDown	2
MARS2	AgeDown	2
MCM10	AgeDown	2
MCM2	AgeDown	2
MCM4	AgeDown	2
MDH2	AgeDown	2
MEIOB	AgeDown	2
MELK	AgeDown	2
METAP1	AgeDown	2
MIR3142HG	AgeDown	2
MKI67	AgeDown	2
MLST8	AgeDown	2
MMP12	AgeDown	2
MMP15	AgeDown	2
MND1	AgeDown	2
MPDU1	AgeDown	2
MRPL12	AgeDown	2
MRPL15	AgeDown	2
MRPL3	AgeDown	2
MRPL37	AgeDown	2
MRPL39	AgeDown	2
MRPL47	AgeDown	2
MRPL58	AgeDown	2
MRPS16	AgeDown	2
MRPS22	AgeDown	2
MRPS33	AgeDown	2
MRPS35	AgeDown	2
MTCH2	AgeDown	2
MTRNR2L12	AgeDown	2
MT-TH	AgeDown	2
MUCL1	AgeDown	2
MYBL2	AgeDown	2
MYCN	AgeDown	2
NARS2	AgeDown	2
NCAPG	AgeDown	2
NCAPH	AgeDown	2
NDC1	AgeDown	2
NDUFA7	AgeDown	2
NDUFV2	AgeDown	2
NEFH	AgeDown	2
NEK2	AgeDown	2
NIPAL1	AgeDown	2
NLN	AgeDown	2
NNAT	AgeDown	2
NOC2LP1	AgeDown	2
NOL11	AgeDown	2
NPM1	AgeDown	2
NPM1P27	AgeDown	2
NR5A1	AgeDown	2
NUF2	AgeDown	2
NUP93	AgeDown	2
NUSAP1	AgeDown	2
NXT2	AgeDown	2
OIP5	AgeDown	2
ORC1	AgeDown	2
ORC6	AgeDown	2
ORM1	AgeDown	2
ORM2	AgeDown	2
PAFAH1B3	AgeDown	2
PARP1	AgeDown	2
PBDC1	AgeDown	2
PBK	AgeDown	2
PCK2	AgeDown	2
PCLAF	AgeDown	2
PCLO	AgeDown	2
PCNA	AgeDown	2
PDIK1L	AgeDown	2
PDZK1IP1	AgeDown	2
PEG10	AgeDown	2
PEX3	AgeDown	2
PHB	AgeDown	2
PHGDH	AgeDown	2
PI3	AgeDown	2
PICSAR	AgeDown	2
PIGU	AgeDown	2
PKMYT1	AgeDown	2
PLEK2	AgeDown	2
PLGRKT	AgeDown	2
PLK1	AgeDown	2
PLK4	AgeDown	2
PLRG1	AgeDown	2
POLE2	AgeDown	2
POLQ	AgeDown	2
POMC	AgeDown	2
PRC1	AgeDown	2
PRR11	AgeDown	2
PTTG1	AgeDown	2
QRFPR	AgeDown	2
RAD51	AgeDown	2
RAD51AP1	AgeDown	2
RAD54L	AgeDown	2
RP11-217B1.2	AgeDown	2
RP11-320G24.1	AgeDown	2
RRM2	AgeDown	2
SGO1	AgeDown	2
SGPL1	AgeDown	2
SHCBP1	AgeDown	2
SHCBP1L	AgeDown	2
SKA1	AgeDown	2
SKA3	AgeDown	2
SPAG5	AgeDown	2
SPC24	AgeDown	2
STIL	AgeDown	2
TCF19	AgeDown	2
TOP2A	AgeDown	2
TPX2	AgeDown	2
TRIM10	AgeDown	2
TRIML2	AgeDown	2
TRIP13	AgeDown	2
TROAP	AgeDown	2
TTK	AgeDown	2
TYMS	AgeDown	2
UBE2C	AgeDown	2
UBE2T	AgeDown	2
UCHL5	AgeDown	2
UHRF1	AgeDown	2
WDHD1	AgeDown	2
WDR62	AgeDown	2
XRCC2	AgeDown	2
YBX2	AgeDown	2
ZNF518B	AgeDown	2
AKR1C1	AgeDown	2
B3GNT6	AgeDown	2
CD1A	AgeDown	2
CD207	AgeDown	2
CNGB1	AgeDown	2
CYP17A1	AgeDown	2
DHRS9	AgeDown	2
ETNPPL	AgeDown	2
FAM41C	AgeDown	2
GOLGA2P9	AgeDown	2
HES5	AgeDown	2
HSD3B2	AgeDown	2
IGHD	AgeDown	2
IGHV3-11	AgeDown	2
IGLV4-3	AgeDown	2
KLK3	AgeDown	2
LCN12	AgeDown	2
PGA5	AgeDown	2
PTPRN	AgeDown	2
RP11-203P23.2	AgeDown	2
ZNF367	AgeDown	2
