# Supplementary material for: The aging transcriptome and cellular landscape of the human lung in relation to SARS-CoV-2
Source: Nat Commun. 2021 Jan 4;12:4. doi: 10.1038/s41467-020-20323-9 (PMC7782551; doi:10.1038/s41467-020-20323-9)
Supplement: Supplementary file 11 — Supplementary Data 8 [file 41467_2020_20323_MOESM11_ESM.xlsx]

## Sheet: Sheet1
Category	Term	Count	%	PValue	Genes	List Total	Pop Hits	Pop Total	Fold Enrichment	Bonferroni	Benjamini	FDR
UP_SEQ_FEATURE	signal peptide	125	31.6456	5.28518e-19	ASPN, CASR, MASP1, GDF7, LTBP3, FGF17, EDN2, OBP2A, GDF5, FST, IL13, MMP2, GDNF, DSE, CDH22, APOD, LCAT, LGI4, PDGFD, LOX, CFD, CHRNA1, NEGR1, MUC13, COL10A1, PCDHGA12, F8, CDHR5, MFGE8, TMEM130, CPE, LAMC3, PDGFRB, MFAP4, FXYD1, ADAMTSL2, ELN, ITGB5, ASTN2, ITGBL1, MUSK, ERO1B, ADAM33, GABRP, GABRD, TMEM95, PLB1, NTF3, GNRH1, PCDH10, ITGA1, GAS6, C2ORF40, NTRK3, EPHA5, EPHA7, EPHA6, NTRK2, NLGN4…	342	3346	20063	2.19156	5.634e-16	5.634e-16	8.41844e-16
UP_KEYWORDS	Signal	135	34.1772	1.46708e-15	ASPN, CASR, MASP1, GDF7, LTBP3, FGF17, EDN2, OBP2A, FST, GDF5, IL13, ILDR2, MMP2, GDNF, DSE, CDH22, APOD, LCAT, LGI4, LOX, PDGFD, CFD, CHRNA1, NEGR1, MUC13, COL10A1, PCDHGA12, LRCOL1, F8, CDHR5, MFGE8, TMEM130, CPE, LAMC3, PDGFRB, MFAP4, FXYD1, ARHGDIG, ADAMTSL2, ELN, ITGB5, ASTN2, ITGBL1, MUSK, FBXW7, ERO1B, GDNF-AS1, ADAM33, GABRP, GABRD, GPR155, TMEM95, NTF3, PLB1, GNRH1, PCDH10, ITGA1, GAS6, …	348	4160	20581	1.91923	4.45977e-13	4.45977e-13	1.94289e-12
UP_SEQ_FEATURE	glycosylation site:N-linked (GlcNAc...)	134	33.9241	2.4956e-14	ASPN, ADCY1, CASR, MASP1, GDF7, LTBP3, FGF17, ADCY5, GDF5, FST, IL13, MMP2, GDNF, DSE, CDH22, APOD, LCAT, LGI4, PDGFD, LOX, CHRNA1, NEGR1, HTR1F, MUC13, PCDHGA12, F8, CDHR5, MFGE8, TMEM130, KCNT1, CPE, LAMC3, PDGFRB, MFAP4, ADAMTSL2, CYSLTR2, DRD4, ITGB5, ASTN2, KCNA5, CD72, ITGBL1, MUSK, ERO1B, ADAM33, ADRA2C, GABRP, GABRD, GPR155, PLB1, NTF3, ACER2, PCDH10, MGAT4C, ITGA1, NPY5R, KCNK3, GAS6, NT…	342	4234	20063	1.85662	2.66287e-11	1.33143e-11	3.97904e-11
UP_KEYWORDS	Glycoprotein	138	34.9367	1.50878e-13	ASPN, ADCY1, CASR, MASP1, GDF7, LTBP3, FGF17, ADCY5, GDF5, FST, IL13, MMP2, GDNF, DSE, CDH22, APOD, LCAT, LGI4, PDGFD, LOX, CHRNA1, NEGR1, HTR1F, MUC13, PCDHGA12, CRYAB, LRCOL1, F8, CDHR5, MFGE8, TMEM130, KCNT1, CPE, LAMC3, PDGFRB, MFAP4, ADAMTSL2, CYSLTR2, DRD4, ITGB5, ASTN2, CD72, ITGBL1, MUSK, ERO1B, ADAM33, ADRA2C, GABRP, GABRD, GPR155, PLB1, NTF3, ACER2, PCDH10, MGAT4C, ITGA1, NPY5R, KCNK3, …	348	4551	20581	1.79333	4.66217e-11	2.33109e-11	2.02527e-10
INTERPRO	IPR013164:Cadherin, N-terminal	16	4.05063	2.7854e-13	PCDHGA12, PCDHA6, PCDHB9, PCDHA2, PCDHA3, PCDHA4, PCDHA5, PCDH10, PCDHB4, PCDHGA7, PCDHB2, PCDHB14, PCDHGB2, PCDHB10, PCDHGA1, PCDHGB1	324	65	18559	14.0999	1.8691e-10	1.8691e-10	4.17699e-10
UP_SEQ_FEATURE	domain:Cadherin 4	18	4.55696	6.89774e-12	PCDHGA12, PCDHA6, PCDHB9, PCDHA2, PCDHA3, PCDHA4, PCDHA5, PCDH10, PCDHB4, PCDHGA7, PCDHB2, PCDHB14, CDHR5, PCDHGB2, PCDHB10, PCDHGA1, CDH22, PCDHGB1	342	112	20063	9.4281	7.35295e-09	2.45098e-09	1.09869e-08
UP_SEQ_FEATURE	domain:Cadherin 3	18	4.55696	6.89774e-12	PCDHGA12, PCDHA6, PCDHB9, PCDHA2, PCDHA3, PCDHA4, PCDHA5, PCDH10, PCDHB4, PCDHGA7, PCDHB2, PCDHB14, CDHR5, PCDHGB2, PCDHB10, PCDHGA1, CDH22, PCDHGB1	342	112	20063	9.4281	7.35295e-09	2.45098e-09	1.09869e-08
UP_SEQ_FEATURE	domain:Cadherin 6	16	4.05063	8.98897e-12	PCDHGA12, PCDHA6, PCDHB9, PCDHA2, PCDHA3, PCDHA4, PCDHA5, PCDH10, PCDHB4, PCDHGA7, PCDHB2, PCDHB14, PCDHGB2, PCDHB10, PCDHGA1, PCDHGB1	342	83	20063	11.3087	9.58219e-09	2.39555e-09	1.43179e-08
UP_SEQ_FEATURE	domain:Cadherin 1	18	4.55696	1.06926e-11	PCDHGA12, PCDHA6, PCDHB9, PCDHA2, PCDHA3, PCDHA4, PCDHA5, PCDH10, PCDHB4, PCDHGA7, PCDHB2, PCDHB14, CDHR5, PCDHGB2, PCDHB10, PCDHGA1, CDH22, PCDHGB1	342	115	20063	9.18215	1.13983e-08	2.27965e-09	1.70315e-08
UP_SEQ_FEATURE	domain:Cadherin 2	18	4.55696	1.06926e-11	PCDHGA12, PCDHA6, PCDHB9, PCDHA2, PCDHA3, PCDHA4, PCDHA5, PCDH10, PCDHB4, PCDHGA7, PCDHB2, PCDHB14, CDHR5, PCDHGB2, PCDHB10, PCDHGA1, CDH22, PCDHGB1	342	115	20063	9.18215	1.13983e-08	2.27965e-09	1.70315e-08
INTERPRO	IPR020894:Cadherin conserved site	18	4.55696	1.13323e-11	PCDHGA12, PCDHA6, PCDHB9, PCDHA2, PCDHA3, PCDHA4, PCDHA5, PCDH10, PCDHB4, PCDHGA7, PCDHB2, PCDHB14, CDHR5, PCDHGB2, PCDHB10, PCDHGA1, CDH22, PCDHGB1	324	113	18559	9.12439	7.60395e-09	3.80198e-09	1.6993e-08
INTERPRO	IPR002126:Cadherin	18	4.55696	2.31413e-11	PCDHGA12, PCDHA6, PCDHB9, PCDHA2, PCDHA3, PCDHA4, PCDHA5, PCDH10, PCDHB4, PCDHGA7, PCDHB2, PCDHB14, CDHR5, PCDHGB2, PCDHB10, PCDHGA1, CDH22, PCDHGB1	324	118	18559	8.73776	1.55278e-08	5.17593e-09	3.47008e-08
UP_SEQ_FEATURE	domain:Cadherin 5	17	4.3038	2.72111e-11	PCDHGA12, PCDHA6, PCDHB9, PCDHA2, PCDHA3, PCDHA4, PCDHA5, PCDH10, PCDHB4, PCDHGA7, PCDHB2, PCDHB14, PCDHGB2, PCDHB10, PCDHGA1, CDH22, PCDHGB1	342	105	20063	9.49794	2.90071e-08	4.83451e-09	4.3343e-08
INTERPRO	IPR015919:Cadherin-like	18	4.55696	3.04816e-11	PCDHGA12, PCDHA6, PCDHB9, PCDHA2, PCDHA3, PCDHA4, PCDHA5, PCDH10, PCDHB4, PCDHGA7, PCDHB2, PCDHB14, CDHR5, PCDHGB2, PCDHB10, PCDHGA1, CDH22, PCDHGB1	324	120	18559	8.59213	2.04532e-08	5.11329e-09	4.57078e-08
UP_KEYWORDS	Cell adhesion	33	8.35443	3.91896e-11	PCDHA6, PCDHA2, PCDHA3, PCDHA4, IGFBP7, PCDHA5, PCDHB14, ITGB5, PCDHGA7, PCDHB10, PCDHGA1, CDH22, PCDHGB1, WISP2, COL7A1, COMP, NEGR1, DPT, PCDHGA12, PCDHB9, PCDHB4, PCDH10, NFASC, ITGA1, NLGN2, PCDHB2, MFGE8, PCDHGB2, LAMC3, FBLN5, NLGN4X, MFAP4, MYH10	348	479	20581	4.07442	1.21096e-08	4.03652e-09	5.26051e-08
SMART	SM00112:CA	18	4.55696	2.74e-10	PCDHGA12, PCDHA6, PCDHB9, PCDHA2, PCDHA3, PCDHA4, PCDHA5, PCDH10, PCDHB4, PCDHGA7, PCDHB2, PCDHB14, CDHR5, PCDHGB2, PCDHB10, PCDHGA1, CDH22, PCDHGB1	213	116	10057	7.32661	4.24699e-08	4.24699e-08	3.29056e-07
GOTERM_BP_DIRECT	GO:0007399~nervous system development	24	6.07595	2.21192e-09	PCDHA6, PCDHA2, NTF3, PCDHA3, FGF14, PCDHA4, FGF17, PCDHA5, MAP1B, PCDHB4, FGF11, PCDHB2, GPM6B, ELAVL3, GDNF, DPF1, NUMBL, NBL1, BARX1, DLX5, LY6H, MPPED2, DLG2, KALRN	302	287	16792	4.6497	3.60542e-06	3.60542e-06	3.71213e-06
GOTERM_BP_DIRECT	GO:0007156~homophilic cell adhesion via plasma membrane adhesion molecules	18	4.55696	3.66339e-09	PCDHGA12, PCDHA6, PCDHB9, PCDHA2, PCDHA3, PCDHA4, PCDHA5, PCDH10, PCDHB4, PCDHGA7, PCDHB2, PCDHB14, CDHR5, PCDHGB2, PCDHB10, PCDHGA1, CDH22, PCDHGB1	302	158	16792	6.33448	5.97131e-06	2.98566e-06	6.14804e-06
UP_KEYWORDS	Calcium	42	10.6329	3.73754e-09	ASPN, PCDHA6, MASP1, PCDHA2, PCDHA3, PCDHA4, PCDHA5, CABP1, PCDHB14, PCDHGA7, ASTN2, PCDHB10, MMP2, PCDHGA1, CDH22, PCDHGB1, EFHD1, COMP, PKD2, NOS2, COL11A2, COL10A1, PCDHGA12, PCDHB9, PCDH10, PCDHB4, F8, ITGA1, PCDHB2, ACTN2, CDHR5, PCDHGB2, GAS6, ITPR1, CBLB, PLCE1, KCNT1, PLCG1, FBLN5, CACNA1H, MFAP4, CAMK1D	348	877	20581	2.83228	1.1549e-06	2.88725e-07	5.01699e-06
UP_KEYWORDS	Secreted	68	17.2152	1.70081e-08	ASPN, PCDHA6, AEBP1, IGHG4, MASP1, COL21A1, LTBP3, GDF7, IGFBP7, EDN2, FGF17, OBP2A, FST, GDF5, IL13, MMP2, GDNF, SCT, WISP2, MAN2B2, CILP2, APOD, LCAT, GPX3, LGI4, ITIH3, LOX, PDGFD, CFD, COL11A2, MUC13, COL10A1, F8, CPXM2, MFGE8, GZMK, CPE, LAMC3, IL12A, MFAP4, ADAMTSL2, ELN, ITGBL1, COL9A3, COL7A1, AGT, COMP, LEFTY2, DPT, NTF3, GNRH1, FRZB, LCN10, GAS6, C2ORF40, A1BG, B3GAT1, DKK3, NBL1, IGSF2…	348	1965	20581	2.0466	5.2555e-06	1.0511e-06	2.28304e-05
UP_SEQ_FEATURE	disulfide bond	86	21.7722	2.47673e-07	ASPN, IGHG4, MASP1, PDIA2, GDF7, LTBP3, IGFBP7, OBP2A, EDN2, GDF5, FST, IL13, ILDR2, MMP2, GDNF, INSRR, ART3, CILP2, APOD, CXCR4, LCAT, CCR10, PDGFD, CFD, CHRNA1, NEGR1, DPEP1, HTR1F, MUC13, CEACAM20, BTNL9, F8, COX4I2, CPXM2, MFGE8, PALLD, GZMK, IL20RB, LAMC3, IL12A, PDGFRB, SUSD5, KALRN, ADAMTSL2, CYSLTR2, DRD4, ELN, ITGB5, PCDHB14, ASTN2, CD72, MUSK, COL7A1, ERO1B, COMP, LEFTY2, LY6H, ADAM33, …	342	2917	20063	1.72954	0.000263984	3.77163e-05	0.000394502
GOTERM_CC_DIRECT	GO:0005576~extracellular region	58	14.6835	3.59223e-07	PCDHA6, IGHG4, COL21A1, MASP1, LTBP3, FGF14, GDF7, EDN2, FGF17, OBP2A, IGFBP7, FST, GDF5, FGF11, IL13, MMP2, GDNF, SCT, APOD, LCAT, GPX3, LGI4, ITIH3, LOX, PDGFD, CFD, COL11A2, COL10A1, LRCOL1, F8, MFGE8, ACTN2, GZMK, LAMC3, IL12A, MFAP4, ELN, ITGBL1, COL9A3, COL7A1, AGT, COMP, LEFTY2, NTF3, GNRH1, FRZB, LCN10, GAS6, A1BG, DKK3, B3GAT1, IGSF21, FAM180A, SOST, FBLN5, LIPN, ANTXR2, IGFBP3	325	1610	18224	2.02005	9.66264e-05	9.66264e-05	0.000472039
UP_KEYWORDS	Disulfide bond	94	23.7975	1.13864e-06	ASPN, IGHG4, MASP1, PDIA2, GDF7, LTBP3, IGFBP7, OBP2A, EDN2, GDF5, FST, IL13, ILDR2, MMP2, GDNF, INSRR, ART3, CILP2, APOD, CXCR4, LCAT, CCR10, NPC1L1, PDGFD, LOX, CFD, COL11A2, CHRNA1, NEGR1, DPEP1, HTR1F, AKT3, MUC13, CEACAM20, BTNL9, F8, COX4I2, CPXM2, MFGE8, PALLD, GZMK, GRM2, IL20RB, LAMC3, IL12A, PDGFRB, SUSD5, KALRN, ADAMTSL2, CYSLTR2, DRD4, ELN, ITGB5, PCDHB14, ASTN2, CD72, MYCBP2, MUSK, C…	348	3434	20581	1.61888	0.000351779	5.86384e-05	0.00152842
GOTERM_CC_DIRECT	GO:0005615~extracellular space	50	12.6582	1.2558e-06	AEBP1, IGHG4, MASP1, GDF7, IGFBP7, FGF17, EDN2, CABP1, GDF5, IL13, MMP2, SCT, WISP2, COL7A1, APOD, PPP1R1A, LCAT, AGT, COMP, GPX3, LEFTY2, LGI4, PDGFD, LOX, CFD, DPEP1, MUC13, DPT, HIST1H2BD, GNRH1, HIST1H2BE, F8, NLGN2, CPXM2, MFGE8, FRZB, GAS6, C2ORF40, A1BG, DKK3, NBL1, SOST, CPE, FBLN5, NLGN4X, IL12A, HSPB1, IGFBP3, CHRD, ASIP	325	1347	18224	2.08143	0.000337752	0.00016889	0.00165018
INTERPRO	IPR008979:Galactose-binding domain-like	11	2.78481	1.56611e-06	EPHA5, AEBP1, EPHA7, EPHA6, LAMC3, FBXO17, F8, CPXM2, MFGE8, GLB1L3, MYCBP2	324	82	18559	7.68402	0.00105031	0.00021015	0.00234839
GOTERM_BP_DIRECT	GO:0007155~cell adhesion	25	6.32911	2.9539e-06	PCDHA6, PCDHA2, PCDHA3, PCDHA4, IGFBP7, PCDHA5, ITGB5, CD72, ITGBL1, WISP2, COL7A1, COMP, DPT, PCDHB4, PCDH10, PCDHB2, MFGE8, CDHR5, ACTN2, GAS6, LAMC3, NLGN4X, SUSD5, MFAP4, MYH10	302	459	16792	3.02847	0.0048033	0.00160367	0.00495724
GOTERM_MF_DIRECT	GO:0005509~calcium ion binding	32	8.10127	5.76935e-06	PCDHA6, ASPN, MASP1, PCDHA2, LTBP3, PCDHA3, PCDHA4, PCDHA5, CABP1, PCDHB14, PCDHGA7, ASTN2, PCDHB10, PCDHGA1, CDH22, EFHD1, PCDHGB1, COMP, PKD2, PCDHGA12, PCDHB9, PCDHB4, PCDH10, PCDHB2, CDHR5, ACTN2, PCDHGB2, GAS6, ITPR1, CBLB, PLCG1, FBLN5	304	717	16881	2.47831	0.00275971	0.00275971	0.00825765
UP_KEYWORDS	Stress response	11	2.78481	7.36089e-06	HSPA1L, HSPB6, HSPB7, HSPA4L, HSPA7, HSPB1, HSPA1A, HSPA1B, HSF4, DNAJB1, DNAJB4	348	100	20581	6.50549	0.00227194	0.000324879	0.00988025
INTERPRO	IPR020635:Tyrosine-protein kinase, catalytic domain	10	2.53165	1.69044e-05	EPHA5, NTRK3, ITK, EPHA7, MUSK, EPHA6, NTRK2, PDGFRB, NPR2, INSRR	324	85	18559	6.73893	0.0112789	0.00188871	0.0253455
UP_KEYWORDS	Disease mutation	71	17.9747	2.31225e-05	CASR, MASP1, FGF14, ADCY5, FGF17, GDF5, MXI1, MMP2, GDNF, DSE, CDKN2A, GATA5, LCAT, HSF4, NALCN, NR2F2, CFD, CHRNA1, COL11A2, AKT3, PITX1, COL10A1, CRYAB, LDB3, F8, COX4I2, CHST3, ACTN2, HES7, TNNT2, EYA4, PLCE1, KIF1A, KCNT1, LAMC3, DDB2, FOXC2, HSPB1, PDGFRB, ADAMTSL2, FHL1, MUSK, COL9A3, KIF7, COL7A1, AGT, COMP, CYP26B1, FMO3, LEFTY2, PKD2, UNC45B, MOCS1, GABRD, ITK, GNRH1, KCNB1, NPR2, FRZB, …	348	2550	20581	1.64667	0.00711947	0.000892719	0.0310335
INTERPRO	IPR009030:Insulin-like growth factor binding protein, N-terminal	12	3.03797	3.23155e-05	EPHA5, EPHA7, WISP2, EPHA6, LTBP3, FBLN5, COMP, IGFBP7, IGFBP3, GAS6, MUC13, INSRR	324	139	18559	4.94511	0.0214506	0.00309293	0.0484467
SMART	SM00219:TyrKc	10	2.53165	7.13063e-05	EPHA5, NTRK3, ITK, EPHA7, MUSK, EPHA6, NTRK2, PDGFRB, NPR2, INSRR	213	85	10057	5.55482	0.010992	0.00551119	0.0856008
UP_SEQ_FEATURE	topological domain:Extracellular	74	18.7342	8.85877e-05	PCDHA6, CASR, PCDHA2, PCDHA3, ADCY5, PCDHA4, PCDHA5, PCDHGA7, ILDR2, ATP10D, INSRR, PCDHGA1, CDH22, STARD3, PCDHGB1, CXCR4, CCR10, NPC1L1, ATP8B2, NALCN, CHRNA1, HTR1F, MUC13, CEACAM20, PCDHB9, PCDHGA12, BTNL9, PCDHB4, PCDHB2, CDHR5, TMEM130, PCDHGB2, KCNT1, GRM2, IL20RB, PLXDC2, PDGFRB, SUSD5, FXYD1, CYSLTR2, DRD4, ITGB5, PCDHB14, ASTN2, CD72, PCDHB10, MUSK, PKD2, ADAM33, ADRA2C, GABRP, NOX4, GA…	342	2787	20063	1.55763	0.0901165	0.0117354	0.141013
GOTERM_CC_DIRECT	GO:0005578~proteinaceous extracellular matrix	16	4.05063	9.62529e-05	ASPN, ADAMTSL2, COL21A1, ELN, MMP2, WISP2, CILP2, SOST, COL9A3, LAMC3, FBLN5, COMP, LOX, COL11A2, COL10A1, DPT	325	268	18224	3.34769	0.0255609	0.00859395	0.126408
UP_SEQ_FEATURE	repeat:PXXP 1	5	1.26582	9.65069e-05	PCDHA6, PCDHA2, PCDHA3, PCDHA4, PCDHA5	342	15	20063	19.5546	0.097766	0.0113662	0.153609
UP_SEQ_FEATURE	repeat:PXXP 3	5	1.26582	9.65069e-05	PCDHA6, PCDHA2, PCDHA3, PCDHA4, PCDHA5	342	15	20063	19.5546	0.097766	0.0113662	0.153609
UP_SEQ_FEATURE	repeat:PXXP 4	5	1.26582	9.65069e-05	PCDHA6, PCDHA2, PCDHA3, PCDHA4, PCDHA5	342	15	20063	19.5546	0.097766	0.0113662	0.153609
UP_SEQ_FEATURE	repeat:PXXP 2	5	1.26582	9.65069e-05	PCDHA6, PCDHA2, PCDHA3, PCDHA4, PCDHA5	342	15	20063	19.5546	0.097766	0.0113662	0.153609
UP_SEQ_FEATURE	repeat:PXXP 5	5	1.26582	9.65069e-05	PCDHA6, PCDHA2, PCDHA3, PCDHA4, PCDHA5	342	15	20063	19.5546	0.097766	0.0113662	0.153609
INTERPRO	IPR018181:Heat shock protein 70, conserved site	5	1.26582	0.00010563	HSPA1L, HSPA4L, HSPA7, HSPA1A, HSPA1B	324	15	18559	19.0936	0.0684278	0.00882106	0.158277
INTERPRO	IPR013126:Heat shock protein 70 family	5	1.26582	0.00010563	HSPA1L, HSPA4L, HSPA7, HSPA1A, HSPA1B	324	15	18559	19.0936	0.0684278	0.00882106	0.158277
UP_SEQ_FEATURE	topological domain:Cytoplasmic	87	22.0253	0.000110109	PCDHA6, JPH4, CASR, ADCY1, PCDHA2, PCDHA3, ADCY5, PCDHA4, PCDHA5, PCDHGA7, ILDR2, ATP10D, INSRR, PCDHGA1, CDH22, STARD3, PCDHGB1, CXCR4, CCR10, NPC1L1, ATP8B2, NALCN, CHRNA1, SLC4A3, HTR1F, MUC13, PCDHGA12, CEACAM20, PCDHB9, BTNL9, PCDHB4, CHST3, PCDHB2, CDHR5, TMEM130, PCDHGB2, GRM2, KCNT1, IL20RB, CHST7, PLXDC2, PDGFRB, SUSD5, FXYD1, CYSLTR2, DRD4, ITGB5, PCDHB14, ASTN2, CD72, PCDHB10, MUSK, PK…	342	3456	20063	1.47678	0.110755	0.0116696	0.175242
GOTERM_BP_DIRECT	GO:0016339~calcium-dependent cell-cell adhesion via plasma membrane cell adhesion molecules	6	1.51899	0.000125404	PCDHB9, CDH22, PCDHB4, PCDHB2, PCDHB14, PCDHB10	302	28	16792	11.9149	0.184881	0.0498214	0.210249
UP_KEYWORDS	Extracellular matrix	15	3.79747	0.000132474	ASPN, COL21A1, ELN, MMP2, CILP2, SOST, COL9A3, COL7A1, LAMC3, FBLN5, COMP, MFAP4, COL11A2, COL10A1, DPT	348	258	20581	3.43842	0.0401106	0.00453825	0.177677
GOTERM_BP_DIRECT	GO:0008016~regulation of heart contraction	6	1.51899	0.000207474	TNNT2, FXYD1, PLN, HSPB7, CACNA1H, DMPK	302	31	16792	10.7618	0.28696	0.0654064	0.347621
INTERPRO	IPR008266:Tyrosine-protein kinase, active site	9	2.27848	0.000252329	EPHA5, NTRK3, ITK, EPHA7, MUSK, EPHA6, NTRK2, PDGFRB, INSRR	324	95	18559	5.42661	0.155773	0.018639	0.377705
GOTERM_CC_DIRECT	GO:0031012~extracellular matrix	16	4.05063	0.000284486	ASPN, AEBP1, COL21A1, LTBP3, IGFBP7, CPXM2, MFGE8, MMP2, SOST, COL7A1, FBLN5, COMP, LEFTY2, HSPB1, MFAP4, DPT	325	296	18224	3.03102	0.0736819	0.0189525	0.373186
UP_KEYWORDS	Cell membrane	79	20	0.000304374	PCDHA6, JPH4, CASR, ADCY1, PCDHA2, PCDHA3, ADCY5, PCDHA4, PCDHA5, GDF5, PCDHGA7, ATP10D, DMPK, PCDHGA1, CDH22, PCDHGB1, ART3, CXCR4, C14ORF180, CCR10, ATP8B2, NPC1L1, CHRNA1, NEGR1, DPEP1, HTR1F, DLG2, MUC13, PCDHB9, PCDHGA12, PCDHB4, PCDHB2, CDHR5, RFTN2, GEM, PCDHGB2, ELMO1, PLCE1, KCNT1, GRM2, PDGFRB, MCC, CLIP3, ADD1, CYSLTR2, ARHGEF25, DRD4, CABP1, PCDHB14, GPM6B, KCNA5, PCDHB10, MUSK, LY6H,…	348	3175	20581	1.47153	0.0897771	0.00936247	0.407796
INTERPRO	IPR001827:Homeobox protein, antennapedia type, conserved site	5	1.26582	0.000350019	HOXB3, HOXB4, HOXB2, HOXB5, HOXB6	324	20	18559	14.3202	0.209353	0.0232166	0.523577
UP_KEYWORDS	Developmental protein	32	8.10127	0.000357133	FHL1, FGF17, GPM6B, MUSK, LEFTY2, PDGFD, UNC45B, PITX1, EDA2R, HES7, ELAVL3, FRZB, CSRP2, NUMBL, HOXB3, NTRK3, DKK3, EYA4, HOXB4, EPHA7, EYA2, HOXB2, EBF4, EBF2, DLX5, HOXB5, HOXB6, NTRK2, EBF1, PDGFRB, FOXC2, CHRD	348	949	20581	1.99421	0.104501	0.00998381	0.478326
UP_SEQ_FEATURE	region of interest:5 X 4 AA repeats of P-X-X-P	4	1.01266	0.000378895	PCDHA6, PCDHA2, PCDHA4, PCDHA5	342	9	20063	26.0728	0.332341	0.0360591	0.601815
UP_KEYWORDS	Growth factor	10	2.53165	0.000386702	NTF3, FGF14, GDF7, FGF17, LEFTY2, GDF5, FGF11, IL12A, PDGFD, GDNF	348	131	20581	4.51457	0.112649	0.00991008	0.517835
INTERPRO	IPR001436:Alpha crystallin/Heat shock protein	4	1.01266	0.00040588	HSPB6, CRYAB, HSPB7, HSPB1	324	9	18559	25.4582	0.238451	0.0244596	0.6069
UP_SEQ_FEATURE	domain:IPT/TIG	4	1.01266	0.000534472	EBF4, EBF2, EBF1, NFATC4	342	10	20063	23.4655	0.434418	0.0463815	0.84794
UP_SEQ_FEATURE	short sequence motif:Antp-type hexapeptide	5	1.26582	0.000562304	HOXB3, HOXB4, HOXB2, HOXB5, HOXB6	342	23	20063	12.753	0.45096	0.0450744	0.89191
UP_KEYWORDS	Tyrosine-protein kinase	9	2.27848	0.000625761	EPHA5, NTRK3, ITK, EPHA7, MUSK, EPHA6, NTRK2, PDGFRB, INSRR	348	112	20581	4.75239	0.175865	0.0147684	0.836717
GOTERM_MF_DIRECT	GO:0008083~growth factor activity	11	2.78481	0.000701499	NTF3, FGF14, GDF7, AGT, FGF17, LEFTY2, GDF5, FGF11, IL12A, PDGFD, GDNF	304	162	16881	3.77053	0.285474	0.154704	0.999416
INTERPRO	IPR002068:Alpha crystallin/Hsp20 domain	4	1.01266	0.000776886	HSPB6, CRYAB, HSPB7, HSPB1	324	11	18559	20.8294	0.406366	0.042527	1.15864
INTERPRO	IPR001245:Serine-threonine/tyrosine-protein kinase catalytic domain	10	2.53165	0.000781682	EPHA5, NTRK3, ITK, EPHA7, MUSK, EPHA6, NTRK2, PDGFRB, NPR2, INSRR	324	140	18559	4.09149	0.408275	0.0395589	1.16576
GOTERM_BP_DIRECT	GO:0030198~extracellular matrix organization	12	3.03797	0.000840483	COL9A3, COL7A1, ADAMTSL2, ERO1B, LAMC3, FBLN5, COMP, ELN, ITGA1, ITGB5, LOX, COL10A1	302	196	16792	3.40424	0.746036	0.204216	1.40121
GOTERM_BP_DIRECT	GO:0006986~response to unfolded protein	6	1.51899	0.000884424	HSPA1L, HSPB7, HSPA4L, HSPB1, DNAJB1, DNAJB4	302	42	16792	7.94324	0.763604	0.186196	1.47396
INTERPRO	IPR020479:Homeodomain, metazoa	8	2.02532	0.00112147	HOXB3, HOXB4, BARX1, HOXB2, HOXB5, DLX5, HOXB6, PITX1	324	92	18559	4.98094	0.529014	0.0523599	1.66853
GOTERM_CC_DIRECT	GO:0045211~postsynaptic membrane	12	3.03797	0.0014401	GABRD, EPHA7, MUSK, KCNB1, CABP1, NLGN4X, NTRK2, NLGN2, IQSEC3, CHRNA1, DLG2, GABRP	325	211	18224	3.18903	0.321362	0.074604	1.87593
UP_SEQ_FEATURE	domain:Protein kinase	19	4.81013	0.00147418	ITK, BRSK2, NPR2, BRSK1, INSRR, DMPK, MAST3, NTRK3, EPHA5, MUSK, EPHA7, EPHA6, MAP3K3, NTRK2, NEK9, PDGFRB, AKT3, CAMK1D, KALRN	342	478	20063	2.33182	0.792502	0.106252	2.32247
UP_SEQ_FEATURE	zinc finger region:C5-type	3	0.759494	0.00168959	EBF4, EBF2, EBF1	342	4	20063	43.9978	0.835134	0.113235	2.65757
INTERPRO	IPR003523:Transcription factor COE	3	0.759494	0.00177034	EBF4, EBF2, EBF1	324	4	18559	42.9606	0.695459	0.0762034	2.62202
INTERPRO	IPR018350:Transcription factor COE, conserved site	3	0.759494	0.00177034	EBF4, EBF2, EBF1	324	4	18559	42.9606	0.695459	0.0762034	2.62202
GOTERM_CC_DIRECT	GO:0071953~elastic fiber	3	0.759494	0.0018465	FBLN5, ELN, MFAP4	325	4	18224	42.0554	0.391749	0.0795212	2.3994
INTERPRO	IPR000719:Protein kinase, catalytic domain	19	4.81013	0.00227794	ITK, BRSK2, NPR2, BRSK1, INSRR, DMPK, MAST3, NTRK3, EPHA5, MUSK, EPHA7, EPHA6, MAP3K3, NTRK2, NEK9, PDGFRB, AKT3, CAMK1D, KALRN	324	487	18559	2.23478	0.783516	0.0912089	3.3619
INTERPRO	IPR008969:Carboxypeptidase-like, regulatory domain	4	1.01266	0.00247191	AEBP1, CILP2, CPE, CPXM2	324	16	18559	14.3202	0.809995	0.0930686	3.64324
GOTERM_CC_DIRECT	GO:0031093~platelet alpha granule lumen	6	1.51899	0.00289512	A1BG, LEFTY2, F8, ACTN2, CFD, GAS6	325	55	18224	6.11715	0.541556	0.105434	3.73821
GOTERM_BP_DIRECT	GO:0009952~anterior/posterior pattern specification	7	1.77215	0.00312376	HOXB3, HOXB4, BARX1, HOXB2, HOXB5, HOXB6, NR2F2	302	80	16792	4.86523	0.993901	0.471367	5.11515
KEGG_PATHWAY	hsa05218:Melanoma	7	1.77215	0.00319888	CDKN2A, FGF14, FGF17, FGF11, PDGFRB, PDGFD, AKT3	142	71	6879	4.77614	0.462903	0.462903	3.91707
GOTERM_BP_DIRECT	GO:1903779~regulation of cardiac conduction	6	1.51899	0.00323996	FXYD1, AGT, PLN, NPR2, ITPR1, DMPK	302	56	16792	5.95743	0.994957	0.444421	5.3006
GOTERM_BP_DIRECT	GO:0001501~skeletal system development	9	2.27848	0.00330292	AEBP1, DLX5, COMP, HES7, FRZB, COL11A2, CHRD, PITX1, COL10A1	302	137	16792	3.65273	0.99545	0.416825	5.40094
INTERPRO	IPR013098:Immunoglobulin I-set	9	2.27848	0.00330864	NTRK3, MUSK, IGFBP7, NTRK2, NFASC, PDGFRB, PALLD, NEGR1, KALRN	324	141	18559	3.65623	0.891801	0.116217	4.84813
KEGG_PATHWAY	hsa04020:Calcium signaling pathway	11	2.78481	0.00360144	ADCY1, PLCE1, PLCG1, CYSLTR2, PLN, PDE1A, P2RX2, PDGFRB, CACNA1H, NOS2, ITPR1	142	179	6879	2.97698	0.503385	0.295291	4.39989
UP_KEYWORDS	Neurogenesis	12	3.03797	0.00363709	EPHA5, NTRK3, EPHA7, BHLHE22, NTRK2, BRSK2, GPM6B, ELAVL3, BRSK1, NUMBL, CAMK1D, DPF1	348	250	20581	2.83876	0.675642	0.0772732	4.77337
GOTERM_BP_DIRECT	GO:0001666~response to hypoxia	10	2.53165	0.00390776	NOX4, CDKN1B, CXCR4, CRYAB, P2RX2, EGLN3, KCNA5, NOS2, MMP2, ITPR1	302	172	16792	3.23271	0.998308	0.44021	6.35976
SMART	SM00327:VWA	7	1.77215	0.00401701	COL21A1, COL7A1, CPNE7, ITGA1, ITGB5, ANTXR2, ITIH3	213	72	10057	4.59044	0.464144	0.187763	4.71892
KEGG_PATHWAY	hsa04915:Estrogen signaling pathway	8	2.02532	0.00405812	HSPA1L, ADCY1, ADCY5, HSPA1A, HSPA1B, MMP2, AKT3, ITPR1	142	99	6879	3.91464	0.545646	0.231227	4.94491
GOTERM_BP_DIRECT	GO:2001240~negative regulation of extrinsic apoptotic signaling pathway in absence of ligand	5	1.26582	0.00419517	EYA4, EYA2, HSPA1A, HSPA1B, GDNF	302	37	16792	7.51387	0.998943	0.435064	6.81217
UP_KEYWORDS	Calmodulin-binding	9	2.27848	0.00432924	AEBP1, ADCY1, CALD1, PDE1A, GEM, NOS2, CAMK1D, ADD1, MYH10	348	152	20581	3.50176	0.738322	0.0854983	5.65752
UP_KEYWORDS	Cleavage on pair of basic residues	13	3.29114	0.00439977	C2ORF40, SCT, CILP2, NTF3, GNRH1, CPE, GDF7, EDN2, GDF5, ADAM33, PDGFD, GDNF, INSRR	348	294	20581	2.61507	0.743987	0.0816328	5.74718
UP_SEQ_FEATURE	short sequence motif:Cell attachment site	7	1.77215	0.00458369	COL9A3, COL7A1, LAMC3, FBLN5, COMP, MFGE8, MFAP4	342	91	20063	4.5126	0.992534	0.26368	7.05652
GOTERM_BP_DIRECT	GO:0007416~synapse assembly	6	1.51899	0.0046937	PCDHB9, PCDHB4, PCDHB2, PCDHB14, NLGN2, PCDHB10	302	61	16792	5.46911	0.999533	0.445619	7.59203
KEGG_PATHWAY	hsa04022:cGMP-PKG signaling pathway	10	2.53165	0.00500521	MEF2B, ADCY1, PDE2A, ADCY5, PLN, NFATC4, NPR2, ADRA2C, AKT3, ITPR1	142	158	6879	3.06605	0.622222	0.216013	6.06611
GOTERM_BP_DIRECT	GO:0048704~embryonic skeletal system morphogenesis	5	1.26582	0.00508058	HOXB3, HOXB4, HOXB2, HOXB5, HOXB6	302	39	16792	7.12854	0.999752	0.447351	8.19298
GOTERM_CC_DIRECT	GO:0030018~Z disc	8	2.02532	0.00516448	CRYAB, LDB3, HSPB1, ACTN2, MYOZ1, FBXO32, KCNA5, PALLD	325	118	18224	3.80162	0.751632	0.159792	6.5777
GOTERM_BP_DIRECT	GO:0019229~regulation of vasoconstriction	4	1.01266	0.00518537	AGT, EDN2, ADRA2C, KCNA5	302	20	16792	11.1205	0.999791	0.431607	8.35513
UP_SEQ_FEATURE	domain:VWFA	6	1.51899	0.0052764	COL21A1, CPNE7, ITGA1, ITGB5, ANTXR2, ITIH3	342	66	20063	5.33307	0.996445	0.282324	8.08142
GOTERM_BP_DIRECT	GO:0048468~cell development	5	1.26582	0.00556682	GATA5, GDF7, LEFTY2, GDF5, HSF4	302	40	16792	6.95033	0.999888	0.433741	8.94309
KEGG_PATHWAY	hsa04010:MAPK signaling pathway	13	3.29114	0.00557168	HSPA1L, NTF3, MAP3K3, FGF14, FGF17, NTRK2, FGF11, PDGFRB, CACNA1H, HSPB1, HSPA1A, HSPA1B, AKT3	142	253	6879	2.4892	0.661736	0.194898	6.73088
INTERPRO	IPR011009:Protein kinase-like domain	19	4.81013	0.0057113	ITK, BRSK2, NPR2, BRSK1, INSRR, DMPK, MAST3, NTRK3, EPHA5, MUSK, EPHA7, EPHA6, MAP3K3, NTRK2, NEK9, PDGFRB, AKT3, CAMK1D, KALRN	324	531	18559	2.0496	0.978576	0.183131	8.23025
KEGG_PATHWAY	hsa04925:Aldosterone synthesis and secretion	7	1.77215	0.0061372	ADCY1, PDE2A, ADCY5, CACNA1H, ITPR1, KCNK3, CAMK1D	142	81	6879	4.18649	0.697079	0.180489	7.39022
UP_KEYWORDS	Alternative splicing	203	51.3924	0.0062569	MEF2B, CYP3A7, MASP1, LTBP3, ADCY5, FST, MXI1, CHRNA1, F8, CDHR5, H2AFJ, TMEM130, LRCH1, FER1L4, PDGFRB, MYH7B, ADD1, ARHGEF25, ELN, HSPA1A, HSPA1B, ITGBL1, MUSK, IQSEC3, IQSEC1, UNC45B, MOCS1, NTF3, PLB1, ACER2, MGAT4C, PCDH10, GAS6, NTRK3, EPHA5, CBLB, EPHA7, EPHA6, DLX5, HEBP2, NTRK2, NLGN4X, PCDHA6, COL21A1, PCDHA2, PDIA2, PCDHA3, PCDHA4, PCDHA5, ATP10D, EFHD1, ART3, PBXIP1, NEURL1B, NOS2, HS…	348	10587	20581	1.13399	0.856218	0.107818	8.08002
GOTERM_BP_DIRECT	GO:0007267~cell-cell signaling	12	3.03797	0.00627724	WISP2, BARX1, NTF3, GNRH1, FGF14, AGT, FGF17, GDF5, FGF11, IL13, ADRA2C, ASIP	302	254	16792	2.6269	0.999965	0.453255	10.0287
GOTERM_BP_DIRECT	GO:0048251~elastic fiber assembly	3	0.759494	0.0063368	FBLN5, LOX, MFAP4	302	7	16792	23.8297	0.999968	0.437665	10.1191
GOTERM_MF_DIRECT	GO:0005004~GPI-linked ephrin receptor activity	3	0.759494	0.00635337	EPHA5, NTRK3, EPHA7	304	7	16881	23.7984	0.952782	0.63856	8.71916
GOTERM_BP_DIRECT	GO:0018108~peptidyl-tyrosine phosphorylation	9	2.27848	0.00640309	EPHA5, NTRK3, EPHA7, MUSK, EPHA6, FGF17, NTRK2, PDGFRB, INSRR	302	153	16792	3.27074	0.999972	0.423675	10.2197
UP_KEYWORDS	Polymorphism	227	57.4684	0.00645941	ADCY1, CYP3A7, MASP1, EDN2, FST, GDF5, APOD, LCAT, PPP1R1A, CFD, PITX1, MUC13, COL10A1, CRYAB, F8, CDHR5, GEM, TMEM130, LRCH1, LAMC3, FER1L4, NEK9, PDGFRB, MYH7B, ADD1, ARHGEF25, ELN, HSPA1A, HSPA1B, CD72, ITGBL1, HSPA1L, DAPL1, MUSK, IQSEC3, UNC45B, IQSEC1, MOCS1, NTF3, PLB1, ACER2, MGAT4C, KLF17, NUGGC, GAS6, NTRK3, EPHA5, CBLB, EPHA7, EPHA6, C1ORF64, DLX5, HEBP2, NTRK2, NLGN4X, CYP8B1, ASIP, A…	348	12043	20581	1.11475	0.864994	0.105282	8.33115
INTERPRO	IPR002035:von Willebrand factor, type A	7	1.77215	0.00697308	COL21A1, COL7A1, CPNE7, ITGA1, ITGB5, ANTXR2, ITIH3	324	97	18559	4.13367	0.990862	0.209244	9.96114
INTERPRO	IPR017441:Protein kinase, ATP binding site	15	3.79747	0.00712397	ITK, BRSK2, BRSK1, INSRR, DMPK, NTRK3, EPHA5, MUSK, EPHA7, EPHA6, NTRK2, PDGFRB, AKT3, CAMK1D, KALRN	324	381	18559	2.25515	0.991748	0.204228	10.1661
UP_KEYWORDS	Chaperone	10	2.53165	0.00724059	CRYAB, PDIA2, HSPB7, HSPA4L, HSPB1, HSPA1A, HSPA1B, DNAJB1, DNAJB4, UNC45B	348	201	20581	2.94233	0.894123	0.111467	9.29391
UP_SEQ_FEATURE	binding site:ATP	19	4.81013	0.00736043	CPT1B, ITK, BRSK2, BRSK1, INSRR, DMPK, MAST3, NTRK3, EPHA5, MUSK, EPHA7, EPHA6, MAP3K3, NTRK2, NEK9, PDGFRB, AKT3, CAMK1D, KALRN	342	558	20063	1.99751	0.99962	0.35436	11.1014
GOTERM_CC_DIRECT	GO:0005788~endoplasmic reticulum lumen	10	2.53165	0.00754444	COL9A3, COLGALT2, COL21A1, COL7A1, PDIA2, F8, PDGFD, COL11A2, GAS6, COL10A1	325	192	18224	2.92051	0.8696	0.202561	9.47229
UP_KEYWORDS	Dwarfism	8	2.02532	0.00772552	COL9A3, ADAMTSL2, LTBP3, COMP, GDF5, NPR2, HES7, COL11A2	348	134	20581	3.53079	0.90896	0.112922	9.88686
GOTERM_BP_DIRECT	GO:0035690~cellular response to drug	6	1.51899	0.00789998	ADSSL1, PDE2A, ACER2, NOS2, GAS6, DPEP1	302	69	16792	4.83501	0.999998	0.476074	12.4629
INTERPRO	IPR001849:Pleckstrin homology domain	12	3.03797	0.00814199	PLEKHF1, ITK, KIF1A, PLCG1, AGAP7P, ARHGEF25, DOK6, AKT3, IQSEC1, ELMO1, ARHGAP10, KALRN	324	271	18559	2.53642	0.995854	0.220691	11.5374
UP_KEYWORDS	Ion channel	14	3.5443	0.00823873	FXYD1, GABRD, KCNB1, KCNA5, ITPR1, KCNK3, KCNT1, P2RX2, PKD2, CACNA1H, NALCN, CHRNA1, KCNE4, GABRP	348	359	20581	2.30633	0.92241	0.114612	10.5105
GOTERM_BP_DIRECT	GO:1904322~cellular response to forskolin	3	0.759494	0.00834949	EPHA5, ADCY1, ADCY5	302	8	16792	20.851	0.999999	0.478372	13.1261
GOTERM_CC_DIRECT	GO:0005886~plasma membrane	93	23.5443	0.00838656	JPH4, CASR, ADCY1, PCDHA3, ADCY5, PCDHA4, GDF5, PCDHGA7, ATP10D, MMP2, DMPK, PCDHGA1, CDH22, PCDHGB1, CXCR4, C14ORF180, CCR10, NPC1L1, ATP8B2, NALCN, CHRNA1, SLC4A3, NEGR1, DPEP1, HTR1F, DLG2, AKT3, PCDHGA12, PCDHB9, PCDHB4, F8, PCDHB2, ACTN2, CDHR5, RFTN2, PALLD, PCDHGB2, ELMO1, PLCE1, GRM2, IL20RB, CPE, PDGFRB, HSPB1, MCC, CLIP3, ADD1, FXYD1, CYSLTR2, ARHGEF25, FHL1, CALD1, DRD4, CABP1, ABTB1, …	325	4121	18224	1.26544	0.896222	0.20272	10.4765
INTERPRO	IPR013783:Immunoglobulin-like fold	28	7.08861	0.00877432	IGHG4, IGFBP7, ILDR2, ASTN2, MYCBP2, INSRR, MUSK, CILP2, COL7A1, NFATC4, NEGR1, CEACAM20, BTNL9, NFASC, PALLD, EPHA5, A1BG, NTRK3, EPHA7, IGSF21, EPHA6, EBF4, IL20RB, EBF2, NTRK2, EBF1, PDGFRB, KALRN	324	951	18559	1.6865	0.997297	0.226718	12.3793
INTERPRO	IPR000421:Coagulation factor 5/8 C-terminal type domain	4	1.01266	0.00904547	AEBP1, F8, CPXM2, MFGE8	324	25	18559	9.16494	0.997751	0.224345	12.7381
SMART	SM00231:FA58C	4	1.01266	0.00928167	AEBP1, F8, CPXM2, MFGE8	213	21	10057	8.99352	0.764343	0.303261	10.5945
UP_SEQ_FEATURE	domain:PH	11	2.78481	0.00942386	PLEKHF1, ITK, KIF1A, AGAP7P, ARHGEF25, DOK6, IQSEC3, AKT3, IQSEC1, ELMO1, ARHGAP10	342	245	20063	2.63388	0.999959	0.412122	13.9996
GOTERM_BP_DIRECT	GO:0002576~platelet degranulation	7	1.77215	0.0105817	A1BG, LEFTY2, F8, ACTN2, ITIH3, CFD, GAS6	302	103	16792	3.77882	1	0.545331	16.3503
GOTERM_MF_DIRECT	GO:0051371~muscle alpha-actinin binding	3	0.759494	0.0106361	LDB3, PKD2, PALLD	304	9	16881	18.5099	0.994036	0.722101	14.1918
KEGG_PATHWAY	hsa04015:Rap1 signaling pathway	11	2.78481	0.0108178	ADCY1, PLCE1, PLCG1, FGF14, ADCY5, FGF17, FGF11, PDGFRB, PARD6G, PDGFD, AKT3	142	210	6879	2.53753	0.878773	0.260249	12.6851
GOTERM_BP_DIRECT	GO:0032148~activation of protein kinase B activity	4	1.01266	0.0109277	NTRK3, NTF3, ADRA2C, GAS6	302	26	16792	8.55425	1	0.541	16.8399
UP_KEYWORDS	Postsynaptic cell membrane	9	2.27848	0.011148	GABRD, MUSK, KCNB1, CABP1, NLGN4X, NLGN2, CHRNA1, DLG2, GABRP	348	179	20581	2.97356	0.968698	0.145687	13.9707
KEGG_PATHWAY	hsa04722:Neurotrophin signaling pathway	8	2.02532	0.0113832	NTRK3, ARHGDIG, NTF3, PLCG1, MAP3K3, NTRK2, FOXO3, AKT3	142	120	6879	3.22958	0.891501	0.242421	13.3055
GOTERM_BP_DIRECT	GO:0007268~chemical synaptic transmission	11	2.78481	0.0115813	GABRD, PCDHB9, GRM2, PCDHB4, PCDHB2, PCDHB14, PCDHB10, NPY5R, DLG2, HTR1F, KCNK3	302	240	16792	2.54845	1	0.546679	17.7573
GOTERM_MF_DIRECT	GO:0005102~receptor binding	14	3.5443	0.0117116	ITK, NTF3, ITGA1, HSPA1A, HSPA1B, KCNA5, CD72, GDNF, DDO, GAS6, PKD2, PDGFRB, NOS2, ASIP	304	353	16881	2.20231	0.996458	0.676513	15.5174
GOTERM_CC_DIRECT	GO:0019005~SCF ubiquitin ligase complex	5	1.26582	0.0118846	FBXW7, FBXO17, ABTB1, FBXO31, FBXO32	325	50	18224	5.60738	0.959889	0.253509	14.5386
UP_KEYWORDS	Cardiomyopathy	6	1.51899	0.0119395	TNNT2, EYA4, CRYAB, PLN, LDB3, ACTN2	348	81	20581	4.3808	0.97556	0.149023	14.8905
INTERPRO	IPR008978:HSP20-like chaperone	4	1.01266	0.0124001	HSPB6, CRYAB, HSPB7, HSPB1	324	28	18559	8.18298	0.999769	0.284589	17.0642
GOTERM_BP_DIRECT	GO:0006936~muscle contraction	7	1.77215	0.0126111	FXYD1, CRYAB, CALD1, ITGA1, CACNA1H, ITGB5, LMOD1	302	107	16792	3.63756	1	0.562847	19.1836
UP_KEYWORDS	Magnesium	18	4.55696	0.012947	ADCY1, ADSSL1, ADCY5, CABP1, ITGA1, BRSK2, ATP10D, BRSK1, DMPK, MAST3, EYA4, MUSK, EYA2, MAP3K3, CNOT6L, NEK9, ATP8B2, KALRN	348	552	20581	1.9285	0.982168	0.154461	16.0481
GOTERM_BP_DIRECT	GO:0090084~negative regulation of inclusion body assembly	3	0.759494	0.0131051	HSPA1A, HSPA1B, DNAJB1	302	10	16792	16.6808	1	0.562649	19.8595
GOTERM_BP_DIRECT	GO:2000009~negative regulation of protein localization to cell surface	3	0.759494	0.0131051	GPM6B, ACTN2, ASTN2	302	10	16792	16.6808	1	0.562649	19.8595
GOTERM_BP_DIRECT	GO:0007275~multicellular organism development	18	4.55696	0.0132736	FOXL1, GNRH1, EDA2R, FRZB, CSRP2, HOXB3, EYA4, DKK3, MUSK, HOXB2, EYA2, EBF4, PBXIP1, EBF2, LEFTY2, EBF1, PDGFD, CHRD	302	521	16792	1.92101	1	0.553671	20.0888
GOTERM_BP_DIRECT	GO:0007528~neuromuscular junction development	4	1.01266	0.0134123	MUSK, NTRK2, P2RX2, CHRNA1	302	28	16792	7.94324	1	0.544368	20.2771
GOTERM_BP_DIRECT	GO:0030178~negative regulation of Wnt signaling pathway	5	1.26582	0.0139567	DKK3, BARX1, DACT3, NFATC4, FRZB	302	52	16792	5.34641	1	0.546151	21.0122
KEGG_PATHWAY	hsa05200:Pathways in cancer	16	4.05063	0.0143184	ADCY1, FGF14, FGF17, ADCY5, EGLN3, FGF11, MMP2, CBLB, CDKN1B, CDKN2A, PLCG1, CXCR4, LAMC3, PDGFRB, NOS2, AKT3	142	393	6879	1.97226	0.939059	0.267192	16.4614
GOTERM_MF_DIRECT	GO:0051082~unfolded protein binding	7	1.77215	0.0143899	HSPA1L, ERO1B, CRYAB, HSPA1A, HSPA1B, DNAJB1, DNAJB4	304	110	16881	3.5337	0.999034	0.685616	18.736
GOTERM_BP_DIRECT	GO:0001558~regulation of cell growth	6	1.51899	0.0144286	WISP2, PLCE1, AGT, FBLN5, IGFBP7, IGFBP3	302	80	16792	4.1702	1	0.546002	21.6441
GOTERM_BP_DIRECT	GO:0001503~ossification	6	1.51899	0.0144286	CASR, SOST, FOXC2, GPM6B, NPR2, COL11A2	302	80	16792	4.1702	1	0.546002	21.6441
INTERPRO	IPR014766:Carboxypeptidase, regulatory domain	3	0.759494	0.0149713	AEBP1, CPE, CPXM2	324	11	18559	15.6221	0.99996	0.322466	20.2437
INTERPRO	IPR002011:Tyrosine-protein kinase, receptor class II, conserved site	3	0.759494	0.0149713	NTRK3, NTRK2, INSRR	324	11	18559	15.6221	0.99996	0.322466	20.2437
UP_SEQ_FEATURE	region of interest:Calmodulin-binding	5	1.26582	0.0150551	CALD1, PDE1A, GEM, NOS2, CAMK1D	342	56	20063	5.23783	1	0.554491	21.4651
INTERPRO	IPR027359:Voltage-dependent potassium channel, four helix bundle domain	5	1.26582	0.0153142	KCNB1, PKD2, CACNA1H, NALCN, KCNA5	324	55	18559	5.20735	0.999968	0.318549	20.6591
GOTERM_BP_DIRECT	GO:0010941~regulation of cell death	3	0.759494	0.0158294	CRYAB, HSPA1A, HSPA1B	302	11	16792	15.1644	1	0.567849	23.4924
GOTERM_BP_DIRECT	GO:0048016~inositol phosphate-mediated signaling	3	0.759494	0.0158294	PLCE1, EDN2, ITPR1	302	11	16792	15.1644	1	0.567849	23.4924
UP_KEYWORDS	Non-syndromic deafness	6	1.51899	0.0158791	EYA4, ADCY1, LOXHD1, P2RX2, COL11A2, MSRB3	348	87	20581	4.07868	0.992888	0.179499	19.3345
INTERPRO	IPR002909:Cell surface receptor IPT/TIG	4	1.01266	0.0163769	EBF4, EBF2, EBF1, NFATC4	324	31	18559	7.39108	0.999985	0.326798	21.9334
GOTERM_BP_DIRECT	GO:0007219~Notch signaling pathway	7	1.77215	0.0174613	CDKN1B, PLN, SUSD5, FOXC2, NEURL1B, HES7, KCNA5	302	115	16792	3.38451	1	0.592327	25.5938
INTERPRO	IPR017995:Homeobox protein, antennapedia type	3	0.759494	0.017761	HOXB4, HOXB5, HOXB6	324	12	18559	14.3202	0.999994	0.339426	23.5645
INTERPRO	IPR011993:Pleckstrin homology-like domain	15	3.79747	0.0179717	ITK, ARHGEF25, ARHGEF17, ELMO1, NUMBL, PLEKHF1, KIF1A, AGAP7P, PLCG1, DOK6, IQSEC3, IQSEC1, AKT3, ARHGAP10, KALRN	324	427	18559	2.01221	0.999995	0.333439	23.81
SMART	SM00429:IPT	4	1.01266	0.0186129	EBF4, EBF2, EBF1, NFATC4	213	27	10057	6.99496	0.945643	0.441465	20.1991
GOTERM_BP_DIRECT	GO:0009190~cyclic nucleotide biosynthetic process	3	0.759494	0.0187728	ADCY1, ADCY5, NPR2	302	12	16792	13.9007	1	0.607836	27.2431
GOTERM_MF_DIRECT	GO:0016849~phosphorus-oxygen lyase activity	3	0.759494	0.0188204	ADCY1, ADCY5, NPR2	304	12	16881	13.8824	0.999888	0.727502	23.811
GOTERM_CC_DIRECT	GO:0005887~integral component of plasma membrane	37	9.36709	0.018841	FXYD1, PCDHA6, CASR, ADCY1, PCDHA2, PCDHA3, CYSLTR2, PCDHA4, DRD4, PCDHA5, KCNA5, CD72, INSRR, ART3, MUSK, CCR10, PKD2, ADRA2C, SLC4A3, HTR1F, GABRD, PCDHB4, PCDHB2, NLGN2, EDA2R, NPR2, TMEM130, KCNK3, NPY5R, NTRK3, EPHA5, EPHA7, EPHA6, GRM2, NTRK2, P2RX2, NLGN4X	325	1415	18224	1.46624	0.994004	0.347133	22.1156
GOTERM_BP_DIRECT	GO:0048013~ephrin receptor signaling pathway	6	1.51899	0.0191832	EPHA5, NTRK3, EPHA7, EPHA6, MMP2, KALRN	302	86	16792	3.87925	1	0.604894	27.7522
UP_SEQ_FEATURE	compositionally biased region:Cys-rich	8	2.02532	0.0191835	ASPN, EPHA5, EPHA7, LTBP3, PCDH10, ADAM33, ILDR2, MYCBP2	342	159	20063	2.95163	1	0.625908	26.5475
UP_SEQ_FEATURE	active site:Nucleophile	9	2.27848	0.01919	EYA4, EYA2, MAN2B2, CPE, PLB1, PDIA2, LIPN, GLB1L3, MSRB3	342	196	20063	2.69374	1	0.608935	26.5553
UP_SEQ_FEATURE	compositionally biased region:Pro/Ser/Thr-rich	3	0.759494	0.0198524	EBF2, EBF1, NEK9	342	13	20063	13.5378	1	0.605199	27.3414
UP_KEYWORDS	EGF-like domain	10	2.53165	0.0200495	MASP1, LTBP3, FBLN5, COMP, ADAM33, MFGE8, ASTN2, GAS6, MUC13, ITGBL1	348	238	20581	2.48491	0.998085	0.213924	23.8042
GOTERM_MF_DIRECT	GO:0005516~calmodulin binding	9	2.27848	0.021252	AEBP1, ADCY1, CALD1, PDE1A, GEM, NOS2, CAMK1D, ADD1, MYH10	304	189	16881	2.64427	0.999966	0.723676	26.4695
KEGG_PATHWAY	hsa05146:Amoebiasis	7	1.77215	0.0213335	ADCY1, LAMC3, IL12A, HSPB1, ACTN2, NOS2, COL11A2	142	106	6879	3.19911	0.984755	0.341867	23.581
UP_SEQ_FEATURE	active site:Proton acceptor	20	5.06329	0.0214128	ITK, CPT1B, BRSK2, BRSK1, INSRR, DMPK, MAST3, NTRK3, EPHA5, B3GAT1, MUSK, EPHA7, EPHA6, MAP3K3, NTRK2, NEK9, PDGFRB, AKT3, CAMK1D, KALRN	342	672	20063	1.74594	1	0.617648	29.1621
GOTERM_BP_DIRECT	GO:0071805~potassium ion transmembrane transport	7	1.77215	0.0218475	KCNT1, KCNB1, PKD2, NALCN, KCNA5, KCNK3, KCNE4	302	121	16792	3.21668	1	0.642547	30.9762
GOTERM_BP_DIRECT	GO:0030308~negative regulation of cell growth	7	1.77215	0.0218475	CDKN2A, CDKN1B, DACT3, CRYAB, FHL1, AGT, FRZB	302	121	16792	3.21668	1	0.642547	30.9762
GOTERM_BP_DIRECT	GO:0007517~muscle organ development	6	1.51899	0.0219053	MEF2B, AEBP1, CRYAB, FHL1, CACNA1H, UNC45B	302	89	16792	3.74849	1	0.633166	31.0445
UP_KEYWORDS	Hydroxylation	6	1.51899	0.0223596	COL9A3, MASP1, COL7A1, ELN, COL11A2, COL10A1	348	95	20581	3.73521	0.999077	0.22802	26.1803
INTERPRO	IPR001426:Tyrosine-protein kinase, receptor class V, conserved site	3	0.759494	0.0239356	EPHA5, EPHA7, EPHA6	324	14	18559	12.2745	1	0.408084	30.4611
INTERPRO	IPR001090:Ephrin receptor ligand binding domain	3	0.759494	0.0239356	EPHA5, EPHA7, EPHA6	324	14	18559	12.2745	1	0.408084	30.4611
INTERPRO	IPR016257:Tyrosine-protein kinase, ephrin receptor	3	0.759494	0.0239356	EPHA5, EPHA7, EPHA6	324	14	18559	12.2745	1	0.408084	30.4611
GOTERM_CC_DIRECT	GO:0008180~COP9 signalosome	4	1.01266	0.0239517	HSPA1L, PLCG1, HSPA7, NCKIPSD	325	35	18224	6.40844	0.998528	0.394468	27.2811
GOTERM_BP_DIRECT	GO:0009887~organ morphogenesis	6	1.51899	0.0248667	FOXL1, GATA5, FHL1, COMP, LY6H, ELN	302	92	16792	3.62626	1	0.670221	34.4659
KEGG_PATHWAY	hsa05145:Toxoplasmosis	7	1.77215	0.0250797	HSPA1L, LAMC3, IL12A, HSPA1A, HSPA1B, NOS2, AKT3	142	110	6879	3.08278	0.992756	0.361068	27.1501
GOTERM_MF_DIRECT	GO:0004185~serine-type carboxypeptidase activity	3	0.759494	0.0253454	AEBP1, CPE, CPXM2	304	14	16881	11.8992	0.999995	0.744958	30.7508
GOTERM_MF_DIRECT	GO:0042043~neurexin family protein binding	3	0.759494	0.0253454	CPE, NLGN4X, NLGN2	304	14	16881	11.8992	0.999995	0.744958	30.7508
GOTERM_MF_DIRECT	GO:0005523~tropomyosin binding	3	0.759494	0.0253454	TNNT2, CALD1, LMOD1	304	14	16881	11.8992	0.999995	0.744958	30.7508
INTERPRO	IPR001839:Transforming growth factor-beta, C-terminal	4	1.01266	0.0262366	GDF7, LEFTY2, GDF5, GDNF	324	37	18559	6.19253	1	0.427358	32.8792
UP_SEQ_FEATURE	domain:Fibronectin type-III 2	7	1.77215	0.0262499	EPHA5, EPHA7, EPHA6, COL7A1, IL20RB, NFASC, INSRR	342	133	20063	3.08757	1	0.678337	34.5383
UP_SEQ_FEATURE	domain:Fibronectin type-III 1	7	1.77215	0.027103	EPHA5, EPHA7, EPHA6, COL7A1, IL20RB, NFASC, INSRR	342	134	20063	3.06452	1	0.675854	35.4458
KEGG_PATHWAY	hsa04350:TGF-beta signaling pathway	6	1.51899	0.028593	NBL1, GDF7, LEFTY2, GDF5, FST, CHRD	142	84	6879	3.46026	0.996404	0.374367	30.3573
KEGG_PATHWAY	hsa05414:Dilated cardiomyopathy	6	1.51899	0.028593	TNNT2, ADCY1, ADCY5, PLN, ITGA1, ITGB5	142	84	6879	3.46026	0.996404	0.374367	30.3573
INTERPRO	IPR003961:Fibronectin, type III	9	2.27848	0.0288221	EPHA5, EPHA7, EPHA6, COL7A1, IL20RB, NFASC, ASTN2, KALRN, INSRR	324	207	18559	2.49047	1	0.448251	35.5025
GOTERM_BP_DIRECT	GO:0042026~protein refolding	3	0.759494	0.0288315	HSPA1L, HSPA1A, HSPA1B	302	15	16792	11.1205	1	0.714896	38.797
UP_SEQ_FEATURE	compositionally biased region:Gly-rich	10	2.53165	0.0289	HOXB3, NPAS3, BHLHE22, LRCH1, LTBP3, MYOZ1, CSRP2, FOXD2, AHDC1, MYCBP2	342	252	20063	2.32793	1	0.685832	37.3191
GOTERM_BP_DIRECT	GO:0007169~transmembrane receptor protein tyrosine kinase signaling pathway	6	1.51899	0.0291985	NTRK3, ITK, MUSK, NTF3, NTRK2, INSRR	302	96	16792	3.47517	1	0.710187	39.184
GOTERM_BP_DIRECT	GO:0030036~actin cytoskeleton organization	7	1.77215	0.0297319	ABLIM2, ARHGEF17, IQSEC3, PALLD, IQSEC1, ELMO1, ADD1	302	130	16792	2.99399	1	0.707693	39.7423
GOTERM_BP_DIRECT	GO:0019933~cAMP-mediated signaling	4	1.01266	0.0303136	EPHA5, ADCY1, PDE2A, ADCY5	302	38	16792	5.85291	1	0.705888	40.3457
GOTERM_MF_DIRECT	GO:0004714~transmembrane receptor protein tyrosine kinase activity	4	1.01266	0.0304179	NTRK3, MUSK, NTRK2, INSRR	304	38	16881	5.84522	1	0.772279	35.7344
INTERPRO	IPR003598:Immunoglobulin subtype 2	10	2.53165	0.0314499	CEACAM20, A1BG, MUSK, CILP2, NTRK2, NFASC, PDGFRB, PALLD, NEGR1, KALRN	324	250	18559	2.29123	1	0.46775	38.0704
GOTERM_CC_DIRECT	GO:0030017~sarcomere	4	1.01266	0.0317626	TNNT2, ARHGEF25, LMOD1, MMP2	325	39	18224	5.75116	0.999831	0.462163	34.5675
GOTERM_BP_DIRECT	GO:0050796~regulation of insulin secretion	5	1.26582	0.0321371	KCNB1, ADRA2C, KCNA5, NOS2, ITPR1	302	67	16792	4.14945	1	0.718524	42.2007
GOTERM_BP_DIRECT	GO:0030199~collagen fibril organization	4	1.01266	0.0324163	FOXC2, LOX, COL11A2, DPT	302	39	16792	5.70284	1	0.713255	42.4799
UP_SEQ_FEATURE	chain:Protocadherin beta-9	2	0.506329	0.0337049	PCDHB9, PCDHB10	342	2	20063	58.6637	1	0.728913	42.0808
UP_SEQ_FEATURE	chain:Protocadherin beta-10	2	0.506329	0.0337049	PCDHB9, PCDHB10	342	2	20063	58.6637	1	0.728913	42.0808
UP_SEQ_FEATURE	chain:Heat shock 70 kDa protein 1A/1B	2	0.506329	0.0337049	HSPA1A, HSPA1B	342	2	20063	58.6637	1	0.728913	42.0808
KEGG_PATHWAY	hsa04974:Protein digestion and absorption	6	1.51899	0.0340294	COL9A3, COL21A1, COL7A1, ELN, COL11A2, COL10A1	142	88	6879	3.30298	0.998789	0.403493	35.0651
SMART	SM00615:EPH_lbd	3	0.759494	0.034071	EPHA5, EPHA7, EPHA6	213	14	10057	10.1177	0.99536	0.591602	34.0521
UP_SEQ_FEATURE	sequence variant	229	57.9747	0.0349052	ADCY1, CYP3A7, MASP1, EDN2, FST, GDF5, MXI1, APOD, LCAT, PPP1R1A, CHRNA1, CFD, PITX1, MUC13, COL10A1, CRYAB, F8, CDHR5, GEM, TMEM130, LRCH1, LAMC3, NEK9, PDGFRB, MYH7B, ADD1, ARHGEF25, ELN, HSPA1A, HSPA1B, CD72, ITGBL1, HSPA1L, DAPL1, MUSK, IQSEC3, UNC45B, IQSEC1, MOCS1, NTF3, PLB1, ACER2, MGAT4C, KLF17, NUGGC, GAS6, NTRK3, EPHA5, EPHA7, CBLB, EPHA6, C1ORF64, DLX5, HEBP2, NTRK2, NLGN4X, CYP8B1, A…	342	12443	20063	1.07964	1	0.729097	43.2162
GOTERM_CC_DIRECT	GO:0097512~cardiac myofibril	2	0.506329	0.0352424	CRYAB, MYH7B	325	2	18224	56.0738	0.999936	0.474507	37.5911
GOTERM_BP_DIRECT	GO:1902380~positive regulation of endoribonuclease activity	2	0.506329	0.0355301	HSPA1A, HSPA1B	302	2	16792	55.6026	1	0.738202	45.5088
GOTERM_BP_DIRECT	GO:0038179~neurotrophin signaling pathway	2	0.506329	0.0355301	NTRK3, NTRK2	302	2	16792	55.6026	1	0.738202	45.5088
GOTERM_BP_DIRECT	GO:1904722~positive regulation of mRNA endonucleolytic cleavage involved in unfolded protein response	2	0.506329	0.0355301	HSPA1A, HSPA1B	302	2	16792	55.6026	1	0.738202	45.5088
GOTERM_MF_DIRECT	GO:0008459~chondroitin 6-sulfotransferase activity	2	0.506329	0.0355772	CHST7, CHST3	304	2	16881	55.5296	1	0.7935	40.4596
GOTERM_CC_DIRECT	GO:0030054~cell junction	15	3.79747	0.0358399	GABRD, KCNB1, CABP1, MAP1B, NLGN2, BRSK1, MUSK, GRM2, CXCR4, CEP68, NLGN4X, DDB2, CHRNA1, DLG2, GABRP	325	459	18224	1.83248	0.999946	0.458614	38.0972
GOTERM_CC_DIRECT	GO:0031143~pseudopodium	3	0.759494	0.0359435	LDB3, ACTN2, MYOZ1	325	17	18224	9.89538	0.999947	0.439668	38.1844
UP_KEYWORDS	Growth factor binding	3	0.759494	0.0363	LTBP3, IGFBP7, IGFBP3	348	18	20581	9.8568	0.999989	0.335053	39.1237
UP_KEYWORDS	Potassium channel	5	1.26582	0.0363776	KCNT1, KCNB1, KCNA5, KCNK3, KCNE4	348	74	20581	3.996	0.999989	0.326209	39.1896
GOTERM_BP_DIRECT	GO:0061178~regulation of insulin secretion involved in cellular response to glucose stimulus	3	0.759494	0.0364798	EPHA5, ADCY5, BRSK2	302	17	16792	9.81223	1	0.739742	46.4023
INTERPRO	IPR018297:Adenylyl cyclase class-3/4/guanylyl cyclase, conserved site	3	0.759494	0.0384537	ADCY1, ADCY5, NPR2	324	18	18559	9.54681	1	0.528464	44.4563
KEGG_PATHWAY	hsa05032:Morphine addiction	6	1.51899	0.0385016	GABRD, ADCY1, PDE2A, ADCY5, PDE1A, GABRP	142	91	6879	3.19409	0.999508	0.419615	38.7164
KEGG_PATHWAY	hsa04912:GnRH signaling pathway	6	1.51899	0.0385016	ADCY1, GNRH1, MAP3K3, ADCY5, MMP2, ITPR1	142	91	6879	3.19409	0.999508	0.419615	38.7164
INTERPRO	IPR014756:Immunoglobulin E-set	6	1.51899	0.039146	ARHGDIG, EBF4, EBF2, EBF1, NFATC4, MYCBP2	324	107	18559	3.21201	1	0.524934	45.0529
GOTERM_MF_DIRECT	GO:0031072~heat shock protein binding	4	1.01266	0.0393003	HSPA1L, HSPA1A, HSPA1B, DMPK	304	42	16881	5.28853	1	0.798183	43.6663
SMART	SM00204:TGFB	4	1.01266	0.0396057	GDF7, LEFTY2, GDF5, GDNF	213	36	10057	5.24622	0.998096	0.59132	38.4496
UP_KEYWORDS	Integrin	4	1.01266	0.0400616	ITGA1, ITGB5, ADAM33, ITGBL1	348	45	20581	5.25696	0.999997	0.343694	42.2372
GOTERM_BP_DIRECT	GO:0035904~aorta development	3	0.759494	0.0405634	PKD2, LOX, MYH10	302	18	16792	9.26711	1	0.769457	50.0896
GOTERM_MF_DIRECT	GO:0005520~insulin-like growth factor binding	3	0.759494	0.0406623	WISP2, IGFBP7, IGFBP3	304	18	16881	9.25493	1	0.783369	44.7987
GOTERM_CC_DIRECT	GO:0043204~perikaryon	6	1.51899	0.0408397	GNRH1, CRYAB, KCNB1, RBFOX3, ITGA1, ASTN2	325	106	18224	3.17399	0.999987	0.463742	42.1851
PIR_SUPERFAMILY	PIRSF000666:tyrosine-protein kinase, ephrin receptor type	3	0.759494	0.0414534	EPHA5, EPHA7, EPHA6	41	14	1692	8.84321	0.816122	0.816122	32.1142
UP_KEYWORDS	Synapse	12	3.03797	0.0414848	GABRD, MUSK, GRM2, KCNB1, CABP1, NLGN4X, MAP1B, NLGN2, BRSK1, CHRNA1, DLG2, GABRP	348	357	20581	1.98793	0.999998	0.344483	43.3762
GOTERM_MF_DIRECT	GO:0005216~ion channel activity	4	1.01266	0.0417045	FXYD1, CHRNA1, ITPR1, KCNK3	304	43	16881	5.16554	1	0.767182	45.651
UP_SEQ_FEATURE	short sequence motif:PDZ-binding	5	1.26582	0.0421831	EPHA5, EPHA7, EPHA6, DACT3, KCNA5	342	77	20063	3.80933	1	0.783775	49.6661
INTERPRO	IPR001054:Adenylyl cyclase class-3/4/guanylyl cyclase	3	0.759494	0.0424935	ADCY1, ADCY5, NPR2	324	19	18559	9.04435	1	0.545009	47.8545
GOTERM_BP_DIRECT	GO:0000187~activation of MAPK activity	6	1.51899	0.043456	NTRK3, PLCE1, NTF3, CXCR4, DRD4, ITGA1	302	107	16792	3.11791	1	0.785794	52.5557
UP_KEYWORDS	Kinase	20	5.06329	0.0442069	ITK, BRSK2, BRSK1, INSRR, DMPK, MAST3, NTRK3, EPHA5, MUSK, EPHA7, EPHA6, CDKN1B, CDKN2A, MAP3K3, NTRK2, NEK9, PDGFRB, AKT3, CAMK1D, KALRN	348	735	20581	1.60927	0.999999	0.353768	45.4971
GOTERM_BP_DIRECT	GO:0043065~positive regulation of apoptotic process	11	2.78481	0.0444779	NOX4, NTRK3, CDKN2A, ARHGEF17, PDGFRB, CLIP3, FOXO3, FRZB, IGFBP3, CAMK1D, KALRN	302	300	16792	2.03876	1	0.786691	53.3993
GOTERM_BP_DIRECT	GO:0007165~signal transduction	30	7.59494	0.0445928	FGF14, FGF17, FST, FGF11, IL13, CD72, GDNF, WISP2, PPP1R1A, PDE1A, NCKIPSD, CHRNA1, NR2F2, AKT3, GABRP, GABRD, ITK, NTF3, GNRH1, GEM, GAS6, ITPR1, CBLB, PDE2A, PLCG1, PDGFRB, MCC, ASIP, KALRN, ARHGAP10	302	1161	16792	1.43676	1	0.780738	53.4933
UP_SEQ_FEATURE	domain:IGFBP N-terminal	3	0.759494	0.0447418	WISP2, IGFBP7, IGFBP3	342	20	20063	8.79956	1	0.79279	51.7657
UP_KEYWORDS	Immunoglobulin domain	16	4.05063	0.0447621	CEACAM20, BTNL9, IGHG4, IGFBP7, NFASC, ILDR2, PALLD, NTRK3, A1BG, MUSK, IGSF21, CILP2, NTRK2, PDGFRB, NEGR1, KALRN	348	546	20581	1.73306	0.999999	0.348714	45.9205
GOTERM_MF_DIRECT	GO:0004016~adenylate cyclase activity	3	0.759494	0.0449187	ADCY1, ADCY5, NPR2	304	19	16881	8.76783	1	0.769526	48.2027
UP_KEYWORDS	Metal-binding	75	18.9873	0.0450384	APOBEC2, ADCY1, CYP3A7, MASP1, ADCY5, ATP10D, APOBEC3H, MMP2, DMPK, CDH22, EFHD1, JADE2, MAN2B2, GATA5, AGAP7P, ATP8B2, NEURL1B, NOS2, LOX, NR2F2, COL11A2, DPEP1, COL10A1, CRYAB, LDB3, F8, ACTN2, CDO1, EYA4, ISCU, PLCE1, EYA2, CPE, NEK9, CA3, KALRN, ABLIM2, FHL1, GLIS1, CABP1, BRSK2, EGLN3, BRSK1, ASTN2, MYCBP2, DPF1, MUSK, MAP3K3, CNOT6L, CYP26B1, PDE1A, PKD2, ADAM33, MOCS1, ITK, ADSSL1, MGAT4C,…	348	3640	20581	1.21856	0.999999	0.342179	46.1301
UP_SEQ_FEATURE	DNA-binding region:Homeobox	8	2.02532	0.045161	HOXB3, HOXB4, BARX1, HOXB2, HOXB5, DLX5, HOXB6, PITX1	342	191	20063	2.45712	1	0.785502	52.1017
GOTERM_BP_DIRECT	GO:1900034~regulation of cellular response to heat	5	1.26582	0.0456838	HSPA1L, CRYAB, HSPA1A, HSPA1B, DNAJB1	302	75	16792	3.70684	1	0.782245	54.3765
GOTERM_CC_DIRECT	GO:0014069~postsynaptic density	8	2.02532	0.0466189	CRYAB, CABP1, NLGN4X, NTRK2, MAP1B, DLG2, ITPR1, KALRN	325	184	18224	2.43799	0.999997	0.491304	46.5988
INTERPRO	IPR000867:Insulin-like growth factor-binding protein, IGFBP	3	0.759494	0.0466839	WISP2, IGFBP7, IGFBP3	324	20	18559	8.59213	1	0.5701	51.1737
GOTERM_BP_DIRECT	GO:0007507~heart development	8	2.02532	0.0471055	NTRK3, PLCE1, FOXL1, GATA5, PKD2, FOXC2, NFATC4, LOX	302	183	16792	2.43072	1	0.786078	55.5038
GOTERM_CC_DIRECT	GO:0005925~focal adhesion	13	3.29114	0.0476005	NOX4, FHL1, NFASC, ITGA1, ITGB5, PDGFRB, HSPB1, ACTN2, HSPA1A, HSPA1B, CSRP2, PALLD, ADD1	325	391	18224	1.86435	0.999998	0.481059	47.3169
INTERPRO	IPR017970:Homeobox, conserved site	8	2.02532	0.0489091	HOXB3, HOXB4, BARX1, HOXB2, HOXB5, DLX5, HOXB6, PITX1	324	190	18559	2.41183	1	0.578005	52.8551
INTERPRO	IPR000742:Epidermal growth factor-like domain	9	2.27848	0.0491015	LAMC3, LTBP3, FBLN5, COMP, ADAM33, MFGE8, GAS6, MUC13, ITGBL1	324	231	18559	2.23172	1	0.570265	52.9979
GOTERM_BP_DIRECT	GO:0050885~neuromuscular process controlling balance	4	1.01266	0.0491865	JPH4, ADCY5, NLGN2, MYH10	302	46	16792	4.83501	1	0.794234	57.1068
KEGG_PATHWAY	hsa04151:PI3K-Akt signaling pathway	13	3.29114	0.0501026	FGF14, FGF17, ITGA1, FGF11, ITGB5, FOXO3, CDKN1B, LAMC3, COMP, PDGFRB, PDGFD, COL11A2, AKT3	142	345	6879	1.82541	0.999953	0.485619	47.326
UP_SEQ_FEATURE	site:Interaction with SHC1	2	0.506329	0.0501301	NTRK3, NTRK2	342	3	20063	39.1092	1	0.810118	55.9217
UP_SEQ_FEATURE	site:Interaction with PLC-gamma-1	2	0.506329	0.0501301	NTRK3, NTRK2	342	3	20063	39.1092	1	0.810118	55.9217
UP_SEQ_FEATURE	metal ion-binding site:Magnesium	6	1.51899	0.0510783	EYA4, ADSSL1, EYA2, CABP1, ATP8B2, ATP10D	342	118	20063	2.9829	1	0.806756	56.6173
INTERPRO	IPR023249:FAM153	2	0.506329	0.0513112	FAM153C, FAM153B	324	3	18559	38.1872	1	0.577709	54.6093
INTERPRO	IPR020777:Tyrosine-protein kinase, neurotrophic receptor	2	0.506329	0.0513112	NTRK3, NTRK2	324	3	18559	38.1872	1	0.577709	54.6093
UP_SEQ_FEATURE	splice variant	148	37.4684	0.0513249	CASR, MASP1, LTBP3, FGF14, OBP2A, FGF17, FST, APOBEC3H, MXI1, GDNF, DMPK, CDKN2A, LGI4, NALCN, PDGFD, CHRNA1, SLC4A3, PCDHGA12, BEND4, CDHR5, H2AFJ, TMEM130, TNNT2, ISCU, PLCE1, KCNT1, LRCH1, HSPB7, MYH7B, MAP7D3, KALRN, ADD1, ARHGEF25, ELN, ASTN2, KCNA5, MUSK, FBXW7, CNOT6L, ADAM33, IQSEC3, IQSEC1, UNC45B, MOCS1, LSMEM1, ADSSL1, TMEM95, PLB1, ACER2, CPNE7, NUGGC, GAS6, EPHA5, NTRK3, EPHA7, CBLB,…	342	7760	20063	1.11884	1	0.799061	56.7965
BIOCARTA	h_PDZsPathway:Synaptic Proteins at the Synaptic Junction	3	0.759494	0.0527429	NFASC, DLG2, ADD1	35	18	1625	7.7381	0.99316	0.99316	44.6758
GOTERM_BP_DIRECT	GO:0030070~insulin processing	2	0.506329	0.0528205	CPE, ERO1B	302	3	16792	37.0684	1	0.811556	59.7767
GOTERM_BP_DIRECT	GO:0033159~negative regulation of protein import into nucleus, translocation	2	0.506329	0.0528205	PDE2A, GAS6	302	3	16792	37.0684	1	0.811556	59.7767
GOTERM_BP_DIRECT	GO:0070434~positive regulation of nucleotide-binding oligomerization domain containing 2 signaling pathway	2	0.506329	0.0528205	HSPA1A, HSPA1B	302	3	16792	37.0684	1	0.811556	59.7767
GOTERM_MF_DIRECT	GO:0043121~neurotrophin binding	2	0.506329	0.0528899	NTRK3, NTRK2	304	3	16881	37.0197	1	0.803443	54.0582
GOTERM_MF_DIRECT	GO:0005030~neurotrophin receptor activity	2	0.506329	0.0528899	NTRK3, NTRK2	304	3	16881	37.0197	1	0.803443	54.0582
GOTERM_MF_DIRECT	GO:0044325~ion channel binding	6	1.51899	0.0529724	FXYD1, FHL1, KCNB1, PKD2, ACTN2, KCNE4	304	113	16881	2.94847	1	0.784234	54.1155
UP_SEQ_FEATURE	domain:LIM zinc-binding 1	4	1.01266	0.0531003	ABLIM2, FHL1, LDB3, CSRP2	342	50	20063	4.6931	1	0.801237	58.0665
UP_SEQ_FEATURE	domain:LIM zinc-binding 2	4	1.01266	0.0531003	ABLIM2, FHL1, LDB3, CSRP2	342	50	20063	4.6931	1	0.801237	58.0665
UP_SEQ_FEATURE	DNA-binding region:Fork-head	4	1.01266	0.0531003	FOXL1, FOXC2, FOXO3, FOXD2	342	50	20063	4.6931	1	0.801237	58.0665
INTERPRO	IPR003599:Immunoglobulin subtype	15	3.79747	0.0531791	CEACAM20, BTNL9, IGFBP7, NFASC, ILDR2, PALLD, NTRK3, A1BG, MUSK, IGSF21, CILP2, NTRK2, PDGFRB, NEGR1, KALRN	324	497	18559	1.7288	1	0.582313	55.9311
INTERPRO	IPR001766:Transcription factor, fork head	4	1.01266	0.0535067	FOXL1, FOXC2, FOXO3, FOXD2	324	49	18559	4.67599	1	0.576042	56.1593
SMART	SM00631:Zn_pept	3	0.759494	0.0542312	AEBP1, CPE, CPXM2	213	18	10057	7.86933	0.999824	0.660504	48.8091
SMART	SM00121:IB	3	0.759494	0.0542312	WISP2, IGFBP7, IGFBP3	213	18	10057	7.86933	0.999824	0.660504	48.8091
SMART	SM00044:CYCc	3	0.759494	0.0542312	ADCY1, ADCY5, NPR2	213	18	10057	7.86933	0.999824	0.660504	48.8091
GOTERM_CC_DIRECT	GO:0072562~blood microparticle	7	1.77215	0.0544965	HSPA1L, A1BG, IGHG4, AGT, HSPA7, HSPA1A, HSPA1B	325	152	18224	2.58235	1	0.512183	52.115
GOTERM_MF_DIRECT	GO:0008092~cytoskeletal protein binding	4	1.01266	0.0547975	LDB3, PKD2, ACTN2, NCKIPSD	304	48	16881	4.62747	1	0.776803	55.3651
GOTERM_MF_DIRECT	GO:0097110~scaffold protein binding	4	1.01266	0.0547975	ADCY5, NLGN4X, CACNA1H, KCNA5	304	48	16881	4.62747	1	0.776803	55.3651
INTERPRO	IPR008160:Collagen triple helix repeat	5	1.26582	0.0548199	COL9A3, COL21A1, COL7A1, COL11A2, COL10A1	324	82	18559	3.49274	1	0.576749	57.0625
KEGG_PATHWAY	hsa05162:Measles	7	1.77215	0.0551166	HSPA1L, CDKN1B, IL12A, IL13, HSPA1A, HSPA1B, AKT3	142	133	6879	2.54967	0.999983	0.497124	50.6904
BBID	114.Genomic_reformatting_Brain_Ischemia	3	0.759494	0.0552448	HSPB1, HSPA1A, HSPA1B	15	11	388	7.05455	0.855171	0.855171	39.3325
INTERPRO	IPR002209:Heparin-binding growth factor/Fibroblast growth factor	3	0.759494	0.055491	FGF14, FGF17, FGF11	324	22	18559	7.81103	1	0.57313	57.5174
UP_KEYWORDS	Activator	18	4.55696	0.0568775	MEF2B, GLIS1, KLF17, NFYB, FOXO3, EYA4, EYA2, EBF4, GATA5, EBF2, DLX5, EBF1, FOXC2, NFATC4, HSF4, NR2F2, PITX1, PBX4	348	661	20581	1.61049	1	0.403689	54.436
UP_SEQ_FEATURE	region of interest:Triple-helical region	3	0.759494	0.0576394	COL7A1, COL11A2, COL10A1	342	23	20063	7.65179	1	0.81921	61.1563
GOTERM_BP_DIRECT	GO:0045736~negative regulation of cyclin-dependent protein serine/threonine kinase activity	3	0.759494	0.0584589	CDKN2A, CDKN1B, NR2F2	302	22	16792	7.58218	1	0.837694	63.6118
INTERPRO	IPR013032:EGF-like, conserved site	8	2.02532	0.0597891	MASP1, LTBP3, FBLN5, COMP, ADAM33, MFGE8, GAS6, MUC13	324	199	18559	2.30275	1	0.593146	60.3258
INTERPRO	IPR000834:Peptidase M14, carboxypeptidase A	3	0.759494	0.0600953	AEBP1, CPE, CPXM2	324	23	18559	7.47142	1	0.587211	60.5191
INTERPRO	IPR001111:Transforming growth factor-beta, N-terminal	3	0.759494	0.0600953	GDF7, LEFTY2, GDF5	324	23	18559	7.47142	1	0.587211	60.5191
GOTERM_BP_DIRECT	GO:0035556~intracellular signal transduction	13	3.29114	0.0602693	MAST3, ITK, GPR155, ADCY1, PLCG1, MAP3K3, ADCY5, PPP1R1A, HSPB1, NPR2, BRSK1, AKT3, KALRN	302	403	16792	1.79363	1	0.84154	64.7683
KEGG_PATHWAY	hsa04510:Focal adhesion	9	2.27848	0.0605849	LAMC3, COMP, ITGA1, PDGFRB, ITGB5, ACTN2, PDGFD, COL11A2, AKT3	142	206	6879	2.11647	0.999995	0.509931	54.1336
KEGG_PATHWAY	hsa00532:Glycosaminoglycan biosynthesis - chondroitin sulfate / dermatan sulfate	3	0.759494	0.062307	CHST7, CHST3, DSE	142	20	6879	7.26655	0.999996	0.500108	55.1713
GOTERM_BP_DIRECT	GO:0070588~calcium ion transmembrane transport	6	1.51899	0.0630561	LOXHD1, PDE2A, PKD2, CACNA1H, NALCN, GAS6	302	119	16792	2.80349	1	0.849802	66.4813
GOTERM_BP_DIRECT	GO:0019722~calcium-mediated signaling	4	1.01266	0.0632797	PLCE1, PLCG1, CXCR4, EDN2	302	51	16792	4.36099	1	0.845779	66.6153
GOTERM_MF_DIRECT	GO:0003779~actin binding	10	2.53165	0.0644944	TNNT2, ABLIM2, CXCR4, CALD1, MYOZ1, LMOD1, PALLD, MYH7B, ADD1, MYH10	304	278	16881	1.99747	1	0.813764	61.4901
KEGG_PATHWAY	hsa04810:Regulation of actin cytoskeleton	9	2.27848	0.0662651	FGF14, FGF17, FGF11, ITGA1, PDGFRB, ITGB5, ACTN2, PDGFD, INSRR	142	210	6879	2.07616	0.999998	0.503445	57.4749
GOTERM_BP_DIRECT	GO:0071333~cellular response to glucose stimulus	4	1.01266	0.0662995	NOX4, KCNB1, FOXO3, GAS6	302	52	16792	4.27713	1	0.854544	68.3763
GOTERM_BP_DIRECT	GO:0016042~lipid catabolic process	5	1.26582	0.0664424	PLCE1, PLB1, PLCG1, LRCOL1, LIPN	302	85	16792	3.27074	1	0.850347	68.4574
UP_SEQ_FEATURE	domain:LIM zinc-binding 3	3	0.759494	0.0668624	ABLIM2, FHL1, LDB3	342	25	20063	7.03965	1	0.856485	66.7889
INTERPRO	IPR003090:Alpha-crystallin, N-terminal	2	0.506329	0.0678248	HSPB6, CRYAB	324	4	18559	28.6404	1	0.625371	65.1173
INTERPRO	IPR006545:EYA	2	0.506329	0.0678248	EYA4, EYA2	324	4	18559	28.6404	1	0.625371	65.1173
GOTERM_MF_DIRECT	GO:0042803~protein homodimerization activity	20	5.06329	0.0680269	ADSSL1, MASP1, GDF7, CRYAB, CALCOCO2, ACTN2, GDNF, KCNK3, NBL1, PDE2A, HSPB6, FBLN5, NLGN4X, NTRK2, PKD2, ADRA2C, NOS2, NR2F2, MUC13, ADD1	304	730	16881	1.52136	1	0.814983	63.52
INTERPRO	IPR011641:Tyrosine-protein kinase ephrin type A/B receptor-like	3	0.759494	0.069676	EPHA5, EPHA7, EPHA6	324	25	18559	6.8737	1	0.628053	66.1418
GOTERM_BP_DIRECT	GO:0048659~smooth muscle cell proliferation	2	0.506329	0.0698019	AGT, KALRN	302	4	16792	27.8013	1	0.859945	70.3093
GOTERM_BP_DIRECT	GO:0042490~mechanoreceptor differentiation	2	0.506329	0.0698019	NTRK3, NTRK2	302	4	16792	27.8013	1	0.859945	70.3093
GOTERM_BP_DIRECT	GO:0070370~cellular heat acclimation	2	0.506329	0.0698019	HSPA1A, HSPA1B	302	4	16792	27.8013	1	0.859945	70.3093
GOTERM_MF_DIRECT	GO:0031545~peptidyl-proline 4-dioxygenase activity	2	0.506329	0.0698927	PDIA2, EGLN3	304	4	16881	27.7648	1	0.808463	64.5516
UP_SEQ_FEATURE	repeat:III	3	0.759494	0.0716449	CACNA1H, ITGB5, ITGBL1	342	26	20063	6.76889	1	0.868925	69.3989
UP_SEQ_FEATURE	repeat:I	3	0.759494	0.0716449	CACNA1H, ITGB5, ITGBL1	342	26	20063	6.76889	1	0.868925	69.3989
UP_SEQ_FEATURE	repeat:IV	3	0.759494	0.0716449	CACNA1H, ITGB5, ITGBL1	342	26	20063	6.76889	1	0.868925	69.3989
UP_SEQ_FEATURE	repeat:II	3	0.759494	0.0716449	CACNA1H, ITGB5, ITGBL1	342	26	20063	6.76889	1	0.868925	69.3989
GOTERM_BP_DIRECT	GO:0048146~positive regulation of fibroblast proliferation	4	1.01266	0.0725327	AGT, PDGFRB, PDGFD, GAS6	302	54	16792	4.11871	1	0.866286	71.7386
GOTERM_BP_DIRECT	GO:0002227~innate immune response in mucosa	3	0.759494	0.0733316	HIST1H2BD, HIST1H2BE, NOS2	302	25	16792	6.67232	1	0.86497	72.1444
GOTERM_BP_DIRECT	GO:0030206~chondroitin sulfate biosynthetic process	3	0.759494	0.0733316	CHST7, CHST3, DSE	302	25	16792	6.67232	1	0.86497	72.1444
GOTERM_CC_DIRECT	GO:0031594~neuromuscular junction	4	1.01266	0.0743287	EPHA7, MUSK, CHRNA1, MYH10	325	55	18224	4.0781	1	0.611082	63.7571
GOTERM_MF_DIRECT	GO:0000287~magnesium ion binding	8	2.02532	0.0756715	MAST3, ADSSL1, EYA2, BRSK2, ATP8B2, ATP10D, GEM, BRSK1	304	204	16881	2.17763	1	0.81972	67.5769
GOTERM_BP_DIRECT	GO:0060548~negative regulation of cell death	4	1.01266	0.0757442	NTRK3, WISP2, HSPA1A, HSPA1B	302	55	16792	4.04383	1	0.869701	73.3368
UP_SEQ_FEATURE	domain:EGF-like 2; calcium-binding	4	1.01266	0.0758516	LTBP3, FBLN5, COMP, GAS6	342	58	20063	4.04578	1	0.877815	71.5344
GOTERM_CC_DIRECT	GO:0043235~receptor complex	6	1.51899	0.0764418	NTRK3, MUSK, NTRK2, P2RX2, ITGB5, INSRR	325	127	18224	2.64916	1	0.605468	64.8293
UP_KEYWORDS	Homeobox	9	2.27848	0.0768673	HOXB3, HOXB4, BARX1, HOXB2, HOXB5, DLX5, HOXB6, PITX1, PBX4	348	262	20581	2.03155	1	0.496673	65.8232
SMART	SM00442:FGF	3	0.759494	0.0775456	FGF14, FGF17, FGF11	213	22	10057	6.43854	0.999996	0.750957	62.0676
GOTERM_BP_DIRECT	GO:0001934~positive regulation of protein phosphorylation	6	1.51899	0.0784795	NTRK3, EPHA7, MUSK, NTRK2, CLIP3, GAS6	302	127	16792	2.6269	1	0.875266	74.6306
GOTERM_BP_DIRECT	GO:0072661~protein targeting to plasma membrane	3	0.759494	0.0785319	KCNB1, NFASC, GAS6	302	26	16792	6.41569	1	0.87139	74.6548
INTERPRO	IPR001356:Homeodomain	9	2.27848	0.0799024	HOXB3, HOXB4, BARX1, HOXB2, HOXB5, DLX5, HOXB6, PITX1, PBX4	324	256	18559	2.01378	1	0.672922	71.3132
UP_KEYWORDS	Vasoconstrictor	2	0.506329	0.0815136	AGT, EDN2	348	5	20581	23.6563	1	0.508405	68.0614
GOTERM_CC_DIRECT	GO:0005581~collagen trimer	5	1.26582	0.0815627	COL21A1, COL7A1, LOX, COL11A2, COL10A1	325	92	18224	3.04749	1	0.614658	67.3074
SMART	SM00408:IGc2	10	2.53165	0.0823071	CEACAM20, A1BG, MUSK, CILP2, NTRK2, NFASC, PDGFRB, PALLD, NEGR1, KALRN	213	250	10057	1.88864	0.999998	0.735875	64.3533
UP_SEQ_FEATURE	nucleotide phosphate-binding region:ATP	24	6.07595	0.083165	CPT1B, ITK, BRSK2, ATP10D, BRSK1, INSRR, DMPK, MAST3, NTRK3, EPHA5, KIF1A, MUSK, EPHA7, EPHA6, KIF7, MAP3K3, NTRK2, NEK9, PDGFRB, MYH7B, AKT3, CAMK1D, KALRN, MYH10	342	994	20063	1.41643	1	0.895391	74.9182
GOTERM_BP_DIRECT	GO:0009653~anatomical structure morphogenesis	5	1.26582	0.0834277	DKK3, EYA4, CASR, HOXB5, PITX1	302	92	16792	3.02188	1	0.883686	76.8224
GOTERM_BP_DIRECT	GO:0035987~endodermal cell differentiation	3	0.759494	0.0838438	COL7A1, ITGB5, MMP2	302	27	16792	6.17807	1	0.88121	76.9984
SMART	SM00339:FH	4	1.01266	0.0840246	FOXL1, FOXC2, FOXO3, FOXD2	213	49	10057	3.85436	0.999999	0.709659	65.1463
GOTERM_MF_DIRECT	GO:0004435~phosphatidylinositol phospholipase C activity	3	0.759494	0.0840365	CASR, PLCE1, PLCG1	304	27	16881	6.16996	1	0.839279	71.533
GOTERM_MF_DIRECT	GO:0004181~metallocarboxypeptidase activity	3	0.759494	0.0840365	AEBP1, CPE, CPXM2	304	27	16881	6.16996	1	0.839279	71.533
INTERPRO	IPR000460:Neuroligin	2	0.506329	0.0840518	NLGN4X, NLGN2	324	5	18559	22.9123	1	0.684978	73.1931
UP_KEYWORDS	Collagen	5	1.26582	0.0840616	COL9A3, COL21A1, COL7A1, COL11A2, COL10A1	348	98	20581	3.01739	1	0.51032	69.2304
INTERPRO	IPR026823:Complement Clr-like EGF domain	3	0.759494	0.0848933	LTBP3, FBLN5, GAS6	324	28	18559	6.13724	1	0.6817	73.56
UP_SEQ_FEATURE	domain:IQ	4	1.01266	0.0853225	IQSEC3, MYH7B, IQSEC1, MYH10	342	61	20063	3.8468	1	0.896021	75.842
GOTERM_MF_DIRECT	GO:0004497~monooxygenase activity	4	1.01266	0.0860109	CYP3A7, CYP26B1, FMO3, CYP8B1	304	58	16881	3.82963	1	0.83387	72.3988
GOTERM_BP_DIRECT	GO:0007195~adenylate cyclase-inhibiting dopamine receptor signaling pathway	2	0.506329	0.0864799	ADCY5, DRD4	302	5	16792	22.2411	1	0.885609	78.0842
GOTERM_BP_DIRECT	GO:0072284~metanephric S-shaped body morphogenesis	2	0.506329	0.0864799	PKD2, PDGFRB	302	5	16792	22.2411	1	0.885609	78.0842
GOTERM_BP_DIRECT	GO:0032387~negative regulation of intracellular transport	2	0.506329	0.0864799	CRYAB, MAP1B	302	5	16792	22.2411	1	0.885609	78.0842
GOTERM_BP_DIRECT	GO:0008054~negative regulation of cyclin-dependent protein serine/threonine kinase by cyclin degradation	2	0.506329	0.0864799	C2ORF40, FBXO31	302	5	16792	22.2411	1	0.885609	78.0842
GOTERM_MF_DIRECT	GO:0051373~FATZ binding	2	0.506329	0.0865913	ACTN2, MYOZ1	304	5	16881	22.2118	1	0.823663	72.6486
UP_KEYWORDS	Muscle protein	4	1.01266	0.0869754	TNNT2, MUSK, CALD1, MYH7B	348	62	20581	3.81554	1	0.513705	70.5187
KEGG_PATHWAY	hsa04062:Chemokine signaling pathway	8	2.02532	0.0870922	ITK, ADCY1, CXCR4, ADCY5, CCR10, FOXO3, AKT3, ELMO1	142	186	6879	2.0836	1	0.586818	67.9028
GOTERM_CC_DIRECT	GO:0030016~myofibril	3	0.759494	0.0880341	ARHGEF25, CALD1, LMOD1	325	28	18224	6.00791	1	0.629004	70.2083
GOTERM_BP_DIRECT	GO:0051216~cartilage development	4	1.01266	0.0891977	HOXB3, COL11A2, PITX1, COL10A1	302	59	16792	3.76967	1	0.889981	79.1532
GOTERM_MF_DIRECT	GO:0001227~transcriptional repressor activity, RNA polymerase II transcription regulatory region sequence-specific binding	4	1.01266	0.0894725	AEBP1, GLIS1, NFATC4, FOXO3	304	59	16881	3.76472	1	0.82215	73.8579
GOTERM_BP_DIRECT	GO:0016477~cell migration	7	1.77215	0.0896003	LURAP1, PLCG1, IL12A, PDGFRB, PALLD, GAS6, ELMO1	302	172	16792	2.2629	1	0.88762	79.3073
GOTERM_MF_DIRECT	GO:0001228~transcriptional activator activity, RNA polymerase II transcription regulatory region sequence-specific binding	5	1.26582	0.091641	BARX1, GATA5, EBF4, GLIS1, FOXO3	304	95	16881	2.92261	1	0.818257	74.735
GOTERM_MF_DIRECT	GO:0004713~protein tyrosine kinase activity	6	1.51899	0.0916551	EPHA7, MUSK, EPHA6, FGF17, PDGFRB, NPR2	304	133	16881	2.50509	1	0.806897	74.7407
GOTERM_BP_DIRECT	GO:0048661~positive regulation of smooth muscle cell proliferation	4	1.01266	0.0927076	PDGFRB, IL13, PDGFD, NPY5R	302	60	16792	3.70684	1	0.892855	80.4612
COG_ONTOLOGY	Posttranslational modification, protein turnover, chaperones	4	1.01266	0.0933446	CRYAB, HSPB7, DNAJB1, DNAJB4	22	106	2026	3.47513	0.496389	0.496389	39.6607
GOTERM_BP_DIRECT	GO:0007204~positive regulation of cytosolic calcium ion concentration	6	1.51899	0.0934863	PLCE1, CXCR4, AGT, EDN2, ADCY5, CCR10	302	134	16792	2.48967	1	0.891607	80.7407
UP_KEYWORDS	Host cell receptor for virus entry	4	1.01266	0.0935525	CXCR4, ITGB5, HSPA1A, HSPA1B	348	64	20581	3.6963	1	0.531756	73.2453
GOTERM_BP_DIRECT	GO:0010942~positive regulation of cell death	3	0.759494	0.0947799	CDKN1B, CYSLTR2, ACER2	302	29	16792	5.752	1	0.891763	81.1967
GOTERM_BP_DIRECT	GO:0048873~homeostasis of number of cells within a tissue	3	0.759494	0.0947799	IL20RB, ILDR2, ADD1	302	29	16792	5.752	1	0.891763	81.1967
GOTERM_BP_DIRECT	GO:0048662~negative regulation of smooth muscle cell proliferation	3	0.759494	0.0947799	APOD, IL12A, IGFBP3	302	29	16792	5.752	1	0.891763	81.1967
GOTERM_BP_DIRECT	GO:0070374~positive regulation of ERK1 and ERK2 cascade	7	1.77215	0.0953284	NOX4, FBXW7, CYSLTR2, PDGFRB, PDGFD, NPY5R, GAS6	302	175	16792	2.22411	1	0.889941	81.3871
GOTERM_CC_DIRECT	GO:0015629~actin cytoskeleton	8	2.02532	0.0960552	ABLIM2, CALD1, HSPB7, MYOZ1, PALLD, MAP7D3, KALRN, MYH10	325	218	18224	2.05776	1	0.648247	73.4735
UP_KEYWORDS	ATP-binding	31	7.8481	0.0965261	ADCY1, ADCY5, BRSK2, ATP10D, HSPA1A, HSPA1B, BRSK1, DMPK, INSRR, HSPA1L, MUSK, KIF7, MAP3K3, HSPA7, ATP8B2, AKT3, ITK, EPHA5, MAST3, NTRK3, EPHA7, KIF1A, EPHA6, NTRK2, HSPA4L, PDGFRB, NEK9, MYH7B, MYH10, KALRN, CAMK1D	348	1391	20581	1.31802	1	0.534677	74.3997
SMART	SM01411:SM01411	3	0.759494	0.0967101	EPHA5, EPHA7, EPHA6	213	25	10057	5.66592	1	0.731197	70.5211
SMART	SM00060:FN3	7	1.77215	0.0973789	EPHA5, EPHA7, EPHA6, COL7A1, NFASC, KALRN, INSRR	213	150	10057	2.20341	1	0.705226	70.7821
UP_SEQ_FEATURE	domain:F5/8 type C 2	2	0.506329	0.0977542	F8, MFGE8	342	6	20063	19.5546	1	0.921932	80.5734
UP_SEQ_FEATURE	domain:F5/8 type C 1	2	0.506329	0.0977542	F8, MFGE8	342	6	20063	19.5546	1	0.921932	80.5734
KEGG_PATHWAY	hsa05134:Legionellosis	4	1.01266	0.0983478	HSPA1L, IL12A, HSPA1A, HSPA1B	142	54	6879	3.58842	1	0.615721	72.5038
GOTERM_BP_DIRECT	GO:0060395~SMAD protein signal transduction	4	1.01266	0.0998954	JADE2, GDF7, LEFTY2, GDF5	302	62	16792	3.58727	1	0.898461	82.9027
