# Supplementary material for: The aging transcriptome and cellular landscape of the human lung in relation to SARS-CoV-2
Source: Nat Commun. 2021 Jan 4;12:4. doi: 10.1038/s41467-020-20323-9 (PMC7782551; doi:10.1038/s41467-020-20323-9)
Supplement: Supplementary file 12 — Supplementary Data 9 [file 41467_2020_20323_MOESM12_ESM.xlsx]

## Sheet: Sheet1
Category	Term	Count	%	PValue	Genes	List Total	Pop Hits	Pop Total	Fold Enrichment	Bonferroni	Benjamini	FDR
UP_KEYWORDS	Cell cycle	70	20.8955	1.92604e-37	KIF23, E2F1, KIFC1, E2F2, DYNC1LI1, CLSPN, PRC1, E2F7, PKMYT1, AURKA, PTTG1, AURKB, CDT1, KIF2C, CDCA8, CDC45, OIP5, CDCA2, CDCA5, ASPM, CDK1, KIF11, CCNF, TPX2, NUSAP1, MCM2, UBE2C, CDK4, MCM4, ESCO2, UHRF1, MAD2L1, KRT18, SGO1, SPAG5, BUB1B, CDCA7L, MELK, NEK2, FOXM1, BEX2, ANLN, CEP55, SPC24, NCAPH, CENPA, HJURP, NCAPG, BUB1, SKA3, SKA1, MKI67, DLGAP5, NUF2, CENPF, KIF18B, CENPE, CDC20, BIRC5,…	325	650	20581	6.81974	5.93222e-35	5.93222e-35	2.5841e-34
UP_KEYWORDS	Mitosis	46	13.7313	1.59999e-33	KIF23, DYNC1LI1, KIFC1, NEK2, ANLN, AURKA, CEP55, PTTG1, AURKB, SPC24, KIF2C, CDCA8, NCAPH, CENPA, NCAPG, OIP5, CDCA2, BUB1, SKA3, SKA1, CDCA5, ASPM, CDK1, KIF11, CCNF, NUF2, TPX2, CENPF, NUSAP1, KIF18B, CENPE, CDC20, BIRC5, KNSTRN, UBE2C, CDC25C, CDC25A, CCNB1, FAM64A, CCNB2, MAD2L1, SPAG5, KNL1, SGO1, PLK1, BUB1B	325	262	20581	11.1183	4.92797e-31	2.46399e-31	2.14665e-30
UP_KEYWORDS	Cell division	50	14.9254	5.154e-30	KIF23, KIFC1, DYNC1LI1, PRC1, AURKA, PTTG1, AURKB, KIF2C, CDCA8, OIP5, CDCA2, CDCA5, ASPM, CDK1, KIF11, CCNF, TPX2, NUSAP1, CDK4, UBE2C, MAD2L1, SPAG5, SGO1, BUB1B, CDCA7L, NEK2, ANLN, CEP55, SPC24, NCAPH, NCAPG, CENPA, BUB1, SKA3, SKA1, NUF2, CENPF, KIF18B, BIRC5, CDC20, CENPE, KNSTRN, CDC25C, CDC25A, CCNB1, FAM64A, CCNB2, KNL1, PLK1, CKS2	325	388	20581	8.16059	1.58743e-27	5.29144e-28	6.91493e-27
GOTERM_BP_DIRECT	GO:0051301~cell division	42	12.5373	5.98955e-22	DYNC1LI1, KIFC1, NEK2, AURKA, PTTG1, SPC24, KIF2C, CDCA8, NCAPH, NCAPG, OIP5, CDCA2, BUB1, SKA3, SKA1, CDCA5, KIF14, CDK1, KIF11, CCNF, NUF2, TPX2, CENPF, KIF18B, CENPE, CDC20, BIRC5, KNSTRN, UBE2C, CDK4, CDC25C, CDC25A, CCNB1, FAM64A, CCNB2, MAD2L1, SPAG5, KNL1, SGO1, CKS2, BUB1B, CDCA7L	302	350	16792	6.67232	8.84657e-19	8.84657e-19	9.93326e-19
GOTERM_BP_DIRECT	GO:0007067~mitotic nuclear division	36	10.7463	1.58947e-21	DYNC1LI1, NEK2, PKMYT1, ANLN, AURKA, CEP55, AURKB, PTTG1, SPC24, KIF2C, OIP5, BUB1, CDCA2, SKA3, SKA1, CDCA5, ASPM, CDK1, CENPN, KIF11, CCNF, KIF15, NUF2, TPX2, CENPF, BIRC5, CDC20, PBK, CDC25C, CDC25A, FAM64A, CCNB2, KNL1, PLK1, SGO1, BUB1B	302	248	16792	8.07135	2.34764e-18	1.17382e-18	2.63602e-18
UP_KEYWORDS	Centromere	26	7.76119	1.04704e-19	DYNC1LI1, NEK2, AURKB, SPC24, KIF2C, CDCA8, CENPA, HJURP, OIP5, BUB1, SKA3, SKA1, CENPN, CENPM, NUF2, CENPF, BIRC5, CENPE, KNSTRN, MAD2L1, KNL1, PLK1, SGO1, SPAG5, BUB1B, CENPU	325	137	20581	12.0181	3.22488e-17	8.0622e-18	1.40478e-16
UP_KEYWORDS	Acetylation	120	35.8209	9.19553e-19	HMGN1, STIL, MRPS33, PKMYT1, TTK, PTTG1, HOOK1, EBNA1BP2, EIF4EBP1, LSM5, MRPL39, MLST8, ORC1, DCTPP1, SGPL1, MAGOH, MND1, UHRF1, KRT18, MAD2L1, DTWD2, ATP5C1, ADSL, MRPL47, MDH2, LRPPRC, EEF1B2, AHCY, COPZ1, MAPKAPK3, ANLN, POMC, MTCH2, CSE1L, NPM1, CACYBP, ISY1, SKA1, WDHD1, POLQ, FH, GINS2, MKI67, MRPS22, PHB, FAM111B, NUF2, EPRS, AK2, CDC20, HDAC2, WDR62, PLK1, CCT8, NDUFV2, PCNA, DNMT1, AHCY…	325	3424	20581	2.21937	2.83222e-16	5.66444e-17	1.23373e-15
UP_KEYWORDS	Kinetochore	22	6.56716	3.62425e-18	DYNC1LI1, CENPN, CENPM, NEK2, NUF2, CENPF, BIRC5, CENPE, KNSTRN, SPC24, KIF2C, MAD2L1, SPAG5, SGO1, PLK1, KNL1, CENPA, BUB1, BUB1B, SKA3, SKA1, CENPU	325	99	20581	14.0725	1.11627e-15	1.86045e-16	4.86253e-15
UP_KEYWORDS	Chromosome	37	11.0448	2.38594e-17	DYNC1LI1, KIF4A, NEK2, AURKB, SPC24, KIF2C, CDCA8, NCAPH, HJURP, NCAPG, OIP5, CENPA, INTS7, BUB1, SKA3, SKA1, POLQ, CDCA5, CENPN, CENPM, MKI67, NUF2, CENPF, MEIOB, NUSAP1, CENPE, BIRC5, KNSTRN, ESCO2, DCLRE1B, MAD2L1, SPAG5, PLK1, SGO1, KNL1, BUB1B, CENPU	325	400	20581	5.85767	7.34868e-15	1.04981e-15	3.20112e-14
GOTERM_CC_DIRECT	GO:0005654~nucleoplasm	108	32.2388	4.25639e-17	HMGN1, DYNC1LI1, XRCC2, PRC1, PKMYT1, AURKA, AURKB, MCM10, CDCA8, EIF4EBP1, OIP5, INTS7, LSM5, CDCA2, ORC6, MLST8, CDCA5, ORC1, MAGOH, DEPDC1, ESCO2, HES5, SGO1, SPAG5, MDH2, LRPPRC, KIF4A, MAPKAPK3, ANLN, MYBL2, POLE2, CSE1L, NPM1, CACYBP, ISY1, WDHD1, POLQ, ASF1B, GINS1, GINS2, PHB, CDC20, RAD54L, HDAC2, DHFR, PLK1, CCT8, PCNA, DNMT1, PARP1, KIF23, E2F1, E2F2, CLSPN, FOXA2, GAR1, E2F7, COPS3, P…	315	2784	18224	2.24433	1.32374e-14	1.32374e-14	5.71905e-14
UP_KEYWORDS	Phosphoprotein	203	60.597	2.9634e-16	HMGN1, DYNC1LI1, KIFC1, ATP1B1, XRCC2, PRR11, AURKA, PTTG1, AURKB, AUNIP, HOOK1, CDCA8, GOT1, INTS7, CDCA2, DEPDC1B, CDCA5, SGPL1, ESPL1, DEPDC1, PTPRN, PCLO, ESCO2, UHRF1, MAD2L1, KRT18, SPAG5, SGO1, ATP5C1, ADSL, CDCA7L, MDH2, KIF4A, AHCY, NEK2, MYBL2, POMC, CACYBP, ISY1, SKA3, WDHD1, FH, GNAT1, MKI67, PHB, NUF2, EPRS, CDC20, RAD54L, FAM64A, CYP17A1, WDR62, CCT8, PCNA, TCF19, PARP1, CHAF1A, GPR…	325	8246	20581	1.55896	1.02585e-13	1.28786e-14	4.44089e-13
KEGG_PATHWAY	hsa04110:Cell cycle	24	7.16418	4.58858e-16	E2F1, E2F2, CDK1, PKMYT1, TTK, CDC20, ESPL1, PTTG1, MCM2, CDC25C, CDK4, MCM4, CDC25A, CCNB1, CDC45, MAD2L1, CCNB2, HDAC2, PLK1, BUB1, PCNA, BUB1B, ORC6, ORC1	146	124	6879	9.11931	8.26006e-14	8.26006e-14	5.55112e-13
GOTERM_BP_DIRECT	GO:0007062~sister chromatid cohesion	21	6.26866	1.68472e-15	CENPN, CENPM, NUF2, CENPF, BIRC5, CDC20, CENPE, AURKB, SPC24, KIF2C, CDCA8, MAD2L1, SGO1, PLK1, KNL1, CENPA, BUB1, BUB1B, SKA1, CENPU, CDCA5	302	103	16792	11.3365	2.4597e-12	8.199e-13	2.76446e-12
GOTERM_BP_DIRECT	GO:0000082~G1/S transition of mitotic cell cycle	20	5.97015	1.94174e-14	CDK1, IQGAP3, PKMYT1, MCM2, CDKN3, CDK4, MCM10, MCM4, CDC25A, CDT1, TYMS, CDC45, EIF4EBP1, DHFR, POLE2, RRM2, PCNA, ORC6, CDCA5, ORC1	302	102	16792	10.9025	2.86965e-11	7.17415e-12	3.22187e-11
GOTERM_CC_DIRECT	GO:0000777~condensed chromosome kinetochore	18	5.37313	1.12415e-13	DYNC1LI1, CENPN, CENPM, NEK2, NUF2, BIRC5, CENPE, KNSTRN, SPC24, KIF2C, MAD2L1, SGO1, HJURP, KNL1, SPAG5, BUB1, BUB1B, CENPU	315	87	18224	11.9698	3.49768e-11	1.74885e-11	1.51112e-10
UP_KEYWORDS	Cytoskeleton	55	16.4179	3.06981e-13	KIF23, STIL, KIFC1, DYNC1LI1, XRCC2, PRC1, AURKA, AURKB, GTSE1, AUNIP, CCDC141, HOOK1, KIF2C, CDCA8, ASPM, KIF14, CDK1, KIF11, KIF15, CCNF, TPX2, NUSAP1, SHCBP1L, RAD51, DCLRE1B, MAD2L1, MAD2L1BP, SPAG5, SGO1, CKAP2L, CFAP20, BUB1B, SHCBP1, KIF4A, PLEK2, NEK2, ANLN, CEP55, NPM1, SKA3, SKA1, DLGAP5, CENPF, KIF18B, BIRC5, CDC20, CENPE, KNSTRN, CCNB1, PLK4, ACTRT3, WDR62, PLK1, CCT8, KIF20A	325	1138	20581	3.06058	9.45488e-11	1.05054e-11	4.11859e-10
GOTERM_BP_DIRECT	GO:0007059~chromosome segregation	16	4.77612	8.45287e-13	CENPN, KIF11, NEK2, NUF2, CENPF, CENPE, KNSTRN, ESCO2, OIP5, SGO1, HJURP, SPAG5, CDCA2, SKA3, SKA1, TOP2A	302	68	16792	13.083	1.24854e-09	2.49709e-10	1.40191e-09
UP_KEYWORDS	Nucleus	141	42.0896	2.06498e-12	HMGN1, KIFC1, XRCC2, PRC1, PRR11, ANKRD2, PTTG1, AURKB, MCM10, EBNA1BP2, CDCA8, OIP5, INTS7, CDCA2, LSM5, ORC6, CDCA5, ORC1, ASPM, BEND3, MAGOH, MND1, ESPL1, DEPDC1, PTPRN, ESCO2, UHRF1, KRT18, MAD2L1, MAD2L1BP, DCLRE1B, HES5, SGO1, CDCA7L, LRPPRC, KIF4A, NEK2, MAPKAPK3, BEX2, ANLN, MYBL2, SPC24, PEG10, CSE1L, POLE2, NPM1, CACYBP, ISY1, WDHD1, POLQ, ASF1B, GINS1, GINS2, MKI67, NUF2, RAD54L, PLK4,…	325	5244	20581	1.70271	6.36025e-10	6.36025e-11	2.77055e-09
GOTERM_CC_DIRECT	GO:0030496~midbody	19	5.67164	8.64501e-12	KIF14, KIF23, CDK1, KIF4A, PRC1, CHMP4C, NEK2, CENPF, BIRC5, AURKA, CENPE, AURKB, CEP55, CDCA8, PLK1, SPAG5, ASPM, SHCBP1, KIF20A	315	129	18224	8.52113	2.68859e-09	8.96196e-10	1.16157e-08
GOTERM_CC_DIRECT	GO:0000776~kinetochore	15	4.47761	9.83455e-11	DYNC1LI1, NEK2, TTK, CENPF, CENPE, AURKB, KNSTRN, KIF2C, MAD2L1, SGO1, PLK1, SPAG5, BUB1, SKA3, BUB1B	315	81	18224	10.7137	3.05854e-08	7.64636e-09	1.32141e-07
UP_KEYWORDS	Microtubule	24	7.16418	1.19924e-10	KIF14, KIF23, DYNC1LI1, KIFC1, KIF4A, KIF11, PRC1, NEK2, KIF15, TPX2, NUSAP1, KIF18B, AURKA, BIRC5, CENPE, KNSTRN, GTSE1, HOOK1, KIF2C, SPAG5, CFAP20, SKA3, SKA1, KIF20A	325	280	20581	5.42796	3.69367e-08	3.35788e-09	1.60898e-07
GOTERM_CC_DIRECT	GO:0005876~spindle microtubule	12	3.58209	1.54259e-10	CDK1, KIF4A, KIF11, PRC1, PLK1, SPAG5, NUSAP1, SKA3, AURKA, BIRC5, SKA1, AURKB	315	44	18224	15.7784	4.79747e-08	9.59493e-09	2.07269e-07
GOTERM_CC_DIRECT	GO:0000775~chromosome, centromeric region	13	3.8806	1.96344e-10	CENPN, KIF2C, CDCA8, MKI67, OIP5, CENPA, HJURP, SGO1, NUF2, CENPF, BIRC5, CENPE, CDCA5	315	57	18224	13.1948	6.10629e-08	1.01771e-08	2.63815e-07
GOTERM_BP_DIRECT	GO:0000070~mitotic sister chromatid segregation	10	2.98507	2.69373e-10	KIFC1, MAD2L1, CENPA, PLK1, NEK2, SPAG5, NUSAP1, KIF18B, ESPL1, KNSTRN	302	25	16792	22.2411	3.97864e-07	6.63106e-08	4.46736e-07
GOTERM_CC_DIRECT	GO:0005819~spindle	17	5.07463	2.88781e-10	KIF23, KIFC1, KIF11, PRC1, KIF15, TPX2, NUSAP1, CENPF, TTK, BIRC5, AURKA, CDC20, AURKB, MAD2L1BP, PLK1, SHCBP1, KIF20A	315	121	18224	8.12824	8.9811e-08	1.28301e-08	3.88018e-07
GOTERM_CC_DIRECT	GO:0005829~cytosol	103	30.7463	5.91901e-10	STIL, CHMP4C, PRC1, IQGAP3, ANKRD2, PKMYT1, AURKA, AURKB, PTTG1, HOOK1, CDCA8, EIF4EBP1, GOT1, LSM5, IL1B, MLST8, DEPDC1B, CDCA5, ORC1, DCTPP1, CHAC2, MAGOH, HKDC1, ESPL1, MAD2L1, SGO1, ADSL, KIF4A, EEF1B2, AHCY, NEK2, COPZ1, MAPKAPK3, SPC24, CSE1L, NPM1, GALE, SKA1, FH, GNAT1, ACY1, NUF2, EPRS, CDC20, PLK4, DHFR, PLK1, CCT8, AHCYL2, KIF23, METAP1, IMPA2, PEX3, GTSE1, CDT1, KIF2C, ARHGAP11A, AKR1…	315	3315	18224	1.79757	1.84081e-07	2.30102e-08	7.95301e-07
GOTERM_CC_DIRECT	GO:0000922~spindle pole	16	4.77612	5.92909e-10	DYNC1LI1, KIF11, PRC1, NEK2, TPX2, CENPF, CDC20, KNSTRN, AUNIP, CCNB1, MAD2L1, SGO1, PLK1, WDR62, SPAG5, CKAP2L	315	109	18224	8.49233	1.84395e-07	2.04883e-08	7.96655e-07
UP_KEYWORDS	Ubl conjugation	62	18.5075	9.85668e-10	KIF23, STIL, CLSPN, PRR11, AURKA, PTTG1, AURKB, MCM10, CDT1, KIF2C, CDCA8, EIF4EBP1, TOP2A, CDCA5, CDK1, BEND3, AIFM1, TPX2, NUSAP1, UBE2C, PTPRN, MCM4, RAD51, UHRF1, DCLRE1B, KRT18, BNIP1, SGO1, CKAP2L, ADSL, BUB1B, UBE2T, FOXM1, ANLN, MYBL2, CENPA, NPM1, FBXO43, BUB1, WDHD1, ENOSF1, ENO1, MKI67, AIMP2, DLGAP5, CENPE, CDC20, BIRC5, FZD5, CDC25A, CCNB1, FAM64A, PLK4, HDAC2, PLK1, CCT8, PCNA, PHGD…	325	1705	20581	2.30277	3.03586e-07	2.52988e-08	1.32244e-06
GOTERM_BP_DIRECT	GO:0006260~DNA replication	18	5.37313	2.72623e-09	EXO1, CLSPN, GINS2, CDK1, MCM2, CDC25C, MCM10, MCM4, CDC25A, CDT1, CDC45, POLE2, RRM2, PCNA, ORC6, CHAF1A, ORC1, FEN1	302	155	16792	6.45708	4.02664e-06	5.75235e-07	4.52127e-06
UP_KEYWORDS	DNA replication	14	4.1791	2.75321e-09	GINS1, GINS2, MCM2, MCM10, MCM4, CDT1, CDC45, POLE2, RRM2, PCNA, ORC6, CHAF1A, ORC1, FEN1	325	94	20581	9.43155	8.47989e-07	6.523e-08	3.69389e-06
GOTERM_BP_DIRECT	GO:0007051~spindle organization	8	2.38806	5.52557e-09	KIF11, SPAG5, TTK, AURKA, AURKB, KNSTRN, ASPM, AUNIP	302	16	16792	27.8013	8.16123e-06	1.02016e-06	9.16377e-06
SMART	SM00129:KISc	10	2.98507	8.24373e-09	KIF23, KIF14, KIFC1, KIF2C, KIF4A, KIF11, KIF15, KIF18B, CENPE, KIF20A	140	45	10057	15.9635	9.56273e-07	9.56273e-07	9.40513e-06
GOTERM_CC_DIRECT	GO:0005813~centrosome	27	8.0597	2.68486e-08	KIF23, STIL, DYNC1LI1, XRCC2, NEK2, AURKA, CEP55, AUNIP, CCDC141, CDC45, NCAPG, NPM1, CDK1, KIF15, CENPF, CDC20, ESPL1, CCNB1, PLK4, DCLRE1B, CCNB2, SGO1, PLK1, WDR62, CKAP2L, CCT8, PCNA	315	426	18224	3.6668	8.34989e-06	8.34992e-07	3.60748e-05
UP_SEQ_FEATURE	domain:Kinesin-motor	10	2.98507	2.73451e-08	KIF23, KIF14, KIFC1, KIF2C, KIF4A, KIF11, KIF15, KIF18B, CENPE, KIF20A	323	44	20063	14.1169	2.62236e-05	2.62236e-05	4.29738e-05
UP_SEQ_FEATURE	mutagenesis site	70	20.8955	2.79041e-08	E2F1, CLSPN, IMPA2, PRC1, E2F7, PKMYT1, TTK, PEX3, PTTG1, AURKB, CNGB1, CDT1, HOOK1, CDCA8, CDCA2, MLST8, TOP2A, AKR1C1, SGPL1, KIF11, AIFM1, MAGOH, ESPL1, MCM2, PBK, UBE2C, RAD51, UHRF1, MAD2L1BP, MAD2L1, KRT18, BNIP1, SGO1, RRM2, UCHL5, BUB1B, MELK, NEK2, MAPKAPK3, ASNS, ANLN, CEP55, PEG10, AKR1A1, CENPA, HJURP, CACYBP, NPM1, FBXO43, BUB1, GALE, FEN1, ENO1, EXO1, CENPN, RAD51AP1, AIMP2, CDC20, …	323	2191	20063	1.98449	2.67597e-05	1.33799e-05	4.38524e-05
UP_KEYWORDS	Cytoplasm	120	35.8209	3.84365e-08	HMGN1, STIL, DYNC1LI1, KIFC1, XRCC2, CHMP4C, PRC1, PRR11, ANKRD2, AURKA, PTTG1, AURKB, AUNIP, CCDC141, HOOK1, CDCA8, GOT1, IL1B, MLST8, CDCA5, DCTPP1, ASPM, MAGOH, ESPL1, KRT18, MAD2L1, MAD2L1BP, DCLRE1B, SGO1, SPAG5, CDCA7L, KIF4A, AHCY, NEK2, COPZ1, MAPKAPK3, BEX2, ANLN, PEG10, CSE1L, NPM1, CACYBP, SKA3, SKA1, FH, ACY1, IL1RN, EPRS, CDC20, PLK4, HDAC2, WDR62, PLK1, CCT8, TROAP, AHCYL2, KIF23, M…	325	4816	20581	1.57789	1.18384e-05	8.45603e-07	5.15689e-05
INTERPRO	IPR001752:Kinesin, motor domain	10	2.98507	3.87294e-08	KIF23, KIF14, KIFC1, KIF2C, KIF4A, KIF11, KIF15, KIF18B, CENPE, KIF20A	304	45	18559	13.5665	2.50576e-05	2.50576e-05	5.77906e-05
GOTERM_CC_DIRECT	GO:0005634~nucleus	138	41.194	9.5899e-08	HMGN1, KIFC1, PRC1, PRR11, ANKRD2, AURKA, PTTG1, AURKB, MCM10, EBNA1BP2, CDCA8, GOT1, OIP5, LSM5, ORC6, CDCA5, ORC1, ASPM, MAGOH, MND1, ESPL1, DEPDC1, PTPRN, ESCO2, UHRF1, MAD2L1, MAD2L1BP, HES5, SGO1, SPAG5, CDCA7L, MDH2, LRPPRC, EEF1B2, AHCY, NEK2, MAPKAPK3, BEX2, SPC24, PEG10, CSE1L, MTCH2, NPM1, FBXO43, ASF1B, GINS1, GINS2, MKI67, PHB, NUF2, CDC20, RAD54L, FAM64A, HDAC2, WDR62, PLK1, PCNA, DN…	315	5415	18224	1.47439	2.98242e-05	2.71132e-06	0.000128854
GOTERM_BP_DIRECT	GO:0000083~regulation of transcription involved in G1/S transition of mitotic cell cycle	8	2.38806	1.06305e-07	CDK1, TYMS, CDC45, DHFR, RRM2, PCNA, ORC1, CDT1	302	23	16792	19.3401	0.000157	1.74457e-05	0.0001763
GOTERM_BP_DIRECT	GO:0000086~G2/M transition of mitotic cell cycle	15	4.47761	1.71503e-07	CDK1, NEK2, FOXM1, TPX2, PKMYT1, BIRC5, AURKA, CDC25C, CDC25A, HMMR, CCNB1, PLK4, CCNB2, PLK1, MELK	302	137	16792	6.08788	0.000253278	2.53307e-05	0.000284425
GOTERM_BP_DIRECT	GO:0008283~cell proliferation	24	7.16418	2.02211e-07	GNAT1, CXCL1, STIL, CDK1, MKI67, DLGAP5, KIF15, TPX2, CENPF, AURKB, CDC25C, MCM10, CDC25A, TYMS, KIF2C, UHRF1, CSE1L, PLK1, BUB1, PCNA, CKS2, BUB1B, TCF19, MELK	302	366	16792	3.64608	0.000298622	2.71511e-05	0.000335353
UP_KEYWORDS	ATP-binding	49	14.6269	2.33138e-07	KIF23, DYNC1LI1, KIFC1, TTK, PKMYT1, AURKA, AURKB, KIF2C, LONP1, NARS2, ORC1, TOP2A, KIF14, CDK1, KIF11, HKDC1, KIF15, PBK, MCM2, CDK4, UBE2C, MCM4, RAD51, PDIK1L, HUNK, ADK, BUB1B, MELK, UBE2T, KIF4A, NEK2, MAPKAPK3, ASNS, IARS, BUB1, MARS2, POLQ, DDX43, TRIP13, MKI67, EPRS, AK2, KIF18B, CENPE, RAD54L, PLK4, PLK1, CCT8, KIF20A	325	1391	20581	2.23076	7.18041e-05	4.7871e-06	0.000312793
GOTERM_BP_DIRECT	GO:0007080~mitotic metaphase plate congression	9	2.68657	2.38683e-07	KIF14, CCNB1, KIFC1, KIF2C, CDCA8, CHMP4C, CENPE, CEP55, CDCA5	302	37	16792	13.525	0.000352472	2.93774e-05	0.000395838
UP_SEQ_FEATURE	nucleotide phosphate-binding region:ATP	40	11.9403	2.43601e-07	KIF23, DYNC1LI1, KIFC1, KIF4A, NEK2, MAPKAPK3, PKMYT1, TTK, AURKA, AURKB, KIF2C, LONP1, BUB1, TOP2A, ORC1, DDX43, TRIP13, KIF14, CDK1, KIF11, MKI67, HKDC1, KIF15, AK2, KIF18B, EPRS, CENPE, MCM2, PBK, CDK4, RAD54L, MCM4, RAD51, PDIK1L, HUNK, PLK4, PLK1, BUB1B, MELK, KIF20A	323	994	20063	2.49958	0.000233587	7.78682e-05	0.000382829
INTERPRO	IPR019821:Kinesin, motor region, conserved site	9	2.68657	2.7538e-07	KIF23, KIF14, KIFC1, KIF2C, KIF4A, KIF11, KIF18B, CENPE, KIF20A	304	41	18559	13.4011	0.000178155	8.90816e-05	0.000410911
KEGG_PATHWAY	hsa04114:Oocyte meiosis	14	4.1791	4.8293e-07	CCNB1, CDK1, MAD2L1, CCNB2, PLK1, SGO1, BUB1, FBXO43, PKMYT1, AURKA, ESPL1, CDC20, PTTG1, CDC25C	146	111	6879	5.94261	8.98209e-05	4.49115e-05	0.000598102
GOTERM_BP_DIRECT	GO:0000281~mitotic cytokinesis	8	2.38806	6.17102e-07	KIF23, KIF4A, CENPA, PLK1, NUSAP1, ANLN, CEP55, KIF20A	302	29	16792	15.3387	0.000911044	7.01098e-05	0.00102342
GOTERM_MF_DIRECT	GO:0008017~microtubule binding	17	5.07463	7.02785e-07	KIF14, KIF23, KIFC1, KIF4A, KIF11, PRC1, KIF15, NUSAP1, KIF18B, BIRC5, CENPE, HOOK1, PLK1, NEFH, SKA1, LRPPRC, KIF20A	293	208	16881	4.70886	0.000323229	0.000323229	0.00100017
UP_KEYWORDS	DNA damage	21	6.26866	8.7763e-07	EXO1, ARMT1, CLSPN, XRCC2, RAD51AP1, FOXM1, E2F7, PTTG1, MCM10, RAD54L, RAD51, UHRF1, DCLRE1B, INTS7, UCHL5, PCNA, PARP1, CHAF1A, POLQ, UBE2T, FEN1	325	352	20581	3.77798	0.000270273	1.68942e-05	0.00117748
UP_KEYWORDS	Mitochondrion	41	12.2388	1.12941e-06	ETNPPL, HSD3B2, MRPS35, MRPS16, MRPS33, CYP11B2, ATP5G3, TYMS, LONP1, MAIP1, MRPL12, MTCH2, MRPL15, NARS2, ARG2, MARS2, MRPL37, MRPL39, MRPL58, FEN1, ENOSF1, FH, CDK1, MRPL3, AIFM1, MRPS22, PHB, NDUFA7, ATP5F1, AK2, GLOD4, PCK2, RAD51, BNIP1, C1QBP, NDUFV2, ATP5C1, MRPL47, NLN, MDH2, LRPPRC	325	1119	20581	2.32026	0.000347797	2.0462e-05	0.00151527
GOTERM_MF_DIRECT	GO:0003777~microtubule motor activity	11	3.28358	1.16338e-06	KIF23, KIF14, KIFC1, DYNC1LI1, KIF2C, KIF4A, KIF11, KIF15, KIF18B, CENPE, KIF20A	293	80	16881	7.92197	0.00053501	0.000267541	0.00165565
GOTERM_MF_DIRECT	GO:0005515~protein binding	193	57.6119	1.19714e-06	DYNC1LI1, ATP1B1, XRCC2, AURKA, PTTG1, AURKB, AUNIP, CCDC141, HOOK1, CDCA8, MAIP1, INTS7, LSM5, CDCA5, SGPL1, ESPL1, DEPDC1, PTPRN, UHRF1, MAD2L1, DCLRE1B, KRT18, SPAG5, SGO1, CDCA7L, TRIML2, KIF4A, AHCY, NEK2, MYBL2, CACYBP, ISY1, SKA3, SKA1, POLQ, WDHD1, FH, MKI67, PHB, FAM111B, IL1RN, NUF2, EPRS, CDC20, RAD54L, FAM64A, CCDC150, WDR62, CCT8, PCNA, CHAF1A, PARP1, CLSPN, GAR1, COPS3, GTSE1, CDT1,…	293	8785	16881	1.26574	0.000550533	0.000183545	0.0017037
GOTERM_BP_DIRECT	GO:0006281~DNA repair	18	5.37313	1.21954e-06	EXO1, CLSPN, CDK1, RAD51AP1, XRCC2, FOXM1, PTTG1, RAD54L, RAD51, UHRF1, POLE2, NPM1, UCHL5, PARP1, CHAF1A, POLQ, UBE2T, FEN1	302	235	16792	4.25893	0.00179965	0.000128654	0.00202251
GOTERM_BP_DIRECT	GO:0007018~microtubule-based movement	11	3.28358	1.80106e-06	KIF23, KIF14, KIFC1, DYNC1LI1, KIF2C, KIF4A, KIF11, KIF15, KIF18B, CENPE, KIF20A	302	81	16792	7.55098	0.00265664	0.000177329	0.0029869
GOTERM_MF_DIRECT	GO:0005524~ATP binding	52	15.5224	1.91835e-06	KIF23, KIFC1, DYNC1LI1, ATP1B1, XRCC2, PKMYT1, TTK, AURKA, AURKB, KIF2C, LONP1, NARS2, ORC1, TOP2A, KIF14, CDK1, KIF11, HKDC1, KIF15, TPX2, PBK, MCM2, CDK4, UBE2C, MCM4, RAD51, PDIK1L, HUNK, ADK, BUB1B, MELK, UBE2T, KIF4A, NEK2, MAPKAPK3, ASNS, IARS, BUB1, MARS2, POLQ, DDX43, TRIP13, MKI67, EPRS, AK2, KIF18B, CENPE, RAD54L, PLK4, PLK1, CCT8, KIF20A	293	1495	16881	2.00398	0.000882052	0.000220586	0.00273007
GOTERM_CC_DIRECT	GO:0005874~microtubule	20	5.97015	2.06484e-06	KIF14, KIF23, DYNC1LI1, KIFC1, KIF4A, KIF11, NEK2, KIF15, TPX2, NUSAP1, KIF18B, AURKA, BIRC5, CENPE, HOOK1, KIF2C, CCT8, CFAP20, LRPPRC, KIF20A	315	311	18224	3.72051	0.000641959	5.35123e-05	0.00277436
GOTERM_BP_DIRECT	GO:0051726~regulation of cell cycle	13	3.8806	2.35248e-06	E2F2, FOXM1, PRR11, CCNF, PKMYT1, CENPF, BEX2, MYBL2, CDC25C, CDC25A, CCNB1, CCNB2, PLK1	302	124	16792	5.82931	0.00346858	0.00021714	0.00390135
GOTERM_CC_DIRECT	GO:0005743~mitochondrial inner membrane	24	7.16418	2.6464e-06	HSD3B2, MRPS35, MRPS16, MRPL3, MRPS33, AIFM1, MRPS22, CYP11B2, PHB, NDUFA7, ATP5F1, AK2, TYMS, MAIP1, MRPL12, MRPL15, MTCH2, NDUFV2, ATP5C1, MRPL37, MRPL47, MRPL39, MRPL58, MDH2	315	441	18224	3.14852	0.000822692	6.3308e-05	0.00355574
GOTERM_BP_DIRECT	GO:0070125~mitochondrial translational elongation	11	3.28358	2.81678e-06	MRPS35, MRPS16, MRPL3, MRPL12, MRPS33, MRPL15, MRPS22, MRPL37, MRPL47, MRPL39, MRPL58	302	85	16792	7.19564	0.00415175	0.000244699	0.00467134
GOTERM_BP_DIRECT	GO:0070126~mitochondrial translational termination	11	3.28358	3.13751e-06	MRPS35, MRPS16, MRPL3, MRPL12, MRPS33, MRPL15, MRPS22, MRPL37, MRPL47, MRPL39, MRPL58	302	86	16792	7.11197	0.00462339	0.000257418	0.00520322
GOTERM_CC_DIRECT	GO:0005871~kinesin complex	9	2.68657	3.2096e-06	KIF23, KIF14, KIFC1, KIF2C, KIF4A, KIF11, KIF18B, CENPE, KIF20A	315	53	18224	9.82426	0.000997688	7.12965e-05	0.00431245
GOTERM_CC_DIRECT	GO:0000940~condensed chromosome outer kinetochore	5	1.49254	5.73148e-06	CENPF, SKA3, BUB1B, CENPE, SKA1	315	8	18224	36.1587	0.00178091	0.000118826	0.00770075
UP_KEYWORDS	Chromosome partition	8	2.38806	6.09905e-06	KIF2C, KNL1, NEK2, SGO1, BUB1, BIRC5, ESPL1, PTTG1	325	45	20581	11.258	0.00187675	0.000104356	0.00818256
GOTERM_BP_DIRECT	GO:0034080~CENP-A containing nucleosome assembly	8	2.38806	1.02764e-05	CENPN, CENPM, CENPA, HJURP, KNL1, OIP5, NPM1, CENPU	302	43	16792	10.3447	0.0150637	0.000798541	0.0170414
UP_KEYWORDS	Nucleotide-binding	53	15.8209	1.14475e-05	KIF23, DYNC1LI1, KIFC1, PKMYT1, TTK, AURKA, CNGB1, AURKB, KIF2C, LONP1, NARS2, TOP2A, ORC1, DCTPP1, KIF14, CDK1, KIF11, HKDC1, KIF15, PBK, MCM2, CDK4, UBE2C, MCM4, RAD51, PDIK1L, HUNK, ADK, BUB1B, MELK, UBE2T, KIF4A, NEK2, MAPKAPK3, ASNS, IARS, BUB1, MARS2, POLQ, DDX43, TRIP13, GNAT1, MKI67, EPRS, AK2, KIF18B, CENPE, PCK2, RAD54L, PLK4, PLK1, CCT8, KIF20A	325	1788	20581	1.87712	0.00351963	0.000185553	0.0153576
GOTERM_BP_DIRECT	GO:0031145~anaphase-promoting complex-dependent catabolic process	10	2.98507	1.16221e-05	CCNB1, CDK1, MAD2L1, PLK1, BUB1B, AURKA, CDC20, PTTG1, AURKB, UBE2C	302	79	16792	7.03831	0.0170194	0.000857929	0.0192727
UP_SEQ_FEATURE	transit peptide:Mitochondrion	23	6.86567	1.20594e-05	MRPS35, MRPS16, AIFM1, CYP11B2, ATP5F1, PCK2, ATP5G3, MAIP1, LONP1, MRPL12, MRPL15, C1QBP, ARG2, NARS2, NDUFV2, ATP5C1, MARS2, MRPL37, MRPL47, NLN, MDH2, LRPPRC, FH	323	482	20063	2.96397	0.0114984	0.00288708	0.0189501
GOTERM_CC_DIRECT	GO:0051233~spindle midzone	6	1.79104	1.40261e-05	KIF14, CDCA8, PLK1, BUB1B, AURKA, AURKB	315	19	18224	18.2697	0.00435265	0.000272597	0.0188444
GOTERM_BP_DIRECT	GO:0006977~DNA damage response, signal transduction by p53 class mediator resulting in cell cycle arrest	9	2.68657	1.4174e-05	CCNB1, E2F1, CDK1, E2F7, NPM1, PCNA, AURKA, CDC25C, GTSE1	302	62	16792	8.07135	0.0207175	0.000996412	0.0235039
UP_KEYWORDS	Transit peptide	24	7.16418	1.51596e-05	MRPS35, MRPS16, AIFM1, CYP11B2, ATP5F1, PCK2, ATP5G3, LONP1, MAIP1, MRPL12, MRPL15, C1QBP, ARG2, NARS2, NDUFV2, ATP5C1, MARS2, MRPL37, MRPL47, NLN, MRPL58, MDH2, LRPPRC, FH	325	536	20581	2.8355	0.00465831	0.000233432	0.0203372
GOTERM_MF_DIRECT	GO:0003682~chromatin binding	21	6.26866	1.64997e-05	EXO1, HMGN1, CDK1, ANKRD2, MEIOB, CENPF, RAD51, CDC45, HDAC2, HES5, CENPA, CKS2, PCNA, DNMT1, CHAF1A, POLQ, CDCA5, ORC1, TOP2A, UBE2T, NR5A1	293	391	16881	3.09438	0.0075612	0.00151683	0.023479
UP_KEYWORDS	DNA repair	17	5.07463	1.79719e-05	EXO1, CLSPN, RAD51AP1, XRCC2, FOXM1, PTTG1, RAD54L, RAD51, UHRF1, DCLRE1B, UCHL5, PCNA, PARP1, CHAF1A, POLQ, UBE2T, FEN1	325	293	20581	3.67421	0.00552011	0.000263556	0.0241096
GOTERM_BP_DIRECT	GO:0006270~DNA replication initiation	7	2.08955	1.93118e-05	CDC45, POLE2, ORC6, MCM2, MCM10, ORC1, MCM4	302	32	16792	12.1631	0.0281209	0.0012957	0.0320225
GOTERM_BP_DIRECT	GO:0034501~protein localization to kinetochore	5	1.49254	1.95186e-05	CDK1, KNL1, TTK, BUB1B, AURKB	302	10	16792	27.8013	0.0284177	0.00125266	0.0323653
GOTERM_BP_DIRECT	GO:0007094~mitotic spindle assembly checkpoint	6	1.79104	2.2251e-05	MAD2L1, PLK1, BUB1, CENPF, TTK, BUB1B	302	20	16792	16.6808	0.0323308	0.00136844	0.0368953
GOTERM_CC_DIRECT	GO:0000785~chromatin	10	2.98507	2.26589e-05	HMGN1, OIP5, PLK1, CENPF, MCM2, ASF1B, CDK4, ESCO2, RAD51, MYCN	315	89	18224	6.50045	0.00702223	0.000414443	0.0304411
GOTERM_CC_DIRECT	GO:0032133~chromosome passenger complex	4	1.19403	4.93836e-05	CDCA8, AURKA, BIRC5, AURKB	315	5	18224	46.2832	0.0152413	0.000852896	0.0663333
UP_KEYWORDS	Motor protein	11	3.28358	5.64283e-05	KIF23, KIF14, KIFC1, DYNC1LI1, KIF2C, KIF4A, KIF11, KIF15, KIF18B, CENPE, KIF20A	325	135	20581	5.15991	0.0172302	0.000789707	0.0756813
GOTERM_CC_DIRECT	GO:0072686~mitotic spindle	7	2.08955	6.7485e-05	KIF23, CDK1, MAD2L1, SPAG5, AURKA, ESPL1, KNSTRN	315	41	18224	9.87751	0.0207698	0.00110405	0.0906374
GOTERM_BP_DIRECT	GO:0006418~tRNA aminoacylation for protein translation	7	2.08955	7.25199e-05	IARS, AIMP2, EEF1E1, NARS2, EPRS, MARS2, MRPL39	302	40	16792	9.73046	0.101578	0.00427546	0.120201
GOTERM_CC_DIRECT	GO:0000784~nuclear chromosome, telomeric region	11	3.28358	8.59275e-05	CDK1, DCLRE1B, GAR1, ALYREF, PCNA, MCM2, PARP1, ORC1, MCM4, FEN1, RAD51	315	130	18224	4.89534	0.0263706	0.00133534	0.115394
UP_SEQ_FEATURE	sequence variant	233	69.5522	8.74456e-05	HMGN1, KIFC1, DYNC1LI1, EDN3, XRCC2, AURKA, PTTG1, AURKB, AUNIP, HOOK1, CCDC141, MAIP1, CDCA8, INTS7, CDCA2, MRPL37, DEPDC1B, MRPL39, CDCA5, SGPL1, HKDC1, ESPL1, DEPDC1, PTPRN, PCLO, ESCO2, IGHV3-11, UHRF1, KRT18, DCLRE1B, SGO1, ADSL, CDCA7L, MRPL47, HAS3, MDH2, KIF4A, AHCY, NEK2, MYBL2, POMC, ARG2, SKA3, SKA1, WDHD1, MRPL58, FH, GNAT1, MKI67, FAM111B, PHB, IL1RN, NUF2, EPRS, CDC20, RAD54L, EMILI…	323	12443	20063	1.16312	0.0804437	0.0166329	0.137336
GOTERM_CC_DIRECT	GO:0005739~mitochondrion	43	12.8358	0.00010231	E2F1, MRPS35, MRPS16, MRPS33, CYP11B2, CCDC58, TYMS, LONP1, MAIP1, MRPL12, GOT1, MTCH2, MRPL15, NARS2, ARG2, MPDU1, MRPL37, NEFH, MRPL39, MRPL58, FEN1, ENOSF1, FH, CDK1, MRPS22, AIFM1, PHB, NDUFA7, ATP5F1, PLGRKT, GLOD4, PCK2, RAD51, CYP17A1, BNIP1, C1QBP, NDUFV2, ATP5C1, ADSL, MRPL47, PARP1, MDH2, LRPPRC	315	1331	18224	1.86906	0.0313192	0.0015141	0.137381
GOTERM_CC_DIRECT	GO:0005762~mitochondrial large ribosomal subunit	7	2.08955	0.000166469	MRPL3, MRPL12, MRPL15, MRPL37, MRPL47, MRPL39, MRPL58	315	48	18224	8.43704	0.0504586	0.0023507	0.223443
GOTERM_BP_DIRECT	GO:0007052~mitotic spindle organization	6	1.79104	0.000176579	CCNB1, STIL, KIF11, WDR62, TTK, AURKA	302	30	16792	11.1205	0.229589	0.00998181	0.292442
UP_KEYWORDS	Polymorphism	222	66.2687	0.000185003	DYNC1LI1, KIFC1, XRCC2, AURKA, AURKB, AUNIP, CCDC141, HOOK1, MAIP1, CDCA8, GOT1, INTS7, CDCA2, MRPL37, DEPDC1B, MRPL39, CDCA5, SGPL1, HKDC1, ESPL1, DEPDC1, PTPRN, PCLO, ESCO2, UHRF1, KRT18, DCLRE1B, SGO1, CDCA7L, MRPL47, HAS3, MDH2, KIF4A, AHCY, NEK2, MYBL2, POMC, ARG2, SKA3, SKA1, POLQ, WDHD1, MRPL58, MKI67, FAM111B, PHB, IL1RN, NUF2, EPRS, CDC20, RAD54L, EMILIN3, MUCL1, FAM64A, CYP17A1, CCDC150…	325	12043	20581	1.16735	0.055393	0.0024746	0.247927
GOTERM_CC_DIRECT	GO:0005730~nucleolus	31	9.25373	0.000191656	GAR1, NEK2, MCM10, YBX2, SPC24, TYMS, EBNA1BP2, CDCA8, PLRG1, HJURP, NPM1, TOP2A, ORC1, FEN1, BCAS2, BEND3, MKI67, EXOSC7, NUSAP1, CDK4, FBL, RAD51, PLK4, FAM64A, KRT18, C1QBP, PLK1, NOL11, CDCA7L, CHAF1A, PARP1	315	857	18224	2.09273	0.0578689	0.00258842	0.25721
GOTERM_MF_DIRECT	GO:0003697~single-stranded DNA binding	9	2.68657	0.000207783	CDC45, LONP1, XRCC2, RAD51AP1, MEIOB, MCM10, MCM4, LRPPRC, RAD51	293	93	16881	5.57558	0.0911635	0.0158054	0.2953
UP_KEYWORDS	Primary microcephaly	5	1.49254	0.000239328	STIL, KNL1, WDR62, CENPE, ASPM	325	20	20581	15.8315	0.07107	0.00306703	0.320621
UP_SEQ_FEATURE	binding site:ATP	22	6.56716	0.000287407	CDK1, NEK2, HKDC1, MAPKAPK3, PKMYT1, EPRS, TTK, AURKA, PBK, AURKB, CDK4, IARS, PDIK1L, KIF2C, HUNK, PLK4, PLK1, BUB1, MARS2, BUB1B, TOP2A, MELK	323	558	20063	2.44896	0.240931	0.0449044	0.450718
GOTERM_BP_DIRECT	GO:0051983~regulation of chromosome segregation	4	1.19403	0.000298721	KIF2C, MKI67, BUB1, AURKB	302	8	16792	27.8013	0.356786	0.0162108	0.494257
GOTERM_MF_DIRECT	GO:0019901~protein kinase binding	18	5.37313	0.000312608	E2F1, GNAT1, KIF14, KIF11, PRC1, FOXM1, TPX2, AURKA, CDC25C, FZD5, CDC25A, CCNB1, PLK1, NPM1, CKS2, NEFH, PARP1, KIF20A	293	376	16881	2.75813	0.133958	0.0203364	0.44397
GOTERM_BP_DIRECT	GO:0000724~double-strand break repair via homologous recombination	8	2.38806	0.000357422	XRCC2, RAD51AP1, MEIOB, POLQ, PARP1, RAD54L, FEN1, RAD51	302	74	16792	6.0111	0.41022	0.0186807	0.591111
GOTERM_BP_DIRECT	GO:0090307~mitotic spindle assembly	6	1.79104	0.000427846	KIFC1, KIF11, NEK2, TPX2, BIRC5, MYBL2	302	36	16792	9.26711	0.468506	0.0215595	0.707192
GOTERM_BP_DIRECT	GO:0042787~protein ubiquitination involved in ubiquitin-dependent protein catabolic process	11	3.28358	0.000443483	CCNB1, CDK1, UHRF1, MAD2L1, PLK1, BUB1B, AURKA, CDC20, PTTG1, AURKB, UBE2C	302	153	16792	3.99758	0.480646	0.0216023	0.73295
KEGG_PATHWAY	hsa04914:Progesterone-mediated oocyte maturation	9	2.68657	0.000460362	CCNB1, CDK1, MAD2L1, CCNB2, PLK1, BUB1, PKMYT1, CDC25C, CDC25A	146	87	6879	4.87411	0.0820818	0.0281453	0.568662
GOTERM_CC_DIRECT	GO:0005694~chromosome	9	2.68657	0.000465889	KIF4A, INTS7, CDCA2, NUSAP1, MEIOB, CENPE, POLQ, CDCA5, FBL	315	105	18224	4.95891	0.134913	0.00602035	0.624175
UP_KEYWORDS	Isopeptide bond	34	10.1493	0.00050311	KIF23, FOXM1, ANLN, MCM10, MYBL2, EIF4EBP1, NPM1, WDHD1, TOP2A, KIF14, CDK1, BEND3, MKI67, AIFM1, TPX2, CENPE, CDC20, PTPRN, RAD51, HUNK, UHRF1, KRT18, HDAC2, PLK1, CKAP2L, CCT8, PCNA, PHGDH, ADSL, DNMT1, CHAF1A, PARP1, UBE2T, NR5A1	325	1132	20581	1.90202	0.143582	0.0061807	0.672901
INTERPRO	IPR011991:Winged helix-turn-helix DNA-binding domain	13	3.8806	0.000506805	E2F1, E2F2, FOXA2, PLEK2, FOXA3, E2F7, FOXM1, COPS3, MND1, DEPDC1, DEPDC1B, ORC1, CDT1	304	235	18559	3.3772	0.279627	0.103564	0.753573
KEGG_PATHWAY	hsa01100:Metabolic pathways	43	12.8358	0.000519622	ETNPPL, HSD3B2, IMPA2, AHCY, FUT6, CYP11B2, ASNS, ATP5G3, TYMS, GOT1, POLE2, AKR1A1, ARG2, B3GNT6, PAFAH1B3, FUT4, GALE, DCTPP1, FH, ENO1, SGPL1, ACY1, HKDC1, HMBS, NDUFA7, ATP5F1, PIGU, DHRS9, AK2, EPRS, PCK2, CYP17A1, DHFR, ADK, GFPT1, RRM2, NDUFV2, ATP5C1, PHGDH, ADSL, DNMT1, AHCYL2, MDH2	146	1219	6879	1.66202	0.0921488	0.023879	0.641646
GOTERM_CC_DIRECT	GO:0005737~cytoplasm	118	35.2239	0.000546755	HMGN1, STIL, MRPS35, DYNC1LI1, XRCC2, PRC1, PRR11, TTK, PTTG1, MCM10, AUNIP, CCDC141, EIF4EBP1, GOT1, OIP5, CDCA2, MLST8, CDCA5, ORC1, ASPM, ESPL1, KRT18, MAD2L1BP, DCLRE1B, SGO1, SPAG5, CDCA7L, HAS3, KIF4A, MRPS16, EEF1B2, AHCY, NEK2, MAPKAPK3, BEX2, POMC, PEG10, CSE1L, NPM1, CACYBP, SKA3, WDHD1, FH, GNAT1, GINS1, ACY1, MKI67, PHB, IL1RN, EPRS, CDC20, EMILIN3, FAM64A, HDAC2, PLK1, TROAP, CCT8, P…	315	5222	18224	1.30731	0.156409	0.0067804	0.732148
GOTERM_CC_DIRECT	GO:0031616~spindle pole centrosome	4	1.19403	0.000555751	DLGAP5, NPM1, AURKA, AURKB	315	10	18224	23.1416	0.158767	0.00662743	0.744153
GOTERM_CC_DIRECT	GO:0000780~condensed nuclear chromosome, centromeric region	4	1.19403	0.000555751	CENPA, SGO1, AURKA, AURKB	315	10	18224	23.1416	0.158767	0.00662743	0.744153
GOTERM_BP_DIRECT	GO:0007049~cell cycle	13	3.8806	0.000563745	E2F2, FOXM1, BEX2, AURKA, CDC20, AURKB, MCM2, CDKN3, ESCO2, UHRF1, KRT18, HJURP, CHAF1A	302	217	16792	3.33103	0.565207	0.0265096	0.930836
BIOCARTA	h_mcmPathway:CDK Regulation of DNA Replication	5	1.49254	0.000615921	ORC6, MCM2, ORC1, MCM4, CDT1	39	18	1625	11.5741	0.0392559	0.0392559	0.625971
GOTERM_BP_DIRECT	GO:0006268~DNA unwinding involved in DNA replication	4	1.19403	0.000623267	MCM2, TOP2A, MCM4, RAD51	302	10	16792	22.2411	0.60182	0.0283665	1.02864
GOTERM_BP_DIRECT	GO:0006890~retrograde vesicle-mediated transport, Golgi to ER	8	2.38806	0.000668616	KIF23, KIF2C, KIF4A, KIF11, BNIP1, KIF15, COPZ1, CENPE	302	82	16792	5.42465	0.627633	0.029492	1.10309
GOTERM_BP_DIRECT	GO:0051439~regulation of ubiquitin-protein ligase activity involved in mitotic cell cycle	5	1.49254	0.00068468	CCNB1, CDK1, PLK1, CDC20, UBE2C	302	23	16792	12.0875	0.63637	0.0293152	1.12946
GOTERM_CC_DIRECT	GO:0005814~centriole	9	2.68657	0.000759642	STIL, PLK4, WDR62, CFAP20, CCNF, AURKA, BIRC5, CEP55, TOP2A	315	113	18224	4.60784	0.210487	0.00871508	1.01588
GOTERM_MF_DIRECT	GO:0003688~DNA replication origin binding	4	1.19403	0.000762542	CDC45, ORC6, MCM2, MCM10	293	11	16881	20.9507	0.295948	0.0429148	1.07976
GOTERM_BP_DIRECT	GO:0007088~regulation of mitotic nuclear division	5	1.49254	0.000810113	MKI67, NEK2, FBXO43, PKMYT1, CDC25C	302	24	16792	11.5839	0.697907	0.0336224	1.33507
GOTERM_CC_DIRECT	GO:0010369~chromocenter	4	1.19403	0.000993118	CDCA8, OIP5, AURKB, ESCO2	315	12	18224	19.2847	0.265829	0.0109755	1.32618
GOTERM_CC_DIRECT	GO:0016020~membrane	58	17.3134	0.00102941	KIFC1, DYNC1LI1, ATP1B1, PRR11, PKMYT1, TTK, PEX3, GTSE1, KIF2C, LONP1, NIPAL1, ORC6, KIF14, CDK1, KIF11, KIF15, PIGU, PCLO, MCM4, C1QBP, ATP5C1, LRPPRC, MELK, CLN6, KIF4A, FUT6, NUP93, CEP55, HMMR, IARS, NDC1, NCAPH, MTCH2, CSE1L, NCAPG, MPDU1, B3GNT6, NPM1, PAFAH1B3, BUB1, FUT4, FEN1, ENO1, GNAT1, MKI67, AIMP2, PHB, ALYREF, NUF2, ATP5F1, EPRS, CENPE, FBL, CCNB1, MUCL1, CCNB2, CDH16, PARP1	315	2200	18224	1.52524	0.274077	0.0109845	1.37434
GOTERM_BP_DIRECT	GO:0007077~mitotic nuclear envelope disassembly	6	1.79104	0.00109666	NDC1, CCNB1, CDK1, CCNB2, PLK1, NUP93	302	44	16792	7.58218	0.80223	0.0440198	1.80327
GOTERM_BP_DIRECT	GO:0006302~double-strand break repair	7	2.08955	0.00116312	MND1, POLQ, PARP1, CDCA5, FEN1, ESCO2, TRIP13	302	66	16792	5.89725	0.820741	0.0453947	1.91156
UP_SEQ_FEATURE	binding site:Substrate	14	4.1791	0.00122263	METAP1, IMPA2, AHCY, DHRS9, PCK2, DHFR, AKR1A1, ARG2, GALE, AHCYL2, MDH2, AKR1C1, FH, ENO1	323	301	20063	2.88905	0.690631	0.15431	1.90422
UP_SEQ_FEATURE	active site:Proton acceptor	23	6.86567	0.00131441	HSD3B2, CDK1, ACY1, NEK2, MAPKAPK3, PKMYT1, TTK, DHRS9, AURKA, PBK, AURKB, CDK4, PDIK1L, HUNK, PLK4, PLK1, BUB1, ADSL, BUB1B, GALE, MDH2, MELK, ENO1	323	672	20063	2.12594	0.716729	0.145867	2.04579
SMART	SM00220:S_TKc	14	4.1791	0.00137792	CDK1, NEK2, MAPKAPK3, TTK, PKMYT1, AURKA, PBK, AURKB, CDK4, PDIK1L, HUNK, PLK1, BUB1, MELK	140	359	10057	2.80139	0.147813	0.0768603	1.56082
GOTERM_BP_DIRECT	GO:0045931~positive regulation of mitotic cell cycle	5	1.49254	0.00147551	CCNB1, CDK1, EIF4EBP1, BIRC5, ASNS	302	28	16792	9.92904	0.887065	0.0557773	2.4191
UP_KEYWORDS	Serine/threonine-protein kinase	16	4.77612	0.00151624	CDK1, NEK2, MAPKAPK3, PKMYT1, TTK, AURKA, PBK, AURKB, CDK4, PDIK1L, HUNK, PLK4, PLK1, BUB1, BUB1B, MELK	325	393	20581	2.57816	0.373343	0.0178146	2.01524
GOTERM_BP_DIRECT	GO:0000910~cytokinesis	6	1.79104	0.00163127	KIF23, PRC1, PLK1, BIRC5, ESPL1, KIF20A	302	48	16792	6.95033	0.910306	0.059957	2.67123
KEGG_PATHWAY	hsa01130:Biosynthesis of antibiotics	13	3.8806	0.00165052	ACY1, GOT1, AKR1A1, HKDC1, ARG2, GFPT1, PHGDH, ADSL, AK2, PCK2, MDH2, ENO1, FH	146	212	6879	2.88922	0.264534	0.0596002	2.02506
GOTERM_CC_DIRECT	GO:0005759~mitochondrial matrix	15	4.47761	0.00169504	ETNPPL, ATP5F1, PCK2, RAD51, TYMS, MAIP1, LONP1, C1QBP, ARG2, NARS2, ATP5C1, MARS2, MRPL58, MDH2, FH	315	327	18224	2.65385	0.409984	0.0174331	2.25367
GOTERM_BP_DIRECT	GO:0051436~negative regulation of ubiquitin-protein ligase activity involved in mitotic cell cycle	7	2.08955	0.00170181	CCNB1, CDK1, MAD2L1, FBXO43, BUB1B, CDC20, UBE2C	302	71	16792	5.48195	0.919195	0.0609561	2.78522
BIOCARTA	h_ptc1Pathway:Sonic Hedgehog (SHH) Receptor Ptc1 Regulates cell cycle	4	1.19403	0.00171179	CCNB1, CDK1, CDC25C, CDC25A	39	11	1625	15.1515	0.105385	0.0541589	1.73099
GOTERM_CC_DIRECT	GO:0000942~condensed nuclear chromosome outer kinetochore	3	0.895522	0.00173539	CCNB1, PLK1, BUB1	315	4	18224	43.3905	0.417354	0.0172741	2.30674
UP_KEYWORDS	NAD	10	2.98507	0.00187039	HSD3B2, AHCY, AIFM1, NDUFV2, PHGDH, DHRS9, GALE, AHCYL2, PARP1, MDH2	325	175	20581	3.61864	0.438206	0.0211299	2.4805
INTERPRO	IPR008271:Serine/threonine-protein kinase, active site	14	4.1791	0.00191426	CDK1, NEK2, MAPKAPK3, TTK, PKMYT1, AURKA, PBK, AURKB, CDK4, PDIK1L, HUNK, PLK1, BUB1, MELK	304	312	18559	2.73939	0.710533	0.2665	2.81864
GOTERM_BP_DIRECT	GO:0007076~mitotic chromosome condensation	4	1.19403	0.00221121	NCAPH, NCAPG, NUSAP1, CDCA5	302	15	16792	14.8274	0.961977	0.076649	3.60463
BIOCARTA	h_srcRPTPPathway:Activation of Src by Protein-tyrosine phosphatase alpha	4	1.19403	0.00224563	CCNB1, CDK1, CDC25C, CDC25A	39	12	1625	13.8889	0.135955	0.0475427	2.26526
BIOCARTA	h_g2Pathway:Cell Cycle: G2/M Checkpoint	5	1.49254	0.00226284	CCNB1, CDK1, PLK1, CDC25C, CDC25A	39	25	1625	8.33333	0.136923	0.0361435	2.28244
BIOCARTA	h_cellcyclePathway:Cyclins and Cell Cycle Regulation	5	1.49254	0.00226284	CCNB1, E2F1, CDK1, CDK4, CDC25A	39	25	1625	8.33333	0.136923	0.0361435	2.28244
GOTERM_MF_DIRECT	GO:0004674~protein serine/threonine kinase activity	16	4.77612	0.00240952	CDK1, NEK2, MAPKAPK3, PKMYT1, TTK, AURKA, PBK, AURKB, CDK4, PDIK1L, HUNK, PLK4, PLK1, BUB1, BUB1B, MELK	293	376	16881	2.45167	0.670348	0.116003	3.37498
GOTERM_BP_DIRECT	GO:0051437~positive regulation of ubiquitin-protein ligase activity involved in regulation of mitotic cell cycle transition	7	2.08955	0.00241163	CCNB1, CDK1, MAD2L1, PLK1, BUB1B, CDC20, UBE2C	302	76	16792	5.1213	0.971739	0.0814063	3.92524
GOTERM_BP_DIRECT	GO:0007093~mitotic cell cycle checkpoint	5	1.49254	0.00244986	MAD2L1BP, MAD2L1, BUB1, TTK, BUB1B	302	32	16792	8.68791	0.973294	0.0808014	3.98628
UP_SEQ_FEATURE	short sequence motif:KEN box	3	0.895522	0.00248702	SGO1, NUSAP1, CDCA5	323	5	20063	37.2687	0.908189	0.233052	3.83774
GOTERM_CC_DIRECT	GO:0015630~microtubule cytoskeleton	9	2.68657	0.00260474	KIF2C, CCNB2, PRC1, PLK1, TPX2, CENPE, AURKA, MCM2, KNSTRN	315	137	18224	3.80063	0.555645	0.0250293	3.4437
UP_KEYWORDS	Ribonucleoprotein	13	3.8806	0.00268855	MRPS35, MRPS16, MRPS33, MRPL3, GAR1, MRPS22, FBL, MRPL12, MRPL15, LSM5, MRPL37, MRPL47, MRPL39	325	296	20581	2.78122	0.563596	0.0291796	3.54753
UP_KEYWORDS	Ribosomal protein	10	2.98507	0.00272686	MRPS35, MRPS16, MRPL3, MRPL12, MRPS33, MRPL15, MRPS22, MRPL37, MRPL47, MRPL39	325	185	20581	3.42304	0.56873	0.0285843	3.59724
SMART	SM00199:SCY	5	1.49254	0.00283982	CXCL1, CCL22, CCL20, CCL3L3, CCL4L2	140	43	10057	8.35299	0.280995	0.104132	3.19244
BIOCARTA	h_rbPathway:RB Tumor Suppressor/Checkpoint Signaling in response to DNA damage	4	1.19403	0.00287234	CDK1, CDC25C, CDK4, CDC25A	39	13	1625	12.8205	0.170532	0.0367036	2.88914
GOTERM_CC_DIRECT	GO:0005657~replication fork	4	1.19403	0.00287984	UHRF1, XRCC2, PCNA, DNMT1	315	17	18224	13.6127	0.592178	0.0268135	3.80093
GOTERM_CC_DIRECT	GO:0035371~microtubule plus-end	4	1.19403	0.00287984	KIF2C, SPAG5, KIF18B, KNSTRN	315	17	18224	13.6127	0.592178	0.0268135	3.80093
GOTERM_MF_DIRECT	GO:0008574~ATP-dependent microtubule motor activity, plus-end-directed	4	1.19403	0.00291008	KIF14, KIF4A, KIF11, KIF18B	293	17	16881	13.5563	0.738308	0.125461	4.06269
UP_SEQ_FEATURE	short sequence motif:Nuclear localization signal	14	4.1791	0.00392211	KIF23, KIF4A, FOXA2, AIFM1, CENPF, MYBL2, KIF2C, KNL1, NPM1, BUB1, DNMT1, BUB1B, CENPU, PARP1	323	344	20063	2.52792	0.976918	0.313995	5.98903
GOTERM_MF_DIRECT	GO:0010997~anaphase-promoting complex binding	3	0.895522	0.00427195	CLSPN, PLK1, CDC20	293	6	16881	28.8072	0.860447	0.163917	5.91077
INTERPRO	IPR010987:Glutathione S-transferase, C-terminal-like	5	1.49254	0.00438533	EEF1B2, AIMP2, EEF1E1, EPRS, GSTO2	304	41	18559	7.44504	0.941781	0.433744	6.34761
UP_KEYWORDS	Transferase	42	12.5373	0.00446316	ETNPPL, ARMT1, NEK2, FUT6, MAPKAPK3, PKMYT1, TTK, AURKA, AURKB, TYMS, GOT1, POLE2, B3GNT6, BUB1, FUT4, GSTO2, POLQ, CDK1, CHAC2, HKDC1, HMBS, AK2, PBK, PCK2, CDK4, CDKN3, UBE2C, FBL, ESCO2, PDIK1L, HUNK, PLK4, PLK1, GFPT1, ADK, BUB1B, DNMT1, HAS3, PARP1, CARNMT1, UBE2T, MELK	325	1708	20581	1.5572	0.74785	0.0448858	5.82493
BIOCARTA	h_g1Pathway:Cell Cycle: G1/S Check Point	5	1.49254	0.00450667	E2F1, CDK1, DHFR, CDK4, CDC25A	39	30	1625	6.94444	0.254422	0.0477546	4.49921
GOTERM_BP_DIRECT	GO:0001553~luteinization	3	0.895522	0.00458035	SGPL1, PTPRN, NR5A1	302	6	16792	27.8013	0.998865	0.14282	7.33102
GOTERM_BP_DIRECT	GO:0045143~homologous chromosome segregation	3	0.895522	0.00458035	PLK1, ESPL1, PTTG1	302	6	16792	27.8013	0.998865	0.14282	7.33102
GOTERM_BP_DIRECT	GO:0031536~positive regulation of exit from mitosis	3	0.895522	0.00458035	BIRC5, UBE2C, CDCA5	302	6	16792	27.8013	0.998865	0.14282	7.33102
GOTERM_MF_DIRECT	GO:0016887~ATPase activity	10	2.98507	0.00464976	KIF23, KIF14, KIFC1, KIF2C, ATP1B1, KIF15, ATP5F1, ATP5C1, CENPE, KIF20A	293	183	16881	3.14832	0.8828	0.163607	6.41756
GOTERM_BP_DIRECT	GO:0016925~protein sumoylation	8	2.38806	0.00513906	NDC1, CDCA8, PCNA, NUP93, BIRC5, AURKB, PARP1, TOP2A	302	117	16792	3.80189	0.999505	0.155584	8.18987
BIOCARTA	h_EfpPathway:Estrogen-responsive protein Efp controls cell cycle and breast tumors growth	4	1.19403	0.00535735	CCNB1, CDK1, CCNB2, CDK4	39	16	1625	10.4167	0.294723	0.048657	5.32771
UP_KEYWORDS	Coiled coil	66	19.7015	0.00544658	KIF23, MRPS35, KIFC1, CLSPN, PRC1, CHMP4C, MCM10, CCDC141, HOOK1, EBNA1BP2, KIF2C, EXOC3L2, CDCA5, ASPM, KIF14, KIF11, KIF15, TPX2, MND1, NUSAP1, PCLO, SHCBP1L, UHRF1, KRT18, BNIP1, SGO1, SPAG5, TRIML2, KIF4A, NEK2, ZNF367, ANLN, CEP55, TRIM10, CCDC58, HMMR, SPC24, PEG10, NCAPG, CACYBP, NEFH, SKA1, POLQ, FEN1, BCAS2, DLGAP5, PHB, ALYREF, ATP5F1, NUF2, CENPF, KIF18B, CENPE, BIRC5, KNSTRN, EMILIN3,…	325	3036	20581	1.37666	0.814023	0.0528164	7.06544
UP_KEYWORDS	DNA-binding	48	14.3284	0.00557516	E2F1, HMGN1, CLSPN, E2F2, KIF4A, XRCC2, ZNF518B, FOXA2, FOXA3, E2F7, FOXM1, IRX1, ZNF367, MCM10, MYBL2, YBX2, CDT1, PEG10, LONP1, POLE2, CENPA, HJURP, GTF3C6, ORC6, WDHD1, TOP2A, ORC1, ENO1, EXO1, BEND3, RAD51AP1, MKI67, AIFM1, MND1, MEIOB, NUSAP1, MCM2, RAD54L, MCM4, RAD51, MYCN, UHRF1, HES5, PCNA, DNMT1, PARP1, LRPPRC, NR5A1	325	2050	20581	1.48276	0.821283	0.0523888	7.2265
GOTERM_MF_DIRECT	GO:0042802~identical protein binding	24	7.16418	0.00570655	ETNPPL, CLDN7, ACY1, AHCY, PRC1, E2F7, LYZ, BIRC5, MCM10, RAD51, HOOK1, UHRF1, PLK4, MAD2L1, GOT1, HJURP, PCNA, PAFAH1B3, GSTO2, GALE, PARP1, CHAF1A, DCTPP1, TRIP13	293	749	16881	1.84612	0.928104	0.183315	7.8217
GOTERM_CC_DIRECT	GO:0000779~condensed chromosome, centromeric region	3	0.895522	0.00586909	SGO1, CENPE, AURKB	315	7	18224	24.7946	0.839693	0.0524192	7.60448
GOTERM_CC_DIRECT	GO:0031298~replication fork protection complex	3	0.895522	0.00586909	GINS2, CDC45, MCM10	315	7	18224	24.7946	0.839693	0.0524192	7.60448
GOTERM_MF_DIRECT	GO:0043138~3'-5' DNA helicase activity	3	0.895522	0.00591262	GINS1, GINS2, CDC45	293	7	16881	24.6919	0.934642	0.17704	8.0932
GOTERM_BP_DIRECT	GO:0051988~regulation of attachment of spindle microtubules to kinetochore	3	0.895522	0.0063368	NEK2, SPAG5, KNSTRN	302	7	16792	23.8297	0.999916	0.18463	10.0059
GOTERM_BP_DIRECT	GO:0032466~negative regulation of cytokinesis	3	0.895522	0.0063368	CHMP4C, E2F7, AURKB	302	7	16792	23.8297	0.999916	0.18463	10.0059
GOTERM_BP_DIRECT	GO:0030593~neutrophil chemotaxis	6	1.79104	0.00655975	EDN3, CCL22, CCL20, CCL3L3, IL1B, CCL4L2	302	66	16792	5.05479	0.99994	0.186836	10.3402
KEGG_PATHWAY	hsa03030:DNA replication	5	1.49254	0.00660759	POLE2, PCNA, MCM2, MCM4, FEN1	146	36	6879	6.54395	0.708609	0.185772	7.88257
GOTERM_BP_DIRECT	GO:0045740~positive regulation of DNA replication	5	1.49254	0.00663041	CSF2, CDK1, CACYBP, NPM1, PCNA	302	42	16792	6.61936	0.999946	0.18511	10.4459
INTERPRO	IPR001811:Chemokine interleukin-8-like domain	5	1.49254	0.00663153	CXCL1, CCL22, CCL20, CCL3L3, CCL4L2	304	46	18559	6.6358	0.986498	0.512021	9.45134
INTERPRO	IPR000827:CC chemokine, conserved site	4	1.19403	0.00676481	CCL22, CCL20, CCL3L3, CCL4L2	304	24	18559	10.1749	0.98762	0.466014	9.63245
INTERPRO	IPR015633:E2F Family	3	0.895522	0.00697085	E2F1, E2F2, E2F7	304	8	18559	22.8935	0.989175	0.432061	9.91177
OMIM_DISEASE	114480~Breast cancer, susceptibility to	3	0.895522	0.00702017	PHB, RAD51, HMMR	79	8	4740	22.5	0.522751	0.522751	7.58787
GOTERM_MF_DIRECT	GO:0048020~CCR chemokine receptor binding	4	1.19403	0.00702109	CCL22, CCL20, CCL3L3, CCL4L2	293	23	16881	10.0199	0.960879	0.194323	9.54098
KEGG_PATHWAY	hsa00270:Cysteine and methionine metabolism	5	1.49254	0.00801602	GOT1, AHCY, DNMT1, AHCYL2, MDH2	146	38	6879	6.19953	0.776197	0.192535	9.48709
GOTERM_BP_DIRECT	GO:0051256~mitotic spindle midzone assembly	3	0.895522	0.00834949	KIF23, KIF4A, AURKB	302	8	16792	20.851	0.999996	0.223326	12.9817
GOTERM_BP_DIRECT	GO:0007126~meiotic nuclear division	4	1.19403	0.00873343	XRCC2, MKI67, RAD54L, RAD51	302	24	16792	9.26711	0.999998	0.228269	13.5388
GOTERM_CC_DIRECT	GO:0005763~mitochondrial small ribosomal subunit	4	1.19403	0.00880014	MRPS35, MRPS16, MRPS33, MRPS22	315	25	18224	9.25663	0.936005	0.0755364	11.1984
UP_KEYWORDS	Disease mutation	56	16.7164	0.00932051	STIL, EDN3, CYP11B2, PEX3, CNGB1, CDT1, LONP1, NARS2, ORC6, ORC1, ASPM, KIF11, MRPL3, AIFM1, HMBS, LYZ, CDK4, ESCO2, MYCN, RAD51, KRT18, SGO1, ADK, ADSL, BUB1B, LRPPRC, UBE2T, CLN6, HSD3B2, AHCY, NUP93, ASNS, ANLN, MPDU1, MARS2, NEFH, GALE, FH, GNAT1, ACY1, BOLA3, MRPS22, FAM111B, AK2, CENPE, KNSTRN, CDKN3, CYP17A1, DHFR, WDR62, KNL1, GFPT1, PCNA, PHGDH, DNMT1, NR5A1	325	2550	20581	1.39069	0.944099	0.0836889	11.8064
SMART	SM01372:SM01372	3	0.895522	0.00961283	E2F1, E2F2, E2F7	140	11	10057	19.5916	0.673878	0.244307	10.4347
UP_KEYWORDS	Lyase	8	2.38806	0.00975857	ETNPPL, SGPL1, CYP17A1, ADSL, PCK2, ENOSF1, ENO1, FH	325	150	20581	3.37739	0.951218	0.0850037	12.3282
GOTERM_CC_DIRECT	GO:0072687~meiotic spindle	3	0.895522	0.00983468	AURKA, ASPM, SHCBP1L	315	9	18224	19.2847	0.953751	0.0818378	12.4357
GOTERM_CC_DIRECT	GO:0005664~nuclear origin of replication recognition complex	3	0.895522	0.00983468	ORC6, MCM2, ORC1	315	9	18224	19.2847	0.953751	0.0818378	12.4357
GOTERM_MF_DIRECT	GO:0051020~GTPase binding	4	1.19403	0.00992249	IARS, EPRS, PTPRN, ENO1	293	26	16881	8.86374	0.989818	0.24926	13.2307
GOTERM_MF_DIRECT	GO:0008009~chemokine activity	5	1.49254	0.0100897	CXCL1, CCL22, CCL20, CCL3L3, CCL4L2	293	49	16881	5.87901	0.990579	0.239973	13.439
UP_KEYWORDS	Protein biosynthesis	8	2.38806	0.0104486	IARS, EEF1B2, AIMP2, EEF1E1, NARS2, EPRS, MARS2, MRPL58	325	152	20581	3.33296	0.960644	0.0882883	13.1444
UP_KEYWORDS	Meiosis	6	1.79104	0.0105164	EXO1, NEK2, FBXO43, MEIOB, MND1, TRIP13	325	84	20581	4.5233	0.961466	0.0864803	13.2242
GOTERM_BP_DIRECT	GO:0030071~regulation of mitotic metaphase/anaphase transition	3	0.895522	0.0106087	PLK1, CENPE, UBE2C	302	9	16792	18.5342	1	0.26573	16.2118
GOTERM_BP_DIRECT	GO:0008608~attachment of spindle microtubules to kinetochore	3	0.895522	0.0106087	KNL1, SGO1, AURKB	302	9	16792	18.5342	1	0.26573	16.2118
GOTERM_BP_DIRECT	GO:0042448~progesterone metabolic process	3	0.895522	0.0106087	CYP17A1, DHRS9, AKR1C1	302	9	16792	18.5342	1	0.26573	16.2118
GOTERM_BP_DIRECT	GO:1904668~positive regulation of ubiquitin protein ligase activity	3	0.895522	0.0106087	PLK1, CDC20, UBE2C	302	9	16792	18.5342	1	0.26573	16.2118
UP_SEQ_FEATURE	domain:Protein kinase	16	4.77612	0.010736	CDK1, NEK2, MAPKAPK3, PKMYT1, TTK, AURKA, PBK, AURKB, CDK4, PDIK1L, HUNK, PLK4, PLK1, BUB1, BUB1B, MELK	323	478	20063	2.07915	0.999968	0.609781	15.6026
GOTERM_BP_DIRECT	GO:0045840~positive regulation of mitotic nuclear division	4	1.19403	0.0109277	EDN3, NUSAP1, IL1B, AURKA	302	26	16792	8.55425	1	0.26809	16.6587
GOTERM_BP_DIRECT	GO:0071897~DNA biosynthetic process	4	1.19403	0.0109277	TYMS, PHB, CENPF, POLQ	302	26	16792	8.55425	1	0.26809	16.6587
GOTERM_BP_DIRECT	GO:0000732~strand displacement	4	1.19403	0.0109277	EXO1, XRCC2, RAD51AP1, RAD51	302	26	16792	8.55425	1	0.26809	16.6587
GOTERM_CC_DIRECT	GO:0005761~mitochondrial ribosome	4	1.19403	0.0120684	MRPS22, NDUFA7, MRPL37, MRPL39	315	28	18224	8.26485	0.977088	0.0970218	15.053
GOTERM_MF_DIRECT	GO:0008409~5'-3' exonuclease activity	3	0.895522	0.0122431	EXO1, DCLRE1B, FEN1	293	10	16881	17.2843	0.99654	0.270073	16.0806
UP_KEYWORDS	Kinase	21	6.26866	0.0129126	CDK1, NEK2, HKDC1, MAPKAPK3, PKMYT1, TTK, AK2, AURKA, PBK, AURKB, CDKN3, CDK4, PCK2, PDIK1L, HUNK, PLK4, PLK1, ADK, BUB1, BUB1B, MELK	325	735	20581	1.80932	0.981739	0.102542	16.0015
GOTERM_BP_DIRECT	GO:0007019~microtubule depolymerization	3	0.895522	0.0131051	KIF14, KIF2C, KIF18B	302	10	16792	16.6808	1	0.307624	19.6498
KEGG_PATHWAY	hsa04115:p53 signaling pathway	6	1.79104	0.013163	CCNB1, CDK1, CCNB2, RRM2, CDK4, GTSE1	146	67	6879	4.21938	0.914955	0.265138	15.1347
GOTERM_MF_DIRECT	GO:0003690~double-stranded DNA binding	6	1.79104	0.0131741	XRCC2, RAD51AP1, HES5, MND1, FEN1, RAD51	293	81	16881	4.26773	0.997758	0.274628	17.1992
INTERPRO	IPR003316:Transcription factor E2F/dimerisation partner (TDP)	3	0.895522	0.0132574	E2F1, E2F2, E2F7	304	11	18559	16.6498	0.999822	0.61689	18.0569
GOTERM_BP_DIRECT	GO:0048247~lymphocyte chemotaxis	4	1.19403	0.0134123	CCL22, CCL20, CCL3L3, CCL4L2	302	28	16792	7.94324	1	0.308805	20.0636
INTERPRO	IPR000719:Protein kinase, catalytic domain	16	4.77612	0.0141928	CDK1, NEK2, MAPKAPK3, PKMYT1, TTK, AURKA, PBK, AURKB, CDK4, PDIK1L, HUNK, PLK4, PLK1, BUB1, BUB1B, MELK	304	487	18559	2.00573	0.999904	0.603411	19.2084
UP_KEYWORDS	Steroidogenesis	3	0.895522	0.0146928	HSD3B2, CYP17A1, CYP11B2	325	12	20581	15.8315	0.989527	0.113055	18.0114
GOTERM_MF_DIRECT	GO:0070182~DNA polymerase binding	3	0.895522	0.0147943	LONP1, PCNA, RAD51	293	11	16881	15.713	0.998947	0.290228	19.1131
GOTERM_MF_DIRECT	GO:0003735~structural constituent of ribosome	10	2.98507	0.0154077	MRPS35, MRPS16, MRPL3, MRPL12, MRPS33, MRPL15, MRPS22, NDUFA7, MRPL37, MRPL47	293	222	16881	2.59524	0.999209	0.288321	19.8269
BBID	1.RBphosphoE2F	4	1.19403	0.0159075	E2F1, CDK1, TYMS, DHFR	17	14	388	6.52101	0.238603	0.238603	10.9617
GOTERM_BP_DIRECT	GO:0007131~reciprocal meiotic recombination	4	1.19403	0.0161923	XRCC2, MND1, RAD51, TRIP13	302	30	16792	7.41369	1	0.35493	23.7183
GOTERM_CC_DIRECT	GO:0043209~myelin sheath	8	2.38806	0.0163892	ATP1B1, PHB, NDUFV2, PHGDH, ATP5F1, ATP5C1, NEFH, MDH2	315	152	18224	3.04495	0.994138	0.126497	19.9114
BIOCARTA	H_cdc25Pathway:cdc25 and chk1 Regulatory Pathway in response to DNA damage	3	0.895522	0.0172884	CDK1, CDC25C, CDC25A	39	9	1625	13.8889	0.678118	0.132115	16.2843
INTERPRO	IPR027417:P-loop containing nucleoside triphosphate hydrolase	24	7.16418	0.0178794	GNAT1, KIF14, KIF23, DYNC1LI1, KIFC1, KIF4A, XRCC2, KIF11, KIF15, KIF18B, AK2, CENPE, MCM2, RAD54L, MCM4, RAD51, KIF2C, LONP1, POLQ, ORC1, ASPM, DDX43, KIF20A, TRIP13	304	879	18559	1.66688	0.999991	0.653941	23.6012
GOTERM_BP_DIRECT	GO:0009636~response to toxic substance	6	1.79104	0.0183279	CDK1, TYMS, AIFM1, ASNS, CDK4, RAD51	302	85	16792	3.92489	1	0.386075	26.4184
GOTERM_BP_DIRECT	GO:0006107~oxaloacetate metabolic process	3	0.895522	0.0187728	GOT1, PCK2, MDH2	302	12	16792	13.9007	1	0.388029	26.9695
GOTERM_BP_DIRECT	GO:0051382~kinetochore assembly	3	0.895522	0.0187728	CENPA, CENPF, CENPE	302	12	16792	13.9007	1	0.388029	26.9695
GOTERM_BP_DIRECT	GO:0051310~metaphase plate congression	3	0.895522	0.0187728	KIF2C, CENPF, CENPE	302	12	16792	13.9007	1	0.388029	26.9695
GOTERM_BP_DIRECT	GO:0071346~cellular response to interferon-gamma	5	1.49254	0.0190039	CCL22, CCL20, CCL3L3, EPRS, CCL4L2	302	57	16792	4.87743	1	0.386517	27.2543
GOTERM_BP_DIRECT	GO:0000722~telomere maintenance via recombination	4	1.19403	0.0192713	POLE2, PCNA, FEN1, RAD51	302	32	16792	6.95033	1	0.385622	27.5824
GOTERM_MF_DIRECT	GO:0042393~histone binding	7	2.08955	0.0193979	UHRF1, HJURP, NPM1, CKS2, MCM2, ASF1B, HPF1	293	122	16881	3.30574	0.999878	0.336069	24.3289
GOTERM_MF_DIRECT	GO:0005542~folic acid binding	3	0.895522	0.0205096	FTCDNL1, TYMS, DHFR	293	13	16881	13.2956	0.999928	0.339301	25.5407
GOTERM_MF_DIRECT	GO:0004693~cyclin-dependent protein serine/threonine kinase activity	4	1.19403	0.0206422	CCNB1, CDK1, CCNB2, CDK4	293	34	16881	6.77816	0.999932	0.329534	25.684
UP_SEQ_FEATURE	domain:GST C-terminal	4	1.19403	0.0212795	EEF1B2, AIMP2, EEF1E1, GSTO2	323	37	20063	6.71509	1	0.820745	28.6823
UP_KEYWORDS	Aminoacyl-tRNA synthetase	4	1.19403	0.0217216	IARS, NARS2, EPRS, MARS2	325	38	20581	6.66591	0.998845	0.159228	25.5202
GOTERM_BP_DIRECT	GO:0006312~mitotic recombination	3	0.895522	0.0219265	XRCC2, TOP2A, RAD51	302	13	16792	12.8314	1	0.4206	30.7663
GOTERM_BP_DIRECT	GO:0007283~spermatogenesis	14	4.1791	0.0219805	E2F1, SGPL1, KIFC1, FOXA3, PTTG1, CDC25C, YBX2, SHCBP1L, NDC1, CCNB1, PAFAH1B3, ASF1B, ASPM, TRIP13	302	385	16792	2.02191	1	0.416174	30.8296
GOTERM_MF_DIRECT	GO:0004672~protein kinase activity	13	3.8806	0.0228085	CDK1, NEK2, MAPKAPK3, PKMYT1, AURKA, PBK, AURKB, CDK4, HUNK, PLK1, BUB1, BUB1B, MELK	293	359	16881	2.08631	0.999975	0.345928	27.9896
INTERPRO	IPR017441:Protein kinase, ATP binding site	13	3.8806	0.0231092	CDK1, MAPKAPK3, TTK, PKMYT1, AURKA, AURKB, CDK4, PDIK1L, HUNK, PLK4, PLK1, BUB1, MELK	304	381	18559	2.08305	1	0.716514	29.4518
GOTERM_CC_DIRECT	GO:0000974~Prp19 complex	3	0.895522	0.0234903	BCAS2, PLRG1, ISY1	315	14	18224	12.3973	0.999384	0.172673	27.3409
GOTERM_BP_DIRECT	GO:0000731~DNA synthesis involved in DNA repair	4	1.19403	0.024454	EXO1, XRCC2, RAD51AP1, RAD51	302	35	16792	6.35459	1	0.445561	33.6744
UP_KEYWORDS	Cyclin	4	1.19403	0.0248644	CCNB1, CCNB2, CCNF, CDK4	325	40	20581	6.33262	0.999571	0.17624	28.6672
GOTERM_BP_DIRECT	GO:0019886~antigen processing and presentation of exogenous peptide antigen via MHC class II	6	1.79104	0.0248667	KIF23, KIF2C, KIF4A, KIF11, KIF15, CENPE	302	92	16792	3.62626	1	0.445871	34.1382
SMART	SM01332:SM01332	3	0.895522	0.0251075	CCNB1, CCNB2, CCNF	140	18	10057	11.9726	0.947642	0.445634	25.1814
BIOCARTA	h_ranMSPathway:Role of Ran in mitotic spindle regulation	3	0.895522	0.0256458	KIF15, TPX2, AURKA	39	11	1625	11.3636	0.815245	0.171084	23.2634
UP_SEQ_FEATURE	metal ion-binding site:Magnesium 2	4	1.19403	0.0261281	EXO1, IMPA2, ADK, FEN1	323	40	20063	6.21146	1	0.858163	34.0368
UP_KEYWORDS	mRNA transport	6	1.79104	0.0261893	NDC1, MAGOH, ALYREF, NUP93, LRPPRC, NXT2	325	106	20581	3.5845	0.999718	0.180746	29.9566
UP_SEQ_FEATURE	region of interest:Globular	3	0.895522	0.0265661	KIF2C, KIF4A, KIF20A	323	16	20063	11.6465	1	0.841878	34.5015
UP_SEQ_FEATURE	short sequence motif:"KMSKS" region	3	0.895522	0.0265661	IARS, EPRS, MARS2	323	16	20063	11.6465	1	0.841878	34.5015
SMART	SM00777:Mad3_BUB1_I	2	0.597015	0.0274528	BUB1, BUB1B	140	2	10057	71.8357	0.960405	0.416187	27.2094
GOTERM_MF_DIRECT	GO:0051287~NAD binding	4	1.19403	0.0276745	AHCY, PHGDH, AHCYL2, PARP1	293	38	16881	6.06467	0.999998	0.39136	32.928
UP_SEQ_FEATURE	metal ion-binding site:Magnesium 1	4	1.19403	0.0278647	EXO1, IMPA2, ADK, FEN1	323	41	20063	6.05996	1	0.835817	35.8612
INTERPRO	IPR011009:Protein kinase-like domain	16	4.77612	0.0285195	CDK1, NEK2, MAPKAPK3, PKMYT1, TTK, AURKA, PBK, AURKB, CDK4, PDIK1L, HUNK, PLK4, PLK1, BUB1, BUB1B, MELK	304	531	18559	1.83953	1	0.763079	35.0624
UP_KEYWORDS	One-carbon metabolism	3	0.895522	0.0287532	AHCY, DHFR, AHCYL2	325	17	20581	11.1752	0.999875	0.192609	32.3908
GOTERM_BP_DIRECT	GO:0006271~DNA strand elongation involved in DNA replication	3	0.895522	0.0288315	GINS1, GINS2, PCNA	302	15	16792	11.1205	1	0.490924	38.4413
KEGG_PATHWAY	hsa05132:Salmonella infection	6	1.79104	0.0303488	CXCL1, CSF2, DYNC1LI1, CCL3L3, IL1B, CCL4L2	146	83	6879	3.40601	0.99676	0.471083	31.7293
GOTERM_MF_DIRECT	GO:0048037~cofactor binding	3	0.895522	0.0304994	TYMS, BIRC5, ASNS	293	16	16881	10.8027	0.999999	0.410045	35.6485
GOTERM_MF_DIRECT	GO:0019899~enzyme binding	12	3.58209	0.0307519	ARMT1, HDAC2, KRT79, PHB, PCNA, BIRC5, CDC20, MCM2, PARP1, MCM10, TOP2A, NR5A1	293	333	16881	2.07619	0.999999	0.401387	35.8866
INTERPRO	IPR014729:Rossmann-like alpha/beta/alpha sandwich fold	4	1.19403	0.030968	IARS, EPRS, MARS2, ASNS	304	42	18559	5.81422	1	0.766318	37.4622
KEGG_PATHWAY	hsa03410:Base excision repair	4	1.19403	0.0315549	POLE2, PCNA, PARP1, FEN1	146	33	6879	5.71108	0.99743	0.449198	32.7735
UP_SEQ_FEATURE	region of interest:Interaction with CDK2	2	0.597015	0.0318421	CCNB1, CDKN3	323	2	20063	62.1146	1	0.856236	39.8634
UP_SEQ_FEATURE	region of interest:Necessary for interaction with CASC5	2	0.597015	0.0318421	BUB1, BUB1B	323	2	20063	62.1146	1	0.856236	39.8634
UP_SEQ_FEATURE	domain:CD1	2	0.597015	0.0318421	BUB1, BUB1B	323	2	20063	62.1146	1	0.856236	39.8634
INTERPRO	IPR001500:Alpha-1-acid glycoprotein	2	0.597015	0.0323869	ORM1, ORM2	304	2	18559	61.0493	1	0.758305	38.8148
INTERPRO	IPR013212:Mad3/BUB1 homology region 1	2	0.597015	0.0323869	BUB1, BUB1B	304	2	18559	61.0493	1	0.758305	38.8148
GOTERM_BP_DIRECT	GO:0000079~regulation of cyclin-dependent protein serine/threonine kinase activity	4	1.19403	0.0324163	PKMYT1, CDC25C, CDKN3, CDC25A	302	39	16792	5.70284	1	0.527067	42.1032
OMIM_DISEASE	137215~Gastric cancer risk after H. pylori infection	2	0.597015	0.032644	IL1RN, IL1B	79	2	4740	60	0.969341	0.824902	31.0477
UP_SEQ_FEATURE	short sequence motif:"HIGH" region	3	0.895522	0.033169	IARS, EPRS, MARS2	323	18	20063	10.3524	1	0.850858	41.1456
GOTERM_MF_DIRECT	GO:0003677~DNA binding	40	11.9403	0.0336651	E2F1, HMGN1, CLSPN, E2F2, KIF4A, ZNF518B, FOXA2, E2F7, FOXM1, ZNF367, YBX2, CDT1, PEG10, POLE2, HJURP, CENPA, NPM1, GTF3C6, ORC6, POLQ, WDHD1, TOP2A, ORC1, FEN1, ENO1, EXO1, MKI67, AIFM1, KIF15, NUSAP1, MCM2, RAD54L, MCM4, MYCN, RAD51, HES5, PCNA, DNMT1, PARP1, NR5A1	293	1674	16881	1.37669	1	0.41911	38.5751
GOTERM_MF_DIRECT	GO:0046933~proton-transporting ATP synthase activity, rotational mechanism	3	0.895522	0.034178	ATP5F1, ATP5C1, ATP5G3	293	17	16881	10.1672	1	0.413292	39.0375
INTERPRO	IPR004367:Cyclin, C-terminal domain	3	0.895522	0.0342192	CCNB1, CCNB2, CCNF	304	18	18559	10.1749	1	0.75536	40.521
GOTERM_MF_DIRECT	GO:0048256~flap endonuclease activity	2	0.597015	0.0342969	EXO1, FEN1	293	2	16881	57.6143	1	0.404202	39.1442
GOTERM_MF_DIRECT	GO:0044822~poly(A) RNA binding	29	8.65672	0.0348689	GLRX3, MRPS35, DYNC1LI1, GAR1, EBNA1BP2, PEG10, MRPL15, NPM1, ISY1, MRPL37, MRPL39, TOP2A, ENO1, MRPL3, MKI67, MAGOH, ALYREF, NUSAP1, FBL, HDAC2, KRT18, ADK, CFAP20, ATP5C1, UCHL5, NOL11, PARP1, MDH2, LRPPRC	293	1129	16881	1.47991	1	0.399617	39.6552
GOTERM_BP_DIRECT	GO:0000022~mitotic spindle elongation	2	0.597015	0.0355301	KIF23, PRC1	302	2	16792	55.6026	1	0.55496	45.1169
PIR_SUPERFAMILY	PIRSF036899:alpha(1)-acid glycoprotein	2	0.597015	0.036318	ORM1, ORM2	32	2	1692	52.875	0.645068	0.645068	26.617
GOTERM_BP_DIRECT	GO:0009416~response to light stimulus	3	0.895522	0.0364798	GNAT1, COPS3, ASNS	302	17	16792	9.81223	1	0.559226	46.0063
SMART	SM00049:DEP	3	0.895522	0.0365743	PLEK2, DEPDC1B, DEPDC1	140	22	10057	9.79578	0.986729	0.460682	34.629
UP_SEQ_FEATURE	domain:DEP	3	0.895522	0.0366854	PLEK2, DEPDC1B, DEPDC1	323	19	20063	9.80756	1	0.863478	44.4211
KEGG_PATHWAY	hsa00250:Alanine, aspartate and glutamate metabolism	4	1.19403	0.0367247	GOT1, GFPT1, ADSL, ASNS	146	35	6879	5.38474	0.99905	0.468829	37.0855
GOTERM_BP_DIRECT	GO:0000278~mitotic cell cycle	4	1.19403	0.0368441	XRCC2, CENPF, KIF18B, CENPE	302	41	16792	5.42465	1	0.557534	46.3439
INTERPRO	IPR012340:Nucleic acid-binding, OB-fold	5	1.49254	0.0372498	NARS2, MEIOB, MCM2, MCM4, YBX2	304	77	18559	3.96424	1	0.764198	43.246
GOTERM_BP_DIRECT	GO:0070098~chemokine-mediated signaling pathway	5	1.49254	0.0385687	CXCL1, CCL22, CCL20, CCL3L3, CCL4L2	302	71	16792	3.91568	1	0.569124	47.9152
UP_KEYWORDS	DNA recombination	5	1.49254	0.0390111	XRCC2, RAD51AP1, UCHL5, MND1, RAD51	325	81	20581	3.90902	0.999995	0.248005	41.3675
GOTERM_BP_DIRECT	GO:0002548~monocyte chemotaxis	4	1.19403	0.0391682	CCL22, CCL20, CCL3L3, CCL4L2	302	42	16792	5.29549	1	0.569613	48.4512
SMART	SM00240:FHA	3	0.895522	0.0397017	KIF14, MKI67, TCF19	140	23	10057	9.36988	0.990898	0.444237	37.0095
GOTERM_CC_DIRECT	GO:0045171~intercellular bridge	4	1.19403	0.0399326	KIF23, CDCA8, CEP55, AURKB	315	44	18224	5.25945	0.999997	0.271557	42.1639
GOTERM_BP_DIRECT	GO:0000920~cell separation after cytokinesis	3	0.895522	0.0405634	CHMP4C, CEP55, KIF20A	302	18	16792	9.26711	1	0.57744	49.6786
GOTERM_BP_DIRECT	GO:0071539~protein localization to centrosome	3	0.895522	0.0405634	STIL, SPAG5, AURKA	302	18	16792	9.26711	1	0.57744	49.6786
SMART	SM00996:SM00996	2	0.597015	0.0408972	AHCY, AHCYL2	140	3	10057	47.8905	0.992123	0.416203	37.8984
SMART	SM00997:SM00997	2	0.597015	0.0408972	AHCY, AHCYL2	140	3	10057	47.8905	0.992123	0.416203	37.8984
KEGG_PATHWAY	hsa05166:HTLV-I infection	11	3.28358	0.041591	E2F1, CSF2, E2F2, MAD2L1, POLE2, PCNA, BUB1B, CDC20, PTTG1, FZD5, CDK4	146	254	6879	2.04048	0.99963	0.482347	40.9106
GOTERM_BP_DIRECT	GO:0008284~positive regulation of cell proliferation	15	4.47761	0.0421823	KIF14, CLDN7, EDN3, CSF2, PRC1, FOXM1, TTK, BIRC5, CDC20, ESM1, CDK4, HDAC2, HES5, NPM1, CDCA7L	302	466	16792	1.78978	1	0.586916	51.0685
GOTERM_BP_DIRECT	GO:0006094~gluconeogenesis	4	1.19403	0.0440343	GOT1, PCK2, MDH2, ENO1	302	44	16792	5.05479	1	0.597939	52.6141
GOTERM_BP_DIRECT	GO:0034644~cellular response to UV	4	1.19403	0.0440343	PCNA, PBK, AURKB, CDC25A	302	44	16792	5.05479	1	0.597939	52.6141
GOTERM_BP_DIRECT	GO:0051276~chromosome organization	3	0.895522	0.0448101	CDCA8, PTTG1, RAD54L	302	19	16792	8.77937	1	0.599501	53.2478
GOTERM_BP_DIRECT	GO:0045862~positive regulation of proteolysis	3	0.895522	0.0448101	HDAC2, PLK1, CLN6	302	19	16792	8.77937	1	0.599501	53.2478
UP_KEYWORDS	Exonuclease	4	1.19403	0.0462462	EXO1, DCLRE1B, MEIOB, FEN1	325	51	20581	4.96676	1	0.282117	47.021
UP_KEYWORDS	Aminotransferase	3	0.895522	0.0463977	ETNPPL, GOT1, GFPT1	325	22	20581	8.63538	1	0.277595	47.1337
UP_SEQ_FEATURE	region of interest:Cyclin A/CDK2 binding	2	0.597015	0.047382	E2F1, E2F2	323	3	20063	41.4097	1	0.913712	53.3663
UP_SEQ_FEATURE	region of interest:NAD binding	2	0.597015	0.047382	AHCY, AHCYL2	323	3	20063	41.4097	1	0.913712	53.3663
INTERPRO	IPR000362:Fumarate lyase	2	0.597015	0.0481862	ADSL, FH	304	3	18559	40.6996	1	0.830541	52.1413
INTERPRO	IPR015878:S-adenosyl-L-homocysteine hydrolase, NAD binding domain	2	0.597015	0.0481862	AHCY, AHCYL2	304	3	18559	40.6996	1	0.830541	52.1413
INTERPRO	IPR000751:M-phase inducer phosphatase	2	0.597015	0.0481862	CDC25C, CDC25A	304	3	18559	40.6996	1	0.830541	52.1413
INTERPRO	IPR015661:Mitotic checkpoint serine/threonine protein kinase Bub1/Mitotic spindle checkpoint component Mad3	2	0.597015	0.0481862	BUB1, BUB1B	304	3	18559	40.6996	1	0.830541	52.1413
INTERPRO	IPR020557:Fumarate lyase, conserved site	2	0.597015	0.0481862	ADSL, FH	304	3	18559	40.6996	1	0.830541	52.1413
INTERPRO	IPR013638:Fork-head N-terminal	2	0.597015	0.0481862	FOXA2, FOXA3	304	3	18559	40.6996	1	0.830541	52.1413
INTERPRO	IPR000043:Adenosylhomocysteinase	2	0.597015	0.0481862	AHCY, AHCYL2	304	3	18559	40.6996	1	0.830541	52.1413
INTERPRO	IPR020082:S-adenosyl-L-homocysteine hydrolase, conserved site	2	0.597015	0.0481862	AHCY, AHCYL2	304	3	18559	40.6996	1	0.830541	52.1413
GOTERM_BP_DIRECT	GO:0006541~glutamine metabolic process	3	0.895522	0.0492129	GFPT1, PHGDH, ASNS	302	20	16792	8.3404	1	0.629842	56.6961
GOTERM_CC_DIRECT	GO:0005815~microtubule organizing center	7	2.08955	0.0494356	CCDC141, KIFC1, KRT18, DLGAP5, BUB1B, CENPU, RAD51	315	153	18224	2.64691	1	0.319259	49.3998
GOTERM_CC_DIRECT	GO:0000790~nuclear chromatin	8	2.38806	0.0498788	E2F1, UHRF1, RAD51AP1, HDAC2, ASF1B, CHAF1A, CDCA5, RAD51	315	193	18224	2.39809	1	0.315366	49.716
GOTERM_CC_DIRECT	GO:0005753~mitochondrial proton-transporting ATP synthase complex	3	0.895522	0.0501092	ATP5F1, ATP5C1, ATP5G3	315	21	18224	8.26485	1	0.310517	49.8795
UP_KEYWORDS	Spliceosome	6	1.79104	0.0506071	BCAS2, PLRG1, MAGOH, ALYREF, ISY1, LSM5	325	127	20581	2.99179	1	0.293705	50.1803
GOTERM_CC_DIRECT	GO:0000811~GINS complex	2	0.597015	0.0508073	GINS1, GINS2	315	3	18224	38.5693	1	0.30827	50.3722
GOTERM_MF_DIRECT	GO:0004827~proline-tRNA ligase activity	2	0.597015	0.0510032	EPRS, MRPL39	293	3	16881	38.4096	1	0.517958	52.5274
GOTERM_MF_DIRECT	GO:0004013~adenosylhomocysteinase activity	2	0.597015	0.0510032	AHCY, AHCYL2	293	3	16881	38.4096	1	0.517958	52.5274
GOTERM_BP_DIRECT	GO:0071930~negative regulation of transcription involved in G1/S transition of mitotic cell cycle	2	0.597015	0.0528205	E2F1, E2F7	302	3	16792	37.0684	1	0.651679	59.342
GOTERM_BP_DIRECT	GO:0071173~spindle assembly checkpoint	2	0.597015	0.0528205	KNL1, BUB1	302	3	16792	37.0684	1	0.651679	59.342
GOTERM_BP_DIRECT	GO:0019510~S-adenosylhomocysteine catabolic process	2	0.597015	0.0528205	AHCY, AHCYL2	302	3	16792	37.0684	1	0.651679	59.342
GOTERM_BP_DIRECT	GO:0006433~prolyl-tRNA aminoacylation	2	0.597015	0.0528205	EPRS, MRPL39	302	3	16792	37.0684	1	0.651679	59.342
INTERPRO	IPR000591:DEP domain	3	0.895522	0.0536621	PLEK2, DEPDC1B, DEPDC1	304	23	18559	7.96296	1	0.847134	56.0893
INTERPRO	IPR004046:Glutathione S-transferase, C-terminal	3	0.895522	0.0536621	AIMP2, EEF1E1, EPRS	304	23	18559	7.96296	1	0.847134	56.0893
GOTERM_BP_DIRECT	GO:0042776~mitochondrial ATP synthesis coupled proton transport	3	0.895522	0.0537647	ATP5F1, ATP5C1, ATP5G3	302	21	16792	7.94324	1	0.653566	60.009
GOTERM_BP_DIRECT	GO:1900182~positive regulation of protein localization to nucleus	3	0.895522	0.0537647	CDK1, PLK1, GTSE1	302	21	16792	7.94324	1	0.653566	60.009
PIR_SUPERFAMILY	PIRSF001109:adenosylhomocysteine hydrolase, SAHH type	2	0.597015	0.053995	AHCY, AHCYL2	32	3	1692	35.25	0.788643	0.540264	37.146
UP_SEQ_FEATURE	binding site:NAD	4	1.19403	0.0557855	HSD3B2, PHGDH, DHRS9, MDH2	323	54	20063	4.60108	1	0.936227	59.428
GOTERM_BP_DIRECT	GO:0036297~interstrand cross-link repair	4	1.19403	0.0574386	DCLRE1B, RAD51AP1, UBE2T, RAD51	302	49	16792	4.53899	1	0.673765	62.5076
BIOCARTA	h_p53Pathway:p53 Signaling Pathway	3	0.895522	0.0580806	E2F1, PCNA, CDK4	39	17	1625	7.35294	0.979541	0.322219	45.6564
GOTERM_BP_DIRECT	GO:0015986~ATP synthesis coupled proton transport	3	0.895522	0.0584589	ATP5F1, ATP5C1, ATP5G3	302	22	16792	7.58218	1	0.67574	63.175
GOTERM_CC_DIRECT	GO:0005680~anaphase-promoting complex	3	0.895522	0.0590374	BUB1B, CDC20, UBE2C	315	23	18224	7.54617	1	0.343317	55.8523
GOTERM_MF_DIRECT	GO:0008134~transcription factor binding	10	2.98507	0.0592972	E2F1, E2F2, HDAC2, C1QBP, FOXA2, HES5, FOXA3, CENPF, PARP1, PTPRN	293	284	16881	2.02867	1	0.562652	58.1025
UP_SEQ_FEATURE	region of interest:Substrate binding	6	1.79104	0.0602288	IMPA2, DHFR, ARG2, PCK2, ENO1, FH	323	131	20063	2.84494	1	0.941385	62.3268
UP_KEYWORDS	Dwarfism	6	1.79104	0.0609567	LONP1, PLK4, PCNA, ORC6, ORC1, CDT1	325	134	20581	2.8355	1	0.337778	56.9936
INTERPRO	IPR024977:Anaphase-promoting complex subunit 4, WD40 domain	3	0.895522	0.062302	WDR62, CDC20, WDHD1	304	25	18559	7.32592	1	0.875194	61.7057
UP_KEYWORDS	Amino-acid biosynthesis	3	0.895522	0.0626711	GOT1, PHGDH, ASNS	325	26	20581	7.30686	1	0.339853	58.0352
UP_SEQ_FEATURE	region of interest:Interaction with PCNA	2	0.597015	0.0626733	DNMT1, FEN1	323	4	20063	31.0573	1	0.940475	63.8377
UP_SEQ_FEATURE	region of interest:I-domain	2	0.597015	0.0626733	EXO1, FEN1	323	4	20063	31.0573	1	0.940475	63.8377
INTERPRO	IPR024083:Fumarase/histidase, N-terminal	2	0.597015	0.0637283	ADSL, FH	304	4	18559	30.5247	1	0.868506	62.5657
INTERPRO	IPR022761:Fumarate lyase, N-terminal	2	0.597015	0.0637283	ADSL, FH	304	4	18559	30.5247	1	0.868506	62.5657
INTERPRO	IPR020877:Interleukin-1 conserved site	2	0.597015	0.0637283	IL1RN, IL1B	304	4	18559	30.5247	1	0.868506	62.5657
INTERPRO	IPR019974:XPG conserved site	2	0.597015	0.0637283	EXO1, FEN1	304	4	18559	30.5247	1	0.868506	62.5657
KEGG_PATHWAY	hsa01230:Biosynthesis of amino acids	5	1.49254	0.064858	GOT1, ACY1, ARG2, PHGDH, ENO1	146	72	6879	3.27197	0.999996	0.616889	56.4166
KEGG_PATHWAY	hsa00220:Arginine biosynthesis	3	0.895522	0.0654543	GOT1, ACY1, ARG2	146	20	6879	7.06747	0.999997	0.593175	56.7595
UP_KEYWORDS	Chemotaxis	5	1.49254	0.0671225	CCL22, CCL20, CCL3L3, CCL4L2, PLGRKT	325	97	20581	3.26423	1	0.353861	60.6316
GOTERM_CC_DIRECT	GO:0031262~Ndc80 complex	2	0.597015	0.0671646	SPC24, NUF2	315	4	18224	28.927	1	0.375035	60.7094
SMART	SM00484:XPGI	2	0.597015	0.0672351	EXO1, FEN1	140	5	10057	28.7343	0.999688	0.553977	54.8002
SMART	SM00485:XPGN	2	0.597015	0.0672351	EXO1, FEN1	140	5	10057	28.7343	0.999688	0.553977	54.8002
SMART	SM00279:HhH2	2	0.597015	0.0672351	EXO1, FEN1	140	5	10057	28.7343	0.999688	0.553977	54.8002
GOTERM_MF_DIRECT	GO:0031731~CCR6 chemokine receptor binding	2	0.597015	0.0674214	CCL20, DEFB4A	293	4	16881	28.8072	1	0.600442	62.9679
GOTERM_MF_DIRECT	GO:0035173~histone kinase activity	2	0.597015	0.0674214	CCNB1, CDK1	293	4	16881	28.8072	1	0.600442	62.9679
GOTERM_MF_DIRECT	GO:0035312~5'-3' exodeoxyribonuclease activity	2	0.597015	0.0674214	EXO1, DCLRE1B	293	4	16881	28.8072	1	0.600442	62.9679
GOTERM_CC_DIRECT	GO:0000793~condensed chromosome	3	0.895522	0.0684646	MKI67, TOP2A, RAD51	315	25	18224	6.94248	1	0.374552	61.4388
GOTERM_BP_DIRECT	GO:0046602~regulation of mitotic centrosome separation	2	0.597015	0.0698019	KIF11, NEK2	302	4	16792	27.8013	1	0.73708	69.8807
GOTERM_BP_DIRECT	GO:0045607~regulation of auditory receptor cell differentiation	2	0.597015	0.0698019	HES5, MYCN	302	4	16792	27.8013	1	0.73708	69.8807
GOTERM_BP_DIRECT	GO:0006705~mineralocorticoid biosynthetic process	2	0.597015	0.0698019	HSD3B2, CYP11B2	302	4	16792	27.8013	1	0.73708	69.8807
GOTERM_BP_DIRECT	GO:0090521~glomerular visceral epithelial cell migration	2	0.597015	0.0698019	NUP93, ANLN	302	4	16792	27.8013	1	0.73708	69.8807
GOTERM_BP_DIRECT	GO:1990086~lens fiber cell apoptotic process	2	0.597015	0.0698019	E2F1, E2F2	302	4	16792	27.8013	1	0.73708	69.8807
GOTERM_BP_DIRECT	GO:0007079~mitotic chromosome movement towards spindle pole	2	0.597015	0.0698019	DLGAP5, CENPE	302	4	16792	27.8013	1	0.73708	69.8807
GOTERM_BP_DIRECT	GO:0016321~female meiosis chromosome segregation	2	0.597015	0.0698019	PLK1, TTK	302	4	16792	27.8013	1	0.73708	69.8807
GOTERM_BP_DIRECT	GO:0031577~spindle checkpoint	2	0.597015	0.0698019	BIRC5, AURKB	302	4	16792	27.8013	1	0.73708	69.8807
GOTERM_BP_DIRECT	GO:0010826~negative regulation of centrosome duplication	2	0.597015	0.0698019	CCNF, NPM1	302	4	16792	27.8013	1	0.73708	69.8807
GOTERM_BP_DIRECT	GO:0072086~specification of loop of Henle identity	2	0.597015	0.0698019	HES5, IRX1	302	4	16792	27.8013	1	0.73708	69.8807
GOTERM_BP_DIRECT	GO:0032042~mitochondrial DNA metabolic process	2	0.597015	0.0698019	LONP1, PARP1	302	4	16792	27.8013	1	0.73708	69.8807
GOTERM_BP_DIRECT	GO:0033353~S-adenosylmethionine cycle	2	0.597015	0.0698019	AHCY, AHCYL2	302	4	16792	27.8013	1	0.73708	69.8807
GOTERM_BP_DIRECT	GO:0046683~response to organophosphorus	2	0.597015	0.0698019	TYMS, AKR1C1	302	4	16792	27.8013	1	0.73708	69.8807
GOTERM_BP_DIRECT	GO:0040001~establishment of mitotic spindle localization	2	0.597015	0.0698019	NUSAP1, ESPL1	302	4	16792	27.8013	1	0.73708	69.8807
GOTERM_MF_DIRECT	GO:0009055~electron carrier activity	5	1.49254	0.0707824	GLRX3, AKR1A1, AIFM1, NDUFV2, PHGDH	293	90	16881	3.2008	1	0.608608	64.8227
GOTERM_BP_DIRECT	GO:0001578~microtubule bundle formation	3	0.895522	0.0733316	PRC1, PLK1, KIF20A	302	25	16792	6.67232	1	0.750609	71.721
INTERPRO	IPR016040:NAD(P)-binding domain	7	2.08955	0.0733857	HSD3B2, AHCY, PHGDH, DHRS9, GALE, AHCYL2, MDH2	304	179	18559	2.3874	1	0.893701	67.9314
GOTERM_CC_DIRECT	GO:0071013~catalytic step 2 spliceosome	5	1.49254	0.0746142	BCAS2, PLRG1, MAGOH, ALYREF, ISY1	315	92	18224	3.14424	1	0.394938	64.7223
UP_KEYWORDS	Plasminogen activation	2	0.597015	0.0762809	PLGRKT, ENO1	325	5	20581	25.3305	1	0.386625	65.5125
UP_KEYWORDS	ADP-ribosylation	4	1.19403	0.0770442	GNAT1, CENPA, NPM1, PARP1	325	63	20581	4.02071	1	0.383803	65.8929
UP_SEQ_FEATURE	chain:Alpha-(1,3)-fucosyltransferase	2	0.597015	0.0777199	FUT6, FUT4	323	5	20063	24.8458	1	0.965728	71.9582
UP_SEQ_FEATURE	domain:Glutamine amidotransferase type-2	2	0.597015	0.0777199	GFPT1, ASNS	323	5	20063	24.8458	1	0.965728	71.9582
INTERPRO	IPR000959:POLO box duplicated domain	2	0.597015	0.0790175	PLK4, PLK1	304	5	18559	24.4197	1	0.901287	70.7199
INTERPRO	IPR017932:Glutamine amidotransferase type 2 domain	2	0.597015	0.0790175	GFPT1, ASNS	304	5	18559	24.4197	1	0.901287	70.7199
INTERPRO	IPR008948:L-Aspartase-like	2	0.597015	0.0790175	ADSL, FH	304	5	18559	24.4197	1	0.901287	70.7199
INTERPRO	IPR008918:Helix-hairpin-helix motif, class 2	2	0.597015	0.0790175	EXO1, FEN1	304	5	18559	24.4197	1	0.901287	70.7199
INTERPRO	IPR006084:XPG/Rad2 endonuclease	2	0.597015	0.0790175	EXO1, FEN1	304	5	18559	24.4197	1	0.901287	70.7199
INTERPRO	IPR006086:XPG-I domain	2	0.597015	0.0790175	EXO1, FEN1	304	5	18559	24.4197	1	0.901287	70.7199
INTERPRO	IPR020045:5'-3' exonuclease, C-terminal domain	2	0.597015	0.0790175	EXO1, FEN1	304	5	18559	24.4197	1	0.901287	70.7199
SMART	SM00710:PbH1	2	0.597015	0.0801334	SHCBP1, SHCBP1L	140	6	10057	23.9452	0.999938	0.58556	61.4395
UP_KEYWORDS	Cytokine	7	2.08955	0.0801437	CXCL1, CSF2, CCL22, CCL20, CCL3L3, IL1B, CCL4L2	325	190	20581	2.33307	1	0.390308	67.398
GOTERM_BP_DIRECT	GO:0006974~cellular response to DNA damage stimulus	8	2.38806	0.0811907	ARMT1, POLQ, PARP1, MCM10, TOP2A, UBE2T, HPF1, RAD51	302	208	16792	2.13856	1	0.782425	75.4462
GOTERM_BP_DIRECT	GO:0070301~cellular response to hydrogen peroxide	4	1.19403	0.0823515	CDK1, HDAC2, AIFM1, PCNA	302	57	16792	3.90194	1	0.78332	75.9557
BBID	84.Ubiquitination_Pathways_Cell_Cycle	3	0.895522	0.0827041	E2F1, PLK1, CDC20	17	12	388	5.70588	0.769505	0.519901	46.4759
UP_KEYWORDS	Apoptosis	14	4.1791	0.082942	E2F1, SGPL1, CDK1, AIMP2, AIFM1, TPX2, BEX2, BIRC5, PEG10, BNIP1, C1QBP, BUB1, BUB1B, MELK	325	536	20581	1.65404	1	0.39539	68.7038
GOTERM_CC_DIRECT	GO:0000778~condensed nuclear chromosome kinetochore	2	0.597015	0.0832409	CENPA, BUB1B	315	5	18224	23.1416	1	0.423982	68.8938
GOTERM_CC_DIRECT	GO:0000796~condensin complex	2	0.597015	0.0832409	NCAPH, NCAPG	315	5	18224	23.1416	1	0.423982	68.8938
GOTERM_CC_DIRECT	GO:0000794~condensed nuclear chromosome	3	0.895522	0.0834449	NEK2, LRPPRC, RAD51	315	28	18224	6.19864	1	0.418397	68.9867
GOTERM_MF_DIRECT	GO:0035174~histone serine kinase activity	2	0.597015	0.0835566	AURKA, AURKB	293	5	16881	23.0457	1	0.662028	71.1128
GOTERM_BP_DIRECT	GO:0031297~replication fork processing	3	0.895522	0.0838438	ALYREF, PCNA, RAD51	302	27	16792	6.17807	1	0.785564	76.596
GOTERM_BP_DIRECT	GO:0000727~double-strand break repair via break-induced replication	2	0.597015	0.0864799	GINS2, CDC45	302	5	16792	22.2411	1	0.792308	77.6881
GOTERM_BP_DIRECT	GO:0007144~female meiosis I	2	0.597015	0.0864799	MEIOB, TRIP13	302	5	16792	22.2411	1	0.792308	77.6881
GOTERM_BP_DIRECT	GO:1902749~regulation of cell cycle G2/M phase transition	2	0.597015	0.0864799	PLK1, GTSE1	302	5	16792	22.2411	1	0.792308	77.6881
GOTERM_BP_DIRECT	GO:0031427~response to methotrexate	2	0.597015	0.0864799	DHFR, ASNS	302	5	16792	22.2411	1	0.792308	77.6881
GOTERM_BP_DIRECT	GO:0060718~chorionic trophoblast cell differentiation	2	0.597015	0.0864799	E2F7, FZD5	302	5	16792	22.2411	1	0.792308	77.6881
GOTERM_BP_DIRECT	GO:0007100~mitotic centrosome separation	2	0.597015	0.0864799	KIF11, AURKA	302	5	16792	22.2411	1	0.792308	77.6881
GOTERM_BP_DIRECT	GO:0002682~regulation of immune system process	2	0.597015	0.0864799	ORM1, ORM2	302	5	16792	22.2411	1	0.792308	77.6881
GOTERM_BP_DIRECT	GO:0000212~meiotic spindle organization	2	0.597015	0.0864799	AURKA, ESPL1	302	5	16792	22.2411	1	0.792308	77.6881
GOTERM_BP_DIRECT	GO:0006915~apoptotic process	16	4.77612	0.0865165	CDK1, AIFM1, AIMP2, TPX2, BEX2, BIRC5, ESPL1, MCM2, PEG10, BNIP1, CSE1L, C1QBP, BUB1, IL1B, BUB1B, MELK	302	567	16792	1.56903	1	0.788623	77.7029
SMART	SM00385:CYCLIN	3	0.895522	0.0881157	CCNB1, CCNB2, CCNF	140	36	10057	5.98631	0.999977	0.590031	65.0892
GOTERM_MF_DIRECT	GO:0004712~protein serine/threonine/tyrosine kinase activity	3	0.895522	0.0892232	TTK, AURKA, AURKB	293	29	16881	5.9601	1	0.677395	73.5533
GOTERM_BP_DIRECT	GO:0043392~negative regulation of DNA binding	3	0.895522	0.0892616	E2F1, HDAC2, NEK2	302	28	16792	5.95743	1	0.795532	78.7885
KEGG_PATHWAY	hsa01200:Carbon metabolism	6	1.79104	0.089794	GOT1, HKDC1, PHGDH, MDH2, ENO1, FH	146	113	6879	2.50176	1	0.68859	68.8148
GOTERM_BP_DIRECT	GO:0016032~viral process	10	2.98507	0.0902897	NDC1, DYNC1LI1, KRT18, C1QBP, CENPA, NPM1, BUB1, NUP93, CENPU, CDC25C	302	299	16792	1.85962	1	0.79572	79.1821
BIOCARTA	h_aifPathway:Opposing roles of AIF in Apoptosis and Cell Survival	2	0.597015	0.0903888	AIFM1, PARP1	39	4	1625	20.8333	0.997883	0.428686	61.9233
UP_KEYWORDS	Congenital adrenal hyperplasia	2	0.597015	0.0908263	HSD3B2, CYP17A1	325	6	20581	21.1087	1	0.419056	72.1272
UP_SEQ_FEATURE	region of interest:N-domain	2	0.597015	0.0925257	EXO1, FEN1	323	6	20063	20.7049	1	0.97934	78.2555
UP_KEYWORDS	Deafness	7	2.08955	0.0936339	EDN3, LONP1, AIFM1, NARS2, PCNA, DNMT1, MARS2	325	198	20581	2.2388	1	0.423366	73.2602
INTERPRO	IPR006626:Parallel beta-helix repeat	2	0.597015	0.0940578	SHCBP1, SHCBP1L	304	6	18559	20.3498	1	0.930257	77.0982
INTERPRO	IPR012334:Pectin lyase fold	2	0.597015	0.0940578	SHCBP1, SHCBP1L	304	6	18559	20.3498	1	0.930257	77.0982
INTERPRO	IPR006085:XPG N-terminal	2	0.597015	0.0940578	EXO1, FEN1	304	6	18559	20.3498	1	0.930257	77.0982
INTERPRO	IPR018525:Mini-chromosome maintenance, conserved site	2	0.597015	0.0940578	MCM2, MCM4	304	6	18559	20.3498	1	0.930257	77.0982
GOTERM_BP_DIRECT	GO:0022400~regulation of rhodopsin mediated signaling pathway	3	0.895522	0.0947799	GNAT1, METAP1, CNGB1	302	29	16792	5.752	1	0.808436	80.8222
GOTERM_BP_DIRECT	GO:0097421~liver regeneration	3	0.895522	0.0947799	TYMS, PCNA, AURKA	302	29	16792	5.752	1	0.808436	80.8222
GOTERM_BP_DIRECT	GO:0006754~ATP biosynthetic process	3	0.895522	0.0947799	ATP5F1, ATP5C1, ATP5G3	302	29	16792	5.752	1	0.808436	80.8222
GOTERM_MF_DIRECT	GO:0003684~damaged DNA binding	4	1.19403	0.0955837	DCLRE1B, PCNA, POLQ, FEN1	293	63	16881	3.65805	1	0.694247	76.0638
GOTERM_MF_DIRECT	GO:0008022~protein C-terminus binding	7	2.08955	0.096217	ATP1B1, MKI67, PHB, CENPF, CDC20, TOP2A, RAD51	293	182	16881	2.21594	1	0.687581	76.3012
GOTERM_CC_DIRECT	GO:0000808~origin recognition complex	2	0.597015	0.099041	ORC6, ORC1	315	6	18224	19.2847	1	0.470593	75.3737
GOTERM_CC_DIRECT	GO:0071012~catalytic step 1 spliceosome	2	0.597015	0.099041	BCAS2, ISY1	315	6	18224	19.2847	1	0.470593	75.3737
GOTERM_MF_DIRECT	GO:0001047~core promoter binding	4	1.19403	0.0990662	E2F1, E2F2, HDAC2, E2F7	293	64	16881	3.6009	1	0.689775	77.3426
