# Supplementary material for: The aging transcriptome and cellular landscape of the human lung in relation to SARS-CoV-2
Source: Nat Commun. 2021 Jan 4;12:4. doi: 10.1038/s41467-020-20323-9 (PMC7782551; doi:10.1038/s41467-020-20323-9)
Supplement: Supplementary file 13 — Supplementary Data 10 [file 41467_2020_20323_MOESM13_ESM.xlsx]

## Sheet: Sheet1
gene	Adventitial Fibroblast	Airway Smooth Muscle	Alveolar Epithelial Type 1	Alveolar Epithelial Type 2	Alveolar Fibroblast	Artery	B	Basal	Basophil/Mast 1	Basophil/Mast 2	Bronchial Vessel 1	Bronchial Vessel 2	Capillary	Capillary Aerocyte	Capillary Intermediate 1	Capillary Intermediate 2	CD4+ Memory/Effector T	CD4+ Naive T	CD8+ Memory/Effector T	CD8+ Naive T	Ciliated	Classical Monocyte	Club	Differentiating Basal	EREG+ Dendritic	Fibromyocyte	Goblet	IGSF21+ Dendritic	Intermediate Monocyte	Ionocyte	Lipofibroblast	Lymphatic	Macrophage	Mesothelial	Mucous	Myeloid Dendritic Type 1	Myeloid Dendritic Type 2	Myofibroblast	Natural Killer	Natural Killer T	Neuroendocrine	Nonclassical Monocyte	OLR1+ Classical Monocyte	Pericyte	Plasma	Plasmacytoid Dendritic	Platelet/Megakaryocyte	Proliferating Basal	Proliferating Macrophage
A1BG	3.41113	17.4603	2.88066	2.56948	2.46914	2.35849	12.4138	11.6972	18.2222	25.9058	6.37363	2.97872	1.39359	2.55055	3.66242	0.646552	14.4042	13.3047	10.5882	8.76592	20.8176	20.5585	17.7229	9.43396	19.0141	3.06122	2.51572	16.0714	11.7021	13.6364	2.85714	4.06852	17.2458	17.2414	4.48065	33.5878	39.8496	6.85484	2.62109	14.6269	36.3636	8.45771	10.628	11.4428	64.7059	56.9343	22.5	19.1489	15.4867
A2M-AS1	1.43627	1.8759	0.205761	0.393288	0.771605	0.471698	1.24138	0.229358	7.55556	12.1377	1.31868	0.425532	0.257069	0.298713	0.636943	0	4.31464	2.897	14.7899	15.2302	1.4383	0.337025	0.322234	0	0	4.08163	1.25786	2.5	0	0	0	1.07066	1.43206	0	0.610998	0	3.7594	3.62903	4.67603	8.65672	0	0.248756	0	0.995025	2.13904	0	0	2.12766	1.32743
ABLIM2	0.5386	6.34921	0.308642	0.498165	1.54321	0.336927	0.689655	0.458716	0	0	6.15385	0.425532	0.10824	0.321691	0.318471	0	0.531032	0.751073	0.756303	0.342801	0.908403	0	0.859291	0.377358	0.704225	1.02041	1.25786	0.357143	1.06383	4.54545	0	3.64026	0.441157	3.44828	0.814664	0	0.37594	0.806452	0.125813	0.298507	18.1818	0.373134	0.483092	9.95025	0	0.729927	0	0	0
ACER2	0.179533	0	0.102881	0.157315	0.154321	0.943396	0	1.37615	0.296296	0.905797	2.41758	0.425532	0.338249	0.160846	1.27389	0.215517	0.066379	0	0	0	0.529902	0.0481464	0.322234	0	0.704225	1.02041	0	0	0	0	0	0.214133	0.156102	0	0.814664	0	0	0	0.0629063	0	0	0.248756	0	0.0621891	0	0	2.5	0	0.884956
ADAMTSL2	8.61759	0.865801	0	0.183534	12.2685	0.876011	0	0	0.148148	0.181159	2.1978	3.82979	3.38249	7.14614	10.9873	2.58621	0.0331895	0.107296	0.0840336	0.0489716	0.1514	0	0.107411	0	1.40845	9.18367	0	0	0	0	2.85714	0.642398	0.434369	3.44828	0.203666	0	0	5.24194	0.083875	0	9.09091	0	0	1.74129	0	0	0	0	0.884956
ADCY1	0	0.577201	0	0.131096	0.462963	1.07817	0.275862	0.229358	0.148148	0	0.879121	0.425532	0.21648	0.620404	1.75159	0.215517	0.132758	0.107296	0.0840336	0.146915	0	0	0	0	0	1.02041	0	0	0	0	2.85714	0.428266	0.414008	0	0.610998	0	0	0	0.146781	0.298507	9.09091	0	0	0	0	0	0	0	0.884956
ADCY5	0.359066	14.8629	0.102881	0.0262192	0.231481	0	0	0.229358	0	0	0	0	0.01353	0	0	0	0	0	0	0	0.0757002	0	0	0.377358	0	7.14286	1.25786	0	0	22.7273	0	0.214133	0.101805	0	0.407332	0	0	0.403226	0.0209688	0	0	0	0	3.73134	0	0	0	2.12766	0
ADD1	26.0323	33.9105	28.7037	27.3991	14.892	43.6658	20.4138	32.3394	10.4444	13.0435	21.978	25.5319	27.2899	22.5184	53.9809	17.6724	12.2469	10.6223	12.2689	14.9363	45.0416	10.6403	23.5231	24.1509	19.7183	38.7755	41.5094	16.0714	17.0213	50	25.7143	29.9786	35.2586	24.1379	44.1955	21.374	28.1955	25.4032	19.6897	19.403	18.1818	14.0547	9.17874	23.7562	19.7861	34.3066	17.5	55.3191	46.9027
ADRA2C	0	1.1544	0	0	0	3.57143	0	0.229358	0	0	0.43956	0.425532	0.01353	0	0	0	0	0	0	0	0	0	0.107411	0	0	0	0	0.357143	0	0	0	0	0.00678702	0	0	0	0	0.806452	0	0	0	0	0	0.373134	0	0	0	0	0
ADSSL1	2.33393	2.4531	0.205761	4.09019	1.15741	2.62803	0.137931	3.66972	0.444444	1.81159	2.41758	0.425532	0.947098	0.344669	1.43312	0.431034	0.398274	1.28755	0.504202	0.146915	29.2203	0.674049	3.32975	11.3208	2.11268	6.12245	20.1258	0.357143	3.19149	9.09091	0	0.642398	0.895887	6.89655	10.998	0.763359	3.00752	2.41935	0.230656	0.298507	9.09091	2.61194	0.483092	0.186567	2.6738	0	5	31.9149	2.21239
AEBP1	78.2765	77.4892	0.514403	0.471945	56.3272	15.4987	2.62069	10.0917	2.14815	3.98551	7.47253	13.617	5.99378	5.44577	12.2611	0.862069	0.431464	3.00429	0.252101	0.29383	1.1355	0.144439	0.322234	0.377358	0	84.6939	0	0	0.531915	0	60	11.349	1.54744	65.5172	2.03666	0	0.37594	70.9677	1.04844	0	0	0.124378	0	26.4303	14.4385	35.7664	0	2.12766	3.53982
AFF1	8.79713	9.23521	9.0535	11.1694	4.78395	24.7305	3.03448	9.63303	6.81481	5.07246	15.1648	13.1915	14.9641	9.9954	36.7834	6.03448	3.65085	4.82833	4.28571	4.26053	25.2082	7.94415	10.2041	16.6038	16.9014	2.04082	33.3333	13.9286	13.8298	4.54545	8.57143	12.4197	11.7619	31.0345	25.6619	14.5038	15.0376	4.83871	3.54372	2.98507	9.09091	7.33831	10.1449	8.27114	7.48663	9.48905	7.5	23.4043	20.7965
AGAP7P	0	0	0.102881	0	0	0	0	0	0	0.181159	0	0	0.0270599	0	0	0	0.0331895	0	0.0840336	0	0.0757002	0	0	0	0	0	0	0	0	0	0	0	0.00678702	0	0.203666	0	0	0	0	0	0	0	0	0	0	0	0	0	0.442478
AGT	6.4632	27.1284	0.102881	0.34085	3.85802	0	0	0	0.0740741	0	0	0	0	0.0229779	0.318471	0	0	0	0	0	0.984103	0.0481464	0.107411	0.377358	0	6.12245	1.25786	0	0	0	2.85714	0.214133	1.33704	0	0.203666	0	0	3.62903	0	0	9.09091	0	0	0.746269	0	0	2.5	0	5.75221
AHDC1	8.43806	9.09091	6.48148	2.54326	4.47531	11.186	0.965517	7.11009	0.666667	0.905797	7.03297	6.80851	6.65674	9.03033	25.7962	2.58621	1.52672	2.46781	1.0084	2.05681	22.483	1.58883	5.90763	16.2264	3.52113	12.2449	21.3836	4.64286	0	9.09091	5.71429	9.63597	1.30311	17.2414	12.0163	1.52672	4.13534	9.67742	2.41141	2.38806	9.09091	1.1194	2.41546	8.33333	1.60428	5.83942	10	29.7872	0.884956
AKT3	6.28366	11.3997	1.13169	0.681699	4.70679	13.5445	1.24138	4.12844	2.37037	3.07971	14.7253	6.80851	7.57678	9.48989	28.1847	7.5431	4.77929	3.32618	5.96639	6.51322	1.96821	2.31103	2.47046	2.64151	3.52113	14.2857	0	5	3.7234	0	5.71429	8.35118	19.2005	13.7931	1.83299	6.10687	6.39098	10.0806	5.38897	5.97015	18.1818	4.85075	1.93237	6.34328	4.27807	2.91971	0	8.51064	36.2832
ANKRD37	14.9013	8.65801	37.7572	12.5066	5.94136	9.83827	3.72414	24.7706	5.62963	27.5362	11.4286	5.95745	9.20038	6.4568	24.5223	5.17241	4.97843	2.25322	5.21008	3.57493	64.1938	2.5999	11.9227	23.0189	14.0845	19.3878	47.7987	5.71429	9.57447	31.8182	28.5714	7.28051	8.16479	10.3448	26.0692	20.6107	15.7895	7.66129	3.04047	6.26866	27.2727	5.22388	5.7971	5.34826	38.5027	9.48905	22.5	46.8085	14.6018
ANKRD62	0	0.1443	0.102881	0.104877	0.154321	0.134771	0.275862	0.229358	0	0	0	0	0.0541199	0	0.477707	0	0	0	0.0840336	0	0.0757002	0.0962927	0	0.377358	0.704225	0	0	0	0	0	0	0.214133	0.0610832	0	0	0	0	0	0.0209688	0	0	0	0	8.08458	0	0	0	0	0
ANTXR2	18.851	6.49351	1.44033	1.78291	20.7562	4.98652	8.68966	12.156	23.4074	13.7681	3.51648	2.97872	6.49439	3.81434	12.4204	2.80172	17.856	6.97425	6.80672	5.87659	6.81302	10.3996	10.0967	9.0566	26.7606	18.3673	8.80503	21.0714	5.85106	0	20	14.3469	3.35279	17.2414	8.9613	50.3817	27.4436	18.9516	1.38394	9.85075	9.09091	9.45274	37.1981	14.9876	12.2995	33.5766	5	17.0213	5.75221
APOD	54.5781	0.721501	1.44033	1.80912	13.6574	1.81941	0.137931	65.367	0.814815	0	14.2857	5.10638	3.24719	16.0386	27.707	6.46552	0.132758	0.214592	0	0.195886	57.6836	0.0481464	35.4458	19.2453	0.704225	2.04082	27.044	0.714286	0.531915	0	82.8571	46.2527	1.45242	10.3448	72.9124	0	1.12782	8.87097	0.356469	0.298507	36.3636	0.248756	0.483092	0.373134	1.06952	0	12.5	21.2766	2.65487
ARHGAP10	15.0808	28.4271	0.308642	4.24751	10.2623	1.68464	0.137931	5.73394	2	4.34783	1.75824	0.851064	0.446489	0.551471	1.27389	0.431034	3.02025	3.11159	4.20168	2.35064	1.4383	2.02215	2.47046	3.01887	8.4507	5.10204	2.51572	10.7143	3.19149	4.54545	31.4286	2.14133	39.9348	34.4828	7.73931	19.084	10.1504	9.27419	1.30006	2.38806	0	0.746269	8.69565	30.9701	2.6738	0.729927	12.5	10.6383	58.4071
ARHGDIG	1.0772	0.1443	0	0	0.540123	0	0	0	0	0	0	0	0	0	0	0	0.0331895	0	0	0	0.0757002	0	0.107411	0.377358	0	2.04082	0	0	0	0	0	0.214133	0.013574	10.3448	0	0	0	0.403226	0	0	18.1818	0	0	0.248756	0	0	0	0	0
ARHGEF17	4.3088	19.9134	5.8642	7.00052	7.94753	4.91914	0	3.89908	0.296296	0.181159	1.31868	2.97872	0.784738	0.643382	2.07006	0.215517	0	0	0	0	8.47843	0.0962927	6.65951	5.66038	0	7.14286	10.6918	0	0.531915	9.09091	5.71429	3.64026	0.895887	20.6897	7.12831	0	1.12782	6.45161	0.16775	0	9.09091	0	0	29.602	0.534759	0	5	21.2766	0.884956
ARHGEF25	6.82226	28.7157	0.102881	0.0524384	4.39815	2.89757	0	1.37615	0	0	0	0	0.717088	0.206801	0.318471	0.215517	0.066379	0	0	0.0489716	0.227101	0	0.214823	0	0	14.2857	0	0	0	0	5.71429	1.07066	0.13574	3.44828	0.407332	0	0	7.66129	0.209688	0	9.09091	0	0	3.79353	3.20856	0	0	2.12766	0
ASIP	0	0	0	0.0262192	0.231481	0.404313	0	0	0.0740741	0	0	0	0.17589	0.436581	1.11465	0	0.0331895	0	0	0	0	0.144439	0	0	0.704225	0	0.628931	0	0	0	8.57143	0	0.380073	6.89655	0	0	0.37594	0.403226	0.0209688	0	0	0.124378	0	0	0	32.1168	0	0	0.442478
ASPN	28.1867	20.202	0.102881	0.262192	15.8179	0.269542	0.137931	0.229358	0	0	0.21978	0.425532	0.01353	0.436581	0.477707	0	0	0	0	0	0	0	0.107411	0.377358	0	88.7755	0.628931	0	0	0	8.57143	0.214133	0.583684	6.89655	0.203666	0	0	91.5323	0.083875	0	0	0	0	2.98507	0	0	0	2.12766	2.21239
ATP10D	6.64273	3.3189	4.93827	3.38228	6.94444	7.21024	3.86207	4.12844	2.2963	1.81159	4.61538	1.70213	3.66662	5.56066	11.9427	1.72414	3.21938	0.858369	2.18487	2.64447	4.23921	3.41839	3.86681	9.0566	7.74648	1.02041	13.8365	3.21429	4.78723	18.1818	5.71429	7.70878	8.98602	17.2414	9.5723	6.87023	11.2782	6.45161	2.28559	4.77612	18.1818	5.34826	1.93237	6.8408	6.95187	4.37956	2.5	19.1489	11.0619
ATP8B2	3.94973	1.8759	0	0.524384	3.08642	2.62803	1.24138	1.37615	1.03704	1.63043	2.41758	0.851064	0.690028	1.37868	3.18471	0.646552	4.24826	4.39914	2.43697	1.95886	6.73732	0.0962927	1.50376	1.50943	1.40845	4.08163	1.25786	0.357143	0	0	0	1.92719	0.298629	6.89655	0.610998	1.52672	1.50376	2.41935	1.25813	1.49254	0	0.373134	0.483092	0.995025	10.1604	3.64964	7.5	6.38298	0
B3GAT1	0	0.4329	0	0.0262192	0	0	0	0.229358	0	0	0	0	0.01353	0	0	0	0.464653	0.107296	0.336134	1.32223	0.0757002	0.0481464	0	0.754717	0	0	0	0.357143	0	0	0	0	0.00678702	0	3.46232	0	0	0	2.013	1.49254	18.1818	0	0	0.0621891	0	0	0	0	0
BARX1	0	0	0	0	0	0	0	0	0	0	0	0	0	0	0	0	0	0	0	0	0	0	0	0	0	0	0	0	0	0	0	0	0.0271481	3.44828	0	0	0	0	0	0	0	0	0	0	0	0	0	0	0
BEGAIN	1.25673	0.1443	0	0.0524384	0.231481	0.876011	0.137931	2.29358	10.4444	8.33333	0.43956	0.851064	0.0947098	0.0919118	0	0	0.066379	0	0.0840336	0	0	0.0481464	0.429646	0.754717	0	0	0	0	0.531915	0	0	0	0.699063	6.89655	0.407332	0	0.37594	0.806452	0.0209688	0	0	3.48259	0	0.248756	0	0	0	0	0.442478
BEND4	0	0	0	0	0	0.202156	0.413793	0	0	0	0	0	0.1353	1.26379	3.02548	0	0.0331895	0.107296	0.0840336	0	0	0	0	0	0	0	0	0	0	0	0	0	0	0	0	0	0	0	0	0	0	0	0	0	0.534759	0.729927	0	0	0
BHLHE22	1.97487	0	0	0	1.85185	0	0	0	0	0	0	0	0	0	0	0	0	0	0.0840336	0	0	0	0	0	0	0	0	0	0	0	0	0	0.013574	3.44828	0	1.52672	0	1.20968	0	0	0	0	0	0	0	0	0	0	0
BRSK1	0.179533	0.721501	0	0.104877	0	0	0.551724	0.688073	0.0740741	0.181159	0	0	0	0	0	0	0.0995685	0.214592	0.336134	0.195886	0.1514	0.962927	0.322234	0	0	2.04082	0	0.714286	0	0	0	0.642398	3.67178	0	0.814664	0.763359	0.75188	2.01613	0.461313	0	0	0.124378	0	1.36816	27.8075	1.45985	0	2.12766	3.53982
BRSK2	0	9.52381	0.205761	2.41217	0.0771605	0.202156	0	0.688073	0	0.181159	0	0.851064	0.0541199	0.0229779	0.477707	0	0.0331895	0	0.0840336	0	0.302801	0.0481464	0.75188	1.13208	0	6.12245	1.25786	0	0	0	0	0.428266	0.0407221	0	9.36864	0	0	2.01613	0	0	0	0.124378	0	0.124378	0	0	0	0	0
BTNL9	0.179533	0.577201	1.33745	0.734137	0.0771605	48.5849	3.03448	2.75229	1.11111	0.362319	19.5604	44.6809	63.5909	36.6498	87.7389	32.5431	0.829738	0.321888	0.252101	0.342801	6.05602	0.625903	1.18153	3.01887	1.40845	0	6.28931	0.714286	4.25532	0	0	5.35332	1.3099	10.3448	7.94297	0.763359	0.75188	0	0.188719	0.298507	0	0.870647	5.31401	0.435323	2.6738	1.45985	2.5	0	2.65487
C10orf10	45.9605	46.3203	9.46502	22.6534	50.3086	95.4178	2.75862	17.4312	8.66667	2.89855	45.9341	67.6596	86.7406	93.3824	99.5223	74.1379	7.83272	3.86266	5.96639	5.63173	20.8933	5.2961	18.6896	4.5283	19.7183	20.4082	17.6101	11.0714	19.1489	9.09091	2.85714	24.197	15.5151	10.3448	46.6395	26.7176	15.7895	26.2097	4.40344	7.16418	27.2727	11.9403	18.3575	11.8159	32.6203	11.6788	5	4.25532	20.354
C14orf180	0.359066	4.7619	0	0	0.0771605	0	0	0	0	0	0	0	0	0	0	0	0	0	0	0	0	0	0	0	0	2.04082	0	0	0	0	0	0	0.00678702	0	0	0	0	0	0	0	0	0	0	0	0	0	0	0	0
C16orf45	16.158	19.6248	0.102881	0.183534	6.55864	11.0512	0.827586	15.5963	4.07407	3.44203	16.044	5.53191	5.46611	11.5579	21.6561	3.87931	0.531032	0.858369	1.68067	2.15475	12.112	0.144439	0.644468	6.03774	2.8169	20.4082	5.03145	0.357143	0.531915	9.09091	34.2857	7.70878	0.400434	34.4828	3.66599	16.0305	1.8797	10.8871	2.03397	2.08955	45.4545	0.248756	0.483092	2.67413	2.6738	0	0	21.2766	0.442478
C20orf202	0	0.4329	0	0.0524384	0.385802	0	0	0.229358	0.0740741	0	0	0	0.0676498	0.0229779	0	0	0	0	0	0	0	0	0	0	0	0	0	0.357143	0	0	0	0.428266	1.08592	0	0	0	0	0	0.0209688	0	0	0	0	2.61194	0.534759	0	0	0	3.09735
C2orf40	19.9282	75.7576	0.823045	1.73047	23.1481	1.07817	0	4.3578	0.148148	0	6.37363	2.55319	0.351779	1.83824	1.75159	0	0.464653	3.43348	0.588235	0.195886	89.402	0.0962927	1.39635	7.54717	0.704225	13.2653	9.43396	0.357143	0	0	0	7.49465	1.71033	10.3448	5.49898	0.763359	0	12.0968	0.293563	0.298507	9.09091	0.124378	0	13.7438	0.534759	0	15	48.9362	3.53982
C7orf61	0.179533	0.2886	0.102881	0.31463	0	0.0673854	0	0.229358	0.37037	0	0.659341	0.851064	0.1353	0.0919118	0.477707	0.215517	0.365085	0.214592	0.0840336	0.0489716	0.302801	0.240732	0.322234	0	0	0	0	0	0.531915	0	0	1.07066	0.142527	0	0.407332	0	0	0	0.104844	0.298507	0	0.248756	0	0.186567	0	0.729927	2.5	0	0
CA3	8.43806	0.577201	0.102881	2.28107	8.25617	0.0673854	0.137931	0.688073	0	0.181159	0	0	0.0541199	0.0229779	0.159236	0.215517	0.0331895	0	0	0	2.19531	0	2.36305	1.88679	0	1.02041	2.51572	0	0	0	0	0.214133	0.115379	3.44828	0.814664	0	0	1.20968	0.188719	0	0	0	0	0	0.534759	0	0	0	0.884956
CAB39L	24.4165	22.2222	1.64609	2.64814	24.6142	1.14555	2.06897	4.58716	1.33333	1.26812	1.53846	0	0.933568	1.12592	2.54777	1.2931	0.995685	0.858369	1.0084	1.27326	9.23543	1.01107	7.84103	11.6981	1.40845	22.449	26.4151	1.42857	0.531915	13.6364	8.57143	1.71306	4.57445	10.3448	18.9409	2.29008	1.50376	16.9355	1.11134	1.49254	18.1818	1.36816	0	4.04229	2.6738	0.729927	2.5	12.766	6.19469
CACNA1H	0.179533	11.1111	0.102881	0.104877	0.0771605	0.0673854	0	0.458716	0.0740741	0	0.21978	0	0	0.0229779	0.159236	0	0.165948	0	0.0840336	0.0489716	3.10371	0	0.322234	0.754717	0.704225	1.02041	0	0	0	0	2.85714	0	0.0882313	0	1.01833	0	0	0	0.083875	0	18.1818	0	0	9.88806	0	0	0	0	0
CALCOCO2	26.5709	42.2799	19.6502	36.2349	27.0062	34.434	11.7241	32.1101	17.7778	20.8333	31.4286	19.1489	19.7402	33.3869	57.9618	18.319	16.9598	11.3734	12.0168	12.7326	26.7979	25.1324	23.4157	31.3208	30.9859	51.0204	42.1384	18.5714	33.5106	40.9091	20	36.1884	47.0476	41.3793	38.0855	21.374	37.9699	44.3548	11.0086	10.7463	27.2727	35.5721	20.2899	24.8134	23.5294	25.5474	20	65.9574	68.1416
CALD1	86.3555	98.8456	7.20165	2.85789	83.9506	63.0054	0.689655	33.945	1.92593	1.26812	66.8132	62.5532	47.3278	68.1985	88.8535	48.4914	1.02887	0.858369	1.51261	1.22429	3.40651	0.674049	5.04834	22.2642	3.52113	97.9592	18.8679	3.92857	2.65957	13.6364	94.2857	82.6552	5.31424	93.1034	9.16497	0.763359	1.8797	97.5806	1.55169	1.79104	72.7273	1.36816	2.89855	99.5647	4.81283	2.18978	22.5	70.2128	10.6195
CASR	0	0	0	0	0	0	0	0	0	0	0	0	0	0	0	0	0	0	0	0	0	0	0.107411	0	0	0	0	0	0	0	0	0	0	0	0	0	0	0.806452	0	0	0	0.248756	0	0	0	0	0	0	0
CBLB	8.43806	2.1645	1.85185	2.14997	5.16975	2.96496	5.10345	7.33945	1.40741	1.81159	9.67033	2.55319	2.17832	2.82629	7.48408	0.862069	7.23531	5.90129	12.2689	11.5083	13.7017	2.74434	3.32975	7.92453	0.704225	7.14286	14.4654	6.78571	1.59574	9.09091	14.2857	4.28266	5.01561	31.0345	14.2566	6.87023	5.6391	5.64516	10.5892	10.4478	9.09091	4.22886	0.483092	3.4204	5.34759	5.83942	5	19.1489	6.19469
CBX7	7.18133	16.7388	6.3786	6.0042	6.25	7.14286	5.37931	7.11009	5.55556	7.06522	9.67033	2.55319	3.3419	6.4568	14.6497	2.80172	6.60471	8.15451	4.87395	4.75024	18.3195	2.02215	5.6928	7.54717	2.8169	22.449	8.1761	5.71429	2.12766	0	0	5.78158	5.89114	3.44828	9.36864	3.81679	5.26316	6.85484	2.83078	5.67164	27.2727	4.47761	1.44928	7.89801	10.6952	3.64964	2.5	23.4043	11.5044
CCR10	4.8474	4.7619	0.205761	0.288411	3.08642	0.404313	0.965517	0	0.37037	0.181159	0.879121	0.851064	0.243539	0.298713	0.318471	0	1.79223	0.858369	0.168067	0.244858	4.23921	0.481464	0.214823	0.377358	0	0	0.628931	1.42857	0	0	2.85714	1.71306	2.34831	3.44828	1.01833	0.763359	1.50376	1.6129	0.16775	0	18.1818	0.746269	0	8.14677	42.7807	2.18978	0	0	2.21239
CD72	0.359066	0.1443	0.205761	0.707918	0.231481	0.202156	27.7241	0.458716	0.444444	0.905797	0	0	0.0405899	0.413603	0.318471	0	0.597411	0.107296	1.59664	1.76298	1.74111	0.192585	0.429646	1.13208	9.85915	0	1.25786	3.21429	3.7234	0	0	0.214133	12.4542	6.89655	0.814664	13.7405	19.1729	0.403226	4.10988	1.19403	0	0.746269	2.89855	0.621891	1.60428	10.9489	7.5	6.38298	16.3717
CDC42EP5	9.69479	4.0404	0.411523	1.96644	9.41358	22.5067	0	16.5138	0.0740741	0.181159	16.9231	4.25532	6.52145	5.3079	19.7452	3.01724	0.066379	0.107296	0	0.0489716	1.81681	0	6.98174	35.0943	0	2.04082	88.0503	0.357143	0.531915	0	11.4286	40.257	0.312203	37.931	74.1344	0	0.37594	14.1129	0.0419375	0	0	0.373134	0.483092	7.08955	1.06952	0	5	44.6809	0
CDHR5	0	0	0	0.0524384	0	0.0673854	0.137931	0	0	0	0	0	0.0270599	0.0229779	0	0	0	0	0	0	0	0	0	0	0	0	0	0	0	0	0	0	0.0407221	0	0	0	0	0	0	0	0	0	0	0.0621891	0	4.37956	0	0	0
CDKN1B	8.43806	19.4805	14.8148	10.3566	8.48765	18.9353	17.7931	10.3211	7.77778	9.42029	11.8681	10.6383	14.7477	17.6471	35.9873	9.91379	24.7594	22.2103	21.3445	16.7973	23.0129	13.2884	8.91515	20	7.74648	25.5102	41.5094	6.78571	23.9362	31.8182	0	17.5589	14.7753	6.89655	21.7923	21.374	24.812	16.9355	13.1684	19.1045	0	26.3682	11.5942	18.5945	30.4813	6.56934	25	55.3191	25.2212
CDKN2A	0.718133	0.1443	0.720165	0.34085	0.231481	1.14555	2.34483	0.688073	2.74074	3.44203	0.43956	0.425532	1.39359	3.86029	7.80255	1.93966	3.4849	0.643777	4.62185	4.16259	20.3634	0.240732	2.04082	0.377358	1.40845	0	3.14465	1.07143	1.06383	0	37.1429	0.214133	7.94082	13.7931	3.46232	0	0.37594	0.806452	1.06941	3.28358	18.1818	0.870647	0.483092	0.186567	21.3904	0	0	4.25532	51.3274
CDO1	18.1329	1.5873	0.102881	0.0786576	32.6389	1.01078	0	0	0.37037	0.181159	1.53846	1.2766	0.0947098	0.0459559	0.159236	0	0.132758	0.107296	0	0	0.227101	0	0	0	0	11.2245	0.628931	0	0	0	0	0.642398	0.176463	0	0.203666	0	0	14.1129	0	0	9.09091	0	0	0.497512	0	0	0	0	1.32743
CECR7	0	0	0	0.131096	0	0.134771	0.137931	0.917431	0	0	0.21978	0	0.0405899	0	0	0	0.0331895	0	0.0840336	0	0.1514	0.240732	0.537057	0	0	0	2.51572	0	0.531915	0	0	0	0.576897	0	0.814664	0.763359	0	0	0.188719	0	0	0.373134	0	0	1.60428	0.729927	0	2.12766	0.884956
CEP68	7.0018	9.52381	3.39506	3.4085	3.85802	17.5876	3.44828	12.6147	4.37037	3.80435	21.5385	9.3617	3.26072	3.46967	6.52866	2.37069	4.94524	4.72103	3.78151	3.37904	16.8812	2.5999	4.18904	23.0189	10.5634	12.2449	16.3522	7.85714	5.85106	31.8182	2.85714	24.8394	5.98615	17.2414	11.8126	22.1374	16.9173	10.4839	1.53072	2.38806	18.1818	6.21891	4.34783	7.08955	8.02139	10.219	0	48.9362	7.07965
CFD	94.614	18.9033	17.6955	25.7735	98.3025	8.96226	6.48276	23.1651	11.7037	7.78986	6.59341	6.38298	5.06021	5.17004	12.4204	4.9569	6.04049	4.93562	6.80672	6.02351	43.6033	80.7415	24.3824	33.2075	73.2394	26.5306	61.6352	90	97.3404	13.6364	28.5714	10.4925	96.335	65.5172	58.6558	29.0076	48.4962	31.4516	9.87628	8.65672	9.09091	96.5174	89.8551	12.3756	25.6684	12.4088	32.5	68.0851	98.2301
CHRD	7.89946	18.4704	0.102881	0.0786576	1.77469	0.134771	0	0	0	0	0	0	0.0270599	0.137868	0	0	0.0331895	0	0	0	0.0757002	0	0.214823	0.377358	0	9.18367	0	0	0	0	0	1.2848	0.108592	0	0.203666	0	0	7.25806	0.0419375	0	9.09091	0	0	13.5572	0	0	0	0	0.442478
CHST3	4.48833	5.19481	0.617284	0.576822	2.00617	11.0512	0	4.81651	0.0740741	0	1.31868	1.2766	4.35665	3.65349	13.8535	1.93966	0.0331895	0	0.168067	0.0979432	2.72521	0	1.39635	1.88679	0	3.06122	4.40252	0.714286	0	13.6364	5.71429	1.49893	3.31885	6.89655	3.66599	0	0	2.01613	0.0419375	0	9.09091	0	0.483092	9.95025	0	0	0	17.0213	7.9646
CHST7	7.54039	7.93651	0.514403	5.3225	3.08642	1.95418	0.551724	2.29358	0.518519	1.08696	16.044	5.53191	0.933568	2.04504	3.50318	0.215517	5.67541	2.6824	2.60504	1.61606	3.86071	1.63698	0.966702	4.15094	0	0	5.66038	2.14286	8.51064	4.54545	0	8.77944	4.37084	13.7931	2.44399	9.92366	3.7594	4.83871	1.46781	2.38806	0	20.0249	3.86473	7.83582	9.09091	0.729927	0	14.8936	8.40708
CILP2	0.718133	0.721501	0	0.0262192	0.385802	0	0	0.917431	0	0	0	0	0	0	0	0	0	0	0	0	0	0	0	0.754717	0	2.04082	0	0	0	0	5.71429	0	0.00678702	0	0	0.763359	0	1.20968	0	0	0	0	0	0.310945	0	0	0	0	0
CLIP3	4.3088	5.33911	0	0.183534	2.00617	0.134771	0.275862	0.688073	0.0740741	0	0	0	0.0676498	0.0689338	0.159236	0	0.132758	0.214592	0.0840336	0.0979432	0.1514	0.0962927	0.214823	0.754717	0	10.2041	0	0	0	0	2.85714	0.642398	0.230759	6.89655	0	0	0	5.64516	0.0209688	0.298507	27.2727	0.124378	0	4.41542	0	0	0	0	0
COL10A1	0.897666	0	0	0	0.462963	0.0673854	0	0	0.0740741	0.181159	0.879121	1.2766	0.0541199	0.0919118	0	0	0.0331895	0.107296	0	0.0979432	0	0	0	0	0	0	0	0	0	0	0	0	0.0339351	0	0	0	0	5.24194	0.0419375	0	0	0	0	0	0	0	0	0	0
COL21A1	10.772	24.2424	0.205761	0.131096	23.9198	6.19946	0	1.37615	0.148148	0	4.83516	2.12766	0.1353	0.0229779	0.318471	0.215517	0	0	0	0	27.1007	0	0.644468	14.717	0	1.02041	15.0943	0	0	22.7273	2.85714	0.214133	0.359712	0	1.83299	0	0	4.03226	0.0629063	0.298507	9.09091	0	0	20.6468	0	0	0	23.4043	1.32743
COLGALT2	14.9013	3.6075	1.23457	0.0262192	8.56481	0.0673854	0.137931	0.458716	0.296296	0.362319	0	0	0.0676498	0.0229779	0.159236	0	4.87886	0.214592	1.34454	1.95886	0	0.0962927	0.107411	0	1.40845	13.2653	1.88679	0.357143	0	0	2.85714	0.214133	0.169676	0	0.203666	0	2.63158	4.83871	2.03397	8.0597	0	0.124378	0	4.04229	3.20856	0.729927	0	0	0
COMP	3.59066	0.1443	0	0	0.154321	0	0	0	0.0740741	0	0	0	0.0270599	0	0	0	0	0	0	0	0	0	0.107411	0	0	0	1.88679	0	0	0	0	0.214133	0.101805	0	0	0.763359	0	14.9194	0	0	0	0	0	0	0.534759	0	0	0	0
COX4I2	5.02693	64.2136	0.823045	0.31463	2.23765	0.943396	0	2.06422	0.296296	0.181159	0.43956	0.425532	1.50183	0.597426	3.02548	3.87931	0.066379	0	0	0.146915	1.3626	0.0962927	0.644468	0	1.40845	4.08163	0.628931	0	0	0	2.85714	2.14133	2.02932	3.44828	3.05499	0.763359	0.37594	1.6129	0.209688	0	0	0	0.483092	97.8856	0	0.729927	5	0	3.09735
CPE	71.2747	63.925	0.925926	2.54326	20.1389	16.9811	0.137931	7.79817	0.814815	0.724638	17.8022	5.95745	0.892978	0.551471	4.14013	0.646552	0.497843	0.107296	0.336134	0.489716	1.96821	0.481464	1.07411	4.5283	2.11268	65.3061	8.1761	0.714286	1.06383	27.2727	71.4286	11.5632	50.8348	89.6552	4.88798	1.52672	1.50376	17.7419	0.356469	0.895522	100	0.497512	2.41546	10.0746	5.34759	1.45985	7.5	12.766	67.2566
CPED1	13.6445	39.9711	7.40741	0.367069	10.8025	0.606469	0.689655	0	0.148148	0.362319	3.2967	1.70213	1.0824	2.38971	4.14013	1.07759	0.066379	0.107296	0.0840336	0	0.302801	1.82956	0.429646	0.377358	5.6338	30.6122	0.628931	11.0714	3.19149	0	8.57143	0.642398	21.9424	0	1.01833	1.52672	11.2782	25	0.083875	0.298507	0	1.74129	3.38164	10.7587	0.534759	8.75912	5	0	24.3363
CPNE7	0.179533	0	0	0.0262192	0.0771605	0.0673854	0.137931	0.688073	0.296296	0.362319	0.21978	0	0.0270599	0	0	0	11.6827	1.39485	2.10084	1.76298	0.832702	0.0962927	0.214823	1.13208	0	0	1.25786	0.357143	0	0	0	0	0.257907	6.89655	1.222	0.763359	1.12782	1.6129	0.0419375	6.86567	9.09091	0	0	0.0621891	1.06952	1.45985	2.5	2.12766	1.32743
CPXM2	26.5709	2.1645	0.205761	0.0786576	3.00926	0.0673854	0	9.86239	0	0	23.0769	0.425532	0	0	0	0	0.066379	0	0	0	0	0	0.107411	3.39623	0	5.10204	1.88679	0	0	0	0	11.349	0.0814443	0	3.66599	0	0.37594	2.01613	0.0209688	0	0	0	0	0	0.534759	0	0	23.4043	0.442478
CRYAB	50.8079	84.8485	42.3868	3.48715	45.3704	1.07817	0	3.21101	0.296296	0	1.0989	0.425532	0.811798	0.436581	1.59236	0.431034	0.132758	0.107296	0.168067	0.0489716	1.2112	0.144439	2.04082	3.77358	0	92.8571	5.03145	0	0	0	31.4286	0.428266	1.37098	75.8621	6.31365	0	0	62.0968	0.16775	0.597015	0	0	0	19.7139	0.534759	0	2.5	4.25532	0.884956
CSDC2	4.48833	15.5844	0	0.209754	8.10185	0	0	0	0	0	0.21978	0	0	0	0	0.215517	0	0	0	0	0.0757002	0	0	0	0	10.2041	0	0	0	0	0	0	0.115379	6.89655	0	0	0	4.43548	0.0629063	0	0	0	0	0	0	0	0	0	0
CSRP2	33.2136	77.2006	1.44033	3.30362	23.6883	24.7978	0.137931	16.055	0.518519	0.543478	28.1319	18.7234	13.1241	9.48989	25.3185	7.5431	0.165948	0.107296	0.168067	0.195886	3.78501	0.0962927	9.88185	10.1887	0	33.6735	16.9811	0.357143	0.531915	0	48.5714	12.6338	1.01805	44.8276	14.4603	5.34351	0	18.9516	0.209688	0	0	0.124378	0.483092	29.2289	1.06952	0.729927	2.5	44.6809	2.65487
CYP3A7	2.51346	0.1443	0	0.393288	2.39198	0.269542	0	0	0.0740741	0	0	0	0.18942	3.37776	3.82166	0.862069	0	0	0	0	0.1514	0	0	0	0	0	0	0	0	0	0	0	0.943396	3.44828	0.407332	0	0	0	0	0	0	0	0	0.0621891	0	0	0	0	1.32743
CYSLTR2	0	0.4329	0	0.0524384	0	0	0	0	0	0.181159	0	0	0.01353	0.0229779	0	0	0.0331895	0.321888	0	0.0489716	0	0.625903	0	0	2.11268	1.02041	0	2.85714	0.531915	0	0	0	1.34383	0	0	2.29008	3.00752	0	0.209688	0.895522	0	3.10945	0	0.186567	0.534759	1.45985	2.5	0	3.9823
DACT3	4.12926	9.95671	0.102881	0.0262192	3.62654	0	0	0	0	0	0.21978	0	0.0270599	0	0	0	0	0	0	0	0	0	0	0	0.704225	9.18367	0	0	0	0	0	0	0.0610832	3.44828	0	0	0.37594	3.62903	0.0419375	0	0	0	0	1.74129	0	0	0	0	0
DAPL1	0	0	0.102881	0.104877	0	0	0	13.0734	1.77778	1.81159	0	0	0	0	0	0	0.0331895	0	0	0	0.302801	0	0.537057	24.9057	0	0	25.7862	0	0	4.54545	0	0.214133	0.0271481	0	1.83299	0	0	0	0	0	18.1818	0	0	0	0	0.729927	0	65.9574	0
DDB2	8.97666	11.1111	2.36626	7.05296	4.47531	3.43666	6.48276	23.1651	9.18519	7.97101	9.45055	5.10638	3.04424	7.05423	16.0828	1.2931	10.5211	9.33476	7.05882	8.47209	11.5821	2.40732	5.26316	23.3962	9.15493	20.4082	23.2704	5.35714	10.6383	13.6364	11.4286	7.92291	21.5759	41.3793	3.66599	10.687	14.2857	9.67742	8.95366	9.85075	9.09091	12.5622	0.483092	2.8607	9.09091	0	10	68.0851	65.4867
DKK3	44.8833	50.2165	1.54321	0.498165	76.5432	9.36658	0	39.6789	0.0740741	0.181159	6.37363	4.25532	1.29888	0.390625	1.27389	1.2931	0.298706	0.536481	2.18487	0.195886	0.832702	0.0481464	1.71858	9.81132	0	87.7551	0	0	0.531915	9.09091	5.71429	44.3255	1.4117	17.2414	1.01833	2.29008	0.75188	87.5	0.419375	0.895522	45.4545	0	0	50.9328	0	0	0	40.4255	2.21239
DLG2	2.693	0.865801	0.925926	3.59203	1.92901	0.404313	0.413793	0.229358	0.148148	0.181159	0.659341	1.2766	0.514139	0.252757	0.477707	0	0.0995685	0.321888	0.0840336	0	0.529902	0	0.644468	0.377358	0	1.02041	0.628931	0.357143	0	18.1818	0	0.856531	0.984118	6.89655	0.407332	0	0.37594	0.806452	0.146781	0	36.3636	0.124378	0	0.124378	0	0	0	4.25532	2.21239
DLX5	0.179533	0	0	0	0.308642	0	0	0.688073	0	0	0	0	0	0	0	0	0	0	0	0	0	0	0	2.26415	0	0	0	0	0	0	0	0	0	0	0	0	0	1.6129	0	0	0	0	0	0.559701	0	0	0	2.12766	0
DMPK	6.82226	41.4141	2.98354	2.77923	11.1111	2.7628	0.965517	4.12844	0.444444	1.08696	4.61538	0	1.82655	2.20588	5.09554	1.72414	1.09525	0.536481	1.09244	1.12635	13.7017	0.0962927	2.68528	5.66038	0	11.2245	5.03145	0.357143	0	22.7273	2.85714	4.28266	0.407221	10.3448	3.86965	0.763359	0.75188	5.24194	1.25813	1.19403	18.1818	0.746269	0	8.02239	3.20856	0.729927	0	14.8936	0.884956
DNAJB4	26.93	25.3968	12.037	6.26639	22.7623	19.3396	0.965517	12.844	2.44444	5.43478	32.967	18.2979	8.578	18.8419	28.1847	2.15517	1.16163	0.858369	1.0084	0.587659	14.9129	0.52961	6.12245	7.16981	4.22535	35.7143	11.3208	4.28571	1.59574	0	8.57143	18.4154	5.57215	10.3448	10.387	3.05344	3.00752	21.371	1.23716	0.895522	0	2.11443	0.966184	16.4801	4.27807	2.91971	10	19.1489	8.40708
DOK6	3.2316	2.5974	0	0.0524384	4.39815	0	0	0.688073	0	0	0	0.425532	0.0811798	0.0229779	0	0	0.0995685	0.107296	0	0.0489716	0	0.0481464	0.107411	0.377358	0	1.02041	0	0	0	0	2.85714	0.214133	0.0882313	3.44828	0	0	0	4.03226	0.083875	0	0	0	0	17.7239	0	0	2.5	0	0.442478
DPEP1	0	0	0	0	0	0.0673854	0	0	0	0	0.21978	0	0.16236	0.160846	0.796178	0	0	0	0	0	0.1514	0	0	0	0	0	0	0	0	0	0	0.856531	0.0339351	0	0	0	0	0	0	0	18.1818	0	0	0	2.6738	0	2.5	0	0
DPF1	0.179533	0	0.102881	0.0262192	0.462963	0	0.137931	0	0	0	0	0	0	0	0	0	0	0	0	0	2.64951	0	0.322234	0	0	0	2.51572	0	0	0	0	0	0.00678702	0	0	1.52672	0.37594	0	0	0	9.09091	0	0	0.559701	0	0	0	2.12766	0
DPT	56.1939	2.7417	0.514403	0.262192	44.8302	0.0673854	0	0	0.148148	0	0	0	0.10824	0.11489	0.318471	0.215517	0.066379	0	0.0840336	0	0.0757002	0.0481464	0.107411	0	0	12.2449	0	0	0.531915	0	88.5714	0.214133	1.00448	3.44828	0.610998	0	0.37594	72.9839	0.125813	0	0	0	0	0.808458	0	0	0	6.38298	1.32743
DRD4	0	0.1443	0.720165	0.0786576	0.0771605	0.0673854	0.137931	0	0	0	0	0	0.0405899	0.0459559	0	0	0.0331895	0	0.0840336	0.0979432	0.454201	0.0481464	0.214823	0.754717	0	0	0	0	0	0	0	0	0.352925	0	0.407332	0	0.75188	0	0.0209688	0	0	0.248756	0	0.0621891	0	19.708	0	0	0.442478
DSE	16.5171	7.35931	0.720165	0.996329	6.32716	1.41509	3.17241	8.02752	4.07407	1.44928	1.75824	1.70213	0.906508	1.51654	3.50318	0.431034	3.38533	1.18026	0.672269	1.61606	11.5821	15.792	1.28894	11.6981	65.493	7.14286	11.9497	29.2857	38.2979	0	28.5714	4.28266	59.4407	51.7241	4.88798	48.0916	39.8496	15.7258	0.796813	1.49254	18.1818	13.0597	74.8792	14.1791	2.13904	3.64964	32.5	34.0426	63.7168
DUXAP10	1.25673	0.1443	0.102881	0.209754	0	0	0.137931	0.458716	0.0740741	0	0.21978	0	0.01353	0	0.159236	0	0.066379	0	0.0840336	0.0489716	0.1514	0.0962927	0.214823	0	0	0	0	0	0	0	0	1.07066	0.101805	3.44828	0.407332	0	0	1.6129	0.0419375	0	0	0	0	0.497512	0	0	0	0	0
DUXAP8	1.43627	0.1443	0.205761	0.183534	0	0.202156	0.137931	0.917431	0	0	0	0.425532	0.0811798	0.0229779	0.159236	0	0.066379	0	0	0.195886	0.529902	0.0481464	0	0	0.704225	0	0	0	0	0	0	2.14133	0.128953	3.44828	1.222	0	0.37594	1.6129	0.125813	0	0	0.124378	0	0.497512	0	0	0	0	0
EBF1	23.8779	33.0447	0.205761	0.157315	2.46914	0.404313	16.5517	0.229358	0	0.181159	18.6813	7.23404	0.16236	0.0459559	0.318471	0.215517	0.199137	0	0	0	0	0.0962927	0.107411	0	0	3.06122	0	1.07143	0	0	42.8571	12.848	0.264694	6.89655	0	0.763359	0.37594	1.6129	0.0419375	0	0	0	0.483092	34.3905	1.06952	0	0	0	0
EBF2	3.59066	0.577201	0	0	0	0.202156	0	0	0	0	0	0.851064	0.18942	0.252757	0.477707	0	0	0	0	0	0.1514	0	0	0	0	1.02041	0	0	0	0	0	0	0.013574	0	0	0	0	0	0	0	0	0	0	1.86567	0	0	0	0	0
EBF4	0.5386	1.2987	1.33745	1.31096	0.848765	2.62803	0.137931	16.055	0.0740741	0.362319	1.53846	2.12766	0.947098	0.850184	3.34395	1.2931	0.199137	0.536481	0.504202	0.636631	11.7335	0.0481464	7.5188	10.566	0	2.04082	24.5283	0	0	18.1818	2.85714	1.71306	0.285055	17.2414	13.8493	4.58015	1.12782	2.01613	0.754875	0.298507	9.09091	0.248756	0	2.17662	0	0	5	29.7872	0
EDA2R	1.0772	0.577201	0	0.367069	0.462963	0.134771	0.413793	1.6055	0.0740741	0	0	0	0.16236	1.51654	1.43312	0.215517	0.0331895	0	0.0840336	0.0489716	0.757002	0	0.537057	0	0	2.04082	1.25786	0	0	0	5.71429	0.214133	0.13574	6.89655	1.222	1.52672	0.37594	0.403226	0.0419375	0	0	0	0	0.124378	0	0	0	2.12766	0
EFHD1	6.64273	42.4242	0.617284	0.31463	0.540123	0.134771	0	7.79817	0	0	0.659341	0	0.230009	0.229779	0.318471	0	0.066379	0.536481	0.168067	0.0979432	1.96821	0.0481464	4.7261	13.2075	0	1.02041	11.3208	0	0.531915	13.6364	0	0	0.291842	0	26.8839	0	0	1.6129	0.0419375	0	9.09091	0.124378	0	11.0697	0.534759	0	2.5	31.9149	0
EGLN3	4.12926	3.4632	0	0.183534	3.78086	6.26685	0.137931	6.19266	0	0	11.8681	9.3617	2.3948	1.40165	5.57325	0.862069	0.0995685	0.858369	0	0.195886	10.6737	0	0.537057	3.01887	0.704225	0	0.628931	0	0	0	2.85714	10.4925	0.115379	13.7931	20.7739	24.4275	3.7594	2.41935	0	0	0	0.248756	0.483092	0.248756	0	28.4672	20	2.12766	0
ELAVL3	0	0	0	0.0262192	0	0.134771	0	0.229358	0	0	0	0	0.01353	0	0.159236	0	0	0	0	0	0	0	0	0.377358	0	0	0	0	0	0	0	0	0.0203611	3.44828	0	0	0	0	0	0	27.2727	0	0	0.621891	0	0	0	0	0
ELMO1	9.33573	0.865801	0.411523	0.367069	12.8086	21.3612	7.31034	1.14679	10.6667	12.3188	16.044	6.38298	8.88919	13.3732	30.5732	3.23276	8.56289	7.18884	5.21008	4.75024	0.984103	7.2701	0.859291	0	14.0845	1.02041	0	18.9286	11.1702	0	2.85714	17.773	21.5081	17.2414	2.64766	28.2443	31.9549	2.82258	4.3615	5.37313	36.3636	7.46269	7.24638	0.497512	13.9037	12.4088	10	0	33.6283
ELN	64.0934	60.4618	0.617284	1.54693	65.2006	26.8194	0.137931	16.055	0.296296	0.181159	10.3297	8.08511	3.13895	7.72059	9.71338	1.2931	0.0995685	0	0.336134	0	1.514	0.144439	0.429646	5.66038	0	53.0612	2.51572	0.357143	0	4.54545	22.8571	32.334	1.35062	13.7931	2.24033	0.763359	0.37594	51.2097	0.251625	0.298507	18.1818	0.497512	0	1.74129	0.534759	0	0	44.6809	2.21239
EPHA5	0.179533	0	0	0	0	0	0	0.688073	0.518519	0	0	0	0	0	0	0	0	0	0	0	0	0	0	0	0	2.04082	0	0	0	0	0	0	0	0	0	0	0	0	0	0	9.09091	0	0.483092	0	0	0	0	0	0.442478
EPHA6	0.359066	0	0	0	0	0	0	0	0	0	0	0	0	0	0	0	0	0	0	0	0	0	0	0	0	0	0	0	0	0	0	0	0	0	0	0	0	0	0	0	0	0	0	0	1.06952	0	0	0	0
EPHA7	0.179533	0.1443	0	0.0262192	0	1.14555	0	1.83486	0	0	0.659341	0.425532	0.730618	0.0919118	1.11465	0.431034	0	0	0	0	0.227101	0	0.537057	2.26415	0	3.06122	2.51572	0	0	0	0	0	0.0407221	0	0.407332	0	0	0	0	0	9.09091	0	0	0.0621891	0	0	0	0	0
EYA2	4.3088	0.2886	0.205761	0.445726	0.925926	0	0.137931	35.5505	0.0740741	0	0.21978	0	0.0270599	0	0	0	0	0	0.0840336	0	20.5148	0	4.29646	47.5472	0	10.2041	64.1509	3.92857	0	59.0909	0	0.214133	0.400434	0	29.1242	0	0.37594	4.03226	0.0629063	0	0	0	0	0.0621891	4.27807	0	5	63.8298	0
EYA4	5.56553	0.2886	13.1687	0.445726	1.00309	0	0	0.458716	0	0	0	0	0	0	0	0	0	0	0	0	2.34671	0	0.214823	12.0755	0	5.10204	26.4151	0	0	13.6364	0	0.428266	0.0475092	0	0.610998	0	0	6.04839	0	0	0	0	0	0.373134	0	0	0	34.0426	0
F8	1.79533	1.2987	1.23457	1.96644	0.771605	62.8706	1.10345	3.66972	1.48148	1.26812	36.044	47.6596	24.8275	5.69853	33.5987	5.60345	1.92499	0.536481	2.60504	2.59549	5.29902	1.15551	2.25564	4.15094	1.40845	2.04082	3.14465	2.14286	0	4.54545	5.71429	46.8951	8.06298	6.89655	6.72098	4.58015	3.00752	1.6129	0.880688	3.58209	18.1818	1.74129	1.44928	1.05721	2.6738	2.18978	7.5	23.4043	19.0265
FAM133CP	10.2334	1.1544	0.514403	1.28474	5.24691	1.14555	1.24138	3.21101	0.518519	1.63043	2.63736	2.55319	1.24476	0.804228	3.66242	0	0.995685	1.18026	0.840336	0.783546	10.7494	1.3481	1.28894	1.13208	3.52113	6.12245	2.51572	1.42857	2.12766	4.54545	0	1.2848	1.75784	10.3448	2.44399	0.763359	2.63158	6.04839	0.712938	0.597015	0	1.36816	2.41546	0.870647	1.60428	0	2.5	8.51064	3.09735
FAM153B	0	0	0	0.0262192	0	0	0	0.229358	0	0	0	0	0	0	0	0	0.066379	0.107296	0	0	0	0	0	0	0	0	0	0	0	13.6364	0	0	0	0	0	0	0	0	0	0	0	0	0	0	0	0	0	0	0
FAM153C	2.693	9.52381	1.02881	1.83534	3.7037	0.336927	0.965517	2.75229	0.148148	0.181159	0.43956	0.851064	0.20295	0.0689338	0.318471	0.215517	1.06206	5.79399	0.504202	0.391773	4.76911	0.0481464	1.39635	1.88679	0	0	1.88679	0.714286	0	22.7273	25.7143	0	0.271481	44.8276	1.62933	0	0	0	0.125813	0	9.09091	0.248756	0	16.7289	0.534759	2.18978	0	6.38298	0
FAM180A	10.772	0.4329	0	0.0262192	3.54938	0	0	0	0	0	0	0	0	0	0	0	0	0	0	0	0	0	0	0	0	3.06122	0	0	0	0	0	0	0.013574	6.89655	0	0	0	5.64516	0	0	0	0	0	0.0621891	0	0	0	0	0
FAM193B	1.6158	4.4733	4.21811	4.19507	2.5463	3.30189	2.2069	6.42202	0.962963	0.362319	3.2967	1.2766	2.04303	2.34375	5.89172	1.07759	1.95818	1.50215	1.84874	1.90989	9.08403	4.23688	6.98174	6.41509	4.22535	3.06122	12.5786	3.92857	2.12766	9.09091	2.85714	2.99786	5.47713	6.89655	9.97963	7.63359	3.38346	3.22581	2.26463	1.49254	27.2727	2.11443	7.24638	2.36318	5.34759	6.56934	5	29.7872	7.9646
FAM196A	0.5386	0	0	0.0262192	0.0771605	0	0	0	0	0	0	0	0.0405899	0.0229779	0.318471	0	0	0	0	0	0	0	0	0	0	0	0	0	0	0	0	0	0.013574	0	0	0.763359	0	0	0	0	18.1818	0	0	0	0	10.219	0	0	0
FAM229A	1.43627	0.577201	1.13169	1.70425	1.08025	1.54987	1.37931	2.75229	0.37037	0	1.53846	0	0.811798	0.620404	2.07006	0.215517	0.862927	0.536481	0.504202	0.538688	2.04391	0.866635	2.25564	6.79245	0.704225	3.06122	7.54717	2.5	1.59574	4.54545	0	1.49893	0.95697	6.89655	3.86965	1.52672	1.50376	1.6129	0.587125	0.298507	9.09091	0.870647	0.966184	1.24378	1.06952	0.729927	7.5	2.12766	2.21239
FAM46A	35.009	12.1212	9.87654	30.3094	22.2994	1.95418	8.82759	44.4954	34.1481	47.2826	1.31868	0.851064	1.06887	1.88419	2.54777	0.431034	2.35646	2.897	4.36975	4.89716	26.3437	8.08859	49.087	30.9434	5.6338	36.7347	38.3648	9.64286	13.2979	0	42.8571	3.64026	28.4037	51.7241	37.6782	9.92366	19.1729	31.4516	14.5523	7.46269	90.9091	23.8806	1.93237	47.5124	4.27807	5.10949	17.5	48.9362	46.0177
FAM95B1	0	0.4329	0.308642	0.445726	0.0771605	0.269542	0.137931	1.14679	1.33333	1.44928	0.43956	0.425532	1.17711	1.44761	2.54777	0	0.0995685	0.536481	0.252101	0.244858	1.81681	0.0962927	0.537057	1.88679	0.704225	0	3.77358	0.357143	1.06383	0	0	0.856531	1.52029	3.44828	0.814664	6.10687	2.25564	0	0.377438	0.298507	0	1.1194	0.483092	0	0.534759	3.64964	2.5	8.51064	2.65487
FBLN5	71.4542	9.09091	29.321	10.6974	76.2346	35.1078	1.65517	13.7615	0.296296	0.362319	1.0989	14.0426	0.17589	0.183824	0.636943	0	7.8991	16.6309	3.19328	3.18315	19.6064	0.0962927	11.2782	9.43396	0.704225	46.9388	16.3522	1.07143	0	4.54545	34.2857	8.13704	1.08592	31.0345	23.2179	0.763359	1.12782	29.4355	0.859719	2.38806	0	0.621891	0.483092	1.74129	2.13904	0	5	12.766	2.21239
FBXO17	17.2352	21.0678	2.46914	1.52071	13.3488	8.55795	0	20.4128	0	0	3.51648	1.70213	2.05656	2.45864	5.25478	1.2931	0.066379	0	0	0.0979432	2.64951	0.0481464	2.14823	12.4528	0	16.3265	4.40252	0	0	4.54545	11.4286	11.7773	0.223972	31.0345	2.44399	0.763359	0	21.7742	0.0629063	0	0	0.124378	0.483092	12.6866	1.06952	0	0	36.1702	0.442478
FBXO31	2.51346	5.62771	2.46914	3.69691	2.85494	3.77358	2.06897	5.73394	0.962963	0.543478	10.989	2.55319	1.47477	1.42463	4.14013	0.431034	2.78792	2.25322	2.85714	2.84035	16.654	1.29995	3.11493	7.16981	4.22535	5.10204	10.6918	1.07143	3.19149	13.6364	2.85714	2.35546	4.66268	17.2414	8.75764	2.29008	3.7594	5.64516	1.97106	1.49254	9.09091	4.35323	1.44928	5.53483	2.6738	3.64964	5	10.6383	4.86726
FBXO32	1.79533	15.7287	1.74897	2.30729	2.00617	1.54987	1.7931	51.6055	0.296296	0.905797	1.97802	2.12766	0.947098	7.58272	10.1911	3.01724	10.9193	15.9871	8.9916	8.91283	12.6419	0.866635	9.23738	44.1509	1.40845	10.2041	51.5723	2.14286	0.531915	54.5455	2.85714	0.856531	3.94326	17.2414	27.0876	0.763359	1.8797	9.27419	5.3051	11.9403	36.3636	1.36816	0.483092	4.47761	22.4599	1.45985	7.5	61.7021	7.9646
FBXW7	7.36086	8.65801	3.80658	7.21028	9.87654	8.01887	5.65517	11.4679	5.33333	3.62319	9.45055	8.08511	3.24719	2.73438	10.3503	2.15517	6.50514	3.64807	5.88235	6.17042	16.7298	7.79971	9.98926	10.9434	9.85915	4.08163	17.6101	3.92857	9.04255	9.09091	2.85714	9.20771	13.1804	10.3448	19.1446	19.084	15.0376	3.62903	5.95513	4.77612	45.4545	8.08458	14.4928	8.20896	41.7112	10.219	10	25.5319	18.5841
FGF14	3.05206	1.443	0.102881	0.0786576	3.39506	0.269542	0	0.229358	0.0740741	0	0	0	0.0270599	0.0459559	0.159236	0	0.132758	0.107296	0	0	48.0696	0	0.429646	0.754717	0	11.2245	0.628931	0	0	0	0	0	0.122166	0	1.222	0	0	16.9355	0.0419375	0	63.6364	0	0	1.36816	0	0	12.5	0	0.884956
FGF17	0.179533	0	0	0.0262192	0.154321	0.0673854	0	0.688073	0.0740741	0	0.21978	0	0.10824	0.0689338	0.318471	0	0.066379	0.107296	0	0	0.302801	0	0.107411	2.64151	0	0	1.25786	0	0	0	0	0	0.013574	0	0.407332	0	0	0	0	0.298507	0	0	0	0.124378	0	0	0	0	0
FHL1	87.4327	78.4993	49.7942	5.53225	94.0586	25.9434	5.24138	16.9725	18.5185	15.2174	17.8022	26.383	37.3562	55.0551	79.2994	25.431	8.49652	8.58369	2.85714	2.49755	5.75322	1.3481	3.7594	7.54717	7.04225	97.9592	10.0629	6.42857	1.06383	0	31.4286	69.1649	76.1368	65.5172	9.36864	3.05344	9.3985	93.5484	2.26463	4.47761	36.3636	0.995025	1.93237	40.6095	26.2032	21.1679	50	10.6383	88.4956
FLJ21408	0.179533	0	0	0.131096	0	0.0673854	0	0.229358	19.3333	23.5507	0.21978	0.425532	0.12177	0.11489	0.318471	0	0.0331895	0.214592	0	0	1.5897	0.192585	0.214823	0	0	0	0.628931	0	0	0	0	0	0.454731	0	0.203666	0	1.12782	0	0	0	0	0	0	0.0621891	1.06952	0.729927	0	0	1.32743
FMO3	12.5673	5.62771	0.308642	0.288411	23.7654	0.202156	0	6.42202	0.148148	0	0.43956	0	0.0947098	0	0	0	0	0	0	0	7.64572	0	3.32975	20.3774	0	1.02041	31.4465	0	0	0	0	0.214133	0.149315	0	10.998	0.763359	0	12.0968	0.0209688	0	0	0	0	3.35821	0	0	5	48.9362	0
FOXC2	0.359066	10.6782	0	0	0.0771605	0	0	0	0	0	0	0	0.01353	0	0	0	0	0	0	0.0489716	0	0.0481464	0	0	0	1.02041	0	0.714286	0	0	0	4.06852	0.0203611	0	0	0	0	1.6129	0	0	0	0	0	0.124378	0	0	0	0	0
FOXD2	0	0.577201	0.308642	0.524384	0	0	0	0	0	0.181159	0	0	0	0	0	0	0.298706	0.107296	0.336134	0.440744	0.984103	0.144439	0.537057	1.13208	0	0	2.51572	0.357143	0	0	0	0	0.407221	0	0.407332	0	0	1.20968	0.230656	0	0	0.124378	0	0.68408	0	0.729927	0	6.38298	0.442478
FOXL1	0.718133	4.329	0	0	0.0771605	0	0	0	0	0	0	0.425532	0.01353	0.597426	1.27389	0.215517	0	0.107296	0	0	0	0	0	0	0	2.04082	0	0.357143	0	0	0	0	0	0	0	0	0	4.43548	0.0209688	0	0	0	0	0.310945	0	0	0	0	0
FOXO3	41.6517	32.6118	20.8848	18.0126	41.821	30.1887	7.44828	29.1284	13.7037	13.2246	24.8352	15.7447	15.5189	29.8483	53.5032	7.11207	9.65815	7.51073	8.23529	7.98237	45.2687	17.8142	16.4339	35.0943	7.74648	25.5102	37.7358	23.9286	13.8298	18.1818	65.7143	20.3426	24.3383	72.4138	27.2912	9.16031	16.1654	32.2581	9.98113	11.6418	36.3636	20.5224	9.17874	25.7463	40.107	12.4088	22.5	57.4468	33.1858
FRZB	13.2855	65.5123	0.205761	0.209754	33.7963	0.202156	0	3.21101	0.0740741	0.362319	1.31868	0	0.12177	0.0229779	0.477707	0.431034	0.0331895	0	0	0	0.1514	0	0.107411	1.88679	0	12.2449	0	0.357143	0	0	8.57143	2.35546	0.475092	0	0.203666	0	0	9.67742	0.0629063	0.298507	27.2727	0.124378	0	13.5572	8.55615	0	0	0	0
FST	9.33573	15.5844	0	0.839014	6.55864	0.269542	0	5.73394	0	0	0	0	0.0541199	0	0	0	0	0	0	0	0.1514	0.0481464	0.322234	3.39623	0	6.12245	1.88679	0.357143	0	9.09091	85.7143	0.214133	0.427582	48.2759	0.407332	0	0	6.04839	0	0	0	0	0	6.65423	0	0	0	6.38298	3.53982
FXYD1	75.2244	77.7778	0.514403	0.917672	59.4907	0.876011	6.89655	2.98165	5.62963	7.6087	0.21978	0	0.405899	0.275735	0.955414	0.646552	3.91636	3.00429	1.59664	1.56709	33.081	0.481464	0.966702	5.66038	1.40845	69.3878	7.54717	2.5	1.06383	4.54545	74.2857	0.856531	1.53387	68.9655	2.03666	0.763359	0.75188	64.5161	0.796813	2.38806	9.09091	1.1194	0.483092	52.4876	4.27807	0	7.5	27.6596	2.21239
GABRD	0.179533	0.1443	0	0	1.00309	0	0	0.229358	0	0	3.51648	1.2766	0	0	0	0	0.0331895	0	0	0	0	0	0	0	0	0	0	0	0	0	0	1.71306	0	0	0.203666	0	0	0	0	0	0	0	0	0	0.534759	0.729927	2.5	0	0
GAS6	55.8348	58.5859	80.9671	11.7986	29.3981	64.9596	0.137931	61.9266	1.40741	1.08696	45.4945	41.7021	53.9034	22.0818	74.5223	29.3103	1.32758	0.214592	0.92437	1.17532	55.2612	3.56283	42.1053	33.9623	24.6479	83.6735	25.7862	56.0714	12.234	90.9091	68.5714	63.5974	4.55409	65.5172	39.3075	54.1985	43.2331	69.3548	0.733906	1.19403	18.1818	2.48756	8.21256	90.7338	58.8235	75.9124	15	59.5745	19.9115
GAS6-AS2	0.718133	0.577201	1.13169	0.131096	0.462963	1.95418	0	1.14679	0.222222	0	0.659341	0.425532	1.42065	0.574449	2.70701	1.2931	0	0.107296	0	0.0489716	2.34671	0	0.644468	0	0	2.04082	0	1.42857	0	4.54545	0	1.07066	0.0678702	0	0.203666	0	0.37594	0	0	0	0	0	0	1.92786	0	1.45985	0	0	0
GATA5	5.02693	3.0303	0	0	6.79012	0.404313	0	0	0	0	0	0	0	0	0.159236	0	0	0	0	0	0	0	0	0	0	27.551	0	0	0	0	0	0	0.0203611	13.7931	0	0	0	7.25806	0	0	0	0	0	0.0621891	0	0	0	0	0.442478
GDF5	1.0772	0	0	0.97011	0.694444	0	0	0.917431	0	0	0	0	0	0	0	0	0	0	0	0	0.1514	0	0	0	0	0	0	0	0	0	0	0	0.00678702	0	0.203666	0	0	1.20968	0	0	0	0	0	0	0	0	0	0	0
GDNF	0.179533	0	0	0.0262192	0	0	0	0	0	0.181159	0	0	0.0270599	0.0229779	0	0	0	0	0.0840336	0	0	0	0	0.377358	0	0	0	0	0	0	0	0	0.0203611	0	0	0	0	3.22581	0	0	0	0	0	0	0	0	0	6.38298	0
GDNF-AS1	0	0	0	0	0.0771605	0	0	0	0	0	0	0	0	0	0	0	0	0	0	0	0	0	0	0.754717	0	0	0.628931	0	0	0	0	0	0	0	0	0	0	0	0	0	0	0	0	0	0	0	0	4.25532	0
GEM	49.7307	48.1962	1.74897	29.0509	29.321	0.0673854	0.137931	14.6789	0.296296	0	1.31868	0.851064	0.0947098	0.183824	0.159236	0.431034	0.199137	0.107296	0.0840336	0.0979432	1.2869	0.0481464	8.80773	8.67925	0.704225	81.6327	5.66038	1.42857	0.531915	13.6364	77.1429	0	1.14701	31.0345	6.31365	2.29008	1.8797	66.9355	0.188719	0.298507	9.09091	0.124378	0.483092	9.95025	2.6738	1.45985	2.5	19.1489	1.76991
GLB1L3	0	0	0	0.0524384	0	0	0	4.58716	0	0	0	0	0	0	0.159236	0	0.232327	0.107296	0	0.0979432	0	0	0.107411	0.754717	0	0	0	0	0	0	0	0	0.00678702	0	0.814664	0	0	0	0	0	0	0.124378	0	0	0	0	0	6.38298	0
GLIS1	0.179533	0.1443	0.102881	0.0524384	0.0771605	0	0	0	0	0	0	0	0	0	0	0	0	0	0	0	0.378501	0	0	0.377358	0	0	0	0	0	0	0	0	0.013574	0	0	0	0	0.806452	0	0	0	0	0	0	1.60428	0	0	0	0
GNRH1	0.359066	1.0101	2.05761	0.681699	0.771605	0.269542	0.413793	0.688073	0.222222	0.181159	0.21978	0	0.392369	0.390625	0.318471	0.215517	0.597411	0.321888	0.168067	0.489716	0.908403	0.144439	0.75188	1.88679	0	2.04082	1.88679	0	1.06383	0	0	0.642398	0.468305	0	1.01833	0.763359	0.75188	0.403226	0.461313	1.79104	0	0.248756	0	0.68408	0	0	0	8.51064	0.442478
GPM6B	21.544	55.9885	7.71605	5.68956	54.7068	8.01887	7.72414	9.86239	1.33333	1.63043	1.31868	4.25532	2.90894	1.9761	3.50318	1.07759	4.41421	9.12017	7.39496	6.36631	23.3157	0.144439	19.5489	17.3585	1.40845	21.4286	17.6101	1.42857	0.531915	45.4545	5.71429	3.42612	0.800869	3.44828	3.05499	3.81679	2.25564	17.3387	6.3116	3.8806	27.2727	0.746269	0	20.7711	5.34759	29.1971	2.5	27.6596	2.21239
GPX3	86.1759	88.3117	10.4938	8.4688	86.3426	93.8005	1.24138	28.4404	8	1.99275	44.3956	56.1702	77.8244	89.9127	99.8408	80.1724	2.5224	1.71674	4.45378	4.01567	38.0015	5.82571	10.956	13.2075	40.8451	70.4082	22.6415	42.1429	23.4043	22.7273	25.7143	10.7066	57.9205	13.7931	70.6721	29.771	34.9624	91.5323	4.61313	4.47761	45.4545	9.95025	16.4251	99.005	9.09091	8.0292	17.5	31.9149	76.5487
GRAMD3	6.4632	16.0173	4.83539	3.51337	5.09259	4.85175	1.10345	34.633	2.07407	2.17391	5.71429	2.55319	3.54485	6.43382	15.6051	1.07759	1.95818	2.25322	2.35294	2.35064	32.4754	0.481464	24.4898	45.283	7.04225	4.08163	79.8742	2.5	1.06383	36.3636	0	8.35118	4.27582	17.2414	70.8758	13.7405	7.5188	7.25806	1.59363	1.79104	9.09091	0.746269	1.44928	29.1667	2.13904	4.37956	12.5	65.9574	7.07965
GRM2	0	0.1443	0	0	0.0771605	0	0	0	0	0	0.43956	0.425532	0.01353	0.0229779	0.159236	0	0.066379	0	0.168067	0.0979432	0	0	0.107411	0	0	0	0.628931	0	0	0	0	0	0.0339351	0	0	0	0	0	0.16775	0	0	0	0	0	0	0	0	0	0
GXYLT1P3	0	0	0	0	0	0	0	0	0.0740741	0	0	0	0.1353	0.252757	0.636943	0	0.0331895	0	0	0	0.0757002	0	0	0	0	0	0	0	0	0	0	0.214133	0.013574	0	0	0	0	0	0	0	0	0.248756	0	0	0	0	0	0	0
H2AFJ	50.9874	74.4589	37.3457	47.0372	46.2963	33.9623	6.62069	43.1193	21.7778	21.3768	22.8571	19.5745	24.3134	28.0561	55.8917	18.319	17.7232	12.1245	12.437	14.2018	92.8842	33.7987	46.5091	71.3208	45.7746	52.0408	94.9686	30	35.1064	86.3636	40	26.5525	77.3924	82.7586	87.9837	41.2214	47.3684	58.0645	15.8943	12.2388	36.3636	37.1891	28.0193	49.8134	29.4118	18.9781	67.5	85.1064	91.5929
HEBP2	21.1849	27.9942	20.2675	42.5275	15.5864	22.1024	10.069	54.3578	16.8148	13.4058	23.5165	10.2128	6.22379	9.28309	21.8153	5.17241	17.8228	10.7296	11.0084	11.7532	68.8872	25.9509	41.8904	70.1887	30.2817	26.5306	93.0818	16.7857	25	95.4545	14.2857	36.6167	49.4435	51.7241	80.8554	30.5344	38.7218	24.1935	6.87775	12.2388	63.6364	18.0348	25.6039	11.1318	41.7112	31.3869	25	89.3617	72.1239
HES7	1.6158	1.1544	0	0	0.0771605	0	0	0.229358	0	0	0	0	0.01353	0	0	0	0.066379	0	0	0.0979432	0.227101	0	0.107411	0.377358	0	0	0.628931	0	0	0	2.85714	0	0.0271481	0	0.407332	0	0	1.20968	0.125813	0	0	0	0	2.67413	1.06952	0	0	6.38298	0
HOXB2	12.9264	29.0043	0.514403	0.471945	12.2685	0.74124	0.689655	0.917431	17.2593	5.61594	2.85714	0.851064	0.257069	0.252757	0.318471	0.215517	8.5297	7.18884	10.7563	6.85602	0.605602	2.21473	1.9334	4.5283	14.0845	26.5306	1.25786	7.85714	8.51064	0	0	4.49679	20.0149	24.1379	6.31365	18.3206	13.1579	27.4194	13.4619	4.1791	54.5455	4.10448	6.28019	25.8085	0.534759	17.5182	0	0	20.354
HOXB3	4.8474	5.77201	0.102881	0.0262192	5.70988	0.404313	0.137931	0	1.33333	0.362319	0.43956	0.851064	0.14883	0.160846	0.159236	0	0.66379	0.214592	0.420168	0.587659	0	0.0962927	0.322234	0.377358	0	8.16327	0.628931	0	0	0	2.85714	2.35546	0.495453	0	0.610998	0	0	15.7258	1.42588	1.49254	9.09091	0	0	6.52985	0	0	0	2.12766	2.21239
HOXB4	15.7989	25.6854	0.308642	0.288411	17.1296	0.808625	1.10345	0.229358	13.6296	5.97826	4.3956	2.12766	0.757678	0.942096	1.27389	0	4.04912	1.82403	4.20168	4.11361	0.227101	0.481464	0.322234	1.50943	1.40845	32.6531	0	1.78571	2.65957	0	8.57143	10.2784	4.19438	10.3448	0.203666	3.05344	5.6391	29.4355	11.386	6.86567	0	0.870647	0	25.8085	2.13904	8.0292	2.5	2.12766	4.86726
HOXB5	14.7217	10.2453	0.411523	0.131096	10.4167	0.74124	0	0	0.518519	0.362319	1.97802	2.55319	0.757678	13.1664	12.1019	2.80172	0.132758	0.107296	0.0840336	0	0.1514	0.192585	0.107411	0.377358	0	23.4694	0.628931	4.64286	0	0	0	0.214133	1.18094	0	0.407332	0	0.37594	33.0645	0.0209688	0	18.1818	0	0	16.5423	0.534759	0	0	0	0.884956
HOXB6	8.43806	14.2857	0.411523	0.524384	7.25309	0.202156	0.137931	0.688073	10.8889	4.52899	1.75824	0.425532	0.243539	3.125	1.59236	0	0.0995685	0	0.168067	0.0489716	0.529902	0.0962927	0.644468	2.26415	2.11268	29.5918	0.628931	10	0	0	0	1.07066	31.7768	6.89655	1.222	0	0	31.8548	0.146781	0	0	0.248756	0	13.1841	1.06952	0.729927	5	2.12766	33.1858
HOXB-AS3	8.97666	22.9437	0.102881	0.0786576	8.87346	0.0673854	0	0.917431	0.0740741	0.181159	0.21978	1.2766	0.365309	2.80331	2.86624	0.862069	0.066379	0	0.0840336	0	0.1514	0.0481464	0.214823	3.01887	0	28.5714	0	0	0	0	0	0.214133	0.271481	3.44828	0	0	0	30.6452	0.0419375	0	27.2727	0	0	6.46766	0.534759	0	0	2.12766	0.442478
HSPA1B	28.0072	15.873	30.5556	45.4641	10.8796	12.6011	1.24138	32.7982	8.96296	15.0362	19.5604	17.8723	11.7711	12.7298	20.3822	1.72414	2.38964	1.39485	1.68067	1.32223	38.2286	2.02215	36.1976	57.7358	3.52113	21.4286	65.4088	17.5	0.531915	59.0909	8.57143	5.35332	25.8382	20.6897	27.2912	9.92366	11.6541	6.45161	1.06941	0.895522	9.09091	6.8408	1.93237	3.73134	20.8556	1.45985	12.5	72.3404	37.6106
HSPA4L	4.66786	2.0202	0.102881	1.2323	0.694444	0.269542	0	14.9083	1.77778	1.08696	0.879121	0.425532	0.0676498	0.298713	1.11465	0.431034	0.0331895	0	0	0	15.9727	0	1.18153	9.43396	0	3.06122	10.6918	0	0	9.09091	8.57143	2.35546	0.0814443	0	3.05499	0.763359	0.37594	2.01613	0	0	9.09091	0.124378	0	0.559701	0	0	0	34.0426	0
HSPB1	92.1005	97.5469	92.4897	94.9659	78.0093	60.6469	14.4828	92.8899	42.2963	42.3913	80	51.0638	18.4278	10.432	30.5732	8.62069	29.2068	36.0515	18.2353	20.0784	86.1469	8.47376	90.9774	98.8679	45.0704	98.9796	94.9686	70	39.3617	100	80	95.7173	95.4391	100	93.0754	58.7786	59.3985	91.5323	12.6651	18.209	100	27.6119	13.0435	47.4502	60.4278	40.146	55	100	98.2301
HSPB6	39.8564	31.6017	0.205761	0.209754	26.2346	0.269542	0	0.229358	0.148148	0.181159	0.659341	0	0.12177	0.11489	0.477707	0.215517	0	0	0	0	0.227101	0.0481464	0.214823	0	0	12.2449	0	0.714286	0	0	45.7143	0	0.515814	3.44828	0.203666	0	0	7.25806	0.125813	0.298507	0	0	0	2.05224	0.534759	0	0	0	0.884956
HSPB7	3.41113	29.5815	0.720165	1.07499	4.24383	0.202156	0	0.229358	0	0	0.43956	0	0	0.0229779	0	0	0	0	0	0	0	0	0.107411	0	0	39.7959	0.628931	0.357143	0	4.54545	0	0	0.122166	24.1379	0.203666	0	0	18.5484	0	0	18.1818	0	0	1.24378	0	0	0	0	0
IDO1	3.41113	1.2987	1.33745	1.12743	1.69753	55.3235	1.93103	4.12844	1.03704	1.63043	3.07692	8.08511	18.0354	13.8097	34.7134	11.8534	0.862927	0.643777	0.92437	1.12635	3.86071	2.02215	1.82599	2.26415	7.04225	0	16.9811	3.92857	3.7234	0	14.2857	2.14133	2.06326	6.89655	31.3646	58.0153	10.1504	2.41935	0.817782	0.597015	0	2.11443	5.31401	1.92786	0	3.64964	0	4.25532	2.65487
IGFBP3	14.5422	3.6075	1.74897	1.2323	1.62037	52.4933	0.275862	34.8624	0.222222	0.181159	11.4286	17.8723	1.15005	8.08824	11.465	2.15517	2.72154	2.46781	4.11765	4.75024	8.40273	0.385171	5.80021	60.7547	0	7.14286	72.956	0.357143	1.06383	9.09091	37.1429	0.642398	1.40491	34.4828	72.3014	2.29008	0.37594	3.62903	0.964563	2.38806	9.09091	0.621891	0.483092	10.51	2.13904	10.9489	7.5	72.3404	2.21239
IGFBP7	87.9713	99.8557	67.4897	17.7242	78.1636	87.6011	2.06897	88.9908	6.81481	10.1449	96.4835	67.6596	54.3769	64.2233	89.3312	37.931	4.31464	3.11159	2.60504	4.75024	97.5019	14.2032	11.8153	45.283	28.8732	98.9796	35.2201	11.0714	20.7447	13.6364	97.1429	100	24.5012	58.6207	33.8086	38.1679	47.7444	68.1452	49.7379	6.26866	9.09091	16.9154	22.7053	99.8756	29.4118	4.37956	25	89.3617	42.0354
IGSF21	0	0	0.205761	0.0262192	0	0	0	0	0	0	0	0	0.0405899	0	0	0	0.0331895	0.107296	0	0.0489716	0.0757002	0.0962927	0.214823	0	7.04225	0	0	41.0714	1.06383	0	0	0	0.128953	0	0.203666	0.763359	3.38346	0	0.0209688	0	9.09091	0	0	0	0	0	0	0	0
IL13	0	0	0	0	0.0771605	0	0	0.229358	1.33333	15.2174	0.21978	0	0	0	0	0	0.232327	0.107296	0.0840336	0	0	0.144439	0	0	0	0	0	0	0	0	2.85714	0	0.013574	0	0	0	0	0.403226	0.0629063	0.597015	0	0	0	0.0621891	1.06952	0	0	0	0
IL20RB	0.897666	0.2886	0.102881	0.183534	0.154321	0.539084	0.137931	4.3578	0.0740741	0.362319	0.43956	0	0.270599	0.252757	0.477707	0.431034	0.265516	0.214592	0.0840336	0.391773	0.302801	0.0962927	0.322234	1.50943	0	0	4.40252	0.714286	0	0	2.85714	0.428266	1.05199	3.44828	1.42566	0.763359	0.37594	0	0.16775	0	0	0.497512	0	0	0	0	0	4.25532	1.32743
ILDR2	0	0.865801	0	0.0262192	0.0771605	0.134771	0	0.458716	0	0	0	0	0.0947098	2.02206	3.50318	0	0.066379	0	0	0	0	0	0	0	0	0	0	0	0	0	0	0	0.0950183	20.6897	0	0.763359	0.75188	0	0.125813	0	9.09091	0	0	0	0	0	0	0	1.32743
INMT	37.1634	38.961	1.23457	0.576822	81.1728	4.78437	0	1.6055	0.444444	0.543478	4.83516	5.95745	4.50548	23.989	29.9363	8.83621	0.0331895	0	0	0.244858	1.2869	0.0962927	0.322234	0	2.11268	7.14286	0	5	0.531915	0	17.1429	1.2848	1.64246	13.7931	1.42566	0	0.75188	8.06452	0.524219	0.298507	0	0.248756	0.483092	34.1418	3.20856	0.729927	0	0	1.76991
IQSEC1	6.10413	9.66811	5.34979	4.71945	4.78395	6.67116	16.8276	5.9633	3.85185	4.34783	7.03297	4.25532	5.70965	7.53676	15.1274	2.37069	7.83272	6.33047	8.23529	9.40255	28.6904	17.0438	5.37057	10.1887	35.9155	7.14286	30.1887	12.8571	30.3191	9.09091	2.85714	17.3448	46.5793	6.89655	12.22	19.084	19.9248	13.7097	9.89725	8.0597	36.3636	23.5075	13.0435	6.77861	16.0428	27.0073	15	27.6596	52.2124
IQSEC3	1.43627	0.577201	0	0.235973	0.462963	0.269542	0	0.229358	1.25926	0.543478	0	0	0.0541199	0.0459559	0	0	0.0331895	0.214592	0	0.0489716	0.302801	0	0.429646	1.13208	0	1.02041	0.628931	0	0	0	2.85714	5.56745	20.6665	3.44828	0.203666	0	0	2.01613	0.461313	0	0	0	0	0.248756	0	2.18978	5	0	18.5841
ISCU	59.605	69.9856	32.716	81.1222	41.2809	52.8976	51.3103	65.5963	44.6667	40.2174	59.7802	39.5745	35.9627	51.7693	78.5032	45.9052	47.6269	51.9313	44.958	45.8864	76.6086	33.4136	61.1171	69.434	52.8169	66.3265	86.1635	54.2857	48.4043	86.3636	60	51.8201	88.6792	86.2069	78.6151	67.9389	62.782	70.9677	33.4452	39.403	81.8182	53.7313	26.57	42.5373	94.6524	68.6131	50	91.4894	92.0354
ITGA1	11.8492	40.1154	0.925926	1.17986	24.3056	8.08625	0.137931	3.21101	0.518519	0.905797	11.8681	17.0213	19.5643	40.4412	60.9873	9.26724	10.9525	0.643777	3.02521	3.81978	1.0598	0.337025	0.75188	0	0	26.5306	0.628931	2.85714	1.06383	0	8.57143	16.2741	1.07914	3.44828	4.07332	2.29008	2.25564	22.5806	0.230656	22.6866	0	0.497512	0.483092	60.6965	1.60428	0.729927	0	2.12766	7.07965
ITGB5	10.0539	15.0072	6.06996	3.2774	7.87037	10.1752	0	15.5963	0.518519	0.181159	1.97802	3.82979	2.44892	3.67647	11.1465	1.50862	0.0331895	0.214592	0.168067	0.342801	21.9531	0.144439	6.01504	23.3962	4.22535	7.14286	24.5283	16.7857	1.06383	0	0	1.2848	29.0756	17.2414	20.1629	0	2.63158	11.2903	0.188719	0	0	0.621891	0.483092	8.39552	2.13904	0	30	51.0638	37.1681
ITGBL1	23.1598	3.7518	0.823045	0.157315	27.7006	0.134771	0.137931	0	0.222222	0	0	0	0.14883	1.5625	2.86624	0.215517	0.0331895	0	0.0840336	0.0489716	0.302801	0	0.214823	0.377358	0	17.3469	0	0	0	0	0	5.35332	0.196824	3.44828	0.203666	0.763359	0	51.6129	0.0419375	0.298507	0	0	0	0.310945	0	0.729927	0	0	0.442478
ITIH3	0.5386	41.5584	0	0	1.46605	0	0	0	0	0	0	0	0.01353	0.0229779	0.159236	0	0	0.107296	0	0	0	0	0	0	0	0	0	0	0.531915	0	0	4.49679	0.122166	0	0	0	0	0	0	0	0	0	0.483092	0.621891	0	0	0	0	0
ITPR1	4.12926	16.0173	0.411523	9.28159	9.41358	18.2615	11.3103	4.3578	10.7407	13.9493	25.0549	13.617	3.95075	5.69853	15.1274	0.862069	6.77066	3.21888	2.94118	3.08521	18.5466	4.86278	7.62621	5.28302	11.9718	20.4082	8.80503	2.14286	7.97872	4.54545	2.85714	20.7709	8.63988	24.1379	15.4786	5.34351	13.1579	5.24194	2.684	5.67164	18.1818	4.47761	2.89855	6.96517	4.27807	13.1387	7.5	10.6383	10.6195
JADE2	8.07899	3.6075	6.99588	5.53225	3.24074	10.3774	9.7931	9.86239	9.62963	6.7029	5.27473	2.97872	4.92491	5.07812	15.4459	3.01724	9.09393	8.79828	9.91597	10.4799	14.6858	3.99615	5.58539	9.81132	7.04225	6.12245	16.9811	9.28571	10.6383	0	5.71429	5.99572	11.633	0	20.7739	11.4504	10.9023	4.83871	9.56175	10.4478	0	7.71144	0.966184	3.9801	10.1604	4.37956	5	27.6596	17.6991
JPH4	0.5386	1.5873	0.205761	0.104877	0	4.04313	0	0	11.2593	8.15217	4.61538	1.2766	1.43418	0.275735	2.54777	0.862069	0.0995685	0	0.0840336	0.0489716	0.1514	0.818488	0.429646	0	0	0	0	0.714286	0	0	5.71429	0.214133	14.6939	3.44828	0.814664	2.29008	2.25564	0	0.083875	0	9.09091	0.621891	0	0.435323	0	0	2.5	0	14.6018
KALRN	0.359066	4.9062	0	0.288411	1.15741	3.97574	0	1.14679	2.51852	0.362319	5.27473	0.851064	0.784738	12.2702	18.6306	1.07759	0.066379	0.107296	0.0840336	0.0489716	8.85693	0	0.214823	0.377358	0.704225	4.08163	3.77358	0	0	4.54545	0	11.5632	0.441157	0	1.42566	0	0	1.20968	0.230656	0	0	0	0	1.43035	0	0	2.5	0	0.884956
KCNA5	0.179533	46.7532	0	0.0262192	0.231481	0.0673854	0	0	0	0	0.21978	0	0.0405899	0.0229779	0	0	0	0	0	0	0	0	0	0	0	5.10204	0	0	0	0	0	0	0.149315	0	0	0	0	0.403226	0.0419375	0	0	0	0	0.248756	0.534759	25.5474	0	0	0
KCNE4	17.7738	9.23521	0	0.131096	2.62346	0	0	0.229358	0	0	0	0	0.01353	0.0459559	0	0	0	0	0	0	0.0757002	0	0.214823	3.01887	0	11.2245	4.40252	0	0	18.1818	42.8571	0.214133	0.18325	3.44828	1.222	0	0	20.1613	0.0209688	0	9.09091	0	0	14.1791	0	0	0	6.38298	0
KCNMB2-AS1	0	0.1443	0	0	0	0	0	0.917431	0	0	0	0	0	0	0.318471	0	0	0	0	0	0.378501	0	0	1.88679	0	0	0	0	0	0	0	0	0.0203611	0	0.203666	0	0	0.403226	0.0209688	0	0	0	0	0	0	0	0	4.25532	0
KIF7	1.97487	2.1645	0.308642	0.235973	0.925926	0.471698	0	1.6055	0	0	0	0	0.01353	0.0229779	0	0.215517	0.0331895	0	0	0	0.302801	0	0.322234	1.50943	0	4.08163	0.628931	0	0	0	0	0	0.0271481	3.44828	0.814664	0.763359	0	2.41935	0.146781	0	0	0	0	1.43035	0	0	0	2.12766	0.442478
KLC1	31.5978	40.6926	25.1029	24.5412	18.5957	25	9.37931	27.9817	12	16.3043	25.4945	17.4468	16.2224	25.1608	46.0191	12.931	15.4995	9.97854	9.91597	10.8717	33.9137	6.74049	17.5081	30.566	12.6761	32.6531	38.3648	15.3571	14.3617	36.3636	11.4286	33.4047	36.1002	44.8276	29.1242	25.9542	26.6917	25.4032	9.75047	11.9403	72.7273	16.5423	12.0773	18.5323	21.9251	32.1168	10	51.0638	42.9204
KLF17	0	0.2886	0	0	0.308642	0	0	0	0	0	0	0	0	0.0459559	0	0	0	0	0	0	0	0	0	0	0	0	0	0	0	0	0	0	0	0	0	0	0	0	0	0	0	0	0	1.05721	0	0	0	0	0
LAMC3	0.718133	0.721501	0.102881	0.104877	1.69753	0	0.137931	0.458716	0.148148	0	0	0	0.0947098	0.11489	0.318471	0	0.0331895	0.536481	0	0.0489716	0.302801	0	0.107411	0	0.704225	0	0.628931	0	0	0	0	0.642398	0.366499	0	1.01833	0	0	0	0.0419375	0	0	0.124378	0	64.9876	0	0	0	0	1.32743
LCAT	4.8474	4.0404	6.48148	2.62192	4.47531	1.75202	0.275862	6.42202	0.814815	0.181159	1.75824	1.70213	1.96185	2.20588	5.89172	0.646552	0.331895	0.214592	0.252101	0.489716	5.75322	1.20366	2.57787	4.15094	0.704225	3.06122	5.66038	0.714286	0.531915	4.54545	0	2.78373	0.882313	6.89655	2.44399	2.29008	1.8797	3.62903	0.272594	0.597015	0	1.1194	0.483092	2.48756	2.13904	0.729927	2.5	8.51064	1.76991
LCN10	0	0	0	0.34085	0	10.0404	9.65517	0.458716	14	3.98551	4.3956	0	0.338249	0.66636	2.2293	0	0.0995685	0.321888	0.0840336	0.0979432	0.227101	0.0481464	0	0	0	0	0	0	0.531915	0	0	0	0.101805	0	0.203666	0	0.37594	0	0.0419375	0	0	0.124378	0.483092	0	0	0	0	0	0.442478
LDB3	0.359066	35.4978	0.205761	0.104877	0.308642	0.0673854	0	0.229358	0.0740741	0	0	0	0	0.0229779	0	0	0	0	0	0.0489716	0.529902	0.0962927	0	0.754717	0	6.12245	2.51572	0	0	0	0	0	0.122166	0	0	0	0	0	0	0	0	0	0	0.497512	0	0	0	2.12766	0
LEFTY2	3.59066	2.7417	0	0.0262192	11.5741	0.876011	0	0	0	0	0	0	0.0541199	0.0229779	0.159236	0	0	0.107296	0	0	0.0757002	0	0	0	0	20.4082	0	0	0	0	0	0	0.0746573	0	0	0	0.37594	1.6129	0	0	0	0	0	0	3.74332	0	0	0	0
LGI4	1.97487	37.9509	0.205761	0.131096	4.32099	0.134771	0.275862	0	0	0	0.43956	0	0.1353	0.0689338	0.159236	0.215517	0.132758	0	0.168067	0.0489716	2.04391	0	0	0.377358	0	6.12245	0	0	0	0	0	0.214133	0.25112	0	0.610998	0	0	1.6129	0.0419375	0	9.09091	0	0	39.6766	0.534759	0.729927	0	2.12766	0.442478
LINC00176	0	0.1443	0	0.34085	0.0771605	2.02156	0.275862	0.458716	0	0.181159	5.93407	0.425532	0.933568	0.620404	1.11465	0.431034	1.09525	0.751073	0.336134	0.244858	0.227101	0	0.214823	0.377358	0	0	0	0	0	0	0	5.78158	0.176463	0	0	0	0	0	0.0419375	0.298507	0	0.124378	0	0.0621891	1.60428	1.45985	0	0	0.442478
LINC00222	0.179533	0.1443	0.102881	0	0	0.0673854	0	0.229358	0	0	0	0	0.0270599	0.0689338	0.159236	0	0	0	0	0	0.0757002	0.0481464	0	0	0	0	0	0	0	0	0	0.428266	0.0678702	0	0	0	0	0	0	0.298507	0	0	0	0.124378	0	0	0	2.12766	0
LINC00294	3.05206	1.5873	3.80658	1.20608	1.23457	2.02156	1.51724	2.75229	1.40741	1.44928	1.53846	0.425532	1.00122	1.3557	4.4586	0.646552	1.42715	0.751073	0.840336	1.27326	1.514	1.25181	1.18153	3.39623	3.52113	3.06122	3.77358	2.14286	2.12766	0	2.85714	1.49893	3.29849	13.7931	3.05499	2.29008	4.88722	2.82258	1.15328	2.08955	9.09091	1.24378	1.44928	2.48756	2.6738	5.10949	2.5	10.6383	7.9646
LINC00603	0.359066	0.1443	0	0	0.231481	0	0	0	0	0	0	0	0	0	0	0	0	0	0	0	0	0	0	0	0	0	0	0	0	0	0	0	0	0	0	0	0	0	0	0	0	0	0	0	0	0	0	0	0
LINC00670	0	3.7518	0	0	0	0	0	0	0	0	0	0	0	0	0	0	0	0	0	0	0	0	0	0	0	0	0	0	0	0	0	0	0.0271481	0	0	0	0	0.403226	0	0	0	0	0	0.0621891	0	0	0	0	0
LINC00844	0.718133	1.2987	0	0	0.694444	0	0	0	0	0	0	0	0	0	0	0	0	0	0	0	0	0	0	0	0	2.04082	0	0	0	0	0	0	0.0271481	0	0	0	0	2.82258	0	0	0	0	0	0	0	0	0	0	0
LINC00924	2.1544	9.66811	0.102881	0.131096	1.62037	0.269542	0.137931	0	0.148148	0	0	0	0.18942	0.160846	0.477707	0	0.265516	0.321888	0.252101	0.0489716	0.605602	0.337025	0.107411	0	0	1.02041	0	0	2.12766	0	0	1.49893	0.31899	3.44828	0.407332	0.763359	0.37594	0.403226	0.230656	0	0	0	0	0.870647	0	0	0	0	0.442478
LINC00960	0.179533	0.865801	0.102881	0.31463	0.617284	0.202156	0	6.65138	0.0740741	0	0	0	0.01353	0	0.318471	0	0	0	0	0	0.832702	0	0.644468	7.16981	0	0	5.03145	0.357143	0	0	0	1.2848	0.169676	0	8.35031	0	0	2.41935	0	0	0	0	0.966184	1.43035	0	0	0	17.0213	0
LINC01021	0	0	0	0	0	0	0	0	0	0	0	0	0.0270599	0.0689338	0.159236	0	0.0331895	0	0	0.0489716	0	0	0	0	0	0	0	0	0	0	0	0	0	0	0	0	0	0	0	0	0	0	0	0	0	0	0	0	0
LINC01088	0.897666	1.2987	0.411523	0.104877	1.54321	0.134771	0	1.83486	0.0740741	0.181159	0.43956	0	0.1353	0.183824	0.477707	0.215517	0.0331895	0.107296	0	0	0.908403	0.0962927	0.537057	0	0	1.02041	1.25786	0	0	0	0	0.642398	0.285055	0	1.62933	0	0	4.83871	0.0209688	0	0	0	0	9.88806	0	0	0	0	0.442478
LINC01474	0.5386	0	0	0	0.540123	0	0	0.688073	0.0740741	0	0	0	0.01353	0.0229779	0	0	0	0	0	0	0.0757002	0.0481464	0	0	0	0	0.628931	0	0	0	0	0	0.203611	0	0	0	0	0	0	0	0	0	0	0	0	0	0	0	0.442478
LINC01554	0.359066	0	0.102881	0.131096	0.154321	0	0	0.229358	0	0	0	0	0.0270599	0.0229779	0.159236	0	0.066379	0	0	0.0489716	0.378501	0.433317	0.107411	0	1.40845	0	3.14465	0.714286	0.531915	0	0	0	0.196824	0	1.01833	0	0	0.403226	0.0629063	0	0	0	2.41546	0.248756	0.534759	0	0	2.12766	0.884956
LIPN	0.179533	0	0	0.0262192	0	0	0	0	0.0740741	0.181159	0	0	0	0	0.159236	0	0.066379	0	0	0	0.1514	4.47761	0.107411	0	3.52113	0	0	0	9.57447	0	0	0	2.49762	0	0.203666	1.52672	1.12782	0	0	0	0	11.9403	6.28019	0	0.534759	0	2.5	0	10.177
LMBR1L	11.6697	7.64791	3.1893	7.39381	6.94444	8.49057	4.96552	7.79817	7.33333	7.42754	10.989	10.2128	5.96672	6.89338	17.1975	2.80172	5.27713	6.00858	6.38655	6.02351	4.69341	4.04429	5.90763	9.0566	7.74648	5.10204	15.7233	3.92857	7.44681	4.54545	0	7.28051	8.66703	6.89655	8.35031	22.9008	18.0451	4.43548	6.9826	3.8806	18.1818	7.58706	1.44928	7.02736	12.8342	7.29927	2.5	10.6383	5.30973
LMOD1	6.10413	76.1905	0.205761	0.183534	4.24383	0.134771	0	0	0.222222	0	0.21978	0	0.324719	0.252757	1.11465	0.431034	0	0	0.0840336	0	0.302801	0	0.322234	0	0	71.4286	0	0	0	0	0	0	0.461518	3.44828	0	0	0	28.629	0.125813	0	0	0.248756	0	40.2985	0	0	0	0	0.884956
LOX	29.0844	1.8759	0.823045	0.524384	11.8056	3.2345	0	8.25688	0.148148	0	3.2967	1.70213	0.0811798	1.19485	1.27389	0	0	0	0	0.0489716	9.15973	0	3.7594	7.92453	0	10.2041	22.6415	0	0	0	17.1429	25.4818	0.373286	41.3793	20.1629	0	0	13.3065	0.0629063	0	0	0.248756	0.483092	3.17164	0	0	2.5	12.766	0.442478
LOXHD1	0	0	0	0	0	0.0673854	0	0	0	0.181159	0.879121	0	0.12177	0.252757	0.477707	0.215517	0	0	0	0.0489716	0.0757002	0.144439	0	0	0	0	0	0	0	0	0	0	0	0	0	0	0	0	0	0	0	0	0	0	0	0	0	0	0
LRCH1	4.48833	8.80231	4.11523	3.51337	2.62346	22.5067	6.34483	6.65138	6.37037	7.97101	19.7802	10.6383	14.0576	13.1664	32.3248	12.7155	2.88749	2.03863	2.26891	2.39961	2.49811	2.98507	2.04082	6.03774	10.5634	5.10204	6.91824	3.92857	5.31915	0	2.85714	10.7066	9.84797	10.3448	12.22	6.10687	4.88722	4.43548	2.18075	2.38806	9.09091	3.10945	8.69565	3.23383	6.95187	2.91971	5	14.8936	14.6018
LRCOL1	0.179533	0.865801	0.102881	0.0524384	0.154321	0.404313	0	0	0.0740741	0	1.0989	0	0.771208	0.574449	0.955414	0.215517	0	0	0	0	0	0.0481464	0	0	0	0	0	0	0	0	0	10.7066	0.128953	0	0.610998	0	0	0.403226	0	0	0	0	0	23.1965	0	0	0	0	0
LTBP3	38.2406	20.6349	22.0165	22.5223	19.4444	16.5768	7.31034	24.7706	12.963	6.7029	16.4835	10.6383	5.22257	5.60662	15.4459	1.93966	5.94092	6.54506	3.86555	4.3095	28.3119	2.84064	31.4715	28.6792	11.2676	52.0408	42.1384	9.28571	12.766	22.7273	45.7143	13.9186	36.2563	65.5172	40.1222	23.6641	9.77444	39.5161	3.98406	4.47761	63.6364	4.47761	4.34783	13.2463	26.2032	10.219	12.5	48.9362	32.3009
MAN2B2	11.1311	5.91631	4.11523	5.11274	4.24383	6.33423	2.34483	6.42202	3.11111	2.89855	3.73626	2.97872	1.70478	2.9182	7.32484	1.72414	4.28145	3.64807	3.69748	4.11361	13.0204	5.48869	5.58539	8.67925	8.4507	11.2245	16.9811	6.42857	7.97872	9.09091	8.57143	3.21199	34.2405	27.5862	11.2016	9.92366	12.782	8.87097	3.71147	5.37313	9.09091	8.95522	5.31401	5.0995	6.95187	4.37956	10	19.1489	50
MAP1B	15.0808	72.7273	0.617284	0.34085	4.62963	0.74124	0.275862	1.37615	0.296296	0.181159	4.3956	1.2766	0.487079	1.33272	1.75159	1.07759	0.066379	0.107296	0.168067	0.0979432	68.5087	0.0481464	2.90011	3.39623	0.704225	46.9388	2.51572	0	0	13.6364	34.2857	46.8951	0.549749	34.4828	4.88798	0.763359	0	26.2097	0.16775	0.298507	81.8182	0	0.483092	33.3955	0	0	15	2.12766	2.21239
MAP3K3	5.56553	4.0404	7.51029	10.6974	2.00617	13.2075	3.86207	8.48624	3.11111	3.44203	14.9451	8.93617	6.08849	5.42279	15.9236	1.2931	4.51377	3.96996	4.28571	4.60333	15.6699	16.7549	7.94844	11.3208	8.4507	11.2245	16.9811	9.28571	29.2553	4.54545	5.71429	10.0642	4.54052	6.89655	13.442	7.63359	20.6767	5.64516	4.80185	4.47761	9.09091	22.6368	5.7971	3.4204	4.27807	5.83942	20	21.2766	18.1416
MAP7D3	22.2621	34.0548	4.83539	0.891453	13.8117	4.6496	5.65517	5.50459	9.25926	10.8696	9.45055	3.82979	3.6125	3.35478	8.9172	2.80172	8.79522	4.50644	5.96639	6.36631	9.91673	3.70727	2.57787	5.28302	9.85915	29.5918	4.40252	5.71429	7.44681	9.09091	17.1429	29.3362	13.1193	37.931	3.86965	9.16031	14.2857	28.2258	2.49528	4.47761	18.1818	4.47761	7.72947	12.1269	8.02139	11.6788	10	12.766	21.6814
MASP1	7.54039	3.1746	0	0.104877	0.617284	1.34771	0	0.458716	0	0	0.879121	0	0.811798	0.11489	2.38854	0.215517	0	0	0	0.0489716	0.0757002	0	0.107411	0.377358	0	31.6327	0	0	0	0	0	0	0.196824	0	0.407332	0	0	14.9194	0	0	0	0	0	18.5945	0	0	0	0	0.442478
MAST3	1.43627	3.0303	1.85185	2.85789	1.00309	0.539084	4.96552	1.14679	1.11111	2.89855	1.53846	0.425532	0.324719	0.735294	0.955414	0.215517	4.14869	4.18455	4.03361	6.95397	5.98032	7.2701	1.50376	3.01887	9.85915	2.04082	6.28931	5.35714	15.9574	4.54545	0	0.642398	11.8501	3.44828	2.85132	7.63359	7.89474	0.806452	9.24722	5.07463	18.1818	17.0398	7.72947	2.05224	5.34759	12.4088	7.5	6.38298	9.73451
MCC	7.89946	2.4531	0.514403	0.917672	4.39815	19.9461	0.413793	6.42202	2.88889	1.08696	9.67033	9.3617	11.5681	12.8906	32.0064	5.38793	1.22801	0.321888	0.840336	0.734574	3.55791	0.0481464	3.00752	14.717	2.11268	3.06122	9.43396	2.14286	1.06383	9.09091	14.2857	0.642398	0.468305	37.931	4.07332	0.763359	0.75188	3.62903	0.230656	0	0	0.497512	0	2.23881	5.34759	8.0292	2.5	23.4043	1.32743
MEF2C-AS1	0.179533	0.865801	0	0.157315	0.385802	0.404313	1.37931	0.229358	0.0740741	0	1.31868	0.851064	0.297659	0.436581	0.477707	0	0	0	0	0	0.454201	0.0962927	0.214823	0	0	1.02041	0	0.357143	0	0	0	0.856531	0.115379	0	0.407332	1.52672	0.37594	0.403226	0	0	0	0.621891	0	0.435323	2.6738	1.45985	0	0	0
MEG3	59.605	0.721501	0.308642	0.471945	8.95062	1.41509	0.413793	4.3578	9.33333	3.07971	0.43956	0	5.62847	4.91728	16.7197	0.431034	0.132758	0.107296	0	0.0979432	0.454201	0.144439	1.07411	4.90566	0.704225	48.9796	5.66038	0.357143	0.531915	0	45.7143	0	0.699063	27.5862	2.24033	0	0.75188	39.1129	0.104844	0.298507	90.9091	4.85075	0.483092	16.107	0	0	0	27.6596	0
MFAP4	94.4345	93.3622	1.23457	1.3634	98.2253	0.673854	0	1.6055	0.740741	0.362319	0.43956	0.425532	0.473549	0.436581	1.75159	0.862069	0.165948	0	0.168067	0.244858	1.0598	0.577756	0.537057	1.13208	0	89.7959	1.25786	2.14286	1.59574	0	65.7143	23.1263	4.3912	27.5862	3.05499	0	2.25564	91.9355	0.817782	0.597015	0	1.99005	0.966184	6.34328	1.06952	0	0	2.12766	6.19469
MFGE8	61.0413	87.5902	2.05761	20.2412	56.0957	11.2534	0.965517	27.9817	1.40741	2.89855	16.044	7.23404	6.22379	15.579	25	4.09483	2.12413	3.43348	1.42857	1.22429	8.55413	1.25181	17.5081	19.6226	4.92958	64.2857	28.3019	3.57143	1.06383	18.1818	68.5714	10.2784	17.4766	41.3793	12.6273	0.763359	4.88722	53.629	2.91466	2.68657	9.09091	0.621891	1.93237	76.6791	6.95187	2.18978	5	53.1915	39.823
MGAT4C	0.179533	0.1443	0	0	0	0	0.137931	0	0	0	0	0	0	0	0	0	0	0	0	0	0	0	0	0.377358	0	0	0	0	0	0	0	8.13704	0.013574	6.89655	0	0	0	0	0	0	0	0	0	0	0	0	0	0	0
MIR497HG	6.10413	13.8528	0.102881	0.812795	5.94136	0.876011	0	0.229358	0	0.181159	1.0989	1.2766	0.446489	0.551471	1.11465	0.646552	0.066379	0.107296	0.0840336	0.0979432	0.378501	0.0481464	0.214823	0.377358	0	10.2041	1.25786	0	0.531915	0	0	3.64026	0.156102	3.44828	0.814664	0	0.37594	13.3065	0.0629063	0	0	0	0	5.28607	0.534759	0	0	0	0.442478
MMP2	86.7145	4.0404	0.308642	0.498165	77.0833	2.56065	0	10.0917	0.444444	0.724638	5.49451	4.68085	0.12177	0.321691	0.955414	0	0	0	0.0840336	0.0489716	0.454201	0.0481464	0.537057	2.64151	4.22535	54.0816	0	8.92857	0.531915	0	88.5714	25.2677	1.75105	48.2759	1.222	0.763359	3.38346	69.7581	0.230656	0.298507	0	0.124378	0.483092	17.7239	0.534759	0	0	8.51064	4.42478
MOCS1	3.41113	25.6854	1.95473	1.04877	4.70679	2.15633	0	0.917431	0.666667	0.724638	2.1978	0.425532	1.25829	3.44669	5.73248	1.72414	0.066379	0.107296	0.252101	0.146915	0.681302	0.0481464	1.50376	1.88679	0	8.16327	5.66038	1.78571	0	0	2.85714	1.2848	1.01127	6.89655	2.64766	0.763359	0	5.64516	0.209688	0.597015	9.09091	0	0	27.1766	1.60428	0	0	4.25532	0.442478
MPPED2	0.5386	0.721501	0.308642	0.0524384	0.231481	2.02156	0.551724	3.44037	0.592593	0.543478	1.97802	2.55319	1.12299	1.30974	1.11465	0.215517	0.132758	0.107296	0.588235	0.244858	0.529902	0.288878	0.429646	3.77358	0.704225	4.08163	3.77358	4.64286	0	9.09091	0	0.428266	0.807656	0	1.01833	0	1.12782	0.403226	0.272594	2.08955	27.2727	0.248756	0	0.124378	1.60428	2.18978	2.5	8.51064	1.32743
MSRB3	15.2603	52.6696	8.64198	0.393288	13.2716	29.5822	0	5.50459	3.85185	7.24638	20.2198	13.1915	9.86335	7.10018	24.2038	11.2069	0.298706	0.214592	0.0840336	0.146915	12.112	0.866635	0.75188	0.377358	0.704225	34.6939	0	0	0	0	2.85714	30.621	0.63798	27.5862	1.83299	1.52672	0.75188	21.7742	0.146781	0.597015	0	0.497512	1.93237	14.7388	0	12.4088	12.5	2.12766	0.884956
MTHFD2P1	0.359066	0	0	0	0.0771605	0.0673854	0	0	0	0	0	0	0.0270599	0.229779	0	0	0.0331895	0	0.168067	0	0	0	0	0	0	0	0	0	0.531915	0	0	0.428266	0.0203611	0	0	0	0.37594	0	0.0209688	0	0	0	0	0	0	0	0	0	0
MUSK	0.179533	0	0	0.0262192	3.08642	0.0673854	0	0	0	0	0	0	0	0	0	0	0	0	0	0	0	0	0	0	0	0	0	0	0	0	0	0	0.00678702	0	0	0	0	0.403226	0	0	0	0	0	0.0621891	0	0	0	0	0
MXI1	10.5925	21.0678	10.2881	10.881	11.6512	8.08625	6.34483	24.5413	3.92593	4.34783	13.4066	6.80851	5.06021	3.81434	11.6242	2.80172	8.13143	8.3691	9.41176	6.61117	26.4194	6.16273	12.4597	19.2453	7.04225	30.6122	26.4151	10.3571	6.91489	22.7273	22.8571	7.06638	8.28017	31.0345	28.1059	5.34351	9.02256	20.9677	3.37597	7.76119	18.1818	8.70647	1.93237	10.0746	25.1337	7.29927	2.5	36.1702	10.6195
MYCBP2	21.7235	17.1717	12.3457	21.9455	16.8981	29.4474	29.931	27.2936	13.7778	17.5725	29.6703	17.8723	10.1069	8.0193	25.7962	5.60345	25.5559	24.4635	19.2437	17.8257	22.483	30.1878	26.101	40	26.7606	20.4082	48.4277	26.0714	36.1702	18.1818	22.8571	21.8415	32.6727	55.1724	41.1405	39.6947	46.2406	19.7581	16.7331	20.597	45.4545	33.209	17.3913	12.6244	28.3422	32.8467	22.5	70.2128	41.1504
MYH10	37.1634	61.1833	3.1893	1.44206	71.9136	1.95418	0.137931	8.25688	0.888889	1.44928	10.3297	1.2766	0.527669	0.965074	2.70701	0.646552	0.199137	0.429185	0.504202	0.29383	18.1681	0.192585	3.86681	6.03774	0	53.0612	10.6918	1.07143	0.531915	9.09091	28.5714	22.6981	0.787295	48.2759	5.90631	0	0.75188	41.129	0.314531	0.298507	9.09091	0.248756	0	3.73134	2.13904	0	2.5	25.5319	1.76991
MYOZ1	0.5386	48.6291	3.60082	0.865233	2.70062	0	0	0.917431	0	0	0	0	0	0.0229779	0	0	0	0	0	0	0.227101	0	0.322234	1.13208	0	1.02041	0.628931	0	0	0	0	0	2.66051	0	0.203666	1.52672	0	0	0.0209688	0	0	0	0	0.248756	0	0	0	8.51064	2.21239
N4BP3	0	0.1443	0.925926	0.839014	0.154321	2.42588	3.72414	4.81651	0.666667	2.17391	3.2967	2.97872	8.64565	15.2803	29.1401	6.68103	0.730169	0.536481	0.168067	0.391773	0.605602	0.0962927	0.75188	5.28302	0	0	7.54717	0.357143	0	4.54545	0	11.1349	0.352925	0	3.66599	1.52672	0.75188	0.403226	0.125813	0.597015	0	0.124378	0.966184	0.248756	4.27807	4.37956	0	12.766	0.442478
NALCN	0.179533	0.2886	0	0.0262192	1.00309	0.0673854	0	0	0.0740741	0	0.21978	0	0	0.0689338	0	0	0	0	0	0	0	0	0	0	0	1.02041	0	0	0	0	0	0.642398	3.44102	0	0	0	0	2.41935	0.0209688	0	0	0	0	0.995025	0	0	0	0	4.86726
NALCN-AS1	0	0	0	0	0	0.0673854	0	0	0	0	0.21978	0	0.01353	0	0	0	0	0	0	0	0.0757002	0	0	0.377358	0	0	1.25786	0	0	0	0	0	1.97502	0	0	0	0	0	0.0419375	0	0	0	0	0	0	0	0	0	0.442478
NBL1	2.87253	0.2886	0.102881	0.0524384	1.08025	0	0	0.458716	0.0740741	0	0.659341	0	0.01353	0.0229779	0	0	0.066379	0	0	0.0489716	0.227101	0	0	0	0	0	0.628931	0	0	0	0	0.642398	0.128953	0	0	0	0	0.403226	0	0	0	0	0	0.0621891	0	0	0	4.25532	0.442478
NCKIPSD	5.386	6.49351	1.02881	2.09754	3.78086	2.29111	1.24138	3.44037	0.888889	1.63043	4.17582	2.97872	1.88067	5.46875	10.9873	1.50862	1.09525	1.39485	1.76471	0.636631	3.70931	1.15551	3.00752	3.77358	0	3.06122	15.0943	3.92857	1.59574	13.6364	0	2.78373	9.82761	6.89655	8.75764	3.05344	4.51128	5.64516	0.712938	0.597015	0	0.995025	0.483092	19.1542	2.13904	2.91971	12.5	36.1702	19.9115
NEGR1	24.9551	1.8759	0	0.262192	7.25309	0.0673854	0	0.229358	0	0	0	0	0.0270599	0.0229779	0	0	0.066379	0	0	0.0489716	11.8849	0.674049	2.25564	0.754717	1.40845	14.2857	0	0	0	0	25.7143	0	0.0882313	0	4.68432	6.10687	3.00752	3.62903	0.083875	0.298507	54.5455	0	0.483092	1.24378	0	1.45985	0	0	0
NFASC	4.3088	14.2857	0	0.0524384	8.02469	0.0673854	0	0.229358	0	0	0.879121	0.425532	0	0.0919118	0	0	0	0	0	0.0489716	6.88872	0	0.107411	1.50943	0	3.06122	1.25786	0	0	0	0	3.85439	0.162889	0	0.814664	0	0	0.806452	0	0	36.3636	0	0	2.23881	0	0	5	4.25532	0
NFATC4	14.0036	9.66811	0.720165	2.0451	4.70679	0.202156	0	5.27523	0	0	0	0.425532	0.0947098	0.0229779	0.318471	0	0.0331895	0	0.0840336	0	2.19531	0	4.51128	8.67925	0	5.10204	11.9497	0	0	4.54545	14.2857	0.642398	0.312203	6.89655	5.09165	0	0	10.4839	0	0	27.2727	0	0	13.4328	1.06952	0.729927	0	23.4043	1.32743
NFYB	13.6445	10.9668	9.15638	12.5852	6.71296	27.4933	4.41379	16.5138	8.2963	10.8696	16.4835	10.6383	6.56203	8.38695	17.6752	3.87931	6.87023	6.75966	5.88235	6.36631	22.3316	3.99615	13.6412	21.1321	8.4507	17.3469	33.3333	5.71429	11.1702	9.09091	14.2857	11.5632	15.6577	20.6897	22.6069	7.63359	11.2782	10.4839	6.73097	6.26866	18.1818	8.45771	8.21256	6.77861	13.9037	10.219	22.5	46.8085	39.3805
NLGN2	3.59066	3.3189	0.205761	0.445726	1.69753	2.08895	0	2.75229	0.0740741	0	1.97802	1.2766	0.554729	0.689338	2.07006	0	0.232327	0.643777	0.252101	0.146915	0.681302	0.0481464	1.71858	2.64151	0.704225	7.14286	0.628931	0	0	4.54545	2.85714	1.07066	0.0678702	0	2.03666	0.763359	0	4.43548	0.083875	0	0	0	0	1.55473	0	0.729927	0	4.25532	0.884956
NOS2	0.359066	0	0.102881	0	0	0.269542	0	0	0	0	0.879121	0.425532	0.21648	7.28401	8.28025	0.862069	0	0.107296	0	0	0	0.0962927	0	0.754717	0	0	0	0	0.531915	0	0	0.428266	0.0475092	0	0.610998	0.763359	0.37594	0.403226	0.0419375	0	0	0	0	0	0	0	0	2.12766	0
NOX4	5.386	0.4329	0.205761	0.0262192	1.15741	0.134771	0	0.229358	0.0740741	0.362319	1.31868	0.851064	0.10824	3.46967	3.98089	0.215517	0.199137	0.107296	0.168067	0.146915	0.1514	0	0.107411	0	0.704225	1.02041	0.628931	0	0	0	0	0.214133	0.0542962	0	0.203666	0	0	2.82258	0.0419375	0	0	0	0	0.0621891	0	0	0	0	0.442478
NPAS3	1.25673	0.577201	0	0	1.31173	0.134771	0	2.75229	0	0.181159	1.75824	0.851064	0.01353	0.0689338	0.159236	0	0	0	0	0	2.42241	0	0	0.377358	0	5.10204	0	2.14286	0	4.54545	5.71429	2.78373	0.0678702	10.3448	0	0.763359	0	3.62903	0	0	18.1818	0	0	0.0621891	0.534759	0	0	0	0.442478
NPC1L1	0.359066	0.1443	0	0.0786576	0.0771605	0	0	0	0.0740741	0.181159	0	0	0	0	0	0	0.0995685	0	0	0	0.0757002	0	0	0	0	0	0	0	0	0	0	0	0.00678702	0	0.203666	0	0	0	0	0	9.09091	0	0	0	0	0	0	0	0
NPR2	3.2316	2.7417	0.308642	0.603041	3.3179	3.36927	0	1.37615	0.0740741	0	1.31868	0.851064	1.52889	0.850184	2.86624	0.215517	0.165948	0.107296	0	0.0489716	0.378501	0	1.18153	0	0	4.08163	0.628931	0.714286	0.531915	0	2.85714	0.856531	0.128953	10.3448	1.62933	0	0	2.41935	0.104844	0	0	0	0	1.6791	0	0	0	4.25532	0
NPY5R	1.0772	0.577201	0	0	0.308642	0	0	0	0	0	0	0	0	0	0	0	0	0	0	0	0	0	0	0	0	0	0	0	0	0	0	0	0.00678702	0	0	0	0	0	0	0	0	0	0	0	0	0	0	0	0
NR2F2	26.7504	45.0216	6.27572	4.37861	27.4691	6.06469	0	12.844	0.222222	0	18.6813	3.40426	4.04546	2.59651	9.87261	3.66379	0.0331895	0.214592	0.0840336	0	32.324	0	6.87433	27.1698	0.704225	19.3878	45.9119	0	0.531915	27.2727	17.1429	41.1135	0.665128	24.1379	19.1446	0	0	24.5968	0.125813	0.298507	0	0.124378	0	54.1045	0	0	15	55.3191	2.21239
NTF3	3.05206	29.5815	0	0.131096	0.848765	0.404313	0	14.6789	0	0	0.21978	0.425532	1.27182	0.0229779	2.07006	0.215517	0	0	0	0	0.0757002	0	0	3.01887	0	7.14286	0.628931	0	0	4.54545	0	0.214133	0.0271481	0	0.814664	0.763359	0	6.04839	0	0	0	0	0	0	0	0	0	25.5319	0
NTRK2	8.25853	22.2222	0.411523	0.550603	0.308642	11.9272	0	1.14679	0.444444	0.181159	1.31868	14.8936	33.162	5.21599	38.6943	10.1293	0.331895	0.107296	0.168067	0.195886	3.63361	0.240732	0.107411	0.754717	2.11268	8.16327	3.14465	0.357143	1.06383	0	25.7143	1.07066	0.414008	6.89655	1.83299	0	1.12782	1.6129	0.104844	0	0	0.373134	0.966184	0.186567	1.06952	0	0	10.6383	0.884956
NTRK3	4.12926	39.3939	0	0.0524384	0.540123	0.0673854	0	0.229358	0	0	0	0	0.01353	0.0459559	0	0	0	0.107296	0	0	0	0	0.107411	0	0	2.04082	0	0.714286	0	0	2.85714	0	1.31668	0	0.203666	0	0	0.403226	0.0209688	0	9.09091	0	0	2.98507	0.534759	0	0	0	1.32743
NUGGC	0	0	0.102881	0.0262192	0.154321	0	0.551724	0.229358	0	0	0	0	0.0405899	0.0459559	0	0	1.65948	0.214592	1.0084	1.76298	0	0	0	0	0	0	0	0.714286	0	0	0	0	0.0678702	0	0	0	0	0	0.356469	2.38806	0	0	0	0	11.2299	0	0	0	0
NUMBL	18.4919	8.94661	2.05761	2.20241	7.79321	3.36927	0.551724	7.79817	0.148148	0.362319	2.41758	1.2766	0.879448	0.436581	1.75159	0	0.298706	0.429185	0.504202	1.17532	16.654	0.433317	3.86681	4.15094	0	8.16327	6.91824	1.07143	3.19149	4.54545	5.71429	4.71092	1.90037	41.3793	6.72098	3.05344	2.25564	10.8871	0.817782	0.895522	0	0.497512	0.966184	1.99005	1.06952	1.45985	0	10.6383	3.53982
OBP2A	0	0	0	0	0	0	0	0	0	0	0	0	0	0	0	0	0	0	0	0	0.0757002	0	0.322234	0	0	0	0	0	0	0	0	0	0.013574	0	0.814664	0	0	0	0	0	0	0	0	0.746269	0	0	0	0	0
PALLD	46.6786	60.1732	8.02469	2.35973	56.4043	29.3127	0	55.2752	12.2963	32.0652	5.05495	8.93617	0.825328	0.505515	2.07006	0.646552	0.597411	0.107296	0.420168	2.10578	42.7706	3.70727	5.6928	32.4528	5.6338	59.1837	49.6855	4.64286	4.25532	27.2727	8.57143	8.35118	5.76218	31.0345	56.4155	9.92366	10.5263	57.6613	4.00503	1.19403	18.1818	2.98507	1.44928	5.90796	0	0	7.5	63.8298	21.6814
PARD6G	0.5386	3.1746	0.308642	0.131096	1.31173	0.202156	0.137931	5.73394	0	0	0.21978	0	0.0811798	0.183824	0.159236	0.215517	1.36077	0.107296	1.42857	1.61606	1.2869	0	0.966702	5.66038	0	0	4.40252	0.357143	0	31.8182	2.85714	24.197	0.122166	6.89655	0.814664	0	0.37594	1.6129	0.146781	0.597015	0	0.248756	0.483092	5.97015	0.534759	2.91971	0	19.1489	0
PBX4	0.718133	0.577201	1.23457	2.20241	1.46605	0.202156	0.827586	2.98165	0.222222	0.724638	0	0	0.0676498	0.11489	0	0	12.5456	5.90129	7.39496	7.29677	10.4466	0.385171	3.22234	1.13208	0.704225	1.02041	3.14465	1.78571	0	0	0	0	0.38686	0	2.03666	1.52672	2.63158	0.403226	0.629063	6.26866	0	0.497512	2.41546	2.23881	3.20856	0.729927	2.5	6.38298	3.53982
PCDH10	1.0772	1.2987	0	0.131096	0.385802	0.876011	0	0.229358	0	0	1.53846	3.40426	0.717088	2.06801	5.41401	0.431034	0.0331895	0	0	0	0	0.0481464	0.322234	0.754717	0	1.02041	0	0	0	0	0	0	0.0475092	0	0.407332	0	0	2.01613	0.0209688	0	18.1818	0	0	0.373134	0	0	0	0	0
PCDHA2	0.5386	0.1443	0	0.0262192	0.385802	0.0673854	0	0.229358	0	0	0	0	0.01353	0.0459559	0	0	0	0	0	0	0	0	0	0	0	0	0	0	0	0	0	0.214133	0.00678702	0	0	0	0	0.806452	0	0	0	0	0	2.301	0	0	0	0	0
PCDHA3	0.5386	0.1443	0	0	0.231481	0.0673854	0	0	0	0	0	0	0	0	0	0	0	0	0	0	0	0	0	0	0	1.02041	0	0	0	0	0	0	0	0	0	0	0	0.806452	0	0	9.09091	0.124378	0	1.92786	0	0	0	0	0
PCDHA4	0.179533	0	0	0	0.0771605	0	0	0	0	0	0	0	0.01353	0.0229779	0	0.215517	0	0	0	0	0.0757002	0.0481464	0.107411	0	0	0	0	0	0	0	0	0	0.0271481	0	0.407332	0	0	0	0	0	0	0	0	1.61692	0	0	0	0	0.442478
PCDHA5	0	0	0	0	0	0	0	0	0	0	0	0	0.01353	0.0229779	0	0	0	0	0	0	0	0	0	0	0	0	0	0	0	0	0	0	0	0	0	0	0	0	0	0	0	0	0	0.310945	0	0	0	0	0
PCDHA6	0.179533	0	0	0	0.154321	0	0	0	0	0	0	0	0	0	0	0	0	0	0	0	0.0757002	0	0	0	0	0	0.628931	0	0	0	0	0	0	0	0.203666	0	0	0.403226	0	0	0	0	0	0	0	0	0	0	0
PCDHB10	3.7702	2.0202	0.102881	0.0786576	1.46605	1.68464	0	0.229358	0	0	2.85714	0.851064	0.920038	1.67739	2.70701	0.215517	0.0331895	0	0	0	0.0757002	0.0481464	0.107411	0.754717	0.704225	5.10204	3.14465	0	0	0	0	2.56959	0.0542962	3.44828	0	0	0	4.43548	0	0	9.09091	0.124378	0	1.36816	0	0	0	0	0
PCDHB14	4.8474	2.0202	0.102881	0.498165	2.85494	2.49326	0	0.688073	0	0	3.51648	0.851064	0.906508	1.28676	1.27389	0.215517	0	0	0	0	0.681302	0	1.28894	1.13208	0	11.2245	5.03145	0	0	4.54545	0	1.71306	0.0475092	3.44828	2.03666	0	0	2.82258	0	0	18.1818	0	0	1.43035	0	0	0	2.12766	0
PCDHB2	3.05206	0.2886	1.02881	0.367069	1.23457	3.63881	0	1.14679	0.148148	0	2.1978	1.2766	1.29888	2.52757	4.14013	0.431034	0.0331895	0	0	0.0489716	0.227101	0	0.429646	0.377358	0	4.08163	1.25786	0	0	9.09091	0	0.642398	0.0610832	0	1.222	0	0	2.82258	0	0	9.09091	0	0	0.870647	0	0	0	4.25532	0.442478
PCDHB4	7.0018	2.4531	0.205761	0.65548	3.3179	3.2345	0	1.37615	0	0	2.1978	6.80851	1.96185	2.25184	4.61783	0.215517	0.066379	0	0	0	1.5897	0	0.644468	0.377358	0	8.16327	0.628931	0	0	4.54545	2.85714	0.428266	0.0882313	0	2.24033	0	0	8.46774	0.0419375	0	9.09091	0	0	1.43035	0	0	0	2.12766	0.884956
PCDHB9	2.693	3.4632	0	0.209754	2.62346	1.28032	0	0	0	0	1.53846	1.2766	0.744148	1.05699	2.2293	0.215517	0.132758	0.107296	0	0	0.1514	0	0.214823	0	0	2.04082	0	0	0	0	0	1.49893	0.0542962	0	0.610998	0	0	4.03226	0.0209688	0	0	0	0	1.49254	1.06952	0	0	2.12766	0
PCDHGA1	0	0	0	0	0	0	0	0	0.0740741	0	0	0	0.01353	0	0	0	0	0	0	0	0	0	0	0	0	0	0	0	0	0	0	0	0.00678702	0	0	0	0	0	0	0	0	0	0	0	0	0	0	0	0
PCDHGA12	1.79533	0.4329	0	0.0524384	1.77469	1.01078	0.137931	0	0.148148	0	0.43956	0	0.608849	0.367647	1.59236	0.215517	0	0	0.0840336	0	0.1514	0	0	0	0	0	0	0.357143	0	0	0	0.428266	0.176463	0	0	0	0	0.806452	0.0209688	0	0	0	0	0.870647	0	0	0	0	0.884956
PCDHGA7	0.897666	0.1443	0	0.0524384	0.771605	0.0673854	0	0	0.0740741	0.181159	0	0	0.17589	0.160846	0.159236	0	0	0	0	0.0979432	0.0757002	0	0.107411	0.377358	0	1.02041	0	0	0	0	0	0	0.0203611	0	0	0	0	0.403226	0	0	0	0.124378	0	0.186567	0	0	0	0	0
PCDHGB1	0.179533	0.2886	0	0.0262192	0.308642	0.134771	0	0	0	0	0.21978	0	0.0947098	0.11489	0.318471	0	0	0	0	0	0	0	0.107411	0	0	0	0.628931	0	0	0	0	0	0	0	0	0	0	0	0	0	0	0	0	0.186567	0	0	0	0	0
PCDHGB2	0.179533	0	0	0.0524384	0.308642	0.0673854	0	0	0	0	0	0	0.01353	0.0229779	0.318471	0	0	0	0	0	0	0	0	0	0.704225	0	0	0	0	0	0	0	0.0339351	0	0	0	0	0	0	0	0	0	0	0.186567	0	0	0	0	0
PDE1A	3.2316	13.4199	0	0.996329	2.9321	0.404313	0	5.9633	0	0	0.21978	0	0.0270599	0	0.159236	0	0.0331895	0	0	0	0.1514	0	4.18904	3.77358	0	4.08163	4.40252	0	0	13.6364	17.1429	25.6959	0.0610832	31.0345	3.46232	0	0	2.82258	0	0	0	0	0	0.124378	0	0	2.5	8.51064	0
PDE2A	0.897666	13.1313	0.205761	0.0786576	1.08025	0.404313	0.137931	0	1.33333	2.53623	34.5055	3.40426	0.18942	1.33272	2.86624	0.215517	0.232327	0.107296	0.336134	0.0979432	0.0757002	0.770342	0.107411	0.377358	3.52113	1.02041	0	1.42857	1.06383	0	0	41.5418	0.359712	0	0	2.29008	1.50376	5.24194	0.356469	0.298507	0	0.248756	0.966184	10.8831	1.60428	0	5	0	0.442478
PDGFD	7.0018	0.1443	0.102881	0.235973	0.925926	0	0.413793	2.75229	0.0740741	0.181159	5.93407	3.82979	0.0541199	0.0919118	0.159236	0.215517	0.398274	0.107296	3.02521	5.68071	0.378501	0.144439	0.214823	1.88679	0.704225	0	1.25786	0.357143	0	22.7273	14.2857	4.28266	14.3546	24.1379	1.222	0	0.37594	2.01613	12.6651	10.7463	9.09091	0	0	0.248756	3.20856	0.729927	0	4.25532	22.1239
PDGFRB	27.6481	65.9452	0.102881	0.445726	19.4444	0.539084	0.413793	0.917431	0.444444	0.181159	0.43956	0	0.10824	0.206801	0.159236	0.431034	0.0331895	0.107296	0.252101	1.17532	0.832702	0.0481464	0.322234	0	0.704225	14.2857	0	0	0	4.54545	65.7143	0.642398	1.53387	6.89655	2.24033	0	0	27.0161	4.55022	1.49254	0	0.621891	0	95.6468	0	0.729927	2.5	0	4.42478
PDIA2	0.5386	0	0	0	0.154321	0	0	0	0	0	0	0	0	0	0	0	0	0	0	0	0	0	0	0	0	1.02041	0	0	0	0	0	0	0	3.44828	0	0	0	0	0	0	0	0	0	0.248756	0	0	0	0	0
PDZD4	0.179533	3.7518	0.205761	0.131096	0.0771605	0.876011	0	0	0	0	0.659341	1.2766	0.17589	0.11489	0.159236	0	0.531032	0.214592	1.09244	2.15475	18.698	0.288878	0.107411	0.377358	0.704225	2.04082	0.628931	0	0	0	2.85714	1.2848	0.190037	0	1.222	0	0	0.403226	3.39694	0.895522	0	0.124378	0.483092	0.497512	1.06952	0	2.5	2.12766	0.442478
PITX1	0.897666	0.2886	0.205761	0.288411	0.154321	0	0	9.17431	0.148148	0	0.21978	0	0.0270599	0	0	0	0	0.107296	0	0.0489716	9.46253	0	0.322234	33.5849	0	2.04082	67.9245	0	0	9.09091	0	0.214133	0.108592	0	4.27699	1.52672	0	0	0.104844	0	72.7273	0.124378	0	0	0	0	7.5	76.5957	0.442478
PKD2	20.6463	15.873	1.33745	2.38595	16.0494	6.26685	0.551724	9.86239	1.18519	0.543478	7.03297	2.97872	1.98891	1.24081	4.93631	1.50862	1.46034	0.965665	1.09244	0.783546	28.0091	2.50361	6.33727	7.92453	11.2676	31.6327	14.4654	6.07143	1.06383	4.54545	17.1429	1.92719	13.384	44.8276	11.2016	3.81679	2.25564	25.4032	1.09038	1.19403	9.09091	1.86567	2.89855	8.02239	2.13904	2.91971	2.5	29.7872	24.3363
PLB1	0	0.1443	0.205761	0.104877	0.231481	0	0	0	0.222222	0	0	0	0.01353	0.160846	0	0	0.199137	0.214592	0.168067	0.0489716	1.5897	2.31103	0.214823	0.754717	9.15493	0	1.25786	5	5.85106	0	0	0	2.20578	0	0.407332	6.87023	15.0376	0	0	0	0	6.46766	0.483092	0.186567	0	0.729927	0	2.12766	5.30973
PLCE1	3.59066	13.7085	12.1399	0.393288	6.6358	0.0673854	0	3.89908	0	0	0.21978	0	0.0405899	0.0689338	0	0.431034	0	0	0	0	9.84103	0	4.7261	8.30189	0	0	22.0126	0	0	4.54545	0	10.7066	0.190037	6.89655	4.68432	0	0	0.806452	0.0209688	0	0	0.124378	0	20.7711	0	0	7.5	25.5319	0
PLCG1	2.33393	3.6075	1.33745	1.44206	1.77469	9.23181	2.2069	2.75229	0.740741	1.63043	8.35165	7.65957	4.70843	5.79044	12.2611	1.50862	6.53833	6.65236	3.86555	3.23213	1.6654	0.337025	1.9334	3.39623	1.40845	4.08163	6.91824	1.42857	1.59574	9.09091	5.71429	8.56531	0.963757	10.3448	3.25866	0.763359	0.37594	2.01613	0.964563	4.47761	0	0.621891	0.966184	1.99005	4.27807	1.45985	2.5	6.38298	3.09735
PLEKHF1	9.69479	3.0303	2.77778	1.57315	11.1883	4.04313	2.34483	5.04587	0.518519	0.543478	4.83516	1.70213	2.19185	2.57353	5.25478	1.07759	11.4504	3.54077	11.9328	19.6376	8.93263	0.288878	5.37057	11.6981	2.11268	15.3061	14.4654	3.21429	0.531915	9.09091	2.85714	4.71092	0.787295	10.3448	11.609	0	3.00752	11.2903	29.4821	13.7313	0	0.248756	1.44928	1.99005	11.7647	0.729927	2.5	23.4043	1.76991
PLXDC2	43.9856	8.36941	1.74897	2.12375	46.5278	26.4151	0.827586	11.4679	7.92593	10.1449	16.044	5.95745	8.40211	6.02022	21.3376	2.15517	0.69698	0.965665	0.92437	0.881489	3.70931	29.947	2.36305	7.92453	52.1127	15.3061	6.28931	35.3571	40.4255	22.7273	22.8571	22.9122	79.0824	51.7241	6.51731	36.6412	58.2707	29.8387	2.13881	0.298507	18.1818	22.1393	29.9517	18.9677	4.27807	3.64964	47.5	25.5319	84.9558
PNLDC1	0	0.1443	0.102881	0.0524384	0	0.269542	0.137931	0	0	0.181159	0	0	0.16236	0.11489	0.636943	0.215517	0.0331895	0	0.0840336	0.0489716	7.41862	0.0481464	0	0	0	0	0	0.357143	0	0	0	0	0.210398	0	0.203666	1.52672	0.75188	0.403226	0.230656	0	0	0	0	0.0621891	0	0	2.5	0	0.442478
PTCHD4	0	0.1443	0.205761	0.0786576	0.0771605	0	0	0	0	0	0.21978	0	0.21648	0.252757	0.796178	0.215517	0	0	0	0.0489716	0.227101	0	0.107411	1.50943	0	2.04082	0	0	0	0	0	0.642398	0.0271481	3.44828	1.01833	0	0	0.806452	0.0209688	0	0	0	0	0	0	0	2.5	2.12766	0
RBFOX3	0	0	0.102881	0.0262192	0.154321	0	0	0	0	0	0	0	0	0	0	0	0	0	0	0.146915	0	0	0	0	0	0	0	0	0	0	0	0	0	0	0.203666	0	0	0	0.650031	0	0	0	0	0	0	0	0	0	0
RFTN2	5.386	2.0202	0	0.0524384	3.3179	1.14555	0	0.229358	0	0	5.27473	2.55319	0.16236	0.183824	0.477707	0.215517	0	0.107296	0	0.0979432	0.302801	0	0	0	0	1.02041	0	0	0	0	0	2.35546	0.0203611	0	0.407332	0	0	3.22581	0	0	0	0	0	2.48756	0.534759	0	0	0	0
RNU4-2	0.718133	0.721501	0.823045	2.25485	0.925926	1.14555	1.24138	1.6055	4.14815	1.26812	0.43956	0.851064	0.920038	1.03401	1.43312	0.215517	1.39396	0	1.17647	0.587659	0.908403	3.12951	2.7927	1.50943	7.04225	2.04082	0.628931	6.07143	4.25532	4.54545	0	0.642398	1.37098	0	1.01833	3.05344	7.14286	0.403226	1.23716	1.49254	0	2.8607	4.83092	0.932836	5.88235	2.91971	0	4.25532	1.76991
SCT	0.359066	0	0.205761	0.0262192	0.154321	2.56065	0.137931	0.229358	0.0740741	0	0.21978	0.425532	1.17711	0.413603	1.11465	0.646552	0.132758	0	0	0.0489716	0.0757002	0.144439	0	0.377358	0	0	0	0	0	0	2.85714	0.214133	0.0814443	0	0	0	0	0.403226	0	0	9.09091	0.124378	0	0	0	77.3723	0	2.12766	0.442478
SOST	0	1.1544	0.205761	0.0524384	0	0.336927	0	0	0	0	0	0	1.15005	0.0919118	1.43312	0.215517	0.0331895	0	0	0	0.1514	0	0	0	0	0	0	0	0.531915	0	0	0	0.013574	0	0	0	0	0	0	0	0	0	0	0	0	0	0	0	0
STARD3	10.9515	11.1111	8.33333	13.9486	8.02469	62.3315	8.68966	17.6606	12.0741	7.97101	31.8681	20.8511	39.4534	54.8024	81.3694	23.0603	14.9353	12.3391	11.5126	11.5573	13.0204	8.6182	13.7487	20.7547	17.6056	11.2245	43.3962	13.5714	17.5532	22.7273	11.4286	25.4818	28.1729	37.931	33.6049	24.4275	33.0827	15.7258	12.3506	9.85075	36.3636	15.9204	18.3575	6.8408	24.0642	17.5182	12.5	59.5745	52.2124
SUSD5	0.179533	9.81241	0	0.262192	0.0771605	0	0.137931	0	0	0	0	0	0	0.0459559	0	0	0.0331895	0.214592	0	0.0489716	0.378501	0	0	0	0	0	0	0	0	0	2.85714	0	0.997692	0	0	0	0	0.403226	0.0629063	0	0	0	0	0	0	0	0	0	0.442478
TMEM130	0.897666	0.2886	0.102881	0.0786576	1.92901	0	0	0	0	0.181159	0.21978	0	0.12177	0.183824	0.159236	0	0.0331895	0	0	0	1.2112	0	0.966702	1.88679	0	0	0	0	0	0	0	0	0.108592	0	3.05499	0	0	0	0.0419375	0.298507	9.09091	0	0	0.0621891	0	0	2.5	0	0
TMEM95	0	0	0	0	0.0771605	0	0	0.229358	0	0	0	0	0.01353	0	0	0	0	0	0	0.0489716	0.227101	0	0.107411	0.377358	0	1.02041	0	0.357143	0	0	0	0	0.00678702	0	0	0	0	0	0	0	0	0	0	0	0	0	0	0	0
TNNT2	1.25673	57.4315	0.823045	1.59937	2.70062	0.134771	0	0	0.0740741	0	0.43956	0	0.18942	0.275735	0.955414	0	0	0	0	0	0.0757002	0	0.75188	1.13208	0	0	0	0	0	0	2.85714	0.214133	0.305416	3.44828	0.407332	4.58015	0	0.806452	0.083875	0	0	0.124378	0	0.0621891	0	0	0	2.12766	0.884956
UNC45B	0	12.4098	0	0	0	0.0673854	0.137931	0	0	0.181159	0	0	0.01353	0.0229779	0	0	0.497843	0.321888	0.252101	0.29383	0	0	0	0	0	0	0	0	0	0	0	0	0.122166	0	0	0	0.37594	0	0.251625	0	0	0.248756	0	0	0	0	0	0	0
WISP2	55.2962	58.5859	0.205761	0.235973	17.284	0.269542	0	0.458716	0.148148	0.181159	0.659341	0	0.1353	0.183824	0.318471	0.215517	0	0	0.0840336	0.0979432	0.227101	0	0.107411	0	0	36.7347	0	0	0	0	8.57143	0.214133	0.950183	3.44828	1.01833	0	0	38.7097	0.104844	0.298507	0	0	0	5.47264	0	0	0	2.12766	0.442478
ABTB1	11.3106	23.088	19.6502	13.0309	10.571	8.08625	16.6897	11.4679	7.11111	10.6884	15.8242	8.51064	3.2066	6.15809	8.43949	1.93966	15.9642	15.2361	13.8655	13.9569	11.7335	26.8657	11.3856	17.7358	12.6761	15.3061	28.3019	11.4286	12.234	18.1818	11.4286	9.85011	17.7888	24.1379	10.5906	16.0305	27.8195	9.67742	14.9298	13.4328	54.5455	27.9851	9.17874	12.5	26.738	18.2482	37.5	46.8085	25.6637
ACTN2	4.3088	8.51371	0	0.0786576	6.48148	0	0.137931	0.229358	0.0740741	0.181159	0	0	0	0	0	0	0	0	0.0840336	0.0489716	0	0	0	0.377358	0	2.04082	0	0	0	0	0	0	0.0542962	3.44828	0	0.763359	0.37594	0	0	0	0	0	0	0.124378	0	0	0	0	0
APOBEC3H	0	0.577201	0	0.0786576	0.154321	0.0673854	0.827586	0.688073	0.888889	0.181159	0	0	0.0676498	0.0919118	0.159236	0	13.9396	1.39485	6.55462	7.68854	0.227101	0.192585	0.644468	0.377358	1.40845	1.02041	1.25786	0.357143	0	0	0	0	0.658341	0	0	3.81679	3.38346	0	3.18725	14.3284	0	0.497512	0	0.0621891	3.20856	0	0	2.12766	2.65487
ART3	0.5386	3.7518	0	0	0.0771605	0	0	0	0	0	0	0	0.0270599	0	0	0	0.0331895	0	0	0	0	0	0	0	0	0	0	0	0	0	0	0	0.0203611	0	0	0	0	0.403226	0	0	9.09091	0.124378	0	0.310945	0	0	0	0	0
ASTN2	3.2316	1.8759	0.308642	0.681699	1.23457	0.134771	0.137931	0.917431	0.37037	1.26812	0.659341	0	0.10824	0.183824	0.159236	0	0.597411	0.751073	0.92437	0.538688	15.4428	0	0.537057	1.88679	0	4.08163	1.25786	0.714286	0	4.54545	5.71429	1.2848	0.278268	3.44828	1.42566	0	1.12782	1.6129	0.230656	0	9.09091	0	0	0.248756	3.20856	0	2.5	4.25532	1.32743
CDH22	0	0	0	0	0	0	0	0	0	0	0	0	0	0	0	0	0	0	0	0	0	0	0	0	0	0	0.628931	0	0	13.6364	0	1.07066	0.013574	0	0.203666	0	0	0	0	0	0	0	0	0	0	0	0	0	0
CNOT6L	5.386	5.91631	6.68724	11.72	4.62963	18.5984	13.3793	16.7431	8.51852	8.51449	23.956	13.617	7.34677	7.46783	18.949	3.87931	27.3482	18.9914	37.1429	29.9216	17.4111	9.62927	13.8561	23.0189	21.831	6.12245	32.7044	10.3571	19.1489	27.2727	0	8.77944	18.3317	10.3448	22.6069	12.9771	25.188	7.25806	32.7532	25.6716	27.2727	21.5174	8.69565	3.9801	16.5775	21.1679	22.5	46.8085	34.5133
COL11A2	0.179533	0.2886	0	0.0524384	0.0771605	0.943396	0	0.458716	0	0.181159	0.659341	0.425532	0.378839	0.206801	0.477707	0.431034	0.066379	0	0	0	0.0757002	0.0481464	0	0	0	0	0.628931	0	0.531915	0	0	0.214133	0.0950183	0	0.814664	0	0	0	0.0419375	0	0	0	0	0.124378	1.60428	0.729927	0	0	0
COL9A3	1.6158	0	0.411523	1.15364	0.154321	1.61725	3.44828	2.75229	0	0.181159	5.27473	2.12766	0.12177	0.0229779	0.477707	0	0.132758	0	0	0	0.832702	0.337025	0.107411	0.377358	0	2.04082	1.25786	0	0	4.54545	0	1.2848	0.746573	3.44828	0.610998	0.763359	3.00752	1.6129	0.0209688	0	0	0	0	0	19.7861	2.91971	0	0	3.09735
CXCR4	2.693	0.865801	1.85185	3.09386	1.23457	5.72776	93.2414	4.81651	4.88889	28.2609	14.5055	6.38298	3.85604	2.68842	5.41401	1.2931	93.3621	84.3348	93.6134	86.3859	3.48221	55.0794	3.7594	0.377358	63.3803	0	0.628931	41.4286	52.6596	68.1818	2.85714	4.06852	25.8518	13.7931	10.5906	91.6031	92.1053	4.03226	75.2359	97.6119	9.09091	84.204	28.0193	4.97512	74.3316	96.3504	20	8.51064	57.0796
DNAJB1	49.1921	17.0274	49.0741	54.4835	26.0802	24.4609	12.5517	60.0917	30.8148	36.5942	19.7802	20.8511	20.7414	22.4724	48.2484	2.58621	25.8878	23.4979	32.8571	23.7512	52.9902	11.4588	49.9463	58.8679	23.2394	23.4694	61.6352	35.3571	20.7447	18.1818	62.8571	17.5589	46.878	65.5172	62.1181	28.2443	30.8271	22.9839	16.1459	11.6418	36.3636	29.602	14.4928	10.7587	31.5508	10.9489	20	76.5957	63.7168
ERO1B	8.07899	4.6176	4.62963	4.61458	5.09259	5.39084	8.82759	6.65138	4.59259	4.71014	5.49451	6.38298	5.34434	4.91728	14.0127	0.215517	6.73747	9.65665	8.23529	7.78648	4.61771	3.08137	6.22986	9.43396	3.52113	5.10204	13.8365	6.42857	5.31915	27.2727	5.71429	7.49465	4.92059	10.3448	19.9593	10.687	13.1579	2.82258	6.81485	5.07463	27.2727	3.35821	4.83092	5.84577	28.877	17.5182	5	27.6596	7.9646
GABRP	0	0	0.308642	0.235973	0	1.21294	0	0.458716	0	0	0.21978	0	0.21648	0.0229779	0.318471	0.215517	0	0	0	0	3.02801	0	0.107411	20.7547	0	0	62.2642	0	0	0	0	0	0.013574	0	5.49898	0	0	0	0	0	0	0	0	0	0	0	5	25.5319	0
GPR155	1.43627	4.0404	3.39506	1.38962	3.00926	2.22372	4	9.17431	0.740741	1.26812	2.1978	1.2766	1.50183	2.02206	4.14013	0.431034	12.6452	16.5236	7.56303	8.76592	2.80091	7.70342	4.61869	9.0566	7.04225	19.3878	4.40252	32.8571	7.44681	9.09091	2.85714	4.06852	3.60391	10.3448	2.85132	7.63359	17.2932	8.87097	3.06144	8.35821	9.09091	20.1493	0.966184	2.61194	29.9465	5.10949	5	34.0426	1.76991
GZMK	0	0	0.205761	0.104877	0.154321	0.202156	3.03448	0.458716	0.37037	4.52899	0.879121	0.425532	0.257069	0.229779	0.318471	0.215517	16.0305	8.15451	78.0672	25.857	0.0757002	1.10737	0.322234	0	1.40845	0	0.628931	1.07143	1.59574	0	0	0.214133	0.475092	0	0.814664	3.05344	6.39098	0.403226	4.82281	4.77612	9.09091	2.61194	0.966184	0	7.48663	0.729927	5	0	0.442478
HIST1H2BD	0.5386	0.721501	0.925926	4.24751	0.540123	1.41509	0.827586	2.98165	0.222222	0.543478	1.75824	0.425532	0.744148	1.1489	3.66242	1.2931	0.464653	0.214592	0.420168	0.440744	35.5791	0.144439	2.57787	4.5283	0	0	19.4969	0.357143	0.531915	27.2727	0	0.428266	1.50672	10.3448	5.49898	2.29008	1.8797	2.41935	0.629063	0	9.09091	0.870647	0	0.808458	2.6738	2.18978	17.5	12.766	2.21239
HIST1H2BE	0	0	0	0	0	0.0673854	0	0	0	0	0	0	0	0	0	0	0	0	0.0840336	0	0.0757002	0	0	0.377358	0	0	0.628931	0	0	0	0	0	0	0	0	0	0	0	0.0209688	0	0	0	0	0	0	0	0	2.12766	0
HSPA1A	47.5763	48.4848	38.3745	49.5018	28.0864	24.3935	2.34483	60.5505	19.4074	27.1739	34.0659	21.7021	25.8558	35.2711	47.6115	6.46552	11.1517	4.18455	5.46218	5.68071	60.6359	16.4661	38.9903	70.9434	32.3944	46.9388	77.3585	46.4286	19.6809	77.2727	20	27.409	74.9966	44.8276	46.8432	39.6947	30.8271	35.4839	5.17928	7.76119	63.6364	32.5871	15.942	21.5796	13.9037	8.0292	25	85.1064	81.4159
HSPA1L	0.5386	0.721501	0.308642	0.943891	0.308642	0.471698	0.413793	0.229358	0.666667	1.08696	0.43956	0	0.608849	0.850184	0.796178	0	0.862927	1.71674	0.840336	0.979432	4.69341	1.10737	0.429646	1.13208	0	0	1.88679	1.07143	0	0	0	1.07066	1.45242	3.44828	0.610998	0.763359	0	0.403226	0.964563	1.49254	0	1.1194	0.483092	0.621891	0	0	0	2.12766	1.32743
ITK	0	0	0.102881	0.183534	0.0771605	0.202156	1.37931	0.229358	5.92593	14.4928	0.21978	0.425532	0.14883	0.0459559	0.159236	0	26.7839	30.1502	15.9664	16.9442	0.1514	0.674049	0.322234	0	4.22535	0	0	2.14286	0	0	0	0	0.563323	0	0.610998	0	6.76692	0.806452	10.086	14.3284	0	1.1194	0.966184	0.0621891	2.13904	0.729927	0	2.12766	1.32743
ITPR1-AS1	0.179533	0.865801	0.411523	0.839014	0.694444	0.202156	0	0.458716	0	0.181159	0.43956	0	0.0811798	0.0919118	0.636943	0	0.165948	0	0	0.0489716	0.454201	0.192585	0.966702	0.377358	0	0	0	0	0	0	0	0	0.162889	0	0.407332	0.763359	0.75188	1.20968	0.083875	0	0	0	0	0.497512	0	0	2.5	2.12766	0
ITPRIPL1	0	0.865801	0	0	0.154321	0.0673854	0.137931	2.75229	0.0740741	0.181159	0.43956	0.425532	0.0270599	0.0229779	0	0	2.98706	0.321888	2.52101	2.25269	0	0.0481464	0.214823	6.79245	0.704225	0	1.88679	2.5	0	0	0	0	0.0746573	3.44828	1.222	1.52672	1.8797	0.806452	1.76138	2.98507	0	0	0	0.0621891	1.06952	0	0	4.25532	0
KCNB1	0.179533	0.1443	0	0	0.231481	0	0	0	0	0	0	0	0.01353	0	0	0	0	0	0	0	4.76911	0	0	0	0	0	0	0	0	0	0	0	0	0	0.203666	0	0	0	0	0	0	0	0	0.435323	0	0	0	0	0
KCNK3	1.0772	8.94661	0.102881	0.812795	4.47531	0	0	0.458716	0.222222	0	0	0	0.18942	0.11489	0.636943	0.215517	0	0	0	0.0489716	0.1514	0	0.537057	0	0.704225	2.04082	0.628931	0	0	0	0	0.428266	0.488666	0	0.814664	0	0	0.403226	0.146781	0	27.2727	0	0	64.3657	0	0	0	0	0.884956
KIF1A	0	0	0	0.0262192	0	0	0	0	0	0	0	0	0	0	0	0	0.0331895	0	0	0	0	0	0	0.377358	0	0	0	0	0	0	0	0.214133	0.00678702	3.44828	0	0	0	0	0	0	63.6364	0	0	0.0621891	0	0	0	0	0
LINC00968	7.36086	0	0.102881	0	18.6728	0	0	0.688073	0	0	0	0	0	0	0	0	0	0	0	0	0.1514	1.39624	0.107411	0	1.40845	0	0	0.357143	1.06383	0	0	0	1.66282	0	0	1.52672	1.50376	0.403226	0.0419375	0	0	1.61692	0.483092	0.0621891	0	0	0	0	3.53982
LSMEM1	1.79533	0.2886	1.02881	0.97011	1.00309	0.336927	0	0.229358	0.148148	0.181159	0.43956	0.851064	0.17589	0.436581	1.11465	0.215517	0.165948	0	0	0.146915	0.454201	0.192585	0.537057	1.13208	0.704225	0	1.25786	0	0.531915	0	0	0.214133	0.481879	0	2.85132	0.763359	0.37594	0.806452	0.146781	0	0	0	0	0.124378	1.06952	0	5	6.38298	0
LURAP1	1.6158	4.1847	0	0.419507	0.0771605	2.89757	0.137931	3.44037	2.2963	0.362319	1.75824	0.425532	0.608849	1.10294	3.18471	0	0.0331895	0	0	0	4.01211	0	1.28894	4.5283	0.704225	7.14286	1.88679	2.14286	0	0	0	1.71306	1.18094	0	3.66599	0	0	2.01613	0.083875	0	0	0.124378	0	0.497512	0	0	0	14.8936	3.9823
MYH7B	0.179533	0	0	0.262192	0.0771605	0	0	0	0	0.362319	0	0	0.01353	0.0229779	0	0	0.0331895	0.107296	0.0840336	0	0.302801	0.0481464	0.107411	0	0	0	0	0	0.531915	0	0	0	0.162889	0	0	0	0	0	0	0	0	0	0	0	0	0	0	0	0
P2RX2	3.41113	0	0	0	1.31173	0	0	0	0	0	0	0	0	0.0229779	0	0	0	0	0	0	0	0	0.322234	0	0	0	0	0	0	0	0	0	0.0271481	0	0	0	0	0	0	0	0	0	0	0.0621891	0	1.45985	0	0	0
PBXIP1	21.0054	44.3001	16.9753	29.6277	9.87654	11.3881	21.3793	30.2752	20.0741	23.7319	9.23077	6.80851	4.61372	10.3401	17.1975	4.9569	55.3269	42.7039	42.9412	31.1949	27.6306	5.2961	26.9603	25.6604	12.6761	54.0816	36.478	9.28571	11.1702	59.0909	31.4286	19.7002	18.006	17.2414	26.0692	20.6107	18.0451	25	17.7815	31.6418	45.4545	12.4378	1.93237	23.1965	66.8449	19.708	12.5	40.4255	25.2212
PLN	1.25673	75.7576	0.102881	0.209754	0.617284	0.0673854	0	0	0.0740741	0.181159	0.21978	0	0.12177	0.0919118	0	0	0.0995685	0	0.0840336	0.0489716	0.0757002	0.0481464	0.214823	0	0	42.8571	0	0	0	0	0	0	0.447944	0	0.407332	0	0	2.01613	0.0419375	0.298507	0	0.248756	0	0.435323	0.534759	0	0	0	0.442478
PPP1R1A	0.359066	4.0404	0	0.0262192	0	0	0	0	0	0	0	0	0	0	0.159236	0	0.0331895	0	0	0	0.302801	0	1.39635	1.50943	0	3.06122	12.5786	0	0	4.54545	0	0	0.00678702	0	5.90631	0	0	0	0.0209688	0	27.2727	0	0	0	0	0	0	2.12766	0
SLC4A3	0.359066	0	0.102881	0.0262192	0.308642	0	0.137931	2.52294	0	0	0	0	0	0	0	0	0	0	0	0	1.1355	0	0.214823	0.754717	0.704225	0	0.628931	0	0	4.54545	2.85714	0	0.0203611	6.89655	1.01833	3.05344	4.88722	0	0.0209688	0	9.09091	0.124378	0	0	0	10.9489	2.5	2.12766	0
ADAM33	22.2621	15.5844	0.102881	0.0262192	4.32099	0	0	0	0	0	0.43956	0	0	0	0	0.215517	0	0	0	0	0.1514	0	0	0	0	18.3673	0	0	0	0	0	1.92719	0.169676	0	0.203666	0	0	5.64516	0	0	0	0	0	1.61692	0	0.729927	0	0	0
APOBEC2	0.897666	0.577201	0.411523	0.183534	0.694444	0	0.137931	0.458716	0	0	0	0	0	0.0229779	0	0	0.066379	0	0	0	0.0757002	0	0.107411	0	0	0	0	0	0	0	0	0	0.013574	0	0	0	0	0	0.0209688	0	9.09091	0	0	0	0	0	0	2.12766	0
C1orf64	0	0	0	0.0262192	0	0.808625	0	0	0	0	0.43956	1.70213	0.378839	0.0919118	0.159236	0	0	0	0	0	0.0757002	0	0	0	0	0	1.88679	0	0	40.9091	0	0.214133	0.00678702	0	0.407332	0	0	0	0	0	0	0	0	0	0	0	0	0	0
CABP1	0.359066	11.6883	0	0	0.0771605	0	0	0	0	0	0.21978	0	0.0270599	0	0	0	0.0331895	0	0.0840336	0	0	0	0	0	0	0	0	0	0	0	0	0	0.0407221	0	0	0	0	0	0.0419375	0	0	0	0	0.435323	0	0	0	0	0
CAMK1D	2.693	5.91631	0.514403	9.38647	0.694444	10.5121	21.3793	19.7248	2.88889	3.26087	6.81319	8.08511	3.42308	3.19393	9.55414	0.862069	6.07368	8.3691	4.70588	4.50539	33.081	5.10351	13.7487	40.3774	28.8732	13.2653	65.4088	25.7143	19.1489	9.09091	2.85714	3.42612	28.8584	10.3448	44.8065	45.8015	42.1053	4.83871	4.94863	2.38806	45.4545	18.2836	5.31401	8.83085	9.62567	2.91971	20	68.0851	50.885
CHRNA1	0	0.1443	0.102881	0	0	0	0	0	0	0	0	0	0.01353	0	0	0	0.066379	0	0.0840336	0.0489716	0	0	0	0	0	0	0	0	0	13.6364	0	0	0.264694	0	0	0.763359	0	0.403226	0	0	0	0	0	0	0	0	2.5	0	0.442478
COL7A1	1.25673	2.0202	0.102881	0.471945	0.848765	0.134771	0	16.7431	0.148148	0.181159	0	0	0.0270599	0.0459559	0.159236	0	0.0331895	0	0	0	0.908403	0.0481464	0.644468	10.9434	0	3.06122	4.40252	0	0	0	2.85714	0	0.298629	6.89655	0.610998	0.763359	0.37594	2.82258	0.0209688	0	0	0.124378	0	2.36318	0	0	0	48.9362	0.442478
CPT1B	0	0.721501	0	0.419507	0.0771605	0.336927	0.275862	1.14679	0.148148	0.362319	0	0	0.284129	0.0689338	0.796178	0	0.597411	0.429185	0.420168	0.685602	1.74111	0.288878	0.322234	1.50943	0.704225	1.02041	4.40252	1.78571	0	0	0	0.214133	2.19221	0	2.24033	2.29008	0.75188	0	0.3355	0.298507	0	0.746269	0	0.0621891	0.534759	1.45985	2.5	4.25532	3.9823
CYP26B1	1.43627	1.443	0	0.0786576	0.231481	6.469	0	0	0.148148	0	0.21978	1.70213	0.365309	0.0459559	0	0	0.0331895	0	0	0	0	0.0481464	0	0	0	1.02041	0	0	0	4.54545	22.8571	0	0.0271481	17.2414	0	0	0	1.6129	0.0209688	0	0	0	0	0	0	0	0	0	0
DDO	0.359066	0.865801	0.102881	0.104877	0.617284	0.808625	0	0	0.222222	0	0.21978	1.2766	0.243539	0.436581	0.636943	0.431034	0	0	0.168067	0.146915	1.514	0.240732	0.107411	0.377358	0.704225	1.02041	0.628931	0.357143	1.06383	0	0	0.428266	8.07656	0	0.610998	0	1.12782	0.403226	0.0209688	0	0	0.621891	0.483092	0.373134	0.534759	0	0	0	8.40708
DGCR5	0	0	0	0.0262192	0	0	0	0.688073	0	0	0	0	0	0.0229779	0	0	0	0	0	0	0	0	0.107411	0	0	0	0	0	0	0	0	0	0.00678702	0	0	0	0	0	0	0	0	0	0	0	0	0	0	0	0
EDN2	0	0.1443	4.52675	0.367069	0	1.54987	0	2.75229	0	0	0	0	2.62481	11.5809	17.5159	3.66379	0.066379	0.107296	0	0	0.984103	0	0.644468	3.39623	0.704225	0	13.2075	0.357143	0	0	0	0.642398	0.31899	0	4.07332	0	0	0	0.104844	0	0	0.124378	0.966184	0	0	0.729927	0	2.12766	0.442478
FER1L4	0	0	0	0.209754	0	0.134771	0.137931	0.229358	0	0	0	0	0.01353	0.0229779	0	0	0	0	0	0	3.78501	0	0.75188	2.64151	0	0	5.03145	0	0	0	0	0.428266	0.305416	3.44828	0.814664	0	0	0	0	0	0	0	0	0	14.4385	0.729927	0	2.12766	0.442478
FGF11	0.359066	0	0.205761	0.183534	0.154321	0.0673854	0	0.917431	0.148148	0	0.879121	0	0.01353	0	0	0	0.331895	0	0	0.0489716	0.0757002	0.144439	0.214823	3.01887	0	1.02041	1.25786	0	0.531915	4.54545	0	0	0.264694	0	1.62933	0	1.12782	0	0.0629063	0	0	0.124378	0	0	0	0	0	6.38298	0.442478
FOXD2-AS1	0.179533	0.577201	0.205761	0.235973	0.154321	0.0673854	0	0.917431	0	0	0	0	0	0.0229779	0.159236	0	0.597411	0.321888	0.252101	0.391773	0.908403	0.240732	0.214823	1.88679	0.704225	0	2.51572	0	0.531915	0	0	0.214133	0.393647	0	0.203666	0	0	2.41935	0.398406	0	0	0.373134	0.483092	0.621891	1.06952	0	0	4.25532	0.884956
GATS	1.97487	0.721501	1.13169	1.31096	1.23457	0.673854	0.275862	1.37615	0.296296	0	1.75824	0.425532	0.284129	0.183824	0.955414	0.431034	0.896117	0.858369	1.68067	1.46915	25.8895	0.288878	2.14823	5.66038	1.40845	0	11.9497	0.357143	0	9.09091	0	1.2848	0.685489	3.44828	4.68432	0	1.50376	0.403226	1.57266	1.19403	9.09091	0.248756	0.483092	1.49254	1.06952	0.729927	2.5	14.8936	0
HSF4	9.69479	5.48341	1.13169	7.89198	4.08951	0.74124	0.275862	5.9633	0.444444	0.362319	1.0989	0	0.392369	0.482537	1.11465	0.215517	0.962496	1.07296	0.168067	0.0489716	3.86071	0.433317	3.65199	4.5283	0	9.18367	16.9811	0.357143	0	0	14.2857	0.642398	0.848378	0	3.86965	1.52672	0	1.6129	0.146781	1.19403	18.1818	0.373134	0	0.808458	4.81283	0.729927	0	19.1489	0.884956
HSPA7	0	0	1.02881	0.157315	0.0771605	0.269542	0.827586	0.229358	0.0740741	0	0.21978	0	0.20295	0.0689338	0.636943	0	0.066379	0.107296	0.252101	0.195886	0.0757002	2.11844	0.75188	1.50943	7.74648	0	0	20	3.7234	0	0	1.71306	0.699063	0	0.610998	1.52672	15.0376	0	1.53072	0.298507	0	8.08458	0.966184	0	1.06952	0.729927	0	0	0.884956
HTR1F	0	0.4329	0	0.0262192	0.0771605	0.0673854	0	5.73394	0.0740741	0	0	0	0.0405899	0	0	0	0.066379	0	0	0	0.378501	0	0.75188	5.66038	0	0	1.88679	0	0.531915	4.54545	0	0	0.0542962	0	1.83299	0	0	0	0	0	0	0	0	7.33831	0	0	0	2.12766	0
IL12A	0.179533	0	0.308642	0.419507	0	2.96496	1.10345	0.917431	0.296296	0	1.97802	2.55319	4.16723	0.505515	1.59236	0	0.0995685	0.214592	0.252101	0.146915	5.14762	0.0962927	0.214823	0.377358	0	0	0.628931	0.357143	0	0	0	0.642398	0.13574	0	0.814664	0.763359	0.37594	0.806452	0.146781	0.298507	0	0	0	2.61194	2.6738	0	2.5	0	0
KCNT1	0	1.8759	0	0	0	0	0	0	0	0	0	0	0	0	0	0	0.0331895	0	0	0.0489716	0	0	0	0	0	0	0	0	0	0	0	0	0	0	0	0	0	0	0	0	0	0	0	0.124378	0.534759	0	0	0	0
LOC440461	0	0	0	0	0	0.336927	0.413793	0.229358	0.0740741	0.181159	0.21978	0	0.0270599	0.0229779	0	0	0.796548	0	0.92437	0.783546	0.0757002	0	0	0.377358	0	0	0.628931	0	0	0	0	1.2848	0.0339351	0	0	0	0	0	0.440344	0.597015	0	0.124378	0	0	0.534759	1.45985	0	2.12766	0
LY6H	0	0	0	0.104877	0	0.269542	0	0.229358	0	0	2.63736	0	0	0	0.159236	0	0.066379	0	0	0	18.698	0	0.429646	1.13208	0	0	1.25786	0.357143	0	0	2.85714	3.21199	0.0678702	3.44828	0.407332	0	0	0.403226	0.0629063	0	63.6364	0	0	0	0	0	5	0	0
MSC-AS1	3.94973	1.7316	0	0	1.38889	0	0	0	0.0740741	0.181159	0.659341	0	0	0.0459559	0	0	1.39396	0.107296	1.2605	0.783546	0	0.0481464	0.107411	0	0	0	0	0.714286	0	0	5.71429	0.428266	0.0950183	3.44828	0	0.763359	0.37594	1.6129	0.083875	2.08955	0	0	0.483092	0.435323	0	0	0	0	0
MUC13	0	0	0	0.0786576	0	0.0673854	0	0.229358	0	0	0	0	0	0	0	0	0	0	0	0	4.76911	0.0481464	0.214823	0.754717	0	0	30.8176	0	0	0	0	0	0.013574	0	13.442	0	0	0	0.0209688	0	0	0	0	0	0	0	2.5	2.12766	0
NEK9	4.66786	4.9062	4.01235	7.47247	2.85494	5.39084	4	5.73394	3.92593	2.71739	6.37363	3.40426	2.74658	3.23989	11.3057	0.862069	3.18619	3.43348	2.85714	2.98727	20.969	5.97015	7.19656	10.566	8.4507	11.2245	18.239	7.5	7.44681	9.09091	2.85714	3.21199	16.1192	24.1379	14.053	9.16031	13.5338	5.64516	2.62109	4.77612	18.1818	7.83582	3.38164	2.67413	3.20856	6.56934	17.5	31.9149	19.9115
NEURL1B	1.97487	11.8326	0.102881	0.34085	0.848765	2.7628	0	0.688073	0.0740741	0.181159	17.8022	3.40426	12.0552	7.1921	28.5032	6.68103	0.066379	0.107296	0.0840336	0.0979432	16.8055	0.192585	0.644468	1.50943	0	3.06122	9.43396	0	1.06383	0	0	1.49893	0.359712	3.44828	2.24033	0.763359	1.50376	3.22581	0.0419375	0.298507	18.1818	0.124378	1.44928	3.04726	0.534759	0.729927	2.5	36.1702	3.53982
NLGN4X	0.359066	0	0	0.0262192	0.154321	3.7062	0	0	0	0	1.31868	3.40426	3.8831	0.482537	6.21019	1.07759	0	0	0	0	0	0	0.214823	1.50943	0	1.02041	0	0	0	0	5.71429	1.07066	0.00678702	3.44828	0.203666	0	0	0.403226	0	0	0	0	0	0	0	0	0	2.12766	0
[truncated: 8 more columns]
