# Supplementary material for: The aging transcriptome and cellular landscape of the human lung in relation to SARS-CoV-2
Source: Nat Commun. 2021 Jan 4;12:4. doi: 10.1038/s41467-020-20323-9 (PMC7782551; doi:10.1038/s41467-020-20323-9)
Supplement: Supplementary file 14 — Supplementary Data 11 [file 41467_2020_20323_MOESM14_ESM.xlsx]

## Sheet: Sheet1
gene	Adventitial Fibroblast	Airway Smooth Muscle	Alveolar Epithelial Type 1	Alveolar Epithelial Type 2	Alveolar Fibroblast	Artery	B	Basal	Basophil/Mast 1	Basophil/Mast 2	Bronchial Vessel 1	Bronchial Vessel 2	Capillary	Capillary Aerocyte	Capillary Intermediate 1	Capillary Intermediate 2	CD4+ Memory/Effector T	CD4+ Naive T	CD8+ Memory/Effector T	CD8+ Naive T	Ciliated	Classical Monocyte	Club	Differentiating Basal	EREG+ Dendritic	Fibromyocyte	Goblet	IGSF21+ Dendritic	Intermediate Monocyte	Ionocyte	Lipofibroblast	Lymphatic	Macrophage	Mesothelial	Mucous	Myeloid Dendritic Type 1	Myeloid Dendritic Type 2	Myofibroblast	Natural Killer	Natural Killer T	Neuroendocrine	Nonclassical Monocyte	OLR1+ Classical Monocyte	Pericyte	Plasma	Plasmacytoid Dendritic	Platelet/Megakaryocyte	Proliferating Basal	Proliferating Macrophage
A1BG	-0.768384	0.31834	-0.809417	-0.833487	-0.841249	-0.849807	-0.0720158	-0.127442	0.377274	0.971609	-0.539231	-0.801831	-0.924444	-0.834951	-0.748947	-0.982228	0.0819487	-0.00310127	-0.213225	-0.354184	0.578027	0.557988	0.338649	-0.30251	0.438526	-0.79545	-0.837645	0.210907	-0.127064	0.0225517	-0.811236	-0.717534	0.301749	0.301405	-0.685655	1.56582	2.05018	-0.502009	-0.829495	0.0991684	1.78054	-0.378024	-0.210148	-0.147125	3.97285	3.37171	0.708166	0.448957	0.16568
A2M-AS1	-0.19148	-0.0615151	-0.555242	-0.499806	-0.387968	-0.476626	-0.249093	-0.548267	1.6175	2.97207	-0.226241	-0.490274	-0.540075	-0.527764	-0.427776	-0.616069	0.659424	0.240341	3.75613	3.88627	-0.190878	-0.516438	-0.520811	-0.616069	-0.616069	0.590543	-0.24422	0.122981	-0.616069	-0.616069	-0.616069	-0.29956	-0.192723	-0.616069	-0.435446	-0.616069	0.495284	0.456745	0.76626	1.94303	-0.616069	-0.542532	-0.616069	-0.32192	0.016273	-0.616069	-0.616069	0.0129095	-0.223653
ABLIM2	-0.290684	1.67626	-0.368527	-0.304372	0.0493853	-0.358952	-0.239551	-0.317726	-0.473005	-0.473005	1.61013	-0.328959	-0.436365	-0.36411	-0.3652	-0.473005	-0.293246	-0.21876	-0.21699	-0.356964	-0.165503	-0.473005	-0.182127	-0.345266	-0.234618	-0.127588	-0.0472076	-0.352109	-0.112889	1.06567	-0.473005	0.759254	-0.32367	0.694267	-0.197234	-0.473005	-0.345746	-0.200014	-0.430416	-0.371957	5.6817	-0.346696	-0.309474	2.89524	-0.473005	-0.225918	-0.473005	-0.473005	-0.473005
ACER2	-0.2388	-0.57028	-0.380327	-0.279823	-0.285351	1.17155	-0.57028	1.97055	-0.0232163	1.10213	3.8934	0.215396	0.054243	-0.273304	1.78174	-0.172362	-0.447721	-0.57028	-0.57028	-0.57028	0.408098	-0.481385	0.0246738	-0.57028	0.729959	1.31374	-0.57028	-0.57028	-0.57028	-0.57028	-0.57028	-0.174918	-0.282063	-0.57028	0.933866	-0.57028	-0.57028	-0.57028	-0.454133	-0.57028	-0.57028	-0.110991	-0.57028	-0.455458	-0.57028	-0.57028	4.04557	-0.57028	1.06365
ADAMTSL2	2.23221	-0.270488	-0.550016	-0.490761	3.41093	-0.267192	-0.550016	-0.550016	-0.502185	-0.491527	0.159554	0.686448	0.542037	1.75715	2.99727	0.284952	-0.5393	-0.515375	-0.522885	-0.534205	-0.501135	-0.550016	-0.515337	-0.550016	-0.0952912	2.41497	-0.550016	-0.550016	-0.550016	-0.550016	0.372425	-0.342615	-0.409778	0.563275	-0.484261	-0.550016	-0.550016	1.14237	-0.522936	-0.550016	2.38502	-0.550016	-0.550016	0.0121685	-0.550016	-0.550016	-0.550016	-0.550016	-0.264304
ADCY1	-0.346015	0.107175	-0.346015	-0.243085	0.0174812	0.50051	-0.129422	-0.165935	-0.229696	-0.346015	0.344229	-0.0119079	-0.176046	0.141097	1.02925	-0.176801	-0.24178	-0.261772	-0.280036	-0.230665	-0.346015	-0.346015	-0.346015	-0.346015	-0.346015	0.455161	-0.346015	-0.346015	-0.346015	-0.346015	1.89728	-0.00976156	-0.0209556	-0.346015	0.133711	-0.346015	-0.346015	-0.346015	-0.23077	-0.111641	6.79174	-0.346015	-0.346015	-0.346015	-0.346015	-0.346015	-0.346015	-0.346015	0.34881
ADCY5	-0.204889	3.66092	-0.273172	-0.293605	-0.238895	-0.300594	-0.300594	-0.239461	-0.300594	-0.300594	-0.300594	-0.300594	-0.296988	-0.300594	-0.300594	-0.300594	-0.300594	-0.300594	-0.300594	-0.300594	-0.280417	-0.300594	-0.300594	-0.200014	-0.300594	1.60324	0.0346728	-0.300594	-0.300594	5.75706	-0.300594	-0.243519	-0.273459	-0.300594	-0.192025	-0.300594	-0.300594	-0.193119	-0.295005	-0.300594	-0.300594	-0.300594	-0.300594	0.693947	-0.300594	-0.300594	-0.300594	0.266506	-0.300594
ADD1	-0.0688135	0.580942	0.151509	0.0439083	-0.987613	1.3855	-0.532201	0.451367	-1.35442	-1.14007	-0.403191	-0.110084	0.0349096	-0.358625	2.23624	-0.758296	-1.20576	-1.33975	-1.20395	-0.983954	1.49898	-1.33827	-0.275762	-0.22398	-0.589561	0.982181	1.20766	-0.890337	-0.811999	1.90792	-0.095043	0.256655	0.692123	-0.225053	1.4292	-0.453004	0.109594	-0.120698	-0.591924	-0.615567	-0.716283	-1.05666	-1.45881	-0.256534	-0.58397	0.613605	-0.772516	2.34662	1.65247
ADRA2C	-0.286199	1.94928	-0.286199	-0.286199	-0.286199	6.62982	-0.286199	0.157949	-0.286199	-0.286199	0.565004	0.537838	-0.259998	-0.286199	-0.286199	-0.286199	-0.286199	-0.286199	-0.286199	-0.286199	-0.286199	-0.286199	-0.0781983	-0.286199	-0.286199	-0.286199	-0.286199	0.405403	-0.286199	-0.286199	-0.286199	-0.286199	-0.273056	-0.286199	-0.286199	-0.286199	-0.286199	1.27548	-0.286199	-0.286199	-0.286199	-0.286199	-0.286199	0.436371	-0.286199	-0.286199	-0.286199	-0.286199	-0.286199
ADSSL1	-0.292163	-0.276587	-0.570317	-0.0626176	-0.445935	-0.253723	-0.579182	-0.117573	-0.53912	-0.360433	-0.281229	-0.541592	-0.473423	-0.552161	-0.409899	-0.540873	-0.545155	-0.428925	-0.53131	-0.578008	3.22191	-0.509111	-0.162008	0.882423	-0.321081	0.203	2.03325	-0.550531	-0.180079	0.59098	-0.59721	-0.513248	-0.480116	0.304176	0.840234	-0.497438	-0.204124	-0.280998	-0.567063	-0.558194	0.59098	-0.255827	-0.534069	-0.572825	-0.247742	-0.59721	0.0562949	3.5741	-0.308048
AEBP1	2.64135	2.60926	-0.528228	-0.529958	1.7467	0.0825299	-0.442375	-0.137855	-0.461636	-0.386745	-0.244615	0.00583473	-0.304888	-0.327225	-0.0494307	-0.514057	-0.531608	-0.42674	-0.538919	-0.537218	-0.502912	-0.543307	-0.53606	-0.533813	-0.549195	2.90292	-0.549195	-0.549195	-0.527514	-0.549195	1.8964	-0.0866083	-0.486121	2.12129	-0.46618	-0.549195	-0.533871	2.34345	-0.50646	-0.549195	-0.549195	-0.544125	-0.549195	0.528106	0.0393183	0.908644	-0.549195	-0.462471	-0.404912
AFF1	-0.436465	-0.386646	-0.40731	-0.166694	-0.89284	1.37546	-1.09179	-0.341407	-0.661892	-0.86003	0.287666	0.0632588	0.264844	-0.300198	2.74612	-0.75063	-1.0217	-0.887794	-0.949499	-0.952363	1.42979	-0.533465	-0.276467	0.451301	0.485148	-1.20479	2.35377	0.147079	0.135845	-0.919962	-0.462131	-0.0245085	-0.0993118	2.09235	1.48139	0.212496	0.273196	-0.886613	-1.03388	-1.09741	-0.403056	-0.60236	-0.283194	-0.496279	-0.585493	-0.35778	-0.583973	1.22465	0.92809
AGAP7P	-0.291316	-0.291316	1.18526	-0.291316	-0.291316	-0.291316	-0.291316	-0.291316	-0.291316	2.30875	-0.291316	-0.291316	0.0970576	-0.291316	-0.291316	-0.291316	0.185031	-0.291316	0.914763	-0.291316	0.795159	-0.291316	-0.291316	-0.291316	-0.291316	-0.291316	-0.291316	-0.291316	-0.291316	-0.291316	-0.291316	-0.291316	-0.193906	-0.291316	2.63177	-0.291316	-0.291316	-0.291316	-0.291316	-0.291316	-0.291316	-0.291316	-0.291316	-0.291316	-0.291316	-0.291316	-0.291316	-0.291316	6.05928
AGT	0.762304	4.29198	-0.324055	-0.28341	0.317333	-0.341628	-0.341628	-0.341628	-0.328976	-0.341628	-0.341628	-0.341628	-0.341628	-0.337703	-0.287232	-0.341628	-0.341628	-0.341628	-0.341628	-0.341628	-0.17354	-0.333404	-0.323282	-0.277174	-0.341628	0.704103	-0.126782	-0.341628	-0.341628	-0.341628	0.14638	-0.305053	-0.113257	-0.341628	-0.306841	-0.341628	-0.341628	0.278221	-0.341628	-0.341628	1.21112	-0.341628	-0.341628	-0.214163	-0.341628	-0.341628	0.085379	-0.341628	0.640866
AHDC1	0.105801	0.193126	-0.155915	-0.682697	-0.424263	0.473367	-0.893738	-0.0718307	-0.933713	-0.901726	-0.082147	-0.112171	-0.132471	0.185023	2.42765	-0.676952	-0.818671	-0.692789	-0.888002	-0.747766	1.98447	-0.810363	-0.232674	1.14758	-0.551896	0.615009	1.83742	-0.401852	-1.02289	0.193126	-0.258536	0.266035	-0.848582	1.28335	0.58443	-0.818671	-0.469738	0.271579	-0.700334	-0.703457	0.193126	-0.873154	-0.699792	0.091792	-0.808297	-0.241798	0.314728	2.9615	-0.904514
AKT3	-0.115905	0.635509	-0.872595	-0.938687	-0.347506	0.950519	-0.856484	-0.432451	-0.690665	-0.586482	1.12395	-0.0388184	0.0740207	0.355006	3.10079	0.0690741	-0.336858	-0.550282	-0.162504	-0.0821885	-0.749733	-0.699381	-0.675964	-0.650842	-0.521649	1.05939	-1.03881	-0.304441	-0.49194	-1.03881	-0.199531	0.187759	1.78124	0.987036	-0.769592	-0.141871	-0.100143	0.441773	-0.247312	-0.161952	1.63162	-0.326363	-0.754996	-0.107148	-0.410473	-0.609982	-1.03881	0.21118	4.29024
ANKRD37	-0.134358	-0.520098	1.2778	-0.282315	-0.687946	-0.447175	-0.824937	0.475424	-0.707206	0.646296	-0.348918	-0.686952	-0.486587	-0.656099	0.46008	-0.735456	-0.747441	-0.915818	-0.733128	-0.834156	2.91119	-0.894398	-0.31839	0.36719	-0.184821	0.142841	1.89822	-0.701976	-0.463474	0.910857	0.710256	-0.605206	-0.550571	-0.415877	0.555658	0.2184	-0.0794789	-0.58168	-0.867178	-0.667724	0.630016	-0.732276	-0.696859	-0.724591	1.32386	-0.468751	0.335132	1.83704	-0.152861
ANKRD62	-0.193655	-0.0589319	-0.0976024	-0.0957388	-0.0495761	-0.0678287	0.0638986	0.0204807	-0.193655	-0.193655	-0.193655	-0.193655	-0.143127	-0.193655	0.252348	-0.193655	-0.193655	-0.193655	-0.115199	-0.193655	-0.122979	-0.103753	-0.193655	0.158659	0.463832	-0.193655	-0.193655	-0.193655	-0.193655	-0.193655	-0.193655	0.00626614	-0.136626	-0.193655	-0.193655	-0.193655	-0.193655	-0.193655	-0.174078	-0.193655	-0.193655	-0.193655	-0.193655	7.35437	-0.193655	-0.193655	-0.193655	-0.193655	-0.193655
ANTXR2	0.665272	-0.567727	-1.07192	-1.03774	0.855367	-0.71809	-0.348601	-0.002741	1.1199	0.158116	-0.864767	-0.918424	-0.56764	-0.835048	0.0236421	-0.936084	0.565991	-0.51976	-0.536475	-0.629282	-0.535847	-0.177985	-0.208212	-0.311988	1.45447	0.617016	-0.337089	0.886823	-0.631829	-1.21563	0.779918	0.215865	-0.8811	0.50467	-0.321496	3.81133	1.52262	0.675313	-1.07755	-0.23275	-0.308565	-0.272462	2.4959	0.279789	0.0115773	2.13456	-0.716746	0.482708	-0.641692
APOD	1.93555	-0.589743	-0.556037	-0.538745	0.0168115	-0.538263	-0.617106	2.44143	-0.585367	-0.623573	0.0462723	-0.384139	-0.471315	0.128464	0.675586	-0.32041	-0.617348	-0.613511	-0.623573	-0.614388	2.08116	-0.621316	1.03845	0.278823	-0.590553	-0.527881	0.644499	-0.590081	-0.598632	-0.623573	3.26153	1.54518	-0.55547	-0.138513	2.79523	-0.623573	-0.570691	-0.207621	-0.606859	-0.609577	1.08149	-0.611909	-0.600922	-0.606077	-0.573424	-0.623573	-0.0374584	0.374069	-0.499089
ARHGAP10	0.516212	1.60208	-0.685664	-0.365194	0.124178	-0.573712	-0.699554	-0.244257	-0.548054	-0.357032	-0.567724	-0.641532	-0.674449	-0.665908	-0.607131	-0.675706	-0.465046	-0.457614	-0.368923	-0.519526	-0.593754	-0.546252	-0.509777	-0.465158	-0.0232184	-0.295669	-0.506094	0.160949	-0.451113	-0.340953	1.84628	-0.536555	2.53836	2.09477	-0.0810983	0.841914	0.115069	0.0437815	-0.605001	-0.516481	-0.710776	-0.650059	-0.00328918	1.80899	-0.493233	-0.651388	0.306236	0.154766	4.04128
ARHGDIG	0.175506	-0.163721	-0.216192	-0.216192	-0.0197888	-0.216192	-0.216192	-0.216192	-0.216192	-0.216192	-0.216192	-0.216192	-0.216192	-0.216192	-0.216192	-0.216192	-0.204124	-0.216192	-0.216192	-0.216192	-0.188666	-0.216192	-0.177135	-0.0789745	-0.216192	0.525903	-0.216192	-0.216192	-0.216192	-0.216192	-0.216192	-0.138328	-0.211256	3.54547	-0.216192	-0.216192	-0.216192	-0.0695685	-0.216192	-0.216192	6.39521	-0.216192	-0.216192	-0.125738	-0.216192	-0.216192	-0.216192	-0.216192	-0.216192
ARHGEF17	-0.0799699	2.2661	0.153876	0.324716	0.467093	0.0117912	-0.727773	-0.141568	-0.683226	-0.700537	-0.529517	-0.279939	-0.609792	-0.631044	-0.416551	-0.695371	-0.727773	-0.727773	-0.727773	-0.727773	0.54691	-0.713296	0.273446	0.123232	-0.727773	0.346115	0.879682	-0.727773	-0.647803	0.638993	0.131337	-0.180481	-0.593081	2.3828	0.343928	-0.727773	-0.558212	0.24219	-0.702553	-0.727773	0.638993	-0.727773	-0.727773	3.72272	-0.647375	-0.727773	0.0239485	2.47104	-0.594725
ARHGEF25	0.890233	5.08556	-0.397366	-0.407032	0.425713	0.138166	-0.41708	-0.153377	-0.41708	-0.41708	-0.41708	-0.41708	-0.279668	-0.377452	-0.356053	-0.375782	-0.40436	-0.41708	-0.41708	-0.407696	-0.373562	-0.41708	-0.375915	-0.41708	-0.41708	2.32041	-0.41708	-0.41708	-0.41708	-0.41708	0.677918	-0.211915	-0.391069	0.243694	-0.339025	-0.41708	-0.41708	1.05101	-0.376899	-0.41708	1.32496	-0.41708	-0.41708	0.309854	0.197758	-0.41708	-0.41708	-0.00936821	-0.41708
ASIP	-0.221458	-0.221458	-0.221458	-0.215561	-0.169392	-0.130518	-0.221458	-0.221458	-0.204797	-0.221458	-0.221458	-0.221458	-0.181896	-0.12326	0.0292548	-0.221458	-0.213993	-0.221458	-0.221458	-0.221458	-0.221458	-0.18897	-0.221458	-0.221458	-0.06306	-0.221458	-0.0799957	-0.221458	-0.221458	-0.221458	1.70647	-0.221458	-0.13597	1.32975	-0.221458	-0.221458	-0.1369	-0.130762	-0.216742	-0.221458	-0.221458	-0.193482	-0.221458	-0.221458	-0.221458	7.00242	-0.221458	-0.221458	-0.121934
ASPN	1.25079	0.807977	-0.306681	-0.297846	0.564843	-0.297439	-0.304738	-0.299667	-0.312387	-0.312387	-0.300198	-0.288788	-0.311637	-0.288175	-0.285894	-0.312387	-0.312387	-0.312387	-0.312387	-0.312387	-0.312387	-0.312387	-0.30643	-0.291459	-0.312387	4.61093	-0.277508	-0.312387	-0.312387	-0.312387	0.162968	-0.300512	-0.280017	0.0700822	-0.301092	-0.312387	-0.312387	4.76381	-0.307735	-0.312387	-0.312387	-0.312387	-0.312387	-0.146841	-0.312387	-0.312387	-0.312387	-0.194391	-0.189692
ATP10D	0.0467762	-0.632527	-0.301571	-0.619576	0.108439	0.162761	-0.521518	-0.467079	-0.841522	-0.940582	-0.36756	-0.962954	-0.561463	-0.17437	1.12995	-0.958456	-0.652867	-1.1354	-0.864293	-0.770365	-0.44444	-0.612194	-0.520549	0.54011	0.272354	-1.10228	1.51699	-0.653908	-0.332439	2.40507	-0.142973	0.264649	0.525684	2.21286	0.645505	0.0932714	0.994145	0.0077171	-0.843709	-0.33471	2.40507	-0.21778	-0.915899	0.087256	0.109957	-0.415756	-0.79989	2.60272	0.94995
ATP8B2	0.846091	-0.11063	-0.97604	-0.734126	0.447819	0.236351	-0.403354	-0.341182	-0.497623	-0.223871	0.139264	-0.583419	-0.657709	-0.340015	0.493165	-0.677766	0.98381	1.05342	0.14821	-0.0723567	2.13209	-0.931617	-0.28231	-0.279692	-0.326279	0.906941	-0.39575	-0.811279	-0.97604	-0.97604	-0.97604	-0.0869665	-0.838274	2.20555	-0.694168	-0.271719	-0.28231	0.140082	-0.395629	-0.287487	-0.97604	-0.803902	-0.753175	-0.517005	3.71127	0.707648	2.48394	1.96862	-0.97604
B3GAT1	-0.218615	-0.0419155	-0.218615	-0.207913	-0.218615	-0.218615	-0.218615	-0.124997	-0.218615	-0.218615	-0.218615	-0.218615	-0.213092	-0.218615	-0.218615	-0.218615	-0.0289548	-0.174819	-0.081413	0.321089	-0.187716	-0.198963	-0.218615	0.0894424	-0.218615	-0.218615	-0.218615	-0.0728379	-0.218615	-0.218615	-0.218615	-0.218615	-0.215845	-0.218615	1.19462	-0.218615	-0.218615	-0.218615	0.603044	0.390603	7.20277	-0.218615	-0.218615	-0.193231	-0.218615	-0.218615	-0.218615	-0.218615	-0.218615
BARX1	-0.133511	-0.133511	-0.133511	-0.133511	-0.133511	-0.133511	-0.133511	-0.133511	-0.133511	-0.133511	-0.133511	-0.133511	-0.133511	-0.133511	-0.133511	-0.133511	-0.133511	-0.133511	-0.133511	-0.133511	-0.133511	-0.133511	-0.133511	-0.133511	-0.133511	-0.133511	-0.133511	-0.133511	-0.133511	-0.133511	-0.133511	-0.133511	-0.0740647	7.41715	-0.133511	-0.133511	-0.133511	-0.133511	-0.133511	-0.133511	-0.133511	-0.133511	-0.133511	-0.133511	-0.133511	-0.133511	-0.133511	-0.133511	-0.133511
BEGAIN	0.262741	-0.298847	-0.371694	-0.345221	-0.254835	0.0705415	-0.302062	0.78617	4.90096	3.83521	-0.149791	0.0579476	-0.323882	-0.325294	-0.371694	-0.371694	-0.338184	-0.371694	-0.329271	-0.371694	-0.371694	-0.347388	-0.154796	0.00930892	-0.371694	-0.371694	-0.371694	-0.371694	-0.103168	-0.371694	-0.371694	-0.371694	-0.0187866	3.10988	-0.166061	-0.371694	-0.181909	0.035426	-0.361108	-0.371694	-0.371694	1.38642	-0.371694	-0.246115	-0.371694	-0.371694	-0.371694	-0.371694	-0.148318
BEND4	-0.27877	-0.27877	-0.27877	-0.27877	-0.27877	0.17139	0.642661	-0.27877	-0.27877	-0.27877	-0.27877	-0.27877	0.0225141	2.53542	6.45834	-0.27877	-0.204864	-0.039844	-0.0916448	-0.27877	-0.27877	-0.27877	-0.27877	-0.27877	-0.27877	-0.27877	-0.27877	-0.27877	-0.27877	-0.27877	-0.27877	-0.27877	-0.27877	-0.27877	-0.27877	-0.27877	-0.27877	-0.27877	-0.27877	-0.27877	-0.27877	-0.27877	-0.27877	-0.27877	0.912028	1.34663	-0.27877	-0.27877	-0.27877
BHLHE22	2.88936	-0.30502	-0.30502	-0.30502	2.69038	-0.30502	-0.30502	-0.30502	-0.30502	-0.30502	-0.30502	-0.30502	-0.30502	-0.30502	-0.30502	-0.30502	-0.30502	-0.30502	-0.169094	-0.30502	-0.30502	-0.30502	-0.30502	-0.30502	-0.30502	-0.30502	-0.30502	-0.30502	-0.30502	-0.30502	-0.30502	-0.30502	-0.283064	5.27263	-0.30502	2.16447	-0.30502	1.65165	-0.30502	-0.30502	-0.30502	-0.30502	-0.30502	-0.30502	-0.30502	-0.30502	-0.30502	-0.30502	-0.30502
BRSK1	-0.237647	-0.0924114	-0.285758	-0.257653	-0.285758	-0.285758	-0.137908	-0.101369	-0.265908	-0.237211	-0.285758	-0.285758	-0.285758	-0.285758	-0.285758	-0.285758	-0.259076	-0.228252	-0.195681	-0.233265	-0.245186	-0.0277143	-0.199406	-0.285758	-0.285758	0.261137	-0.285758	-0.0943449	-0.285758	-0.285758	-0.285758	-0.113609	0.6982	-0.285758	-0.0674457	-0.0811943	-0.0842705	0.254521	-0.162136	-0.285758	-0.285758	-0.252427	-0.285758	0.0808792	7.16605	0.105451	-0.285758	0.284409	0.662838
BRSK2	-0.36361	4.58137	-0.256774	0.888843	-0.323546	-0.258646	-0.36361	-0.00634616	-0.36361	-0.269548	-0.36361	0.0782823	-0.33551	-0.351679	-0.115573	-0.36361	-0.346377	-0.36361	-0.319978	-0.36361	-0.206389	-0.338611	0.0267836	0.22419	-0.36361	2.81531	0.289501	-0.36361	-0.36361	-0.36361	-0.36361	-0.141244	-0.342466	-0.36361	4.5008	-0.36361	-0.36361	0.683211	-0.36361	-0.36361	-0.36361	-0.29903	-0.36361	-0.29903	-0.36361	-0.36361	-0.36361	-0.36361	-0.36361
BTNL9	-0.44694	-0.423814	-0.379603	-0.414688	-0.452893	2.36799	-0.280915	-0.297325	-0.392765	-0.43631	0.680124	2.14096	3.24064	1.67393	4.64492	1.43511	-0.409128	-0.438661	-0.44272	-0.437445	-0.105203	-0.420982	-0.388671	-0.281823	-0.375474	-0.45738	-0.0916361	-0.415842	-0.209919	-0.45738	-0.45738	-0.146067	-0.381205	0.144206	0.00452997	-0.412988	-0.413656	-0.45738	-0.446406	-0.440021	-0.45738	-0.406749	-0.148353	-0.432065	-0.30189	-0.372485	-0.311997	-0.45738	-0.302991
C10orf10	0.781872	0.795601	-0.610458	-0.107312	0.947757	2.6687	-0.866312	-0.306542	-0.640916	-0.860974	0.780864	1.60971	2.33766	2.59105	2.82529	1.85686	-0.672731	-0.824192	-0.743933	-0.756701	-0.174462	-0.769505	-0.258534	-0.798797	-0.219287	-0.192969	-0.299718	-0.549172	-0.241009	-0.62473	-0.862553	-0.0484216	-0.379641	-0.576892	0.807777	0.0477394	-0.369175	0.0283634	-0.803561	-0.698237	0.0689196	-0.516024	-0.271203	-0.520769	0.272934	-0.525999	-0.780802	-0.809212	-0.195036
C14orf180	0.322122	6.74751	-0.20189	-0.20189	-0.0892841	-0.20189	-0.20189	-0.20189	-0.20189	-0.20189	-0.20189	-0.20189	-0.20189	-0.20189	-0.20189	-0.20189	-0.20189	-0.20189	-0.20189	-0.20189	-0.20189	-0.20189	-0.20189	-0.20189	-0.20189	2.77642	-0.20189	-0.20189	-0.20189	-0.20189	-0.20189	-0.20189	-0.191985	-0.20189	-0.20189	-0.20189	-0.20189	-0.20189	-0.20189	-0.20189	-0.20189	-0.20189	-0.20189	-0.20189	-0.20189	-0.20189	-0.20189	-0.20189	-0.20189
C16orf45	0.770069	1.11298	-0.817996	-0.810019	-0.179435	0.26494	-0.746313	0.714513	-0.425192	-0.48771	0.758789	-0.280992	-0.287501	0.315059	1.3139	-0.444457	-0.775646	-0.743268	-0.661932	-0.615039	0.36987	-0.813886	-0.764426	-0.23096	-0.549543	1.19047	-0.330495	-0.792846	-0.775559	0.07104	2.56314	-0.0656711	-0.788564	2.58263	-0.465557	0.757462	-0.642245	0.248707	-0.626986	-0.621488	3.66789	-0.803567	-0.780388	-0.563665	-0.563698	-0.828173	-0.828173	1.27637	-0.784406
C20orf202	-0.330606	0.437757	-0.330606	-0.237532	0.354162	-0.330606	-0.330606	0.0764857	-0.19913	-0.330606	-0.330606	-0.330606	-0.210533	-0.289822	-0.330606	-0.330606	-0.330606	-0.330606	-0.330606	-0.330606	-0.330606	-0.330606	-0.330606	-0.330606	-0.330606	-0.330606	-0.330606	0.303294	-0.330606	-0.330606	-0.330606	0.429531	1.59682	-0.330606	-0.330606	-0.330606	-0.330606	-0.330606	-0.293388	-0.330606	-0.330606	-0.330606	-0.330606	4.30538	0.618549	-0.330606	-0.330606	-0.330606	5.16693
C2orf40	0.399002	2.84619	-0.43844	-0.398665	0.540143	-0.427257	-0.474517	-0.2835	-0.468023	-0.474517	-0.19514	-0.362602	-0.459097	-0.393941	-0.397739	-0.474517	-0.45415	-0.324016	-0.448733	-0.465931	3.44427	-0.470296	-0.413311	-0.1437	-0.443649	0.106945	-0.0609952	-0.458862	-0.474517	-0.474517	-0.474517	-0.146002	-0.399548	-0.0210689	-0.233478	-0.441057	-0.474517	0.0557247	-0.461649	-0.461433	-0.0760323	-0.469065	-0.474517	0.127919	-0.451077	-0.474517	0.182983	1.67052	-0.319355
C7orf61	-0.145079	0.117902	-0.329902	0.180665	-0.577967	-0.415488	-0.577967	-0.0249426	0.315065	-0.577967	1.01183	1.47411	-0.251734	-0.35635	0.573873	-0.0583147	0.30232	-0.060545	-0.375346	-0.459887	0.152142	0.00248229	0.198999	-0.577967	-0.577967	-0.577967	-0.577967	-0.577967	0.704578	-0.577967	-0.577967	2.0036	-0.234306	-0.577967	0.404186	-0.577967	-0.577967	-0.577967	-0.325169	0.14179	-0.577967	0.0218306	-0.577967	-0.128119	-0.577967	1.18202	5.45	-0.577967	-0.577967
CA3	4.3898	-0.159475	-0.433976	0.826597	4.28454	-0.454518	-0.413691	-0.0953102	-0.493516	-0.388674	-0.493516	-0.493516	-0.462195	-0.480218	-0.401362	-0.36879	-0.474308	-0.493516	-0.493516	-0.493516	0.776964	-0.493516	0.874041	0.598419	-0.493516	0.0970203	0.962397	-0.493516	-0.493516	-0.493516	-0.493516	-0.369592	-0.426743	1.50209	-0.022049	-0.493516	-0.493516	0.206555	-0.384299	-0.493516	-0.493516	-0.493516	-0.493516	-0.493516	-0.184037	-0.493516	-0.493516	-0.493516	0.0186306
CAB39L	2.33172	2.044	-0.653935	-0.522547	2.35764	-0.719566	-0.598488	-0.268303	-0.694944	-0.703495	-0.668048	-0.869771	-0.747361	-0.72214	-0.535707	-0.700219	-0.739216	-0.757221	-0.737549	-0.702821	0.341177	-0.737199	0.158344	0.664084	-0.685095	2.07374	2.59377	-0.682457	-0.800026	0.918228	0.254114	-0.645154	-0.269969	0.486642	1.61376	-0.569496	-0.672598	1.35081	-0.724051	-0.674069	1.51423	-0.690378	-0.869771	-0.339746	-0.519183	-0.774063	-0.541971	0.8041	-0.0575237
CACNA1H	-0.273093	3.14186	-0.297038	-0.296415	-0.305073	-0.308127	-0.329178	-0.185878	-0.306037	-0.329178	-0.26052	-0.329178	-0.329178	-0.321999	-0.279433	-0.329178	-0.277337	-0.329178	-0.302926	-0.313879	0.640401	-0.329178	-0.228514	-0.0934088	-0.109182	-0.0104086	-0.329178	-0.329178	-0.329178	-0.329178	0.563375	-0.329178	-0.301615	-0.329178	-0.0110579	-0.329178	-0.329178	-0.329178	-0.302976	-0.329178	5.35071	-0.329178	-0.329178	2.75979	-0.329178	-0.329178	-0.329178	-0.329178	-0.329178
CALCOCO2	-0.255029	0.919211	-0.772348	0.46735	-0.222494	0.332729	-1.36482	0.159021	-0.912311	-0.68391	0.108078	-0.809818	-0.76562	0.254465	2.09142	-0.871858	-0.973452	-1.39104	-1.34294	-1.28943	-0.238064	-0.362557	-0.490881	0.100018	0.0749893	1.57256	0.908628	-0.852986	0.263711	0.816741	-0.746202	0.463875	1.27559	0.85189	0.605682	-0.643492	0.59704	1.07431	-1.4183	-1.43791	-0.202569	0.417807	-0.724535	-0.3864	-0.48238	-0.331533	-0.746202	2.68909	2.85235
CALD1	1.45729	1.79426	-0.678218	-0.795409	1.39241	0.827321	-0.853907	0.0432939	-0.820553	-0.8383	0.930052	0.815121	0.404353	0.967427	1.52468	0.435744	-0.844755	-0.849355	-0.831704	-0.839483	-0.780608	-0.854328	-0.736313	-0.271845	-0.777516	1.77034	-0.363472	-0.766523	-0.80076	-0.504615	1.67124	1.35746	-0.729139	1.63934	-0.62525	-0.851918	-0.8218	1.76013	-0.83065	-0.824192	1.08961	-0.835601	-0.794312	1.81366	-0.742667	-0.813434	-0.265482	1.02177	-0.586008
CASR	-0.182426	-0.182426	-0.182426	-0.182426	-0.182426	-0.182426	-0.182426	-0.182426	-0.182426	-0.182426	-0.182426	-0.182426	-0.182426	-0.182426	-0.182426	-0.182426	-0.182426	-0.182426	-0.182426	-0.182426	-0.182426	-0.182426	0.778244	-0.182426	-0.182426	-0.182426	-0.182426	-0.182426	-0.182426	-0.182426	-0.182426	-0.182426	-0.182426	-0.182426	-0.182426	-0.182426	-0.182426	7.03035	-0.182426	-0.182426	-0.182426	2.04241	-0.182426	-0.182426	-0.182426	-0.182426	-0.182426	-0.182426	-0.182426
CBLB	0.219662	-0.874808	-0.929352	-0.877342	-0.350519	-0.735162	-0.362086	0.0280013	-1.00689	-0.936375	0.434641	-0.806998	-0.872396	-0.759354	0.0532325	-1.10203	0.00983398	-0.222897	0.887983	0.755293	1.13795	-0.77365	-0.671521	0.130073	-1.12956	-0.00629576	1.27118	-0.068602	-0.974032	0.333557	1.23983	-0.50528	-0.37741	4.16178	1.23475	-0.0538578	-0.268638	-0.26758	0.594949	0.57027	0.333557	-0.514665	-1.16814	-0.655707	-0.319493	-0.233691	-0.380134	2.08826	-0.171711
CBX7	-0.0801804	1.52621	-0.2151	-0.278029	-0.236715	-0.0866466	-0.383058	-0.0921537	-0.353435	-0.0996961	0.338163	-0.858064	-0.7255	-0.201957	1.17508	-0.816291	-0.177096	0.0833884	-0.467998	-0.48879	1.79188	-0.94732	-0.330367	-0.0186909	-0.81374	2.48596	0.0870178	-0.326757	-0.929586	-1.2872	-1.2872	-0.315445	-0.297032	-0.707621	0.287455	-0.645681	-0.402581	-0.135056	-0.811407	-0.333924	3.29672	-0.534613	-1.04361	0.0402772	0.510418	-0.673777	-0.867004	2.64652	0.646433
CCR10	0.400264	0.386363	-0.354474	-0.341035	0.113926	-0.322189	-0.230936	-0.387931	-0.327708	-0.358474	-0.244984	-0.249546	-0.348331	-0.33936	-0.336147	-0.387931	-0.0965107	-0.248359	-0.360603	-0.348116	0.301372	-0.309644	-0.353	-0.326572	-0.387931	-0.387931	-0.285666	-0.155643	-0.387931	-0.387931	0.0766452	-0.109384	-0.00609181	0.172764	-0.222349	-0.263807	-0.143417	-0.12567	-0.360654	-0.387931	2.56846	-0.266586	-0.387931	0.936746	6.56829	-0.0318689	-0.387931	-0.387931	-0.0281927
CD72	-0.526683	-0.562442	-0.552208	-0.4686	-0.547926	-0.552809	4.02959	-0.510092	-0.512468	-0.435653	-0.586468	-0.586468	-0.579709	-0.517603	-0.533442	-0.586468	-0.486999	-0.568603	-0.320628	-0.292933	-0.296575	-0.554402	-0.514932	-0.397978	1.05508	-0.586468	-0.377034	-0.0512909	0.0334771	-0.586468	-0.586468	-0.550815	1.48715	0.561804	-0.450826	1.70131	2.60581	-0.519331	0.0978244	-0.387662	-0.586468	-0.462214	-0.103861	-0.482923	-0.319356	1.23652	0.662278	0.476295	2.13941
CDC42EP5	-0.0698289	-0.355475	-0.538798	-0.460247	-0.0840352	0.577401	-0.559587	0.274649	-0.555845	-0.550435	0.295327	-0.344618	-0.230139	-0.291444	0.437895	-0.407163	-0.556234	-0.554167	-0.559587	-0.557113	-0.467806	-0.559587	-0.206886	1.2133	-0.559587	-0.45649	3.88851	-0.541545	-0.532716	-0.559587	0.0177575	1.4741	-0.543815	1.3566	3.18551	-0.559587	-0.540596	0.153364	-0.557469	-0.559587	-0.559587	-0.540737	-0.535183	-0.20144	-0.505558	-0.559587	-0.306999	1.69758	-0.559587
CDHR5	-0.149539	-0.149539	-0.149539	-0.0590543	-0.149539	-0.0332626	0.0884662	-0.149539	-0.149539	-0.149539	-0.149539	-0.149539	-0.102846	-0.109889	-0.149539	-0.149539	-0.149539	-0.149539	-0.149539	-0.149539	-0.149539	-0.149539	-0.149539	-0.149539	-0.149539	-0.149539	-0.149539	-0.149539	-0.149539	-0.149539	-0.149539	-0.149539	-0.0792711	-0.149539	-0.149539	-0.149539	-0.149539	-0.149539	-0.149539	-0.149539	-0.149539	-0.149539	-0.149539	-0.0422292	-0.149539	7.40755	-0.149539	-0.149539	-0.149539
CDKN1B	-0.959934	0.0148359	-0.397028	-0.790577	-0.955556	-0.0332923	-0.13412	-0.793709	-1.01822	-0.873228	-0.657146	-0.765709	-0.402955	-0.147012	1.47196	-0.829664	0.480826	0.255807	0.179382	-0.222028	0.326653	-0.531772	-0.91782	0.0606929	-1.02098	0.547105	1.95943	-1.10579	0.408157	1.10394	-1.7048	-0.154796	-0.400512	-1.09601	0.218904	0.181986	0.485474	-0.209826	-0.542367	-0.0183591	-1.7048	0.62284	-0.681327	-0.0633748	0.985925	-1.12489	0.502067	3.17848	0.521596
CDKN2A	-0.422204	-0.479665	-0.422	-0.459983	-0.470935	-0.379404	-0.259313	-0.425214	-0.219668	-0.149444	-0.450099	-0.451503	-0.354566	-0.107561	0.2872	-0.299885	-0.145151	-0.429649	-0.0313018	-0.0772905	1.54499	-0.470009	-0.289756	-0.456327	-0.353078	-0.494114	-0.179222	-0.386826	-0.387587	-0.494114	3.22522	-0.472672	0.301046	0.887069	-0.147412	-0.494114	-0.456469	-0.41336	-0.387029	-0.16531	1.32654	-0.406931	-0.44574	-0.475432	1.64783	-0.494114	-0.494114	-0.0680045	4.6456
CDO1	3.00479	-0.0350031	-0.307725	-0.312175	5.66988	-0.140923	-0.326626	-0.326626	-0.258581	-0.293343	-0.0439761	-0.0920868	-0.309226	-0.318183	-0.297371	-0.326626	-0.302236	-0.306914	-0.326626	-0.326626	-0.284903	-0.326626	-0.326626	-0.326626	-0.326626	1.73557	-0.211078	-0.326626	-0.326626	-0.326626	-0.326626	-0.208603	-0.294206	-0.326626	-0.289208	-0.326626	-0.326626	2.26623	-0.326626	-0.326626	1.34358	-0.326626	-0.326626	-0.235222	-0.326626	-0.326626	-0.326626	-0.326626	-0.0827467
CECR7	-0.516467	-0.516467	-0.516467	-0.281553	-0.516467	-0.274967	-0.269305	1.1275	-0.516467	-0.516467	-0.122637	-0.516467	-0.443733	-0.516467	-0.516467	-0.516467	-0.456994	-0.516467	-0.365885	-0.516467	-0.245169	-0.0850933	0.445899	-0.516467	-0.516467	-0.516467	3.99152	-0.516467	0.436685	-0.516467	-0.516467	-0.516467	0.51729	-0.516467	0.94335	0.851415	-0.516467	-0.516467	-0.178297	-0.516467	-0.516467	0.152162	-0.516467	-0.516467	2.35828	0.791508	-0.516467	3.29614	1.06931
CEP68	-0.357638	-0.101437	-0.724031	-0.722666	-0.677	0.717729	-0.718625	0.212551	-0.624953	-0.682453	1.11908	-0.117905	-0.737678	-0.716452	-0.405702	-0.828093	-0.566555	-0.589331	-0.684773	-0.725658	0.645964	-0.804808	-0.643374	1.26947	0.00416824	0.174987	0.59223	-0.270747	-0.474536	2.16335	-0.778676	1.45441	-0.460813	0.682558	0.131074	1.17992	0.649635	-0.00390877	-0.913422	-0.826328	0.778093	-0.437169	-0.627244	-0.348723	-0.254062	-0.0308181	-1.06892	3.9023	-0.34973
CFD	1.84968	-0.520917	-0.558736	-0.305804	1.96517	-0.832183	-0.909819	-0.387474	-0.746345	-0.868892	-0.906355	-0.912943	-0.954361	-0.950922	-0.723905	-0.957596	-0.923667	-0.958262	-0.899676	-0.924199	0.25247	1.41531	-0.349361	-0.0730342	1.18041	-0.282097	0.81707	1.70521	1.93504	-0.685831	-0.218197	-0.784269	1.90356	0.938621	0.723781	-0.204538	0.405673	-0.128015	-0.803564	-0.84175	-0.828155	1.90927	1.70067	-0.725307	-0.309092	-0.724269	-0.0951883	1.01902	1.9629
CHRD	1.4129	3.78654	-0.337772	-0.343211	0.0376227	-0.330611	-0.360873	-0.360873	-0.360873	-0.360873	-0.360873	-0.360873	-0.354797	-0.329915	-0.360873	-0.360873	-0.35342	-0.360873	-0.360873	-0.360873	-0.343875	-0.360873	-0.312636	-0.276139	-0.360873	1.70126	-0.360873	-0.360873	-0.360873	-0.360873	-0.360873	-0.07238	-0.336489	-0.360873	-0.315141	-0.360873	-0.360873	1.26888	-0.351456	-0.360873	1.68043	-0.360873	-0.360873	2.68331	-0.360873	-0.360873	-0.360873	-0.360873	-0.261517
CHST3	0.312525	0.485382	-0.634626	-0.644526	-0.294799	1.9183	-0.78566	0.392823	-0.767536	-0.78566	-0.463011	-0.473309	0.280306	0.10826	2.60395	-0.311074	-0.77754	-0.78566	-0.744539	-0.761696	-0.118868	-0.78566	-0.444008	-0.324008	-0.78566	-0.0366534	0.291528	-0.610892	-0.78566	2.55083	0.612486	-0.418909	0.0263824	0.901758	0.111317	-0.78566	-0.78566	-0.292363	-0.775399	-0.78566	1.43866	-0.78566	-0.66746	1.64892	-0.78566	-0.78566	-0.78566	3.37903	1.16308
CHST7	0.702499	0.793591	-0.913224	0.192463	-0.321753	-0.582128	-0.904641	-0.504078	-0.912277	-0.781557	2.65801	0.240622	-0.816831	-0.561234	-0.225912	-0.981957	0.27362	-0.414662	-0.432453	-0.659882	-0.143694	-0.655073	-0.809211	-0.0769515	-1.03152	-1.03152	0.270164	-0.538738	0.92562	0.0137718	-1.03152	0.987435	-0.0263826	2.1404	-0.469488	1.25056	-0.166993	0.0812098	-0.693974	-0.482351	-1.03152	3.57348	-0.142769	0.770437	1.05906	-0.863661	-1.03152	2.39347	0.901805
CILP2	0.55729	0.561358	-0.310064	-0.278397	0.155904	-0.310064	-0.310064	0.798001	-0.310064	-0.310064	-0.310064	-0.310064	-0.310064	-0.310064	-0.310064	-0.310064	-0.310064	-0.310064	-0.310064	-0.310064	-0.310064	-0.310064	-0.310064	0.601476	-0.310064	2.15482	-0.310064	-0.310064	-0.310064	-0.310064	6.5916	-0.310064	-0.301867	-0.310064	-0.310064	0.611913	-0.310064	1.15097	-0.310064	-0.310064	-0.310064	-0.310064	-0.310064	0.0654925	-0.310064	-0.310064	-0.310064	-0.310064	-0.310064
CLIP3	0.711672	0.966053	-0.352161	-0.306846	0.143159	-0.318886	-0.284051	-0.182277	-0.333872	-0.352161	-0.352161	-0.352161	-0.335458	-0.335141	-0.312846	-0.352161	-0.319383	-0.299178	-0.331413	-0.327979	-0.31478	-0.328386	-0.299121	-0.165823	-0.352161	2.1672	-0.352161	-0.352161	-0.352161	-0.352161	0.353262	-0.193554	-0.295187	1.35058	-0.352161	-0.352161	-0.352161	1.04162	-0.346983	-0.27846	6.38141	-0.321452	-0.352161	0.737997	-0.352161	-0.352161	-0.352161	-0.352161	-0.352161
COL10A1	1.00346	-0.236359	-0.236359	-0.236359	0.403068	-0.143289	-0.236359	-0.236359	-0.134051	0.0138512	0.97785	1.52683	-0.161611	-0.109414	-0.236359	-0.236359	-0.190519	-0.088166	-0.236359	-0.101084	-0.236359	-0.236359	-0.236359	-0.236359	-0.236359	-0.236359	-0.236359	-0.236359	-0.236359	-0.236359	-0.236359	-0.236359	-0.18949	-0.236359	-0.236359	-0.236359	-0.236359	7.00361	-0.178437	-0.236359	-0.236359	-0.236359	-0.236359	-0.236359	-0.236359	-0.236359	-0.236359	-0.236359	-0.236359
COL21A1	0.457058	1.69956	-0.517561	-0.524448	1.6698	0.0352922	-0.53654	-0.409606	-0.522875	-0.53654	-0.0905492	-0.340287	-0.52406	-0.534421	-0.507165	-0.516661	-0.53654	-0.53654	-0.53654	-0.53654	1.9632	-0.53654	-0.477095	0.82094	-0.53654	-0.442419	0.855748	-0.53654	-0.53654	1.5598	-0.273	-0.516789	-0.503361	-0.53654	-0.367467	-0.53654	-0.53654	-0.164609	-0.530738	-0.509006	0.301997	-0.53654	-0.53654	1.3679	-0.53654	-0.53654	-0.53654	1.62225	-0.414099
COLGALT2	4.08532	0.572295	-0.165829	-0.541698	2.11431	-0.528892	-0.506949	-0.407166	-0.457688	-0.437151	-0.549853	-0.549853	-0.52881	-0.542706	-0.500322	-0.549853	0.967762	-0.483102	-0.131622	0.0594698	-0.549853	-0.519901	-0.516442	-0.549853	-0.111741	3.57645	0.0370513	-0.438761	-0.549853	-0.549853	0.338888	-0.483245	-0.497074	-0.549853	-0.486501	-0.549853	0.268724	0.955273	0.0828321	1.95719	-0.549853	-0.511164	-0.549853	0.707539	0.448198	-0.322803	-0.549853	-0.549853	-0.549853
COMP	1.56782	-0.128957	-0.200001	-0.200001	-0.124023	-0.200001	-0.200001	-0.200001	-0.163532	-0.200001	-0.200001	-0.200001	-0.186678	-0.200001	-0.200001	-0.200001	-0.200001	-0.200001	-0.200001	-0.200001	-0.200001	-0.200001	-0.147118	-0.200001	-0.200001	-0.200001	0.728937	-0.200001	-0.200001	-0.200001	-0.200001	-0.0945755	-0.149878	-0.200001	-0.200001	0.175829	-0.200001	7.14536	-0.200001	-0.200001	-0.200001	-0.200001	-0.200001	-0.200001	0.063281	-0.200001	-0.200001	-0.200001	-0.200001
COX4I2	-0.00520116	3.35669	-0.243989	-0.272867	-0.163636	-0.237152	-0.290739	-0.173488	-0.273909	-0.280449	-0.265771	-0.266568	-0.205433	-0.256804	-0.118887	-0.0703878	-0.286968	-0.290739	-0.290739	-0.282394	-0.213341	-0.285269	-0.254132	-0.290739	-0.210737	-0.0588956	-0.255015	-0.290739	-0.290739	-0.290739	-0.128449	-0.169108	-0.17547	-0.0948712	-0.117211	-0.247379	-0.269385	-0.199123	-0.278828	-0.290739	-0.290739	-0.290739	-0.263298	5.26932	-0.290739	-0.249278	-0.00673082	-0.290739	-0.114805
CPE	2.02047	1.74866	-0.581135	-0.521324	0.129389	0.0126102	-0.610277	-0.32699	-0.585244	-0.588579	0.0429745	-0.395062	-0.582354	-0.594983	-0.462269	-0.591467	-0.596967	-0.61141	-0.602947	-0.597267	-0.54259	-0.597572	-0.575655	-0.447914	-0.537248	1.79974	-0.313013	-0.588962	-0.576036	0.393209	2.02616	-0.187754	1.26457	2.70021	-0.434613	-0.558917	-0.559766	0.0407459	-0.602195	-0.58226	3.08277	-0.596979	-0.52605	-0.242803	-0.417616	-0.56139	-0.338016	-0.143273	1.87187
CPED1	0.90614	3.84649	0.209532	-0.576786	0.588718	-0.550048	-0.540757	-0.617783	-0.601236	-0.577316	-0.249582	-0.427676	-0.496892	-0.350882	-0.155382	-0.49743	-0.610369	-0.605799	-0.608397	-0.617783	-0.583964	-0.413444	-0.569797	-0.575636	0.0114425	2.80122	-0.547539	0.618757	-0.261333	-0.617783	0.339538	-0.546035	1.83291	-0.617783	-0.504048	-0.447267	0.64185	2.1744	-0.608415	-0.584443	-0.617783	-0.423302	-0.240096	0.58383	-0.558057	0.360502	-0.0593453	-0.617783	2.10028
CPNE7	-0.448613	-0.524299	-0.524299	-0.513245	-0.49177	-0.495891	-0.466151	-0.234226	-0.399388	-0.371555	-0.431646	-0.524299	-0.512891	-0.524299	-0.524299	-0.524299	4.40081	0.0637313	0.361357	0.218924	-0.173254	-0.483704	-0.433735	-0.0470471	-0.524299	-0.524299	0.00598088	-0.373737	-0.524299	-0.524299	-0.524299	-0.524299	-0.415572	2.3831	-0.00913911	-0.202488	-0.0488413	0.155657	-0.506619	2.37008	3.30818	-0.524299	-0.524299	-0.498082	-0.0734193	0.0911353	0.529632	0.372664	0.0353105
CPXM2	3.78209	-0.0733127	-0.382728	-0.402807	0.0601307	-0.404587	-0.415232	1.1427	-0.415232	-0.415232	3.23015	-0.348012	-0.415232	-0.415232	-0.415232	-0.415232	-0.404746	-0.415232	-0.415232	-0.415232	-0.415232	-0.415232	-0.398264	0.121259	-0.415232	0.39072	-0.117182	-0.415232	-0.415232	-0.415232	-0.415232	1.37754	-0.402366	-0.415232	0.163872	-0.415232	-0.355846	-0.0967507	-0.41192	-0.415232	-0.415232	-0.415232	-0.415232	-0.415232	-0.330758	-0.415232	-0.415232	3.28186	-0.345335
CRYAB	1.6636	3.09469	1.30957	-0.325808	1.435	-0.427084	-0.472411	-0.337417	-0.459954	-0.472411	-0.426212	-0.454521	-0.438282	-0.454057	-0.405467	-0.45429	-0.46683	-0.4679	-0.465345	-0.470352	-0.421491	-0.466339	-0.386613	-0.313766	-0.472411	3.43138	-0.260885	-0.472411	-0.472411	-0.472411	0.848873	-0.454406	-0.414774	2.71689	-0.20698	-0.472411	-0.472411	2.13819	-0.465359	-0.447312	-0.472411	-0.472411	-0.472411	0.356379	-0.449929	-0.472411	-0.367309	-0.293514	-0.435207
CSDC2	1.2411	5.12922	-0.331635	-0.258137	2.50729	-0.331635	-0.331635	-0.331635	-0.331635	-0.331635	-0.254623	-0.331635	-0.331635	-0.331635	-0.331635	-0.256117	-0.331635	-0.331635	-0.331635	-0.331635	-0.30511	-0.331635	-0.331635	-0.331635	-0.331635	3.24392	-0.331635	-0.331635	-0.331635	-0.331635	-0.331635	-0.331635	-0.291206	2.08495	-0.331635	-0.331635	-0.331635	1.22258	-0.309593	-0.331635	-0.331635	-0.331635	-0.331635	-0.331635	-0.331635	-0.331635	-0.331635	-0.331635	-0.331635
CSRP2	1.25249	3.85906	-0.630327	-0.519913	0.688038	0.753789	-0.707505	0.23571	-0.684952	-0.683473	0.951357	0.393831	0.0620263	-0.153328	0.784641	-0.26869	-0.705845	-0.70932	-0.705719	-0.70407	-0.491387	-0.709972	-0.130101	-0.111919	-0.715678	1.27974	0.290588	-0.694515	-0.684158	-0.715678	2.16256	0.0329759	-0.655351	1.94071	0.141208	-0.399033	-0.715678	0.407354	-0.703253	-0.715678	-0.715678	-0.708308	-0.687051	1.01636	-0.652301	-0.672424	-0.567534	1.93201	-0.558356
CYP3A7	2.35204	-0.254612	-0.413377	0.0193351	2.21838	-0.116816	-0.413377	-0.413377	-0.331878	-0.413377	-0.413377	-0.413377	-0.20497	3.30298	3.79137	0.535108	-0.413377	-0.413377	-0.413377	-0.413377	-0.2468	-0.413377	-0.413377	-0.413377	-0.413377	-0.413377	-0.413377	-0.413377	-0.413377	-0.413377	-0.413377	-0.413377	0.624588	3.38056	0.034787	-0.413377	-0.413377	-0.413377	-0.413377	-0.413377	-0.413377	-0.413377	-0.413377	-0.344954	-0.413377	-0.413377	-0.413377	-0.413377	1.04712
CYSLTR2	-0.513771	-0.146701	-0.513771	-0.469307	-0.513771	-0.513771	-0.513771	-0.513771	-0.513771	-0.36016	-0.513771	-0.513771	-0.502299	-0.494287	-0.513771	-0.513771	-0.485629	-0.240832	-0.513771	-0.472247	-0.513771	0.016952	-0.513771	-0.513771	1.27763	0.351466	-0.513771	1.90889	-0.0627434	-0.513771	-0.513771	-0.513771	0.625706	-0.513771	-0.513771	1.42806	2.0364	-0.513771	-0.33597	0.245571	-0.513771	2.12283	-0.513771	-0.355575	-0.0603314	0.724086	1.60606	-0.513771	2.86295
DACT3	1.54309	4.23183	-0.314657	-0.350028	1.31114	-0.362126	-0.362126	-0.362126	-0.362126	-0.362126	-0.260721	-0.362126	-0.349641	-0.362126	-0.362126	-0.362126	-0.362126	-0.362126	-0.362126	-0.362126	-0.362126	-0.362126	-0.362126	-0.362126	-0.0372009	3.87516	-0.362126	-0.362126	-0.362126	-0.362126	-0.362126	-0.362126	-0.333942	1.22889	-0.362126	-0.362126	-0.18867	1.31229	-0.342776	-0.362126	-0.362126	-0.362126	-0.362126	0.441295	-0.362126	-0.362126	-0.362126	-0.362126	-0.362126
DAPL1	-0.310657	-0.310657	-0.302911	-0.30276	-0.310657	-0.310657	-0.310657	0.673738	-0.176795	-0.174249	-0.310657	-0.310657	-0.310657	-0.310657	-0.310657	-0.310657	-0.308158	-0.310657	-0.310657	-0.310657	-0.287857	-0.310657	-0.270218	1.56468	-0.310657	-0.310657	1.63098	-0.310657	-0.310657	0.0316046	-0.310657	-0.294534	-0.308613	-0.310657	-0.172637	-0.310657	-0.310657	-0.310657	-0.310657	-0.310657	1.05839	-0.310657	-0.310657	-0.310657	-0.310657	-0.255696	-0.310657	4.65578	-0.310657
DDB2	-0.31411	-0.165751	-0.77358	-0.447821	-0.626986	-0.699179	-0.487454	0.672088	-0.299616	-0.38401	-0.281172	-0.583122	-0.726455	-0.447733	0.179816	-0.848171	-0.206763	-0.28922	-0.447413	-0.349182	-0.133012	-0.770725	-0.572225	0.68815	-0.301719	0.480459	0.679407	-0.565692	-0.198615	0.00977146	-0.143685	-0.387353	0.561628	1.9381	-0.683239	-0.195228	0.0549059	-0.265403	-0.315709	-0.253355	-0.306169	-0.0648912	-0.904473	-0.739213	-0.306169	-0.938051	-0.242981	3.79434	3.61373
DKK3	1.34797	1.5765	-0.509202	-0.553984	2.70463	-0.173962	-0.575331	1.12496	-0.572156	-0.567568	-0.302213	-0.392985	-0.519672	-0.558592	-0.520743	-0.51992	-0.562531	-0.552342	-0.481706	-0.566937	-0.539648	-0.573267	-0.501687	-0.154904	-0.575331	3.18508	-0.575331	-0.575331	-0.552537	-0.185775	-0.330467	1.32407	-0.514838	0.163483	-0.531694	-0.477198	-0.543112	3.17415	-0.55736	-0.536956	1.37245	-0.575331	-0.575331	1.6072	-0.575331	-0.575331	-0.575331	1.15695	-0.480527
DLG2	0.189509	-0.151834	-0.140602	0.35746	0.0467871	-0.238046	-0.236275	-0.27073	-0.285901	-0.279734	-0.190404	-0.0750926	-0.217529	-0.266359	-0.224335	-0.313577	-0.294976	-0.253444	-0.297878	-0.313577	-0.214585	-0.313577	-0.193182	-0.243082	-0.313577	-0.122952	-0.196085	-0.246858	-0.313577	3.08302	-0.313577	-0.153566	-0.129731	0.974787	-0.237482	-0.313577	-0.243347	-0.162921	-0.286156	-0.313577	6.47961	-0.290341	-0.313577	-0.290341	-0.313577	-0.313577	-0.313577	0.481371	0.0997256
DLX5	0.0940119	-0.291935	-0.291935	-0.291935	0.37156	-0.291935	-0.291935	1.18723	-0.291935	-0.291935	-0.291935	-0.291935	-0.291935	-0.291935	-0.291935	-0.291935	-0.291935	-0.291935	-0.291935	-0.291935	-0.291935	-0.291935	-0.291935	4.57536	-0.291935	-0.291935	-0.291935	-0.291935	-0.291935	-0.291935	-0.291935	-0.291935	-0.291935	-0.291935	-0.291935	-0.291935	-0.291935	3.17536	-0.291935	-0.291935	-0.291935	-0.291935	-0.291935	0.911268	-0.291935	-0.291935	-0.291935	4.28194	-0.291935
DMPK	0.190534	4.58605	-0.297245	-0.323206	0.735509	-0.325294	-0.553671	-0.151765	-0.619883	-0.53824	-0.0898898	-0.676357	-0.444262	-0.39606	-0.0288772	-0.457275	-0.537186	-0.608188	-0.537544	-0.533235	1.0647	-0.664122	-0.335144	0.0428953	-0.676357	0.749916	-0.0370216	-0.630976	-0.676357	2.21155	-0.313306	-0.132169	-0.624613	0.638139	-0.184648	-0.579359	-0.580818	-0.0102752	-0.51649	-0.524634	1.63397	-0.581531	-0.676357	0.343031	-0.268653	-0.583607	-0.676357	1.21614	-0.563908
DNAJB4	1.76082	1.59948	0.193505	-0.413792	1.32223	0.962022	-0.97165	0.278433	-0.816009	-0.501309	2.39616	0.852389	-0.17052	0.909643	1.89287	-0.846452	-0.951011	-0.982926	-0.967136	-1.01142	0.496163	-1.01752	-0.42894	-0.318716	-0.628588	2.68527	0.118125	-0.622236	-0.905325	-1.07326	-0.171212	0.864759	-0.486853	0.015419	0.0198535	-0.751919	-0.756752	1.1758	-0.943063	-0.979016	-1.07326	-0.85074	-0.97158	0.661088	-0.62304	-0.765993	-0.0208703	0.941954	-0.188508
DOK6	0.887652	0.64573	-0.34508	-0.325077	1.33265	-0.34508	-0.34508	-0.0826062	-0.34508	-0.34508	-0.34508	-0.182756	-0.314113	-0.336315	-0.34508	-0.34508	-0.307098	-0.304151	-0.34508	-0.326399	-0.34508	-0.326714	-0.304107	-0.201132	-0.34508	0.0441669	-0.34508	-0.34508	-0.34508	-0.34508	0.744811	-0.263397	-0.311423	0.970306	-0.34508	-0.34508	-0.34508	1.19307	-0.313085	-0.34508	-0.34508	-0.34508	-0.34508	6.41591	-0.34508	-0.34508	0.608575	-0.34508	-0.176292
DPEP1	-0.186067	-0.186067	-0.186067	-0.186067	-0.186067	-0.158463	-0.186067	-0.186067	-0.186067	-0.186067	-0.0960363	-0.186067	-0.119558	-0.120178	0.140079	-0.186067	-0.186067	-0.186067	-0.186067	-0.186067	-0.124047	-0.186067	-0.186067	-0.186067	-0.186067	-0.186067	-0.186067	-0.186067	-0.186067	-0.186067	-0.186067	0.164802	-0.172166	-0.186067	-0.186067	-0.186067	-0.186067	-0.186067	-0.186067	-0.186067	7.26192	-0.186067	-0.186067	-0.186067	0.909226	-0.186067	0.838032	-0.186067	-0.186067
DPF1	-0.191737	-0.283304	-0.230832	-0.269931	-0.0471792	-0.283304	-0.212955	-0.283304	-0.283304	-0.283304	-0.283304	-0.283304	-0.283304	-0.283304	-0.283304	-0.283304	-0.283304	-0.283304	-0.283304	-0.283304	1.06802	-0.283304	-0.118955	-0.283304	-0.283304	-0.283304	0.999788	-0.283304	-0.283304	-0.283304	-0.283304	-0.283304	-0.279842	-0.283304	-0.283304	0.495366	-0.0915636	-0.283304	-0.283304	-0.283304	4.35332	-0.283304	-0.283304	0.00216022	-0.283304	-0.283304	-0.283304	0.801864	-0.283304
DPT	2.92322	-0.14582	-0.273704	-0.288185	2.27076	-0.29937	-0.303239	-0.303239	-0.294733	-0.303239	-0.303239	-0.303239	-0.297024	-0.296642	-0.284953	-0.290865	-0.299428	-0.303239	-0.298414	-0.303239	-0.298893	-0.300475	-0.297072	-0.303239	-0.303239	0.39982	-0.303239	-0.303239	-0.272698	-0.303239	4.78222	-0.290944	-0.245565	-0.105251	-0.268158	-0.303239	-0.281654	3.88724	-0.296015	-0.303239	-0.303239	-0.303239	-0.303239	-0.25682	-0.303239	-0.303239	-0.303239	0.0632491	-0.227022
DRD4	-0.184874	-0.129586	0.0910547	-0.154736	-0.15531	-0.159055	-0.132026	-0.184874	-0.184874	-0.184874	-0.184874	-0.184874	-0.169322	-0.167266	-0.184874	-0.184874	-0.172157	-0.184874	-0.152677	-0.147347	-0.0108482	-0.166427	-0.102565	0.104293	-0.184874	-0.184874	-0.184874	-0.184874	-0.184874	-0.184874	-0.184874	-0.184874	-0.0496518	-0.184874	-0.028806	-0.184874	0.103206	-0.184874	-0.17684	-0.184874	-0.184874	-0.0895638	-0.184874	-0.161046	-0.184874	7.36619	-0.184874	-0.184874	-0.01534
DSE	0.0460389	-0.419847	-0.757604	-0.743554	-0.472356	-0.72225	-0.632849	-0.385853	-0.586979	-0.720511	-0.704793	-0.707648	-0.748124	-0.717089	-0.616022	-0.772313	-0.622017	-0.734197	-0.76004	-0.712026	-0.205018	0.00915316	-0.728668	-0.199117	2.53761	-0.430859	-0.186319	0.695625	1.1541	-0.794241	0.659287	-0.576367	2.22972	1.83714	-0.545572	1.65235	1.23305	0.00578528	-0.753704	-0.71831	0.130731	-0.129849	3.01512	-0.0729008	-0.685421	-0.608571	0.859147	0.937622	2.44725
DUXAP10	1.99251	-0.081127	-0.158335	0.040882	-0.350111	-0.350111	-0.0929994	0.504962	-0.212033	-0.350111	0.0595724	-0.350111	-0.32489	-0.350111	-0.0532863	-0.350111	-0.226377	-0.350111	-0.193467	-0.258825	-0.0678916	-0.170616	0.0503314	-0.350111	-0.350111	-0.350111	-0.350111	-0.350111	-0.350111	-0.350111	-0.350111	1.64567	-0.16034	6.07768	0.40918	-0.350111	-0.350111	2.65644	-0.271937	-0.350111	-0.350111	-0.350111	-0.350111	0.577282	-0.350111	-0.350111	-0.350111	-0.350111	-0.350111
DUXAP8	1.9072	-0.200311	-0.100053	-0.136311	-0.4357	-0.105934	-0.210701	1.06085	-0.4357	-0.4357	-0.4357	0.258446	-0.303276	-0.398217	-0.175948	-0.4357	-0.327419	-0.4357	-0.4357	-0.116162	0.428698	-0.357161	-0.4357	-0.4357	0.713062	-0.4357	-0.4357	-0.4357	-0.4357	-0.4357	-0.4357	3.05732	-0.225345	5.18927	1.55767	-0.4357	0.177549	2.19534	-0.230469	-0.4357	-0.4357	-0.232809	-0.4357	0.375863	-0.4357	-0.4357	-0.4357	-0.4357	-0.4357
EBF1	1.9181	2.82104	-0.413614	-0.418386	-0.190671	-0.394057	1.19647	-0.41129	-0.433882	-0.416038	1.40624	0.278674	-0.41789	-0.429355	-0.402512	-0.412653	-0.414267	-0.433882	-0.433882	-0.433882	-0.433882	-0.424397	-0.423302	-0.433882	-0.433882	-0.13235	-0.433882	-0.328346	-0.433882	-0.433882	3.78756	0.831648	-0.40781	0.245431	-0.433882	-0.358691	-0.396852	-0.27501	-0.429751	-0.433882	-0.433882	-0.433882	-0.386297	2.9536	-0.328534	-0.433882	-0.433882	-0.433882	-0.433882
EBF2	5.82917	0.662972	-0.326564	-0.326564	-0.326564	0.0200067	-0.326564	-0.326564	-0.326564	-0.326564	-0.326564	1.13248	-0.00182883	0.106756	0.492403	-0.326564	-0.326564	-0.326564	-0.326564	-0.326564	-0.0670077	-0.326564	-0.326564	-0.326564	-0.326564	1.42279	-0.326564	-0.326564	-0.326564	-0.326564	-0.326564	-0.326564	-0.303293	-0.326564	-0.326564	-0.326564	-0.326564	-0.326564	-0.326564	-0.326564	-0.326564	-0.326564	-0.326564	2.87189	-0.326564	-0.326564	-0.326564	-0.326564	-0.326564
EBF4	-0.526693	-0.418051	-0.412513	-0.416299	-0.482361	-0.22805	-0.58396	1.69107	-0.593087	-0.551888	-0.383782	-0.299569	-0.468306	-0.482158	-0.125725	-0.418851	-0.575212	-0.526995	-0.531609	-0.512681	1.0734	-0.596793	0.470986	0.906527	-0.603674	-0.311981	2.90215	-0.603674	-0.603674	1.99505	-0.195304	-0.358827	-0.562932	1.86063	1.3758	0.0509657	-0.442475	-0.31551	-0.49578	-0.561009	0.695687	-0.56812	-0.603674	-0.292571	-0.603674	-0.603674	0.110974	3.65381	-0.603674
EDA2R	0.344844	-0.0409787	-0.486374	-0.203126	-0.12913	-0.382379	-0.167072	0.75251	-0.429215	-0.486374	-0.486374	-0.486374	-0.36109	0.683863	0.61949	-0.320071	-0.460764	-0.486374	-0.42153	-0.448585	0.0977648	-0.486374	-0.0719555	-0.486374	-0.486374	1.08842	0.484252	-0.486374	-0.486374	-0.486374	3.92304	-0.321139	-0.38163	4.83533	0.456576	0.691714	-0.196281	-0.175226	-0.454013	-0.486374	-0.486374	-0.486374	-0.486374	-0.390398	-0.486374	-0.486374	-0.486374	1.15543	-0.486374
EFHD1	0.251839	4.09899	-0.396003	-0.428544	-0.404299	-0.447882	-0.462372	0.376069	-0.462372	-0.462372	-0.391481	-0.462372	-0.437642	-0.437667	-0.428131	-0.462372	-0.455235	-0.404691	-0.444302	-0.451842	-0.250755	-0.457196	0.0457675	0.957673	-0.462372	-0.35266	0.75481	-0.462372	-0.405182	1.00378	-0.462372	-0.462372	-0.430994	-0.462372	2.42812	-0.462372	-0.462372	-0.288957	-0.457863	-0.462372	0.515062	-0.448999	-0.462372	0.727812	-0.404876	-0.462372	-0.193578	2.96904	-0.462372
EGLN3	0.00717213	-0.0943447	-0.622185	-0.594211	-0.0459288	0.332969	-0.601162	0.321662	-0.622185	-0.622185	1.18668	0.804668	-0.257183	-0.408553	0.227255	-0.490793	-0.607009	-0.491357	-0.622185	-0.592329	1.00464	-0.622185	-0.54033	-0.162068	-0.514851	-0.622185	-0.526327	-0.622185	-0.622185	-0.622185	-0.186717	0.977018	-0.604599	1.48007	2.54405	3.1009	-0.0492005	-0.253442	-0.622185	-0.622185	-0.622185	-0.584271	-0.548555	-0.584271	-0.622185	3.7166	2.42609	-0.2979	-0.622185
ELAVL3	-0.156113	-0.156113	-0.156113	-0.148891	-0.156113	-0.118989	-0.156113	-0.092934	-0.156113	-0.156113	-0.156113	-0.156113	-0.152386	-0.156113	-0.11225	-0.156113	-0.156113	-0.156113	-0.156113	-0.156113	-0.156113	-0.156113	-0.156113	-0.0521653	-0.156113	-0.156113	-0.156113	-0.156113	-0.156113	-0.156113	-0.156113	-0.156113	-0.150505	0.793757	-0.156113	-0.156113	-0.156113	-0.156113	-0.156113	-0.156113	7.3565	-0.156113	-0.156113	0.0151941	-0.156113	-0.156113	-0.156113	-0.156113	-0.156113
ELMO1	-0.045588	-0.922212	-0.969229	-0.97383	0.313853	1.19903	-0.255212	-0.89313	0.0921621	0.263159	0.648703	-0.351193	-0.0918039	0.37228	2.15246	-0.677235	-0.125575	-0.267787	-0.472585	-0.520178	-0.909968	-0.259377	-0.922885	-1.01182	0.445903	-0.90621	-1.01182	0.947256	0.144278	-1.01182	-0.716111	0.827658	1.21423	0.772634	-0.737792	1.91142	2.29546	-0.719688	-0.560412	-0.45571	2.75176	-0.239445	-0.261832	-0.960329	0.427194	0.272466	0.0231632	-1.01182	2.46866
ELN	2.80721	2.61408	-0.568465	-0.519026	2.86609	0.82497	-0.593957	0.252519	-0.585535	-0.591658	-0.051958	-0.171324	-0.434362	-0.19071	-0.0847327	-0.532525	-0.595997	-0.601292	-0.583417	-0.601292	-0.520777	-0.593611	-0.578444	-0.300272	-0.601292	2.22052	-0.467506	-0.582299	-0.601292	-0.359564	0.614256	1.11824	-0.529466	0.132228	-0.482151	-0.560697	-0.5813	2.12205	-0.587911	-0.585418	0.365621	-0.574834	-0.601292	-0.50869	-0.572854	-0.601292	-0.601292	1.77485	-0.483637
EPHA5	-0.0635391	-0.208551	-0.208551	-0.208551	-0.208551	-0.208551	-0.208551	0.347217	0.210265	-0.208551	-0.208551	-0.208551	-0.208551	-0.208551	-0.208551	-0.208551	-0.208551	-0.208551	-0.208551	-0.208551	-0.208551	-0.208551	-0.208551	-0.208551	-0.208551	1.43985	-0.208551	-0.208551	-0.208551	-0.208551	-0.208551	-0.208551	-0.208551	-0.208551	-0.208551	-0.208551	-0.208551	-0.208551	-0.208551	-0.208551	7.13433	-0.208551	0.18165	-0.208551	-0.208551	-0.208551	-0.208551	-0.208551	0.148846
EPHA6	2.2473	-0.168633	-0.168633	-0.168633	-0.168633	-0.168633	-0.168633	-0.168633	-0.168633	-0.168633	-0.168633	-0.168633	-0.168633	-0.168633	-0.168633	-0.168633	-0.168633	-0.168633	-0.168633	-0.168633	-0.168633	-0.168633	-0.168633	-0.168633	-0.168633	-0.168633	-0.168633	-0.168633	-0.168633	-0.168633	-0.168633	-0.168633	-0.168633	-0.168633	-0.168633	-0.168633	-0.168633	-0.168633	-0.168633	-0.168633	-0.168633	-0.168633	-0.168633	-0.168633	7.02749	-0.168633	-0.168633	-0.168633	-0.168633
EPHA7	-0.225822	-0.252155	-0.360003	-0.340407	-0.360003	0.496167	-0.360003	1.01135	-0.360003	-0.360003	0.132779	-0.0419663	0.186051	-0.291309	0.473071	-0.0378537	-0.360003	-0.360003	-0.360003	-0.360003	-0.190271	-0.360003	0.041386	1.33219	-0.360003	1.92791	1.52021	-0.360003	-0.360003	-0.360003	-0.360003	-0.360003	-0.329568	-0.360003	-0.0555686	-0.360003	-0.360003	-0.360003	-0.360003	-0.360003	6.43441	-0.360003	-0.360003	-0.313524	-0.360003	-0.360003	-0.360003	-0.360003	-0.360003
EYA2	-0.241133	-0.452604	-0.456961	-0.444338	-0.419079	-0.467785	-0.460529	1.40224	-0.463888	-0.467785	-0.456224	-0.467785	-0.466361	-0.467785	-0.467785	-0.467785	-0.467785	-0.467785	-0.463364	-0.467785	0.611334	-0.467785	-0.241782	2.03329	-0.467785	0.0689709	2.90669	-0.261134	-0.467785	2.64052	-0.467785	-0.456521	-0.446721	-0.467785	1.06421	-0.467785	-0.448009	-0.25568	-0.464476	-0.467785	-0.467785	-0.467785	-0.467785	-0.464513	-0.242749	-0.467785	-0.204774	2.88979	-0.467785
EYA4	0.398889	-0.361391	1.49433	-0.338753	-0.25845	-0.402971	-0.402971	-0.336881	-0.402971	-0.402971	-0.402971	-0.402971	-0.402971	-0.402971	-0.402971	-0.402971	-0.402971	-0.402971	-0.402971	-0.402971	-0.0648666	-0.402971	-0.37202	1.33682	-0.402971	0.332111	3.40281	-0.402971	-0.402971	1.5617	-0.402971	-0.341268	-0.396126	-0.402971	-0.314941	-0.402971	-0.402971	0.468457	-0.402971	-0.402971	-0.402971	-0.402971	-0.402971	-0.349211	-0.402971	-0.402971	-0.402971	4.50175	-0.402971
F8	-0.498893	-0.536241	-0.541064	-0.486025	-0.57588	4.09413	-0.550924	-0.357934	-0.522495	-0.538541	2.0767	2.95022	1.23319	-0.205362	1.89281	-0.212512	-0.489142	-0.593562	-0.438001	-0.438719	-0.235406	-0.547009	-0.464277	-0.321745	-0.527987	-0.480432	-0.39742	-0.472758	-0.633907	-0.292076	-0.204177	2.89273	-0.0275487	-0.115268	-0.128471	-0.289467	-0.407733	-0.512612	-0.567677	-0.364524	0.733415	-0.502957	-0.524917	-0.554401	-0.43283	-0.469229	-0.0698866	1.12616	0.796941
FAM133CP	2.67371	-0.464963	-0.686215	-0.419904	0.949847	-0.468022	-0.434894	0.246021	-0.684792	-0.300395	0.0477073	0.0186088	-0.433726	-0.58602	0.402077	-0.864047	-0.519832	-0.456024	-0.573537	-0.59317	2.85211	-0.398	-0.418453	-0.472681	0.353231	1.25253	0.00565573	-0.37018	-0.128501	0.707348	-0.864047	-0.419884	-0.25635	2.71223	-0.0191423	-0.600149	0.0457078	1.22692	-0.61758	-0.657655	-0.864047	-0.391065	-0.0290064	-0.563059	-0.309437	-0.864047	0.000220082	2.07814	0.206726
FAM153B	-0.136675	-0.136675	-0.136675	-0.122153	-0.136675	-0.136675	-0.136675	-0.00964136	-0.136675	-0.136675	-0.136675	-0.136675	-0.136675	-0.136675	-0.136675	-0.136675	-0.0999097	-0.0772472	-0.136675	-0.136675	-0.136675	-0.136675	-0.136675	-0.136675	-0.136675	-0.136675	-0.136675	-0.136675	-0.136675	7.41604	-0.136675	-0.136675	-0.136675	-0.136675	-0.136675	-0.136675	-0.136675	-0.136675	-0.136675	-0.136675	-0.136675	-0.136675	-0.136675	-0.136675	-0.136675	-0.136675	-0.136675	-0.136675	-0.136675
FAM153C	-0.115769	0.742448	-0.324857	-0.223524	0.0112151	-0.411784	-0.332808	-0.108319	-0.435502	-0.431354	-0.398889	-0.347188	-0.428617	-0.445454	-0.414103	-0.427038	-0.320678	0.273837	-0.390768	-0.404893	0.145072	-0.448066	-0.278679	-0.21706	-0.454115	-0.454115	-0.21706	-0.364373	-0.454115	2.40132	2.77661	-0.454115	-0.420007	5.17799	-0.249408	-0.454115	-0.454115	-0.454115	-0.438308	-0.454115	0.688059	-0.422862	-0.454115	1.64768	-0.386928	-0.178993	-0.454115	0.347837	-0.454115
FAM180A	5.39881	-0.0574983	-0.285955	-0.272118	1.58718	-0.285955	-0.285955	-0.285955	-0.285955	-0.285955	-0.285955	-0.285955	-0.285955	-0.285955	-0.285955	-0.285955	-0.285955	-0.285955	-0.285955	-0.285955	-0.285955	-0.285955	-0.285955	-0.285955	-0.285955	1.32956	-0.285955	-0.285955	-0.285955	-0.285955	-0.285955	-0.285955	-0.278792	3.3536	-0.285955	-0.285955	-0.285955	2.6932	-0.285955	-0.285955	-0.285955	-0.285955	-0.285955	-0.253136	-0.285955	-0.285955	-0.285955	-0.285955	-0.285955
FAM193B	-0.688237	-0.1752	-0.221018	-0.225154	-0.521175	-0.385516	-0.582111	0.174672	-0.805447	-0.913287	-0.386447	-0.749137	-0.611532	-0.55754	0.0794625	-0.784867	-0.626765	-0.708642	-0.646414	-0.635435	0.65261	-0.217648	0.275165	0.173429	-0.219717	-0.428725	1.28003	-0.273001	-0.596337	0.653845	-0.465366	-0.440102	0.00502666	0.25987	0.813407	0.392198	-0.370871	-0.399176	-0.571746	-0.710367	3.91821	-0.598713	0.322678	-0.554051	-0.0182299	0.201123	-0.0806369	4.36967	0.451628
FAM196A	0.00319306	-0.193479	-0.193479	-0.183905	-0.165303	-0.193479	-0.193479	-0.193479	-0.193479	-0.193479	-0.193479	-0.193479	-0.178657	-0.185088	-0.0771877	-0.193479	-0.193479	-0.193479	-0.193479	-0.193479	-0.193479	-0.193479	-0.193479	-0.193479	-0.193479	-0.193479	-0.193479	-0.193479	-0.193479	-0.193479	-0.193479	-0.193479	-0.188522	-0.193479	-0.193479	0.0852648	-0.193479	-0.193479	-0.193479	-0.193479	6.44569	-0.193479	-0.193479	-0.193479	-0.193479	3.53802	-0.193479	-0.193479	-0.193479
FAM229A	-0.349656	-0.705354	-0.475767	-0.238697	-0.497066	-0.30262	-0.373238	0.195248	-0.790992	-0.944345	-0.307341	-0.944345	-0.608218	-0.687465	-0.0872305	-0.855109	-0.587048	-0.722214	-0.735579	-0.7213	-0.0980611	-0.585513	-0.0103926	1.86808	-0.652759	0.323162	2.18058	0.0907855	-0.283623	0.93771	-0.944345	-0.32371	-0.548109	1.91119	0.657893	-0.312204	-0.32171	-0.276519	-0.701244	-0.820747	2.81976	-0.583852	-0.544294	-0.429355	-0.501508	-0.642117	2.16105	-0.0633828	-0.0283003
FAM46A	0.758276	-0.463829	-0.583685	0.507338	0.0796398	-1.0067	-0.639694	1.26481	0.712311	1.41363	-1.04064	-1.0656	-1.05398	-1.01044	-0.975008	-1.08803	-0.985224	-0.956361	-0.877723	-0.849561	0.295587	-0.679153	1.50998	0.541192	-0.810228	0.850421	0.937461	-0.596162	-0.401001	-1.11105	1.17733	-0.916674	0.405583	1.65079	0.900801	-0.581168	-0.0872987	0.568328	-0.334019	-0.712574	3.74309	0.16407	-1.00787	1.4259	-0.882618	-0.838224	-0.176626	1.50193	1.34609
FAM95B1	-0.757914	-0.507804	-0.579595	-0.500393	-0.713334	-0.602185	-0.678223	-0.0953515	0.0124252	0.0794112	-0.503956	-0.512061	-0.077835	0.0784492	0.714072	-0.757914	-0.700388	-0.44796	-0.612261	-0.616446	0.291753	-0.70228	-0.447627	0.332189	-0.351045	-0.757914	1.42229	-0.551573	-0.143282	-0.757914	-0.757914	-0.263049	0.120442	1.23434	-0.287238	2.77036	0.545291	-0.757914	-0.539848	-0.58545	-0.757914	-0.111174	-0.478805	-0.757914	-0.448954	1.35068	0.686472	4.15914	0.775947
FBLN5	3.68134	-0.129695	1.10657	-0.0315201	3.97346	1.4602	-0.584094	0.155724	-0.667135	-0.6631	-0.618088	0.172901	-0.674493	-0.674008	-0.646318	-0.685242	-0.202526	0.331075	-0.4901	-0.490719	0.512906	-0.679357	0.00397055	-0.108731	-0.642206	2.18319	0.314044	-0.619766	-0.685242	-0.407468	1.40996	-0.187986	-0.618881	1.21128	0.733609	-0.638593	-0.61632	1.11357	-0.632704	-0.539307	-0.685242	-0.647238	-0.65572	-0.578831	-0.554525	-0.685242	-0.379691	0.0948879	-0.550042
FBXO17	1.24443	1.66277	-0.367308	-0.47083	0.82022	0.297295	-0.636818	1.59127	-0.636818	-0.636818	-0.252988	-0.451028	-0.412342	-0.368454	-0.063251	-0.495674	-0.629572	-0.636818	-0.636818	-0.626127	-0.34762	-0.631563	-0.402336	0.722427	-0.636818	1.14525	-0.156277	-0.636818	-0.636818	-0.140675	0.610628	0.648692	-0.612371	2.75064	-0.370052	-0.553496	-0.636818	1.73987	-0.629951	-0.636818	-0.636818	-0.623242	-0.584088	0.74794	-0.520078	-0.636818	-0.636818	3.31122	-0.588521
FBXO31	-0.605197	0.103366	-0.615283	-0.335936	-0.527504	-0.31849	-0.706331	0.127538	-0.957973	-1.05342	1.32319	-0.596158	-0.841525	-0.852932	-0.235093	-1.079	-0.542752	-0.664409	-0.527002	-0.530822	2.61212	-0.8813	-0.468349	0.454232	-0.215702	-0.0162349	1.25557	-0.933294	-0.45093	1.92552	-0.527002	-0.641147	-0.116199	2.74575	0.8155	-0.656023	-0.321718	0.107338	-0.728606	-0.837482	0.891327	-0.186606	-0.847325	0.0822339	-0.568718	-0.346691	-0.0394516	1.24339	-0.0696538
FBXO32	-0.618721	0.204597	-0.62146	-0.588469	-0.606262	-0.633225	-0.618852	2.32454	-0.707298	-0.671283	-0.607925	-0.599083	-0.668842	-0.276746	-0.122619	-0.546518	-0.0795861	0.219867	-0.193496	-0.19815	0.0222009	-0.673597	-0.178973	1.88405	-0.641581	-0.121851	2.32258	-0.598185	-0.693375	2.49826	-0.555979	-0.674194	-0.4918	0.29398	0.875788	-0.679699	-0.613735	-0.176798	-0.41133	-0.0192587	1.42391	-0.643962	-0.69626	-0.460226	0.60234	-0.638544	-0.281634	2.92115	-0.254181
FBXW7	-0.415657	-0.256722	-0.851151	-0.434108	-0.107419	-0.335034	-0.624649	0.0875629	-0.664083	-0.873621	-0.159615	-0.326918	-0.919691	-0.982525	-0.0493693	-1.05349	-0.520505	-0.870573	-0.596814	-0.561518	0.732281	-0.361886	-0.0936087	0.0232985	-0.10955	-0.81745	0.840142	-0.836204	-0.209605	-0.20368	-0.967482	-0.189369	0.297391	-0.050042	1.02816	1.02074	0.524947	-0.872905	-0.587897	-0.732357	4.25183	-0.326983	0.458189	-0.311743	3.79318	-0.0654619	-0.0922926	1.81078	0.959484
FGF14	-0.0650521	-0.193971	-0.301341	-0.303282	-0.0375711	-0.287988	-0.309584	-0.291208	-0.303649	-0.309584	-0.309584	-0.309584	-0.307416	-0.305902	-0.296826	-0.309584	-0.298947	-0.300987	-0.309584	-0.309584	3.54176	-0.309584	-0.275161	-0.249116	-0.309584	0.589724	-0.259194	-0.309584	-0.309584	-0.309584	-0.309584	-0.309584	-0.299796	-0.309584	-0.211678	-0.309584	-0.309584	1.04729	-0.306224	-0.309584	4.78897	-0.309584	-0.309584	-0.199967	-0.309584	-0.309584	0.691918	-0.309584	-0.238681
FGF17	0.0999096	-0.348953	-0.348953	-0.283401	0.0368749	-0.180478	-0.348953	1.37134	-0.163756	-0.348953	0.200534	-0.348953	-0.0783358	-0.176607	0.447278	-0.348953	-0.182994	-0.080695	-0.348953	-0.348953	0.408099	-0.348953	-0.0804068	6.25525	-0.348953	-0.348953	2.79591	-0.348953	-0.348953	-0.348953	-0.348953	-0.348953	-0.315016	-0.348953	0.669444	-0.348953	-0.348953	-0.348953	-0.348953	0.397365	-0.348953	-0.348953	-0.348953	-0.0379872	-0.348953	-0.348953	-0.348953	-0.348953	-0.348953
FHL1	1.96167	1.66337	0.704891	-0.773049	2.18291	-0.091506	-0.782762	-0.391052	-0.339428	-0.449655	-0.363347	-0.076828	0.289577	0.880557	1.69009	-0.108614	-0.67407	-0.671159	-0.862373	-0.87438	-0.765671	-0.912761	-0.832246	-0.705769	-0.722629	2.31315	-0.621768	-0.74312	-0.922253	-0.957775	0.091648	1.35169	1.58449	1.22989	-0.644949	-0.855819	-0.643952	2.16587	-0.882157	-0.808264	0.256433	-0.92455	-0.893252	0.398204	-0.0828307	-0.250964	0.711762	-0.602554	1.99716
FLJ21408	-0.206968	-0.252101	-0.252101	-0.219145	-0.252101	-0.235161	-0.252101	-0.194442	4.60816	5.66838	-0.19685	-0.145126	-0.221489	-0.223219	-0.17204	-0.252101	-0.243758	-0.198154	-0.252101	-0.252101	0.147539	-0.203687	-0.198096	-0.252101	-0.252101	-0.252101	-0.0939926	-0.252101	-0.252101	-0.252101	-0.252101	-0.252101	-0.137785	-0.252101	-0.200901	-0.252101	0.0314243	-0.252101	-0.252101	-0.252101	-0.252101	-0.252101	-0.252101	-0.236467	0.0167679	-0.0686029	-0.252101	-0.252101	0.0816058
FMO3	0.803508	0.111107	-0.419602	-0.421621	1.9208	-0.430227	-0.450397	0.19036	-0.435616	-0.450397	-0.40654	-0.450397	-0.440947	-0.450397	-0.450397	-0.450397	-0.450397	-0.450397	-0.450397	-0.450397	0.312455	-0.450397	-0.118171	1.58275	-0.450397	-0.348586	2.68718	-0.450397	-0.450397	-0.450397	-0.450397	-0.429032	-0.435499	-0.450397	0.646925	-0.374233	-0.450397	0.756559	-0.448305	-0.450397	-0.450397	-0.450397	-0.450397	-0.115332	-0.450397	-0.450397	0.048478	4.43221	-0.450397
FOXC2	-0.0216297	6.52319	-0.249364	-0.249364	-0.200426	-0.249364	-0.249364	-0.249364	-0.249364	-0.249364	-0.249364	-0.249364	-0.240783	-0.249364	-0.249364	-0.249364	-0.249364	-0.249364	-0.249364	-0.218304	-0.249364	-0.218828	-0.249364	-0.249364	-0.249364	0.39782	-0.249364	0.203665	-0.249364	-0.249364	-0.249364	2.33106	-0.23645	-0.249364	-0.249364	-0.249364	-0.249364	0.773604	-0.249364	-0.249364	-0.249364	-0.249364	-0.249364	-0.170479	-0.249364	-0.249364	-0.249364	-0.249364	-0.249364
FOXD2	-0.42416	0.185129	-0.0983598	0.129376	-0.42416	-0.42416	-0.42416	-0.42416	-0.42416	-0.232929	-0.42416	-0.42416	-0.42416	-0.42416	-0.42416	-0.42416	-0.108849	-0.310899	-0.0693389	0.0410866	0.614652	-0.271691	0.142753	0.770851	-0.42416	-0.42416	2.23142	-0.0471626	-0.42416	-0.42416	-0.42416	-0.42416	0.00569995	-0.42416	0.00581668	-0.42416	-0.42416	0.852767	-0.180681	-0.42416	-0.42416	-0.292867	-0.42416	0.297949	-0.42416	0.346346	-0.42416	6.31367	0.0429164
FOXL1	0.448966	4.40377	-0.337568	-0.337568	-0.253058	-0.337568	-0.337568	-0.337568	-0.337568	-0.337568	-0.337568	0.128495	-0.32275	0.316762	1.05765	-0.101523	-0.337568	-0.220052	-0.337568	-0.337568	-0.337568	-0.337568	-0.337568	-0.337568	-0.337568	1.89763	-0.337568	0.053592	-0.337568	-0.337568	-0.337568	-0.337568	-0.337568	-0.337568	-0.337568	-0.337568	-0.337568	4.52039	-0.314602	-0.337568	-0.337568	-0.337568	-0.337568	0.00299413	-0.337568	-0.337568	-0.337568	-0.337568	-0.337568
FOXO3	0.962314	0.404986	-0.318012	-0.495089	0.972751	0.255594	-1.1464	0.190228	-0.760741	-0.790277	-0.0744621	-0.63491	-0.648832	0.234611	1.69298	-1.16713	-1.01016	-1.14255	-1.09788	-1.11347	1.18531	-0.507323	-0.592416	0.558038	-1.12802	-0.0328445	0.720893	-0.130356	-0.752968	-0.484656	2.44583	-0.351438	-0.105097	2.85886	0.0769604	-1.04085	-0.608971	0.383176	-0.990246	-0.887863	0.636293	-0.340354	-1.03971	-0.0182906	0.867077	-0.840577	-0.21843	1.93612	0.440375
FRZB	0.639584	4.67806	-0.371813	-0.371504	2.2256	-0.372092	-0.387724	-0.13943	-0.381996	-0.359707	-0.285756	-0.387724	-0.378308	-0.385947	-0.350785	-0.354394	-0.385157	-0.387724	-0.387724	-0.387724	-0.376016	-0.387724	-0.379418	-0.241826	-0.387724	0.559122	-0.387724	-0.360107	-0.387724	-0.387724	0.275069	-0.205586	-0.350987	-0.387724	-0.371975	-0.387724	-0.387724	0.36059	-0.382859	-0.364641	1.72116	-0.378106	-0.387724	0.660598	0.273887	-0.387724	-0.387724	-0.387724	-0.387724
FST	0.385947	0.861086	-0.323924	-0.260127	0.174783	-0.303429	-0.323924	0.112075	-0.323924	-0.323924	-0.323924	-0.323924	-0.319809	-0.323924	-0.323924	-0.323924	-0.323924	-0.323924	-0.323924	-0.323924	-0.312412	-0.320263	-0.299422	-0.0656813	-0.323924	0.141616	-0.180456	-0.296768	-0.323924	0.367332	6.19363	-0.307642	-0.291411	3.34688	-0.292951	-0.323924	-0.323924	0.135984	-0.323924	-0.323924	-0.323924	-0.323924	-0.323924	0.182051	-0.323924	-0.323924	-0.323924	0.161426	-0.0547624
FXYD1	2.36681	2.46749	-0.578937	-0.563037	1.74644	-0.564679	-0.327295	-0.481656	-0.377249	-0.299216	-0.590554	-0.59922	-0.583215	-0.588348	-0.561549	-0.573727	-0.444801	-0.480763	-0.536266	-0.537431	0.705133	-0.580236	-0.561103	-0.376036	-0.543686	2.13667	-0.301642	-0.500647	-0.557274	-0.419997	2.3298	-0.565447	-0.538741	2.12003	-0.518916	-0.569121	-0.569574	1.94459	-0.567802	-0.505061	-0.240774	-0.555083	-0.580172	1.47032	-0.430539	-0.59922	-0.303502	0.491372	-0.511987
GABRD	-0.0505537	-0.106015	-0.333163	-0.333163	1.24583	-0.333163	-0.333163	0.0278769	-0.333163	-0.333163	5.20225	1.67637	-0.333163	-0.333163	-0.333163	-0.333163	-0.280918	-0.333163	-0.333163	-0.333163	-0.333163	-0.333163	-0.333163	-0.333163	-0.333163	-0.333163	-0.333163	-0.333163	-0.333163	-0.333163	-0.333163	2.36343	-0.333163	-0.333163	-0.0125654	-0.333163	-0.333163	-0.333163	-0.333163	-0.333163	-0.333163	-0.333163	-0.333163	-0.333163	0.50862	0.81584	3.60217	-0.333163	-0.333163
GAS6	0.673167	0.768623	1.54521	-0.854802	-0.244134	0.989778	-1.25941	0.88454	-1.21536	-1.22648	0.314378	0.18279	0.60615	-0.497997	1.32159	-0.24718	-1.21813	-1.25675	-1.23212	-1.22341	0.653262	-1.14057	0.196778	-0.0857679	-0.408959	1.63911	-0.369463	0.681377	-0.839695	1.89018	1.1151	0.942514	-1.10617	1.00913	0.0997026	0.616389	0.235911	1.14229	-1.23873	-1.22276	-0.633319	-1.17788	-0.979232	1.88409	0.776869	1.36982	-0.743721	0.802925	-0.573302
GAS6-AS2	0.129595	-0.026447	0.587488	-0.52038	-0.152932	1.49816	-0.665531	0.604209	-0.419484	-0.665531	0.0644996	-0.194377	0.907428	-0.0294941	2.3317	0.76621	-0.665531	-0.546732	-0.665531	-0.611309	1.93277	-0.665531	0.0480327	-0.665531	-0.665531	1.59409	-0.665531	0.916202	-0.665531	4.36726	-0.665531	0.519922	-0.590384	-0.665531	-0.44003	-0.665531	-0.249286	-0.665531	-0.665531	-0.665531	-0.665531	-0.665531	-0.665531	1.46902	-0.665531	0.950839	-0.665531	-0.665531	-0.665531
GATA5	0.898714	0.429879	-0.281678	-0.281678	1.31274	-0.18674	-0.281678	-0.281678	-0.281678	-0.281678	-0.281678	-0.281678	-0.281678	-0.281678	-0.244287	-0.281678	-0.281678	-0.281678	-0.281678	-0.281678	-0.281678	-0.281678	-0.281678	-0.281678	-0.281678	6.18768	-0.281678	-0.281678	-0.281678	-0.281678	-0.281678	-0.281678	-0.276897	2.95713	-0.281678	-0.281678	-0.281678	1.42262	-0.281678	-0.281678	-0.281678	-0.281678	-0.281678	-0.267075	-0.281678	-0.281678	-0.281678	-0.281678	-0.177778
GDF5	1.47322	-0.287792	-0.287792	1.29815	0.847488	-0.287792	-0.287792	1.21203	-0.287792	-0.287792	-0.287792	-0.287792	-0.287792	-0.287792	-0.287792	-0.287792	-0.287792	-0.287792	-0.287792	-0.287792	-0.0402821	-0.287792	-0.287792	-0.287792	-0.287792	-0.287792	-0.287792	-0.287792	-0.287792	-0.287792	-0.287792	-0.287792	-0.276697	-0.287792	0.0451617	-0.287792	-0.287792	1.68979	-0.287792	-0.287792	-0.287792	-0.287792	-0.287792	-0.287792	-0.287792	-0.287792	-0.287792	-0.287792	-0.287792
GDNF	-0.0289549	-0.217929	-0.217929	-0.190331	-0.217929	-0.217929	-0.217929	-0.217929	-0.217929	-0.0272432	-0.217929	-0.217929	-0.189446	-0.193743	-0.217929	-0.217929	-0.217929	-0.217929	-0.129476	-0.217929	-0.217929	-0.217929	-0.217929	0.179273	-0.217929	-0.217929	-0.217929	-0.217929	-0.217929	-0.217929	-0.217929	-0.217929	-0.196497	-0.217929	-0.217929	-0.217929	-0.217929	3.1775	-0.217929	-0.217929	-0.217929	-0.217929	-0.217929	-0.217929	-0.217929	-0.217929	-0.217929	6.5007	-0.217929
GDNF-AS1	-0.192485	-0.192485	-0.192485	-0.192485	-0.05923	-0.192485	-0.192485	-0.192485	-0.192485	-0.192485	-0.192485	-0.192485	-0.192485	-0.192485	-0.192485	-0.192485	-0.192485	-0.192485	-0.192485	-0.192485	-0.192485	-0.192485	-0.192485	1.1109	-0.192485	-0.192485	0.893666	-0.192485	-0.192485	-0.192485	-0.192485	-0.192485	-0.192485	-0.192485	-0.192485	-0.192485	-0.192485	-0.192485	-0.192485	-0.192485	-0.192485	-0.192485	-0.192485	-0.192485	-0.192485	-0.192485	-0.192485	7.15637	-0.192485
GEM	1.91212	1.83611	-0.464783	0.88769	0.901071	-0.548085	-0.544591	0.175735	-0.536746	-0.551423	-0.486099	-0.509264	-0.546732	-0.542317	-0.543535	-0.530071	-0.541559	-0.546108	-0.547261	-0.546572	-0.487673	-0.549038	-0.115109	-0.121474	-0.516538	3.49247	-0.271021	-0.480655	-0.525074	0.124091	3.27006	-0.551423	-0.494603	0.985953	-0.23866	-0.437978	-0.458307	2.76441	-0.542075	-0.536636	-0.101081	-0.545262	-0.527492	-0.058511	-0.41897	-0.479106	-0.427579	0.397171	-0.463746
GLB1L3	-0.263608	-0.263608	-0.263608	-0.216177	-0.263608	-0.263608	-0.263608	3.88549	-0.263608	-0.263608	-0.263608	-0.263608	-0.263608	-0.263608	-0.119579	-0.263608	-0.0534678	-0.166558	-0.263608	-0.175018	-0.263608	-0.263608	-0.166454	0.419037	-0.263608	-0.263608	-0.263608	-0.263608	-0.263608	-0.263608	-0.263608	-0.263608	-0.257469	-0.263608	0.473259	-0.263608	-0.263608	-0.263608	-0.263608	-0.263608	-0.263608	-0.151108	-0.263608	-0.263608	-0.263608	-0.263608	-0.263608	5.50982	-0.263608
GLIS1	0.450454	0.306488	0.137243	-0.0688694	0.0321478	-0.283138	-0.283138	-0.283138	-0.283138	-0.283138	-0.283138	-0.283138	-0.283138	-0.283138	-0.283138	-0.283138	-0.283138	-0.283138	-0.283138	-0.283138	1.26346	-0.283138	-0.283138	1.25879	-0.283138	-0.283138	-0.283138	-0.283138	-0.283138	-0.283138	-0.283138	-0.283138	-0.227673	-0.283138	-0.283138	-0.283138	-0.283138	3.01211	-0.283138	-0.283138	-0.283138	-0.283138	-0.283138	-0.283138	6.27212	-0.283138	-0.283138	-0.283138	-0.283138
GNRH1	-0.334608	0.195563	1.04861	-0.0718714	0.0013436	-0.407512	-0.290041	-0.0666804	-0.446047	-0.479487	-0.448036	-0.627014	-0.307488	-0.308908	-0.367666	-0.451507	-0.140511	-0.364884	-0.490148	-0.228213	0.112745	-0.50939	-0.0147197	0.909498	-0.627014	1.03493	0.909498	-0.627014	0.239317	-0.627014	-0.627014	-0.103876	-0.245649	-0.627014	0.202264	-0.00537167	-0.0147197	-0.298646	-0.251343	0.831526	-0.627014	-0.424439	-0.627014	-0.0699328	-0.627014	-0.627014	-0.627014	6.30364	-0.266682
GPM6B	0.748409	3.26316	-0.261155	-0.409106	3.16959	-0.239046	-0.260564	-0.104453	-0.72715	-0.705459	-0.72822	-0.513819	-0.612116	-0.680222	-0.568732	-0.745822	-0.502219	-0.158641	-0.284597	-0.359698	0.877757	-0.81395	0.602747	0.44283	-0.721666	0.739982	0.461197	-0.720197	-0.785661	2.49409	-0.407301	-0.574358	-0.766025	-0.57274	-0.601454	-0.545835	-0.659814	0.441386	-0.363692	-0.541177	1.16666	-0.770011	-0.824495	0.691984	-0.434073	1.30715	-0.641973	1.1949	-0.662971
GPX3	1.44644	1.51082	-0.834706	-0.895742	1.45147	1.67626	-1.11359	-0.293776	-0.909873	-1.09094	0.187134	0.542035	1.19472	1.55907	1.85832	1.26549	-1.07497	-1.09926	-1.01676	-1.02997	-0.00559151	-0.975408	-0.820776	-0.752911	0.0801167	0.971183	-0.46856	0.119233	-0.44557	-0.465975	-0.375943	-0.828291	0.594789	-0.735262	0.979139	-0.253669	-0.0971938	1.60789	-1.01196	-1.01604	0.219052	-0.85109	-0.65593	1.83313	-0.876991	-0.908993	-0.623531	-0.189049	1.15627
GRAMD3	-0.399068	0.077573	-0.480276	-0.54623	-0.467445	-0.47946	-0.666457	1.00628	-0.618034	-0.613053	-0.43643	-0.594132	-0.544659	-0.400533	0.0570079	-0.667748	-0.623816	-0.609097	-0.604122	-0.604237	0.898642	-0.697487	0.500252	1.53759	-0.370179	-0.51788	3.2633	-0.596785	-0.668434	1.09262	-0.721507	-0.304879	-0.508192	0.13864	2.81438	-0.036016	-0.346405	-0.359413	-0.642003	-0.632154	-0.267975	-0.684276	-0.649204	0.733574	-0.614793	-0.503017	-0.0979006	2.56901	-0.368314
GRM2	-0.376714	0.837098	-0.376714	-0.376714	0.272338	-0.376714	-0.376714	-0.376714	-0.376714	-0.376714	3.32075	3.20274	-0.262904	-0.18343	0.962732	-0.376714	0.181648	-0.376714	1.03702	0.447157	-0.376714	-0.376714	0.5268	-0.376714	-0.376714	-0.376714	4.91368	-0.376714	-0.376714	-0.376714	-0.376714	-0.376714	-0.0912615	-0.376714	-0.376714	-0.376714	-0.376714	-0.376714	1.03435	-0.376714	-0.376714	-0.376714	-0.376714	-0.376714	-0.376714	-0.376714	-0.376714	-0.376714	-0.376714
GXYLT1P3	-0.295951	-0.295951	-0.295951	-0.295951	-0.295951	-0.295951	-0.295951	-0.295951	0.445886	-0.295951	-0.295951	-0.295951	1.05905	2.23536	6.0829	-0.295951	0.0364355	-0.295951	-0.295951	-0.295951	0.462171	-0.295951	-0.295951	-0.295951	-0.295951	-0.295951	-0.295951	-0.295951	-0.295951	-0.295951	-0.295951	1.84854	-0.160009	-0.295951	-0.295951	-0.295951	-0.295951	-0.295951	-0.295951	-0.295951	-0.295951	2.19529	-0.295951	-0.295951	-0.295951	-0.295951	-0.295951	-0.295951	-0.295951
H2AFJ	0.177132	1.08222	-0.34891	0.0248077	-0.00376364	-0.479378	-1.5337	-0.126274	-0.949226	-0.964687	-0.907604	-1.03419	-0.851451	-0.707128	0.366247	-1.0826	-1.10557	-1.32147	-1.30942	-1.24137	1.79272	-0.485683	0.00444347	0.961208	-0.023879	0.217752	1.87309	-0.632167	-0.435259	1.54128	-0.246556	-0.765108	1.19534	1.40227	1.60375	-0.199458	0.0375787	0.450032	-1.1761	-1.31706	-0.386778	-0.354949	-0.708544	0.131861	-0.65485	-1.05718	0.813875	1.4928	1.74293
HEBP2	-0.514514	-0.241097	-0.551351	0.342463	-0.739312	-0.477673	-0.960856	0.817487	-0.689988	-0.826871	-0.420894	-0.955082	-1.11525	-0.992412	-0.489202	-1.15747	-0.649515	-0.934329	-0.923134	-0.893229	1.40089	-0.323144	0.316882	1.45315	-0.149248	-0.299866	2.37238	-0.691156	-0.361325	2.46766	-0.79154	0.105124	0.620161	0.711737	1.88145	-0.139103	0.18965	-0.393707	-1.08899	-0.87373	1.19005	-0.641	-0.337078	-0.918178	0.309686	-0.104872	-0.361325	2.22301	1.53086
HES7	1.25299	0.794677	-0.352003	-0.352003	-0.275359	-0.352003	-0.352003	-0.124179	-0.352003	-0.352003	-0.352003	-0.352003	-0.338564	-0.352003	-0.352003	-0.352003	-0.286068	-0.352003	-0.352003	-0.254715	-0.126421	-0.352003	-0.24531	0.0228315	-0.352003	-0.352003	0.272721	-0.352003	-0.352003	-0.352003	2.48603	-0.352003	-0.325037	-0.352003	0.0526046	-0.352003	-0.352003	0.849584	-0.227032	-0.352003	-0.352003	-0.352003	-0.352003	2.30424	0.710362	-0.352003	-0.352003	5.98829	-0.352003
HOXB2	0.389733	1.88842	-0.767234	-0.771192	0.32841	-0.74609	-0.750899	-0.729667	0.793616	-0.291701	-0.548859	-0.735853	-0.791222	-0.791623	-0.785498	-0.795095	-0.0200986	-0.145085	0.187451	-0.176109	-0.758734	-0.60874	-0.634964	-0.393084	0.497685	1.65783	-0.697934	-0.0827905	-0.0218758	-0.815184	-0.815184	-0.396022	1.05048	1.4348	-0.226666	0.892548	0.411312	1.74068	0.439654	-0.425634	4.2692	-0.43259	-0.229784	1.59052	-0.765337	0.817757	-0.815184	-0.815184	1.08209
HOXB3	1.18004	1.50093	-0.466604	-0.493211	1.47937	-0.361989	-0.45444	-0.50231	-0.0395614	-0.376563	-0.349756	-0.206939	-0.450657	-0.446487	-0.447046	-0.50231	-0.271934	-0.427834	-0.356486	-0.298356	-0.50231	-0.468891	-0.390475	-0.371344	-0.50231	2.33085	-0.284033	-0.50231	-0.50231	-0.50231	0.489295	0.31518	-0.330358	-0.50231	-0.290256	-0.50231	-0.50231	4.95552	-0.00744353	0.0156923	2.6528	-0.50231	-0.50231	1.76395	-0.50231	-0.50231	-0.50231	0.236119	0.265525
HOXB4	1.29582	2.54092	-0.655032	-0.65758	1.4634	-0.592064	-0.554934	-0.665017	1.02261	0.0590003	-0.14032	-0.425945	-0.59848	-0.575255	-0.533469	-0.693902	-0.183956	-0.464183	-0.164742	-0.175833	-0.665301	-0.633267	-0.65332	-0.503804	-0.516522	3.41843	-0.693902	-0.469009	-0.358955	-0.693902	0.385584	0.600557	-0.165662	0.608926	-0.668253	-0.309353	0.0162861	3.01321	0.740056	0.170761	-0.693902	-0.584253	-0.693902	2.55642	-0.424512	0.317295	-0.379052	-0.425945	-0.0809197
HOXB5	1.67161	1.01729	-0.420105	-0.461095	1.04234	-0.371911	-0.480258	-0.480258	-0.404466	-0.427298	-0.191131	-0.107059	-0.369508	1.44426	1.28867	-0.0707309	-0.460852	-0.464574	-0.467974	-0.480258	-0.458127	-0.452107	-0.464557	-0.425099	-0.480258	2.95025	-0.388327	0.198387	-0.480258	-0.480258	-0.480258	-0.448958	-0.30764	-0.480258	-0.420718	-0.480258	-0.425307	4.35277	-0.477193	-0.480258	2.17737	-0.480258	-0.480258	1.93772	-0.402092	-0.480258	-0.480258	-0.480258	-0.350904
HOXB6	0.476024	1.17144	-0.478507	-0.465086	0.335104	-0.503405	-0.511043	-0.445619	0.767481	0.0111491	-0.318353	-0.476841	-0.498484	-0.155815	-0.33808	-0.527446	-0.515605	-0.527446	-0.507459	-0.521622	-0.464429	-0.515995	-0.450805	-0.258189	-0.276203	2.99167	-0.452653	0.661772	-0.527446	-0.527446	-0.527446	-0.400121	3.25151	0.292704	-0.382124	-0.527446	-0.527446	3.26079	-0.509991	-0.527446	-0.527446	-0.497864	-0.527446	1.04043	-0.400257	-0.440642	0.067163	-0.274421	3.41908
HOXB-AS3	0.837743	2.77094	-0.390485	-0.393838	0.823458	-0.395398	-0.404725	-0.277742	-0.394472	-0.37965	-0.374305	-0.22803	-0.354162	-0.0167163	-0.00800568	-0.285405	-0.395537	-0.404725	-0.393094	-0.404725	-0.383769	-0.398061	-0.374991	0.0131194	-0.404725	3.54987	-0.404725	-0.404725	-0.404725	-0.404725	-0.404725	-0.375086	-0.367149	0.0725541	-0.404725	-0.404725	-0.404725	3.8369	-0.39892	-0.404725	3.37012	-0.404725	-0.404725	0.49047	-0.330708	-0.404725	-0.404725	-0.110234	-0.343481
HSPA1B	0.430176	-0.200283	0.562583	1.33719	-0.459726	-0.370284	-0.960504	0.679103	-0.559311	-0.24376	-0.0086942	-0.0964034	-0.413409	-0.363597	0.0340005	-0.935422	-0.900844	-0.952531	-0.93768	-0.956304	0.961255	-0.919938	0.855731	1.9748	-0.842055	0.088369	2.37347	-0.115749	-0.997366	2.04521	-0.579654	-0.746859	0.317482	0.0499769	0.392978	-0.509396	-0.419485	-0.689794	-0.96944	-0.978474	-0.552664	-0.669573	-0.924603	-0.831132	0.0585997	-0.949153	-0.375536	2.73362	0.929146
HSPA4L	0.158269	-0.211994	-0.480123	-0.322178	-0.397395	-0.456816	-0.49451	1.59034	-0.245896	-0.342504	-0.371569	-0.435001	-0.48505	-0.452736	-0.338632	-0.434232	-0.489869	-0.49451	-0.49451	-0.49451	1.7392	-0.49451	-0.329279	0.824785	-0.49451	-0.0664122	1.00069	-0.49451	-0.49451	0.776811	0.704164	-0.16511	-0.48312	-0.49451	-0.0672841	-0.387758	-0.441937	-0.212564	-0.49451	-0.49451	0.776811	-0.477116	-0.49451	-0.416238	-0.49451	-0.49451	-0.49451	4.26618	-0.49451
HSPB1	0.880601	1.05033	0.892729	0.969898	0.44146	-0.099621	-1.53828	0.905201	-0.6715	-0.668539	0.5035	-0.398268	-1.41534	-1.66452	-1.03684	-1.72097	-1.07942	-0.866113	-1.42134	-1.3639	0.69506	-1.72555	0.845601	1.0915	-0.585047	1.09498	0.96998	0.191859	-0.762953	1.12678	0.5035	0.993315	0.984645	1.12678	0.91098	-0.157844	-0.138526	0.862891	-1.59493	-1.42216	1.12678	-1.12912	-1.58314	-0.510882	-0.106449	-0.738512	-0.275601	1.12678	1.07162
HSPB6	3.51364	2.71165	-0.338694	-0.338306	2.19019	-0.332498	-0.358686	-0.336402	-0.344292	-0.341085	-0.294626	-0.358686	-0.346855	-0.347523	-0.312273	-0.337747	-0.358686	-0.358686	-0.358686	-0.358686	-0.336621	-0.354008	-0.337814	-0.358686	-0.358686	0.830993	-0.358686	-0.289288	-0.358686	-0.358686	4.08278	-0.358686	-0.308571	-0.0236611	-0.338898	-0.358686	-0.358686	0.346487	-0.346462	-0.329683	-0.358686	-0.358686	-0.358686	-0.159296	-0.30673	-0.358686	-0.358686	-0.358686	-0.272706
HSPB7	0.0544639	3.31253	-0.280546	-0.236373	0.15813	-0.345035	-0.370202	-0.341649	-0.370202	-0.370202	-0.31548	-0.370202	-0.370202	-0.367342	-0.370202	-0.370202	-0.370202	-0.370202	-0.370202	-0.370202	-0.370202	-0.370202	-0.35683	-0.370202	-0.370202	4.58416	-0.291904	-0.32574	-0.370202	0.195681	-0.370202	-0.370202	-0.354993	2.63483	-0.344847	-0.370202	-0.370202	1.93897	-0.370202	-0.370202	1.89333	-0.370202	-0.370202	-0.215359	-0.370202	-0.370202	-0.370202	-0.370202	-0.370202
IDO1	-0.284708	-0.462748	-0.459482	-0.477184	-0.429134	4.09057	-0.409454	-0.224252	-0.484802	-0.434789	-0.312876	0.109225	0.947861	0.591709	2.35351	0.426829	-0.499476	-0.517947	-0.494298	-0.477275	-0.246816	-0.401775	-0.418307	-0.381378	0.0213308	-0.572206	0.859001	-0.241097	-0.258389	-0.572206	0.631825	-0.39173	-0.39831	0.00905076	2.07127	4.31745	0.28329	-0.368297	-0.503281	-0.521888	-0.572206	-0.393997	-0.124329	-0.409721	-0.572206	-0.264606	-0.572206	-0.213558	-0.348448
IGFBP3	0.0616654	-0.435668	-0.520198	-0.543698	-0.526048	1.78776	-0.587199	0.985873	-0.589638	-0.591506	-0.0799488	0.213128	-0.547439	-0.231875	-0.0782934	-0.501724	-0.475964	-0.487504	-0.412466	-0.383694	-0.217571	-0.582227	-0.335939	2.16351	-0.599746	-0.274873	2.71845	-0.583502	-0.55136	-0.186271	1.08959	-0.570528	-0.535847	0.968607	2.68868	-0.495588	-0.582647	-0.434689	-0.555875	-0.491131	-0.186271	-0.571461	-0.577773	-0.12173	-0.502457	-0.101765	-0.258629	2.69046	-0.499121
IGFBP7	1.15713	1.49549	0.574002	-0.84286	0.877895	1.14659	-1.28858	1.18616	-1.15346	-1.05865	1.39948	0.578838	0.200672	0.481006	1.19585	-0.267556	-1.22464	-1.25889	-1.27331	-1.21224	1.42847	-0.943106	-1.01109	-0.058239	-0.525438	1.47054	-0.344737	-1.03227	-0.756864	-0.959243	1.41825	1.49959	-0.649914	0.321495	-0.384926	-0.260811	0.0118373	0.592663	0.0685946	-1.16901	-1.08866	-0.865886	-0.701043	1.49605	-0.510106	-1.22279	-0.635712	1.19671	-0.150701
IGSF21	-0.205793	-0.205793	-0.169079	-0.201115	-0.205793	-0.205793	-0.205793	-0.205793	-0.205793	-0.205793	-0.205793	-0.205793	-0.198551	-0.205793	-0.205793	-0.205793	-0.199871	-0.186648	-0.205793	-0.197055	-0.192286	-0.188612	-0.167462	-0.205793	1.05075	-0.205793	-0.205793	7.12257	-0.0159743	-0.205793	-0.205793	-0.205793	-0.182784	-0.205793	-0.169453	-0.0695872	0.397916	-0.205793	-0.202052	-0.205793	1.4163	-0.205793	-0.205793	-0.205793	-0.205793	-0.205793	-0.205793	-0.205793	-0.205793
IL13	-0.201751	-0.201751	-0.201751	-0.201751	-0.164013	-0.201751	-0.201751	-0.0895749	0.450365	7.24088	-0.0942592	-0.201751	-0.201751	-0.201751	-0.201751	-0.201751	-0.0881229	-0.149274	-0.160651	-0.201751	-0.201751	-0.131108	-0.201751	-0.201751	-0.201751	-0.201751	-0.201751	-0.201751	-0.201751	-0.201751	1.19564	-0.201751	-0.195112	-0.201751	-0.201751	-0.201751	-0.201751	-0.0045383	-0.170984	0.0902415	-0.201751	-0.201751	-0.201751	-0.171335	0.321337	-0.201751	-0.201751	-0.201751	-0.201751
IL20RB	0.161849	-0.357487	-0.515846	-0.447074	-0.471984	-0.143906	-0.485959	3.11222	-0.540408	-0.294629	-0.228767	-0.60357	-0.372836	-0.388049	-0.19624	-0.236037	-0.37717	-0.420592	-0.531916	-0.269514	-0.345378	-0.521463	-0.328808	0.683489	-0.60357	-0.60357	3.15035	0.00548512	-0.60357	-0.60357	1.83265	-0.238398	0.293436	2.33669	0.612059	0.0473286	-0.283014	-0.60357	-0.460533	-0.60357	-0.60357	-0.179352	-0.60357	-0.60357	-0.60357	-0.60357	-0.60357	3.02484	0.528302
ILDR2	-0.243565	0.0456682	-0.243565	-0.234806	-0.217788	-0.198543	-0.243565	-0.0903244	-0.243565	-0.243565	-0.243565	-0.243565	-0.211926	0.431933	0.926724	-0.243565	-0.22139	-0.243565	-0.243565	-0.243565	-0.243565	-0.243565	-0.243565	-0.243565	-0.243565	-0.243565	-0.243565	-0.243565	-0.243565	-0.243565	-0.243565	-0.243565	-0.211823	6.66811	-0.243565	0.011446	0.00761125	-0.243565	-0.201535	-0.243565	2.79338	-0.243565	-0.243565	-0.243565	-0.243565	-0.243565	-0.243565	-0.243565	0.199883
INMT	1.97639	2.0953	-0.400287	-0.443797	4.8876	-0.16547	-0.481954	-0.37575	-0.452554	-0.446003	-0.162109	-0.0878708	-0.183918	1.10491	1.49832	0.102558	-0.479758	-0.481954	-0.481954	-0.465756	-0.396825	-0.475584	-0.460638	-0.481954	-0.342201	-0.00945635	-0.481954	-0.151206	-0.446768	-0.481954	0.65204	-0.396965	-0.373306	0.430455	-0.387647	-0.481954	-0.432217	0.051511	-0.447277	-0.462207	-0.481954	-0.465498	-0.449997	1.77651	-0.269709	-0.433669	-0.481954	-0.481954	-0.364875
IQSEC1	-0.742124	-0.447867	-0.804405	-0.856448	-0.851123	-0.695308	0.143248	-0.753751	-0.928081	-0.887131	-0.665435	-0.894769	-0.774694	-0.62384	0.00287283	-1.05037	-0.599404	-0.723436	-0.566166	-0.469793	1.12269	0.161101	-0.80269	-0.404887	1.71922	-0.656362	1.24639	-0.184568	1.25717	-0.495523	-1.01021	0.185947	2.59967	-0.676698	-0.237176	0.329544	0.398967	-0.114179	-0.428948	-0.580664	1.75622	0.694766	-0.169183	-0.686436	0.0784513	0.983726	-0.00764488	1.03758	3.06476
IQSEC3	0.0418219	-0.188953	-0.344009	-0.280618	-0.219641	-0.271601	-0.344009	-0.282395	-0.00572818	-0.198012	-0.344009	-0.344009	-0.32947	-0.331663	-0.344009	-0.344009	-0.335093	-0.286362	-0.344009	-0.330853	-0.262666	-0.344009	-0.228591	-0.0398941	-0.344009	-0.0698919	-0.175056	-0.344009	-0.344009	-0.344009	0.423519	1.1516	5.20772	0.582317	-0.289297	-0.344009	-0.344009	0.197593	-0.220084	-0.344009	-0.344009	-0.344009	-0.344009	-0.277184	-0.344009	0.244242	0.999164	-0.344009	4.64832
ISCU	-0.082222	0.485658	-1.55322	1.0949	-1.08467	-0.449161	-0.535992	0.245539	-0.899443	-1.14285	-0.0726378	-1.17802	-1.37561	-0.510885	0.951624	-0.831689	-0.737497	-0.502021	-0.883506	-0.832716	0.84798	-1.51506	0.000496604	0.455482	-0.453574	0.285486	1.37069	-0.373221	-0.694973	1.38164	-0.0606145	-0.508104	1.50832	1.37306	0.957745	0.373694	0.0915756	0.539389	-1.51333	-1.1874	1.13297	-0.403549	-1.88944	-1.01593	1.83509	0.410577	-0.607676	1.66205	1.69192
ITGA1	0.156134	2.0379	-0.571058	-0.554153	0.985389	-0.0943752	-0.623517	-0.418934	-0.598181	-0.572398	0.157395	0.500454	0.669753	2.05958	3.42739	-0.0157535	0.0964415	-0.589842	-0.431303	-0.378406	-0.562146	-0.610263	-0.582645	-0.6327	-0.6327	1.13352	-0.59083	-0.442492	-0.561878	-0.6327	-0.0620758	0.450712	-0.560859	-0.403138	-0.361527	-0.480243	-0.482536	0.870557	-0.617344	0.877609	-0.6327	-0.599579	-0.600539	3.40804	-0.525899	-0.584107	-0.6327	-0.491056	-0.161388
ITGB5	0.0795125	0.505502	-0.263104	-0.503265	-0.108268	0.0899479	-0.785122	0.556167	-0.74053	-0.769543	-0.615012	-0.45576	-0.574514	-0.468945	0.17348	-0.655381	-0.782268	-0.766667	-0.770669	-0.755641	1.10285	-0.772701	-0.267827	1.22696	-0.421741	-0.170835	1.32432	0.658454	-0.693633	-0.785122	-0.785122	-0.67463	1.71539	0.697641	0.948896	-0.785122	-0.558806	0.185849	-0.768893	-0.785122	-0.785122	-0.73164	-0.743576	-0.0631051	-0.601165	-0.785122	1.79489	3.60638	2.41135
ITGBL1	2.41384	0.122964	-0.22274	-0.301321	2.94983	-0.303982	-0.303609	-0.319891	-0.29366	-0.319891	-0.319891	-0.319891	-0.302323	-0.135456	0.0184345	-0.294451	-0.315973	-0.319891	-0.309971	-0.31411	-0.284149	-0.319891	-0.294533	-0.275348	-0.319891	1.72771	-0.319891	-0.319891	-0.319891	-0.319891	-0.319891	0.312004	-0.296658	0.0871366	-0.29585	-0.229785	-0.319891	5.77239	-0.31494	-0.284655	-0.319891	-0.319891	-0.319891	-0.283187	-0.319891	-0.233732	-0.319891	-0.319891	-0.267661
ITIH3	-0.101226	7.07707	-0.195478	-0.195478	0.0610741	-0.195478	-0.195478	-0.195478	-0.195478	-0.195478	-0.195478	-0.195478	-0.19311	-0.191457	-0.167613	-0.195478	-0.195478	-0.176702	-0.195478	-0.195478	-0.195478	-0.195478	-0.195478	-0.195478	-0.195478	-0.195478	-0.195478	-0.195478	-0.102395	-0.195478	-0.195478	0.59144	-0.1741	-0.195478	-0.195478	-0.195478	-0.195478	-0.195478	-0.195478	-0.195478	-0.195478	-0.195478	-0.110939	-0.08665	-0.195478	-0.195478	-0.195478	-0.195478	-0.195478
ITPR1	-0.85207	1.07856	-1.45583	-0.0153274	0.00610724	1.44301	0.314143	-0.814956	0.221639	0.742708	2.54628	0.68875	-0.881061	-0.59722	0.934035	-1.38267	-0.423105	-0.999917	-1.04502	-1.02163	1.48931	-0.732946	-0.284163	-0.664699	0.421569	1.79164	-0.0927216	-1.17466	-0.226915	-0.78448	-1.05866	1.85054	-0.119542	2.39735	0.991074	-0.654875	0.614187	-0.671371	-1.08678	-0.601587	1.43008	-0.795498	-1.05194	-0.391516	-0.827903	0.611068	-0.30466	0.205002	0.201945
JADE2	-0.116806	-0.884126	-0.30267	-0.553834	-0.947064	0.2776	0.17734	0.189229	0.149288	-0.352948	-0.598026	-0.992027	-0.658056	-0.631763	1.14737	-0.985417	0.0573596	0.00662639	0.198424	0.2952	1.01695	-0.817434	-0.544715	0.180467	-0.294713	-0.452554	1.41083	0.090271	0.322378	-1.50318	-0.522596	-0.474302	0.493065	-1.50318	2.06168	0.461734	0.367674	-0.672848	0.13764	0.289682	-1.50318	-0.179879	-1.33738	-0.820188	0.240374	-0.751639	-0.64517	3.24328	1.53403
JPH4	-0.40809	-0.116758	-0.500553	-0.528579	-0.557714	0.565476	-0.557714	-0.557714	2.57013	1.70698	0.72445	-0.203073	-0.159297	-0.481114	0.150062	-0.31823	-0.530054	-0.557714	-0.53437	-0.54411	-0.515655	-0.330336	-0.438358	-0.557714	-0.557714	-0.557714	-0.557714	-0.359284	-0.557714	-0.557714	1.02973	-0.498228	3.52429	0.400225	-0.331399	0.0784743	0.0689076	-0.557714	-0.534414	-0.557714	1.96776	-0.384952	-0.557714	-0.43678	-0.557714	-0.557714	0.136792	-0.557714	3.49869
KALRN	-0.469709	0.766213	-0.567305	-0.488914	-0.252719	0.513311	-0.567305	-0.255605	0.117235	-0.468825	0.866378	-0.335983	-0.354011	2.76777	4.49653	-0.274414	-0.549263	-0.538141	-0.544464	-0.553994	1.84003	-0.567305	-0.508915	-0.464738	-0.375894	0.542093	0.458364	-0.567305	-0.567305	0.66816	-0.567305	2.57559	-0.447397	-0.567305	-0.179806	-0.567305	-0.567305	-0.238511	-0.504612	-0.567305	-0.567305	-0.567305	-0.567305	-0.178533	-0.567305	-0.567305	0.112201	-0.567305	-0.326772
KCNA5	-0.187046	6.43667	-0.212579	-0.20885	-0.179658	-0.202996	-0.212579	-0.212579	-0.212579	-0.212579	-0.181322	-0.212579	-0.206806	-0.209311	-0.212579	-0.212579	-0.212579	-0.212579	-0.212579	-0.212579	-0.212579	-0.212579	-0.212579	-0.212579	-0.212579	0.513034	-0.212579	-0.212579	-0.212579	-0.212579	-0.212579	-0.212579	-0.191344	-0.212579	-0.212579	-0.212579	-0.212579	-0.155232	-0.206615	-0.212579	-0.212579	-0.212579	-0.212579	-0.177201	-0.136526	3.42078	-0.212579	-0.212579	-0.212579
KCNE4	1.88995	0.766824	-0.447929	-0.430685	-0.102853	-0.447929	-0.447929	-0.41776	-0.447929	-0.447929	-0.447929	-0.447929	-0.446149	-0.441884	-0.447929	-0.447929	-0.447929	-0.447929	-0.447929	-0.447929	-0.437972	-0.447929	-0.419672	-0.0508422	-0.447929	1.02848	0.131156	-0.447929	-0.447929	1.94362	5.18928	-0.419763	-0.423825	0.00563995	-0.287194	-0.447929	-0.447929	2.20399	-0.445171	-0.447929	0.747843	-0.447929	-0.447929	1.41712	-0.447929	-0.447929	-0.447929	0.391656	-0.447929
KCNMB2-AS1	-0.257675	-0.0269533	-0.257675	-0.257675	-0.257675	-0.257675	-0.257675	1.2092	-0.257675	-0.257675	-0.257675	-0.257675	-0.257675	-0.257675	0.251529	-0.257675	-0.257675	-0.257675	-0.257675	-0.257675	0.34751	-0.257675	-0.257675	2.75912	-0.257675	-0.257675	-0.257675	-0.257675	-0.257675	-0.257675	-0.257675	-0.257675	-0.225119	-0.257675	0.0679667	-0.257675	-0.257675	0.387043	-0.224148	-0.257675	-0.257675	-0.257675	-0.257675	-0.257675	-0.257675	-0.257675	-0.257675	6.54615	-0.257675
KIF7	1.50497	1.70822	-0.280854	-0.358739	0.380738	-0.106094	-0.61165	1.1091	-0.61165	-0.61165	-0.61165	-0.61165	-0.597149	-0.587023	-0.61165	-0.380663	-0.576078	-0.61165	-0.61165	-0.61165	-0.287114	-0.61165	-0.266286	1.00613	-0.61165	3.76296	0.0624249	-0.61165	-0.61165	-0.61165	-0.61165	-0.61165	-0.582553	3.08414	0.26149	0.206502	-0.61165	1.98136	-0.454333	-0.61165	-0.61165	-0.61165	-0.61165	0.921367	-0.61165	-0.61165	-0.61165	1.66873	-0.137411
KLC1	0.540988	1.23736	0.043677	0.000667056	-0.454571	0.0357995	-1.16026	0.264101	-0.959594	-0.630015	0.0736632	-0.542539	-0.636287	0.0481153	1.64521	-0.888306	-0.691641	-1.11437	-1.11917	-1.04599	0.71831	-1.36231	-0.537849	0.461984	-0.907829	0.621784	1.05912	-0.702542	-0.778761	0.905898	-1.00335	0.679337	0.885726	1.55397	0.351587	0.108861	0.165333	0.066674	-1.13184	-0.964165	3.69021	-0.611796	-0.953675	-0.459421	-0.199639	0.580723	-1.11273	2.03147	1.40794
KLF17	-0.222098	1.68713	-0.222098	-0.222098	1.81971	-0.222098	-0.222098	-0.222098	-0.222098	-0.222098	-0.222098	-0.222098	-0.222098	0.0819219	-0.222098	-0.222098	-0.222098	-0.222098	-0.222098	-0.222098	-0.222098	-0.222098	-0.222098	-0.222098	-0.222098	-0.222098	-0.222098	-0.222098	-0.222098	-0.222098	-0.222098	-0.222098	-0.222098	-0.222098	-0.222098	-0.222098	-0.222098	-0.222098	-0.222098	-0.222098	-0.222098	-0.222098	-0.222098	6.77186	-0.222098	-0.222098	-0.222098	-0.222098	-0.222098
LAMC3	-0.0956522	-0.0952649	-0.166411	-0.166181	0.0169853	-0.178243	-0.162379	-0.125487	-0.161204	-0.178243	-0.178243	-0.178243	-0.16735	-0.165029	-0.141616	-0.178243	-0.174425	-0.116544	-0.178243	-0.17261	-0.143418	-0.178243	-0.165889	-0.178243	-0.0972517	-0.178243	-0.105911	-0.178243	-0.178243	-0.178243	-0.178243	-0.104362	-0.136093	-0.178243	-0.0611275	-0.178243	-0.178243	-0.178243	-0.173419	-0.178243	-0.178243	-0.163938	-0.178243	7.29578	-0.178243	-0.178243	-0.178243	-0.178243	-0.0255784
LCAT	1.232	0.839073	2.02763	0.148413	1.05083	-0.275139	-0.99388	1.99868	-0.731465	-1.03999	-0.272111	-0.299433	-0.172976	-0.0541548	1.74048	-0.813392	-0.966598	-1.02371	-1.00545	-0.889755	1.67304	-0.542137	0.126967	0.892894	-0.785311	0.362311	1.62784	-0.780412	-0.869209	1.08498	-1.1282	0.227197	-0.6986	2.22973	0.0617806	-0.0131608	-0.212973	0.638776	-0.995472	-0.837511	-1.1282	-0.583161	-0.89298	0.082995	-0.0867015	-0.772797	0.0890509	3.01563	-0.266429
LCN10	-0.358969	-0.358969	-0.358969	-0.234866	-0.358969	3.29675	3.15647	-0.191951	4.73842	1.09215	1.24147	-0.358969	-0.235813	-0.116347	0.452718	-0.358969	-0.322716	-0.241769	-0.328372	-0.323308	-0.276282	-0.341439	-0.358969	-0.358969	-0.358969	-0.358969	-0.358969	-0.358969	-0.165299	-0.358969	-0.358969	-0.358969	-0.321902	-0.358969	-0.284814	-0.358969	-0.222089	-0.358969	-0.343699	-0.358969	-0.358969	-0.313683	-0.183075	-0.358969	-0.358969	-0.358969	-0.358969	-0.358969	-0.197863
LDB3	-0.158926	6.86622	-0.189576	-0.209745	-0.169007	-0.217241	-0.230713	-0.184858	-0.215903	-0.230713	-0.230713	-0.230713	-0.230713	-0.226119	-0.230713	-0.230713	-0.230713	-0.230713	-0.230713	-0.220922	-0.124772	-0.211461	-0.230713	-0.0798252	-0.230713	0.993324	0.272246	-0.230713	-0.230713	-0.230713	-0.230713	-0.230713	-0.206288	-0.230713	-0.230713	-0.230713	-0.230713	-0.230713	-0.230713	-0.230713	-0.230713	-0.230713	-0.230713	-0.131247	-0.230713	-0.230713	-0.230713	0.194662	-0.230713
LEFTY2	0.888614	0.618189	-0.255143	-0.246791	3.43162	0.0238981	-0.255143	-0.255143	-0.255143	-0.255143	-0.255143	-0.255143	-0.237904	-0.247824	-0.204421	-0.255143	-0.255143	-0.220965	-0.255143	-0.255143	-0.23103	-0.255143	-0.255143	-0.255143	-0.255143	6.2456	-0.255143	-0.255143	-0.255143	-0.255143	-0.255143	-0.255143	-0.231362	-0.255143	-0.255143	-0.255143	-0.135393	0.258625	-0.255143	-0.255143	-0.255143	-0.255143	-0.255143	-0.255143	0.937239	-0.255143	-0.255143	-0.255143	-0.255143
LGI4	-0.0918484	3.80188	-0.283321	-0.291402	0.162075	-0.291004	-0.275733	-0.30559	-0.30559	-0.30559	-0.258016	-0.30559	-0.290947	-0.29813	-0.288356	-0.282265	-0.291222	-0.30559	-0.2874	-0.30029	-0.0843761	-0.30559	-0.30559	-0.264748	-0.30559	0.357049	-0.30559	-0.30559	-0.30559	-0.30559	-0.30559	-0.282415	-0.278411	-0.30559	-0.239461	-0.30559	-0.30559	-0.131024	-0.301051	-0.30559	0.678329	-0.30559	-0.30559	3.98865	-0.247713	-0.22659	-0.30559	-0.0753113	-0.2577
LINC00176	-0.484923	-0.368433	-0.484923	-0.209762	-0.422633	1.14704	-0.262225	-0.114611	-0.484923	-0.338677	4.30553	-0.1414	0.268727	0.0159167	0.414911	-0.136958	0.399253	0.121403	-0.213569	-0.287254	-0.30159	-0.484923	-0.311501	-0.180289	-0.484923	-0.484923	-0.484923	-0.484923	-0.484923	-0.484923	-0.484923	4.18244	-0.342469	-0.484923	-0.484923	-0.484923	-0.484923	-0.484923	-0.451068	-0.243944	-0.484923	-0.384515	-0.484923	-0.434719	0.810178	0.693588	-0.484923	-0.484923	-0.12772
LINC00222	0.364291	0.242309	0.0989084	-0.25728	-0.25728	-0.0239814	-0.25728	0.536791	-0.25728	-0.25728	-0.25728	-0.25728	-0.163594	-0.0186207	0.294018	-0.25728	-0.25728	-0.25728	-0.25728	-0.25728	0.00480563	-0.09059	-0.25728	-0.25728	-0.25728	-0.25728	-0.25728	-0.25728	-0.25728	-0.25728	-0.25728	1.22544	-0.022303	-0.25728	-0.25728	-0.25728	-0.25728	-0.25728	-0.25728	0.776198	-0.25728	-0.25728	-0.25728	0.173336	-0.25728	-0.25728	-0.25728	7.109	-0.25728
LINC00294	0.0617464	-0.503779	0.353056	-0.650962	-0.639965	-0.336116	-0.530828	-0.0539912	-0.573234	-0.557069	-0.522635	-0.952322	-0.730058	-0.593198	0.60479	-0.86699	-0.565612	-0.826635	-0.792172	-0.625026	-0.532078	-0.633309	-0.660444	0.194623	0.242845	0.0652829	0.340316	-0.289286	-0.295154	-1.11661	-0.0135103	-0.537898	0.156889	4.20872	0.0628758	-0.232447	0.770274	-0.0268543	-0.671348	-0.309867	2.39326	-0.636408	-0.557069	-0.1562	-0.0842977	0.85609	-0.151398	2.99069	1.95841
LINC00603	5.8836	2.23342	-0.219115	-0.219115	3.71516	-0.219115	-0.219115	-0.219115	-0.219115	-0.219115	-0.219115	-0.219115	-0.219115	-0.219115	-0.219115	-0.219115	-0.219115	-0.219115	-0.219115	-0.219115	-0.219115	-0.219115	-0.219115	-0.219115	-0.219115	-0.219115	-0.219115	-0.219115	-0.219115	-0.219115	-0.219115	-0.219115	-0.219115	-0.219115	-0.219115	-0.219115	-0.219115	-0.219115	-0.219115	-0.219115	-0.219115	-0.219115	-0.219115	-0.219115	-0.219115	-0.219115	-0.219115	-0.219115	-0.219115
LINC00670	-0.20396	5.42957	-0.20396	-0.20396	-0.20396	-0.20396	-0.20396	-0.20396	-0.20396	-0.20396	-0.20396	-0.20396	-0.20396	-0.20396	-0.20396	-0.20396	-0.20396	-0.20396	-0.20396	-0.20396	-0.20396	-0.20396	-0.20396	-0.20396	-0.20396	-0.20396	-0.20396	-0.20396	-0.20396	-0.20396	-0.20396	-0.20396	-0.163195	-0.20396	-0.20396	-0.20396	-0.20396	0.401505	-0.20396	-0.20396	-0.20396	-0.20396	-0.20396	-0.11058	-0.20396	-0.20396	-0.20396	-0.20396	-0.20396
LINC00844	1.17082	2.34071	-0.27628	-0.27628	1.12308	-0.27628	-0.27628	-0.27628	-0.27628	-0.27628	-0.27628	-0.27628	-0.27628	-0.27628	-0.27628	-0.27628	-0.27628	-0.27628	-0.27628	-0.27628	-0.27628	-0.27628	-0.27628	-0.27628	-0.27628	3.83614	-0.27628	-0.27628	-0.27628	-0.27628	-0.27628	-0.27628	-0.221574	-0.27628	-0.27628	-0.27628	-0.27628	5.41146	-0.27628	-0.27628	-0.27628	-0.27628	-0.27628	-0.27628	-0.27628	-0.27628	-0.27628	-0.27628	-0.27628
LINC00924	0.382611	2.80204	-0.27798	-0.268895	0.210653	-0.224315	-0.266694	-0.311108	-0.263404	-0.311108	-0.311108	-0.311108	-0.250115	-0.259316	-0.157286	-0.311108	-0.225611	-0.20746	-0.229931	-0.295339	-0.116103	-0.202586	-0.276521	-0.311108	-0.311108	0.0174648	-0.311108	-0.311108	0.374001	-0.311108	-0.311108	0.171549	-0.208393	0.799242	-0.179947	-0.0653054	-0.190055	-0.181269	-0.236836	-0.311108	-0.311108	-0.311108	-0.311108	-0.0307586	-0.311108	-0.311108	-0.311108	-0.311108	-0.16863
LINC00960	-0.320821	-0.117489	-0.343532	-0.280793	-0.191121	-0.314118	-0.374014	1.5967	-0.352067	-0.374014	-0.374014	-0.374014	-0.370006	-0.374014	-0.279655	-0.374014	-0.374014	-0.374014	-0.374014	-0.374014	-0.127295	-0.374014	-0.183067	1.75031	-0.374014	-0.374014	1.11674	-0.268198	-0.374014	-0.374014	-0.374014	0.00665423	-0.323742	-0.374014	2.10007	-0.374014	-0.374014	0.342809	-0.374014	-0.374014	-0.374014	-0.374014	-0.0877467	0.0497793	-0.374014	-0.374014	-0.374014	4.66917	-0.374014
LINC01021	-0.283007	-0.283007	-0.283007	-0.283007	-0.283007	-0.283007	-0.283007	-0.283007	-0.283007	-0.283007	-0.283007	-0.283007	0.746581	2.33982	5.77566	-0.283007	0.979802	-0.283007	-0.283007	1.58029	-0.283007	-0.283007	-0.283007	-0.283007	-0.283007	-0.283007	-0.283007	-0.283007	-0.283007	-0.283007	-0.283007	-0.283007	-0.283007	-0.283007	-0.283007	-0.283007	-0.283007	-0.283007	-0.283007	-0.283007	-0.283007	-0.283007	-0.283007	-0.283007	-0.283007	-0.283007	-0.283007	-0.283007	-0.283007
LINC01088	0.207928	0.475778	-0.116765	-0.321573	0.639084	-0.301606	-0.391619	0.833877	-0.342146	-0.270624	-0.0980388	-0.391619	-0.301253	-0.268844	-0.0725608	-0.247676	-0.369452	-0.319957	-0.391619	-0.391619	0.215099	-0.327306	-0.0329213	-0.391619	-0.391619	0.289907	0.448501	-0.391619	-0.391619	-0.391619	-0.391619	0.0374358	-0.201232	-0.391619	0.696602	-0.391619	-0.391619	2.84013	-0.377614	-0.391619	-0.391619	-0.391619	-0.391619	6.21257	-0.391619	-0.391619	-0.391619	-0.391619	-0.0960902
LINC01474	2.56871	-0.397978	-0.397978	-0.397978	2.5771	-0.397978	-0.397978	3.39203	0.0100333	-0.397978	-0.397978	-0.397978	-0.323453	-0.271412	-0.397978	-0.397978	-0.397978	-0.397978	-0.397978	-0.397978	0.0189904	-0.13278	-0.397978	-0.397978	-0.397978	-0.397978	3.06627	-0.397978	-0.397978	-0.397978	-0.397978	-0.397978	0.723541	-0.397978	-0.397978	-0.397978	-0.397978	-0.397978	-0.397978	-0.397978	-0.397978	-0.397978	-0.397978	-0.397978	-0.397978	-0.397978	-0.397978	-0.397978	2.03926
LINC01554	-0.136421	-0.339659	-0.281427	-0.265456	-0.252311	-0.339659	-0.339659	-0.209839	-0.339659	-0.339659	-0.339659	-0.339659	-0.324343	-0.326653	-0.249529	-0.339659	-0.302087	-0.339659	-0.339659	-0.31194	-0.125421	-0.0943941	-0.278862	-0.339659	0.457548	-0.339659	1.44027	0.0646389	-0.0385861	-0.339659	-0.339659	-0.339659	-0.228253	-0.339659	0.236733	-0.339659	-0.339659	-0.111426	-0.304053	-0.339659	-0.339659	-0.339659	1.02753	-0.198859	-0.0369761	-0.339659	-0.339659	0.864633	0.161241
LIPN	-0.31119	-0.38087	-0.38087	-0.370694	-0.38087	-0.38087	-0.38087	-0.38087	-0.352121	-0.310559	-0.38087	-0.38087	-0.38087	-0.38087	-0.319068	-0.38087	-0.355107	-0.38087	-0.38087	-0.38087	-0.322109	1.35697	-0.339182	-0.38087	0.985741	-0.38087	-0.38087	-0.38087	3.33515	-0.38087	-0.38087	-0.38087	0.588502	-0.38087	-0.301824	0.211676	0.0568565	-0.38087	-0.38087	-0.38087	-0.38087	4.25337	2.05658	-0.38087	-0.173321	-0.38087	0.589424	-0.38087	3.569
LMBR1L	0.812747	-0.073706	-1.05645	-0.129712	-0.22876	0.112028	-0.664944	-0.0405871	-0.143043	-0.122279	0.662722	0.491626	-0.444265	-0.240014	2.03115	-1.14188	-0.59626	-0.435037	-0.351727	-0.431748	-0.72492	-0.867995	-0.45729	0.236791	-0.0519795	-0.634852	1.70622	-0.893502	-0.118031	-0.757532	-1.75942	-0.154685	0.150923	-0.239316	0.0811128	3.28825	2.21799	-0.781771	-0.220351	-0.904077	2.24812	-0.0871167	-1.43998	-0.210483	1.06943	-0.150551	-1.20838	0.58542	-0.589074
LMOD1	0.0469331	4.2252	-0.304704	-0.306029	-0.0639707	-0.308936	-0.316971	-0.316971	-0.303723	-0.316971	-0.303868	-0.316971	-0.297612	-0.301902	-0.25052	-0.291274	-0.316971	-0.316971	-0.311961	-0.316971	-0.298919	-0.316971	-0.29776	-0.316971	-0.316971	3.94132	-0.316971	-0.316971	-0.316971	-0.316971	-0.316971	-0.316971	-0.289457	-0.111398	-0.316971	-0.316971	-0.316971	1.38978	-0.30947	-0.316971	-0.316971	-0.302141	-0.316971	2.08547	-0.316971	-0.316971	-0.316971	-0.316971	-0.264213
LOX	2.73685	-0.369569	-0.489775	-0.523873	0.76411	-0.214456	-0.583743	0.358954	-0.566828	-0.583743	-0.207355	-0.389409	-0.574474	-0.447325	-0.438302	-0.583743	-0.583743	-0.583743	-0.583743	-0.578151	0.462033	-0.583743	-0.154528	0.321009	-0.583743	0.581268	2.00126	-0.583743	-0.583743	-0.583743	1.37347	2.32554	-0.541124	4.14058	1.71828	-0.583743	-0.583743	0.935469	-0.576561	-0.583743	-0.583743	-0.555342	-0.528588	-0.221633	-0.583743	-0.583743	-0.298315	0.87376	-0.533224
LOXHD1	-0.321407	-0.321407	-0.321407	-0.321407	-0.321407	0.162506	-0.321407	-0.321407	-0.321407	0.979548	5.9918	-0.321407	0.553055	1.49371	3.10914	1.22628	-0.321407	-0.321407	-0.321407	0.0302713	0.222217	0.71585	-0.321407	-0.321407	-0.321407	-0.321407	-0.321407	-0.321407	-0.321407	-0.321407	-0.321407	-0.321407	-0.321407	-0.321407	-0.321407	-0.321407	-0.321407	-0.321407	-0.321407	-0.321407	-0.321407	-0.321407	-0.321407	-0.321407	-0.321407	-0.321407	-0.321407	-0.321407	-0.321407
LRCH1	-0.523052	0.164183	-0.582489	-0.678367	-0.820134	2.34736	-0.227304	-0.17847	-0.223235	0.0317544	1.91301	0.456664	1.00138	0.859395	3.91142	0.787574	-0.778073	-0.9133	-0.876615	-0.855794	-0.840103	-0.762527	-0.912951	-0.276225	0.444729	-0.425285	-0.135957	-0.612224	-0.390699	-1.23806	-0.782907	0.467551	0.330761	0.409913	0.708629	-0.265212	-0.459507	-0.53147	-0.890659	-0.857634	0.210158	-0.742713	0.147192	-0.722899	-0.130599	-0.77294	-0.441541	1.13455	1.08806
LRCOL1	-0.165584	0.0394182	-0.188482	-0.20355	-0.173115	-0.0984378	-0.219214	-0.219214	-0.197087	-0.219214	0.10905	-0.219214	0.0111615	-0.0476147	0.0661875	-0.154835	-0.219214	-0.219214	-0.219214	-0.219214	-0.219214	-0.204832	-0.219214	-0.219214	-0.219214	-0.219214	-0.219214	-0.219214	-0.219214	-0.219214	-0.219214	2.97908	-0.180693	-0.219214	-0.0366966	-0.219214	-0.219214	-0.0987625	-0.219214	-0.219214	-0.219214	-0.219214	-0.219214	6.71006	-0.219214	-0.219214	-0.219214	-0.219214	-0.219214
LTBP3	1.05267	-0.0405144	0.0452696	0.0766779	-0.114435	-0.292494	-0.867878	0.216285	-0.51689	-0.905596	-0.298288	-0.661235	-0.997514	-0.973667	-0.362719	-1.20136	-0.952909	-0.915396	-1.08178	-1.05421	0.436172	-1.14542	0.632364	0.458982	-0.622159	1.90957	1.2947	-0.745221	-0.529122	0.0894061	1.51674	-0.457549	0.929463	2.74637	1.16951	0.147578	-0.714875	1.13188	-1.07442	-1.04377	2.62958	-1.04377	-1.05183	-0.499298	0.305238	-0.687272	-0.545636	1.7168	0.683861
MAN2B2	0.264577	-0.355728	-0.56997	-0.451314	-0.554673	-0.306015	-0.780563	-0.295573	-0.689412	-0.714696	-0.615049	-0.70516	-0.856698	-0.712359	-0.18818	-0.854395	-0.550198	-0.62554	-0.619662	-0.570162	0.489322	-0.406595	-0.395091	-0.0270712	-0.0542566	0.275691	0.960455	-0.294793	-0.1104	0.021897	-0.0398962	-0.677412	3.01349	2.22195	0.272971	0.120955	0.460954	-0.00426543	-0.617998	-0.42034	0.021897	0.00575701	-0.427373	-0.452889	-0.232546	-0.538527	0.130035	1.21832	4.88811
MAP1B	0.168513	2.85337	-0.505119	-0.517993	-0.318245	-0.499345	-0.52102	-0.469775	-0.520068	-0.525431	-0.329145	-0.474411	-0.511183	-0.471797	-0.452289	-0.48368	-0.530777	-0.528871	-0.526041	-0.529307	2.6569	-0.531626	-0.398797	-0.375691	-0.501069	1.65229	-0.4167	-0.533868	-0.533868	0.10124	1.06297	1.65025	-0.508264	1.07215	-0.306213	-0.498315	-0.533868	0.686837	-0.526055	-0.519966	3.27678	-0.533868	-0.511369	1.02151	-0.533868	-0.533868	0.16475	-0.434774	-0.430827
MAP3K3	-0.657746	-0.901115	-0.347415	0.161166	-1.22572	0.561713	-0.929572	-0.19168	-1.0494	-0.996599	0.838972	-0.119883	-0.574296	-0.680523	0.995116	-1.33951	-0.825578	-0.912356	-0.86197	-0.811287	0.954645	1.12778	-0.277498	0.260632	-0.19735	0.245271	1.16387	-0.0641054	3.1225	-0.820523	-0.634009	0.0601262	-0.82131	-0.445351	0.599118	-0.32774	1.75359	-0.645039	-0.77961	-0.831348	-0.0951911	2.06637	-0.620794	-1.00005	-0.863189	-0.614041	1.6456	1.84931	1.34905
MAP7D3	1.30191	2.6642	-0.711217	-1.16682	0.325727	-0.73268	-0.616516	-0.633911	-0.200173	-0.0141509	-0.178075	-0.827384	-0.852485	-0.882257	-0.239688	-0.946145	-0.253779	-0.749217	-0.580565	-0.534366	-0.124222	-0.841537	-0.972004	-0.659507	-0.130873	2.14864	-0.761222	-0.609687	-0.409547	-0.219621	0.710538	2.11911	0.24574	3.11198	-0.822778	-0.211604	0.380481	1.99084	-0.981545	-0.752547	0.830558	-0.752547	-0.376894	0.131092	-0.343171	0.0793353	-0.114603	0.20492	1.23483
MASP1	1.06068	0.25267	-0.334878	-0.315468	-0.220633	-0.0854474	-0.334878	-0.24998	-0.334878	-0.334878	-0.172173	-0.334878	-0.184633	-0.313615	0.107186	-0.294991	-0.334878	-0.334878	-0.334878	-0.325815	-0.320868	-0.334878	-0.314999	-0.265038	-0.334878	5.51962	-0.334878	-0.334878	-0.334878	-0.334878	-0.334878	-0.334878	-0.298451	-0.334878	-0.25949	-0.334878	-0.334878	2.42636	-0.334878	-0.334878	-0.334878	-0.334878	-0.334878	3.10655	-0.334878	-0.334878	-0.334878	-0.334878	-0.252985
MAST3	-0.828599	-0.469464	-0.734968	-0.508308	-0.926194	-1.03073	-0.0334619	-0.893818	-0.901856	-0.499147	-0.805574	-1.05632	-1.07903	-0.986527	-0.936934	-1.10363	-0.217492	-0.209413	-0.243419	0.414534	0.195172	0.485759	-0.813393	-0.47204	1.06907	-0.692394	0.264787	0.054771	2.44301	-0.128102	-1.15219	-1.00746	1.51764	-0.375295	-0.509788	0.567652	0.626489	-0.970495	0.931202	-0.00887957	2.94416	2.68686	0.589254	-0.689821	0.0526196	1.64349	0.537555	0.285891	1.04099
MCC	0.216686	-0.440696	-0.674699	-0.626024	-0.205927	1.67073	-0.686843	0.0383569	-0.388096	-0.605591	0.430432	0.39318	0.659498	0.819125	3.12642	-0.0864587	-0.588566	-0.697936	-0.635359	-0.648124	-0.307344	-0.730977	-0.373777	1.03957	-0.481786	-0.367295	0.401902	-0.478143	-0.608383	0.360495	0.987514	-0.65925	-0.680263	3.84153	-0.245134	-0.64465	-0.646036	-0.29876	-0.708948	-0.736788	-0.736788	-0.676738	-0.736788	-0.466562	-0.0913275	0.232345	-0.435035	2.08813	-0.576566
MEF2C-AS1	-0.320246	0.994562	-0.664211	-0.362813	0.0749413	0.110405	1.97839	-0.224788	-0.522293	-0.664211	1.86223	0.966327	-0.0939306	0.172227	0.25102	-0.664211	-0.664211	-0.664211	-0.664211	-0.664211	0.205986	-0.479725	-0.252636	-0.664211	-0.664211	1.29077	-0.664211	0.0200329	-0.664211	-0.664211	-0.664211	0.976802	-0.443157	-0.664211	0.116189	2.2608	0.0560457	0.108322	-0.664211	-0.664211	-0.664211	0.527258	-0.664211	0.169818	4.45847	2.1327	-0.664211	-0.664211	-0.664211
MEG3	2.96354	-0.428887	-0.452673	-0.443264	0.0452135	-0.388927	-0.446614	-0.21939	0.0672627	-0.293024	-0.44513	-0.470454	-0.146184	-0.187157	0.492813	-0.445621	-0.462806	-0.464273	-0.470454	-0.464811	-0.444286	-0.462133	-0.408572	-0.187827	-0.429882	2.35138	-0.144346	-0.449878	-0.439809	-0.470454	2.16326	-0.470454	-0.430179	1.11886	-0.341383	-0.470454	-0.427136	1.78294	-0.464414	-0.453256	4.76705	-0.19099	-0.442622	0.457509	-0.470454	-0.470454	-0.470454	1.12308	-0.470454
MFAP4	2.78756	2.75091	-0.397522	-0.39312	2.91711	-0.416685	-0.439713	-0.384846	-0.414399	-0.427331	-0.424692	-0.425171	-0.42353	-0.424793	-0.379853	-0.410252	-0.434042	-0.439713	-0.43397	-0.431346	-0.403495	-0.419969	-0.42136	-0.401025	-0.439713	2.62904	-0.396726	-0.366482	-0.385179	-0.439713	1.80605	0.350623	-0.289645	0.503038	-0.33531	-0.439713	-0.362628	2.70216	-0.411766	-0.419311	-0.439713	-0.371704	-0.406694	-0.222933	-0.403163	-0.439713	-0.439713	-0.367001	-0.228012
MFGE8	1.76973	2.9118	-0.767611	0.0146052	1.55698	-0.372031	-0.81459	0.347581	-0.795581	-0.731436	-0.165951	-0.544933	-0.588392	-0.185951	0.219317	-0.679975	-0.76475	-0.708425	-0.794671	-0.803459	-0.488146	-0.802275	-0.102969	-0.0120044	-0.644066	1.9093	0.361356	-0.70249	-0.810361	-0.0739853	2.09366	-0.413973	-0.104323	0.923917	-0.312928	-0.823287	-0.645888	1.45087	-0.730743	-0.740555	-0.465055	-0.829372	-0.772999	2.44243	-0.557071	-0.761925	-0.641036	1.43205	0.856968
MGAT4C	-0.0736019	-0.0987998	-0.202	-0.202	-0.202	-0.202	-0.103355	-0.202	-0.202	-0.202	-0.202	-0.202	-0.202	-0.202	-0.202	-0.202	-0.202	-0.202	-0.202	-0.202	-0.202	-0.202	-0.202	0.067878	-0.202	-0.202	-0.202	-0.202	-0.202	-0.202	-0.202	5.61742	-0.192292	4.73025	-0.202	-0.202	-0.202	-0.202	-0.202	-0.202	-0.202	-0.202	-0.202	-0.202	-0.202	-0.202	-0.202	-0.202	-0.202
MIR497HG	1.44005	3.87257	-0.443905	-0.221044	1.38895	-0.201199	-0.476202	-0.404201	-0.476202	-0.419331	-0.131227	-0.0754443	-0.336037	-0.303081	-0.126284	-0.273232	-0.455364	-0.442519	-0.449822	-0.445455	-0.35738	-0.461088	-0.408763	-0.357739	-0.476202	2.72713	-0.0813254	-0.476202	-0.30922	-0.476202	-0.476202	0.666573	-0.427198	0.606305	-0.220457	-0.476202	-0.358184	3.70105	-0.456454	-0.476202	-0.476202	-0.476202	-0.476202	1.18324	-0.308327	-0.476202	-0.476202	-0.476202	-0.337296
MMP2	3.46546	-0.267124	-0.435606	-0.42705	3.03063	-0.333932	-0.449541	0.00608277	-0.429475	-0.416825	-0.201474	-0.238209	-0.444043	-0.435017	-0.406406	-0.449541	-0.449541	-0.449541	-0.445747	-0.44733	-0.429034	-0.447367	-0.425294	-0.330282	-0.258774	1.99215	-0.449541	-0.0464323	-0.425526	-0.449541	3.5493	0.691248	-0.370484	1.73003	-0.39437	-0.415077	-0.296784	2.69991	-0.439127	-0.436064	-0.449541	-0.443925	-0.42773	0.35066	-0.425397	-0.449541	-0.449541	-0.0653012	-0.24977
MOCS1	0.0549305	3.86379	-0.194111	-0.349029	0.276486	-0.159637	-0.528367	-0.371488	-0.414368	-0.404455	-0.152546	-0.455601	-0.313202	0.0610112	0.451878	-0.233542	-0.517016	-0.510019	-0.485258	-0.503245	-0.411865	-0.520134	-0.271227	-0.205729	-0.528367	0.867537	0.439548	-0.223013	-0.528367	-0.528367	-0.0398004	-0.308669	-0.355442	0.650931	-0.075622	-0.397834	-0.528367	0.436946	-0.49251	-0.426278	1.02616	-0.528367	-0.528367	4.11879	-0.254038	-0.528367	-0.528367	0.199285	-0.452704
MPPED2	-0.358331	-0.313376	-0.414853	-0.477825	-0.433818	0.0061673	-0.355105	0.354896	-0.34506	-0.357132	-0.00453475	0.136836	-0.214694	-0.168791	-0.216743	-0.437742	-0.458083	-0.464341	-0.346131	-0.43053	-0.360469	-0.41971	-0.385111	0.436798	-0.317622	0.512513	0.436798	0.650457	-0.490714	1.74375	-0.490714	-0.38545	-0.2922	-0.490714	-0.240418	-0.490714	-0.213506	-0.391605	-0.423713	0.0228783	6.21266	-0.429572	-0.490714	-0.460143	-0.0963975	0.0475136	0.123763	1.60112	-0.164443
MSRB3	0.567117	3.69812	0.0131882	-0.677194	0.40067	1.7658	-0.710111	-0.249399	-0.387726	-0.103618	0.982204	0.393964	0.115412	-0.115854	1.31565	0.227862	-0.68511	-0.69215	-0.703077	-0.697814	0.303618	-0.637577	-0.647181	-0.678527	-0.65117	2.19363	-0.710111	-0.710111	-0.710111	-0.710111	-0.470979	1.85274	-0.656714	1.59874	-0.556696	-0.58233	-0.647181	1.1123	-0.697826	-0.660143	-0.710111	-0.668471	-0.548379	0.523469	-0.710111	0.328453	0.336089	-0.532034	-0.636043
MTHFD2P1	2.77629	-0.358247	-0.358247	-0.358247	0.315339	0.230006	-0.358247	-0.358247	-0.358247	-0.358247	-0.358247	-0.358247	-0.122023	1.64765	-0.358247	-0.358247	-0.0685136	-0.358247	1.10893	-0.358247	-0.358247	-0.358247	-0.358247	-0.358247	-0.358247	-0.358247	-0.358247	-0.358247	4.2852	-0.358247	-0.358247	3.38037	-0.180502	-0.358247	-0.358247	-0.358247	2.92359	-0.358247	-0.175197	-0.358247	-0.358247	-0.358247	-0.358247	-0.358247	-0.358247	-0.358247	-0.358247	-0.358247	-0.358247
MUSK	0.269442	-0.167182	-0.167182	-0.103417	7.33898	-0.00330108	-0.167182	-0.167182	-0.167182	-0.167182	-0.167182	-0.167182	-0.167182	-0.167182	-0.167182	-0.167182	-0.167182	-0.167182	-0.167182	-0.167182	-0.167182	-0.167182	-0.167182	-0.167182	-0.167182	-0.167182	-0.167182	-0.167182	-0.167182	-0.167182	-0.167182	-0.167182	-0.150676	-0.167182	-0.167182	-0.167182	-0.167182	0.813461	-0.167182	-0.167182	-0.167182	-0.167182	-0.167182	-0.0159387	-0.167182	-0.167182	-0.167182	-0.167182	-0.167182
MXI1	-0.300816	0.75411	-0.33147	-0.271762	-0.194192	-0.553205	-0.728576	1.10391	-0.972173	-0.929685	-0.0174176	-0.681881	-0.857944	-0.98341	-0.196914	-1.08539	-0.548655	-0.524721	-0.419719	-0.701755	1.29304	-0.746914	-0.112773	0.57057	-0.658342	1.71529	1.29261	-0.324514	-0.671167	0.921226	0.934305	-0.655912	-0.533677	1.75781	1.46288	-0.829414	-0.458914	0.744032	-1.02756	-0.58594	0.463474	-0.490746	-1.17294	-0.352965	1.16357	-0.632459	-1.11577	2.275	-0.298096
MYCBP2	-0.44803	-0.797137	-1.16728	-0.431008	-0.818118	0.144366	0.181456	-0.0208273	-1.05744	-0.766401	0.161461	-0.743402	-1.33898	-1.49909	-0.135672	-1.68438	-0.154099	-0.237882	-0.638223	-0.746982	-0.389783	0.201147	-0.112296	0.953708	-0.0617076	-0.548913	1.60008	-0.114562	0.659978	-0.719666	-0.361086	-0.438978	0.391734	2.11738	1.04118	0.93029	1.43234	-0.598773	-0.83078	-0.534429	1.37205	0.43286	-0.780295	-1.1459	0.0596016	0.405078	-0.388477	3.27092	1.04194
MYH10	1.58006	2.98898	-0.412722	-0.515209	3.61838	-0.485169	-0.591703	-0.115477	-0.547655	-0.514785	0.00610425	-0.524914	-0.568843	-0.543186	-0.441011	-0.56187	-0.588113	-0.57462	-0.570219	-0.582559	0.465873	-0.588498	-0.372982	-0.245644	-0.599794	2.51257	0.0273468	-0.536948	-0.568594	-0.0665566	1.07609	0.731586	-0.553614	2.23188	-0.253353	-0.599794	-0.555692	1.81267	-0.581345	-0.582285	-0.0665566	-0.585203	-0.599794	-0.380928	-0.474326	-0.599794	-0.453154	0.897809	-0.495978
MYOZ1	-0.189816	6.43514	0.232036	-0.144819	0.108023	-0.264014	-0.264014	-0.137629	-0.264014	-0.264014	-0.264014	-0.264014	-0.264014	-0.260848	-0.264014	-0.264014	-0.264014	-0.264014	-0.264014	-0.264014	-0.232728	-0.264014	-0.219623	-0.108059	-0.264014	-0.123442	-0.177372	-0.264014	-0.264014	-0.264014	-0.264014	-0.264014	0.102498	-0.264014	-0.235957	-0.0536933	-0.264014	-0.264014	-0.261125	-0.264014	-0.264014	-0.264014	-0.264014	-0.229745	-0.264014	-0.264014	-0.264014	0.908412	0.0407649
N4BP3	-0.571795	-0.542168	-0.381689	-0.399533	-0.540111	-0.0737279	0.192824	0.417104	-0.434919	-0.125459	0.105066	0.0397797	1.20328	2.56548	5.41109	0.799917	-0.421881	-0.461648	-0.537288	-0.491359	-0.447456	-0.552025	-0.417423	0.512885	-0.571795	-0.571795	0.977747	-0.498469	-0.571795	0.361452	-0.571795	1.71436	-0.499334	-0.571795	0.180885	-0.258338	-0.417423	-0.489007	-0.545964	-0.449219	-0.571795	-0.546258	-0.373424	-0.520722	0.306555	0.327392	-0.571795	2.04924	-0.480948
NALCN	-0.125779	0.00102131	-0.334503	-0.30402	0.831676	-0.256161	-0.334503	-0.334503	-0.248385	-0.334503	-0.0789882	-0.334503	-0.334503	-0.254361	-0.334503	-0.334503	-0.334503	-0.334503	-0.334503	-0.334503	-0.334503	-0.334503	-0.334503	-0.334503	-0.334503	0.851814	-0.334503	-0.334503	-0.334503	-0.334503	-0.334503	0.412343	3.666	-0.334503	-0.334503	-0.334503	-0.334503	2.47822	-0.310125	-0.334503	-0.334503	-0.334503	-0.334503	0.822304	-0.334503	-0.334503	-0.334503	-0.334503	5.32412
NALCN-AS1	-0.254568	-0.254568	-0.254568	-0.254568	-0.254568	-0.0400295	-0.254568	-0.254568	-0.254568	-0.254568	0.445158	-0.254568	-0.211492	-0.254568	-0.254568	-0.254568	-0.254568	-0.254568	-0.254568	-0.254568	-0.0135573	-0.254568	-0.254568	0.946848	-0.254568	-0.254568	3.75015	-0.254568	-0.254568	-0.254568	-0.254568	-0.254568	6.03342	-0.254568	-0.254568	-0.254568	-0.254568	-0.254568	-0.121049	-0.254568	-0.254568	-0.254568	-0.254568	-0.254568	-0.254568	-0.254568	-0.254568	-0.254568	1.15417
NBL1	3.80318	0.0701812	-0.198128	-0.271001	1.21387	-0.346759	-0.346759	0.315946	-0.239744	-0.346759	0.605789	-0.346759	-0.327212	-0.313563	-0.346759	-0.346759	-0.250861	-0.346759	-0.346759	-0.27601	-0.0186671	-0.346759	-0.346759	-0.346759	-0.346759	-0.346759	0.561856	-0.346759	-0.346759	-0.346759	-0.346759	0.581313	-0.16046	-0.346759	-0.346759	-0.346759	-0.346759	0.23578	-0.346759	-0.346759	-0.346759	-0.346759	-0.346759	-0.256915	-0.346759	-0.346759	-0.346759	5.80089	0.292488
NCKIPSD	-0.00846405	0.158839	-0.666673	-0.505228	-0.25094	-0.475987	-0.634561	-0.302376	-0.687809	-0.575789	-0.191276	-0.372113	-0.537989	0.00403693	0.837678	-0.594191	-0.656635	-0.611377	-0.555506	-0.725916	-0.261749	-0.647532	-0.367763	-0.252039	-0.822087	-0.35965	1.4581	-0.228627	-0.58103	1.23786	-0.822087	-0.40157	0.662498	0.219725	0.500865	-0.360827	-0.140601	0.0306861	-0.714389	-0.731901	-0.822087	-0.671776	-0.74911	2.0714	-0.498958	-0.381028	1.0662	4.64188	2.1858
NEGR1	2.50761	-0.138613	-0.3537	-0.323638	0.477924	-0.345974	-0.3537	-0.327403	-0.3537	-0.3537	-0.3537	-0.3537	-0.350598	-0.351066	-0.3537	-0.3537	-0.34609	-0.3537	-0.3537	-0.348085	1.009	-0.276415	-0.0950732	-0.267166	-0.19221	1.28427	-0.3537	-0.3537	-0.3537	-0.3537	2.59465	-0.3537	-0.343584	-0.3537	0.183394	0.346502	-0.00886413	0.0623974	-0.344083	-0.319474	5.90038	-0.3537	-0.29831	-0.211091	-0.3537	-0.186316	-0.3537	-0.3537	-0.3537
NFASC	0.338383	2.00876	-0.383015	-0.374235	0.960515	-0.371733	-0.383015	-0.344615	-0.383015	-0.383015	-0.235828	-0.31177	-0.383015	-0.367626	-0.383015	-0.383015	-0.383015	-0.383015	-0.383015	-0.374816	0.770326	-0.383015	-0.365031	-0.130299	-0.383015	0.129509	-0.172418	-0.383015	-0.383015	-0.383015	-0.383015	0.262304	-0.355743	-0.383015	-0.24662	-0.383015	-0.383015	-0.247995	-0.383015	-0.383015	5.70515	-0.383015	-0.383015	-0.00818385	-0.383015	-0.383015	0.454108	0.32943	-0.383015
NFATC4	1.62186	0.932094	-0.491499	-0.280706	0.142762	-0.573912	-0.606075	0.233199	-0.606075	-0.606075	-0.606075	-0.538374	-0.591007	-0.602419	-0.555407	-0.606075	-0.600795	-0.606075	-0.592705	-0.606075	-0.256808	-0.606075	0.111657	0.774768	-0.606075	0.205645	1.29509	-0.606075	-0.606075	0.117094	1.66674	-0.503871	-0.556404	0.491147	0.203992	-0.606075	-0.606075	1.06188	-0.606075	-0.606075	3.73294	-0.606075	-0.606075	1.53105	-0.435918	-0.489946	-0.606075	3.11748	-0.394884
NFYB	-0.0481365	-0.331984	-0.523897	-0.160428	-0.782908	1.41988	-1.02663	0.256013	-0.615069	-0.342293	0.252807	-0.366808	-0.798907	-0.605459	0.379126	-1.08329	-0.766237	-0.777958	-0.870956	-0.819655	0.872723	-1.0709	-0.048484	0.745572	-0.598701	0.344333	2.03895	-0.888772	-0.310423	-0.530837	0.0198321	-0.268768	0.165264	0.698674	0.901912	-0.685318	-0.298976	-0.383178	-0.780999	-0.830006	0.432834	-0.597958	-0.623945	-0.77595	-0.0206583	-0.411257	0.890577	3.46737	2.67998
NLGN2	1.46569	1.29634	-0.64363	-0.494095	0.285973	0.529887	-0.771851	0.943253	-0.725692	-0.771851	0.460762	0.0236652	-0.426169	-0.342287	0.518118	-0.771851	-0.627076	-0.370679	-0.614753	-0.680301	-0.347295	-0.741849	0.299091	0.874217	-0.33301	3.67925	-0.37993	-0.771851	-0.771851	2.06067	1.00859	-0.104662	-0.729558	-0.771851	0.497303	-0.296161	-0.771851	1.99214	-0.719584	-0.771851	-0.771851	-0.771851	-0.771851	0.196983	-0.771851	-0.316994	-0.771851	1.87987	-0.220387
NOS2	-0.0708003	-0.316512	-0.24611	-0.316512	-0.316512	-0.132063	-0.316512	-0.316512	-0.316512	-0.316512	0.285076	-0.0253176	-0.168374	4.66798	5.34972	0.273408	-0.316512	-0.243088	-0.316512	-0.316512	-0.316512	-0.250618	-0.316512	0.199946	-0.316512	-0.316512	-0.316512	-0.316512	0.047481	-0.316512	-0.316512	-0.0234469	-0.284001	-0.316512	0.101598	0.20586	-0.0592537	-0.0405818	-0.287814	-0.316512	-0.316512	-0.316512	-0.316512	-0.316512	-0.316512	-0.316512	-0.316512	1.13946	-0.316512
NOX4	4.71436	-0.0455394	-0.263819	-0.436358	0.650708	-0.332041	-0.461555	-0.241143	-0.39037	-0.113368	0.805692	0.356314	-0.357537	2.87278	3.36406	-0.254444	-0.270185	-0.358444	-0.300043	-0.32037	-0.31606	-0.461555	-0.358333	-0.461555	0.215203	0.519053	0.142845	-0.461555	-0.461555	-0.461555	-0.461555	-0.255774	-0.409376	-0.461555	-0.265833	-0.461555	-0.461555	2.25093	-0.421253	-0.461555	-0.461555	-0.461555	-0.461555	-0.401791	-0.461555	-0.461555	-0.461555	-0.461555	-0.0363355
NPAS3	-0.0366949	-0.263872	-0.456838	-0.456838	-0.018309	-0.411783	-0.456838	0.463293	-0.456838	-0.396274	0.130967	-0.172316	-0.452315	-0.433793	-0.403604	-0.456838	-0.456838	-0.456838	-0.456838	-0.456838	0.353007	-0.456838	-0.456838	-0.330682	-0.456838	1.24885	-0.456838	0.259549	-0.456838	1.06277	1.45353	0.473801	-0.434148	3.00158	-0.456838	-0.201637	-0.456838	0.756399	-0.456838	-0.456838	5.6216	-0.456838	-0.456838	-0.436048	-0.278061	-0.456838	-0.456838	-0.456838	-0.308912
NPC1L1	0.146971	-0.0315938	-0.151571	-0.0861717	-0.0874164	-0.151571	-0.151571	-0.151571	-0.0899826	-0.000947579	-0.151571	-0.151571	-0.151571	-0.151571	-0.151571	-0.151571	-0.0687855	-0.151571	-0.151571	-0.151571	-0.0886306	-0.151571	-0.151571	-0.151571	-0.151571	-0.151571	-0.151571	-0.151571	-0.151571	-0.151571	-0.151571	-0.151571	-0.145928	-0.151571	0.0177653	-0.151571	-0.151571	-0.151571	-0.151571	-0.151571	7.40697	-0.151571	-0.151571	-0.151571	-0.151571	-0.151571	-0.151571	-0.151571	-0.151571
NPR2	1.20731	0.929577	-0.44977	-0.282869	1.25623	1.28536	-0.624744	0.155418	-0.582751	-0.624744	0.12284	-0.142261	0.242009	-0.14276	1.00018	-0.502564	-0.530666	-0.563916	-0.624744	-0.596982	-0.410165	-0.624744	0.0450836	-0.624744	-0.624744	1.68921	-0.268192	-0.219803	-0.323192	-0.624744	0.995022	-0.139161	-0.551638	5.23993	0.298951	-0.624744	-0.624744	0.746832	-0.565307	-0.624744	-0.624744	-0.624744	-0.624744	0.32717	-0.624744	-0.624744	-0.624744	1.78767	-0.624744
NPY5R	3.67117	1.85864	-0.233759	-0.233759	0.885091	-0.233759	-0.233759	-0.233759	-0.233759	-0.233759	-0.233759	-0.233759	-0.233759	-0.233759	-0.233759	-0.233759	-0.233759	-0.233759	-0.233759	-0.233759	-0.233759	-0.233759	-0.233759	-0.233759	-0.233759	-0.233759	-0.233759	-0.233759	-0.233759	-0.233759	-0.233759	-0.233759	-0.209156	-0.233759	-0.233759	-0.233759	-0.233759	-0.233759	-0.233759	-0.233759	-0.233759	-0.233759	-0.233759	-0.233759	-0.233759	-0.233759	-0.233759	-0.233759	-0.233759
NR2F2	0.597255	1.53315	-0.451514	-0.548689	0.634068	-0.462324	-0.772973	-0.115068	-0.76159	-0.772973	0.183933	-0.598598	-0.565754	-0.639973	-0.267272	-0.585304	-0.771273	-0.761981	-0.768668	-0.772973	0.882746	-0.772973	-0.420852	0.618736	-0.736901	0.220118	1.57876	-0.772973	-0.745727	0.624007	0.105129	1.33297	-0.738903	0.463435	0.207664	-0.772973	-0.772973	0.486938	-0.766528	-0.757683	-0.772973	-0.766602	-0.772973	1.9984	-0.772973	-0.772973	-0.0046338	2.06062	-0.659648
NTF3	0.0684664	4.11134	-0.396644	-0.376666	-0.267299	-0.33503	-0.396644	1.8403	-0.396644	-0.396644	-0.363151	-0.331796	-0.202829	-0.393142	-0.0811826	-0.363801	-0.396644	-0.396644	-0.396644	-0.396644	-0.385108	-0.396644	-0.396644	0.0634075	-0.396644	0.69187	-0.3008	-0.396644	-0.396644	0.296047	-0.396644	-0.364012	-0.392506	-0.396644	-0.272495	-0.280314	-0.396644	0.525082	-0.396644	-0.396644	-0.396644	-0.396644	-0.396644	-0.396644	-0.396644	-0.396644	-0.396644	3.49421	-0.396644
NTRK2	0.469345	2.16788	-0.485157	-0.468239	-0.497671	0.915602	-0.535214	-0.39572	-0.481152	-0.513178	-0.374811	1.27643	3.49857	0.0992544	4.17152	0.696906	-0.494842	-0.522162	-0.51477	-0.511386	-0.0932249	-0.505931	-0.522148	-0.443411	-0.27823	0.457758	-0.152701	-0.491771	-0.405811	-0.535214	2.59265	-0.404979	-0.484854	0.303676	-0.31225	-0.535214	-0.398027	-0.339022	-0.522461	-0.535214	-0.535214	-0.489826	-0.417688	-0.51252	-0.405119	-0.535214	-0.535214	0.758818	-0.427569
NTRK3	0.40797	6.29881	-0.281808	-0.273049	-0.191583	-0.270552	-0.281808	-0.243495	-0.281808	-0.281808	-0.281808	-0.281808	-0.279548	-0.274132	-0.281808	-0.281808	-0.281808	-0.263885	-0.281808	-0.281808	-0.281808	-0.281808	-0.263866	-0.281808	-0.281808	0.0591026	-0.281808	-0.16249	-0.281808	-0.281808	0.195467	-0.281808	-0.0618613	-0.281808	-0.247787	-0.281808	-0.281808	-0.214451	-0.278306	-0.281808	1.2368	-0.281808	-0.281808	0.216838	-0.192479	-0.281808	-0.281808	-0.281808	-0.0600654
NUGGC	-0.252467	-0.252467	-0.18558	-0.235421	-0.152136	-0.252467	0.106234	-0.103351	-0.252467	-0.252467	-0.252467	-0.252467	-0.226078	-0.222589	-0.252467	-0.252467	0.826436	-0.112951	0.403143	0.893727	-0.252467	-0.252467	-0.252467	-0.252467	-0.252467	-0.252467	-0.252467	0.211923	-0.252467	-0.252467	-0.252467	-0.252467	-0.208342	-0.252467	-0.252467	-0.252467	-0.252467	-0.252467	-0.0207102	1.30012	-0.252467	-0.252467	-0.252467	-0.252467	7.04865	-0.252467	-0.252467	-0.252467	-0.252467
NUMBL	2.13125	0.681612	-0.364614	-0.342624	0.506446	-0.165414	-0.593312	0.507198	-0.654603	-0.622077	-0.309946	-0.483227	-0.543541	-0.610799	-0.411089	-0.677102	-0.631738	-0.611922	-0.60053	-0.498608	1.85213	-0.611295	-0.0898531	-0.046702	-0.677102	0.562646	0.373565	-0.514385	-0.192413	0.013212	0.190721	0.0383413	-0.388495	5.60714	0.343607	-0.21338	-0.33454	0.976312	-0.552906	-0.5411	-0.677102	-0.601545	-0.530369	-0.374875	-0.514675	-0.455395	-0.677102	0.938527	-0.139512
OBP2A	-0.230504	-0.230504	-0.230504	-0.230504	-0.230504	-0.230504	-0.230504	-0.230504	-0.230504	-0.230504	-0.230504	-0.230504	-0.230504	-0.230504	-0.230504	-0.230504	-0.230504	-0.230504	-0.230504	-0.230504	0.273746	-0.230504	1.91595	-0.230504	-0.230504	-0.230504	-0.230504	-0.230504	-0.230504	-0.230504	-0.230504	-0.230504	-0.140085	-0.230504	5.19609	-0.230504	-0.230504	-0.230504	-0.230504	-0.230504	-0.230504	-0.230504	-0.230504	4.7405	-0.230504	-0.230504	-0.230504	-0.230504	-0.230504
PALLD	1.23709	1.85894	-0.544122	-0.805169	1.68526	0.436851	-0.913908	1.63323	-0.347282	0.563692	-0.680971	-0.50212	-0.875876	-0.890613	-0.818517	-0.884114	-0.886379	-0.908964	-0.894546	-0.816872	1.05701	-0.743073	-0.651578	0.581553	-0.654296	1.81334	1.37565	-0.69996	-0.717818	0.342848	-0.518927	-0.529077	-0.64838	0.516194	1.68578	-0.456615	-0.428844	1.74319	-0.729352	-0.858886	-0.0760704	-0.776353	-0.847124	-0.641663	-0.913908	-0.913908	-0.5683	2.02744	0.0851948
PARD6G	-0.362931	0.0693323	-0.400641	-0.429756	-0.23615	-0.418103	-0.428635	0.489025	-0.451253	-0.451253	-0.415213	-0.451253	-0.437941	-0.421109	-0.425141	-0.415912	-0.228108	-0.433658	-0.21699	-0.186244	-0.240221	-0.451253	-0.292729	0.476961	-0.451253	-0.451253	0.270691	-0.392688	-0.451253	4.76643	0.0172737	3.51668	-0.43122	0.679674	-0.317661	-0.451253	-0.389605	-0.186762	-0.427184	-0.353352	-0.451253	-0.410461	-0.372034	0.527758	-0.363561	0.0275334	-0.451253	2.68887	-0.451253
PBX4	-0.471693	-0.517343	-0.304409	0.00909447	-0.229428	-0.638827	-0.436239	0.261505	-0.632328	-0.469586	-0.70431	-0.70431	-0.682397	-0.667095	-0.70431	-0.70431	3.35947	1.20723	1.69106	1.65926	2.67956	-0.579545	0.33947	-0.337608	-0.476198	-0.37378	0.314305	-0.125882	-0.70431	-0.70431	-0.70431	-0.70431	-0.578998	-0.70431	-0.0445959	-0.209776	0.14811	-0.573697	-0.500544	1.32623	-0.70431	-0.543156	0.0781045	0.0208831	0.335004	-0.467872	0.105489	1.36326	0.442308
PCDH10	0.110086	0.196159	-0.308498	-0.257556	-0.158581	0.0319073	-0.308498	-0.219373	-0.308498	-0.308498	0.289326	1.01435	-0.0298477	0.495103	1.79531	-0.141004	-0.295601	-0.308498	-0.308498	-0.308498	-0.308498	-0.289789	-0.183282	-0.0152257	-0.308498	0.088018	-0.308498	-0.308498	-0.308498	-0.308498	-0.308498	-0.308498	-0.290036	-0.308498	-0.150214	-0.308498	-0.308498	0.474941	-0.30035	-0.308498	6.75669	-0.308498	-0.308498	-0.163503	-0.308498	-0.308498	-0.308498	-0.308498	-0.308498
PCDHA2	1.30793	0.141171	-0.285823	-0.208238	0.855792	-0.0864247	-0.285823	0.392862	-0.285823	-0.285823	-0.285823	-0.285823	-0.245786	-0.149836	-0.285823	-0.285823	-0.285823	-0.285823	-0.285823	-0.285823	-0.285823	-0.285823	-0.285823	-0.285823	-0.285823	-0.285823	-0.285823	-0.285823	-0.285823	-0.285823	-0.285823	0.34781	-0.265739	-0.285823	-0.285823	-0.285823	-0.285823	2.10052	-0.285823	-0.285823	-0.285823	-0.285823	-0.285823	6.52297	-0.285823	-0.285823	-0.285823	-0.285823	-0.285823
PCDHA3	0.228056	-0.0918492	-0.208923	-0.208923	-0.0211168	-0.154252	-0.208923	-0.208923	-0.208923	-0.208923	-0.208923	-0.208923	-0.208923	-0.208923	-0.208923	-0.208923	-0.208923	-0.208923	-0.208923	-0.208923	-0.208923	-0.208923	-0.208923	-0.208923	-0.208923	0.618959	-0.208923	-0.208923	-0.208923	-0.208923	-0.208923	-0.208923	-0.208923	-0.208923	-0.208923	-0.208923	-0.208923	0.445371	-0.208923	-0.208923	7.16676	-0.108012	-0.208923	1.3552	-0.208923	-0.208923	-0.208923	-0.208923	-0.208923
PCDHA4	0.539779	-0.249382	-0.249382	-0.249382	0.0897863	-0.249382	-0.249382	-0.249382	-0.249382	-0.249382	-0.249382	-0.249382	-0.18991	-0.14838	-0.249382	0.697951	-0.249382	-0.249382	-0.249382	-0.249382	0.0833675	-0.037749	0.222758	-0.249382	-0.249382	-0.249382	-0.249382	-0.249382	-0.249382	-0.249382	-0.249382	-0.249382	-0.13005	-0.249382	1.5411	-0.249382	-0.249382	-0.249382	-0.249382	-0.249382	-0.249382	-0.249382	-0.249382	6.85798	-0.249382	-0.249382	-0.249382	-0.249382	1.69559
PCDHA5	-0.14778	-0.14778	-0.14778	-0.14778	-0.14778	-0.14778	-0.14778	-0.14778	-0.14778	-0.14778	-0.14778	-0.14778	0.180232	0.409283	-0.14778	-0.14778	-0.14778	-0.14778	-0.14778	-0.14778	-0.14778	-0.14778	-0.14778	-0.14778	-0.14778	-0.14778	-0.14778	-0.14778	-0.14778	-0.14778	-0.14778	-0.14778	-0.14778	-0.14778	-0.14778	-0.14778	-0.14778	-0.14778	-0.14778	-0.14778	-0.14778	-0.14778	-0.14778	7.39058	-0.14778	-0.14778	-0.14778	-0.14778	-0.14778
PCDHA6	1.439	-0.275698	-0.275698	-0.275698	1.1982	-0.275698	-0.275698	-0.275698	-0.275698	-0.275698	-0.275698	-0.275698	-0.275698	-0.275698	-0.275698	-0.275698	-0.275698	-0.275698	-0.275698	-0.275698	0.447305	-0.275698	-0.275698	-0.275698	-0.275698	-0.275698	5.73114	-0.275698	-0.275698	-0.275698	-0.275698	-0.275698	-0.275698	-0.275698	1.66949	-0.275698	-0.275698	3.57546	-0.275698	-0.275698	-0.275698	-0.275698	-0.275698	-0.275698	-0.275698	-0.275698	-0.275698	-0.275698	-0.275698
PCDHB10	1.69931	0.660599	-0.47743	-0.491807	0.331681	0.461423	-0.538495	-0.402359	-0.538495	-0.538495	1.15737	-0.0333445	0.00759516	0.457122	1.06825	-0.410574	-0.518795	-0.538495	-0.538495	-0.538495	-0.493563	-0.509917	-0.47474	-0.0905313	-0.120501	2.48983	1.32802	-0.538495	-0.538495	-0.538495	-0.538495	0.986691	-0.506267	1.50823	-0.538495	-0.538495	-0.538495	2.09419	-0.538495	-0.538495	4.85743	-0.46467	-0.538495	0.273578	-0.538495	-0.538495	-0.538495	-0.538495	-0.538495
PCDHB14	1.14243	0.183588	-0.466672	-0.332612	0.46669	0.344027	-0.501564	-0.268204	-0.501564	-0.501564	0.691053	-0.212926	-0.194122	-0.0651575	-0.0695255	-0.428472	-0.501564	-0.501564	-0.501564	-0.501564	-0.2705	-0.501564	-0.0644209	-0.11762	-0.501564	3.30523	1.20485	-0.501564	-0.501564	1.04003	-0.501564	0.0794215	-0.485452	0.66792	0.18917	-0.501564	-0.501564	0.455715	-0.501564	-0.501564	5.66481	-0.501564	-0.501564	-0.016461	-0.501564	-0.501564	-0.501564	0.220033	-0.501564
PCDHB2	1.00894	-0.424594	-0.0406149	-0.383889	0.066123	1.31332	-0.574304	0.020588	-0.497453	-0.574304	0.565797	0.0879247	0.0994831	0.736864	1.57337	-0.350707	-0.557087	-0.574304	-0.574304	-0.5489	-0.456496	-0.574304	-0.351427	-0.378551	-0.574304	1.54303	0.0782065	-0.574304	-0.574304	4.14157	-0.574304	-0.241063	-0.542617	-0.574304	0.0596013	-0.574304	-0.574304	0.889898	-0.574304	-0.574304	4.14157	-0.574304	-0.574304	-0.12266	-0.574304	-0.574304	-0.574304	1.63313	-0.34477
PCDHB4	2.24144	0.338924	-0.601039	-0.412941	0.70063	0.665748	-0.687099	-0.111519	-0.687099	-0.687099	0.232143	2.1606	0.133453	0.254744	1.24433	-0.596958	-0.659336	-0.687099	-0.687099	-0.687099	-0.0221969	-0.687099	-0.417547	-0.529267	-0.687099	2.72723	-0.424046	-0.687099	-0.687099	1.21406	0.507916	-0.507975	-0.650196	-0.687099	0.249929	-0.687099	-0.687099	2.85458	-0.669559	-0.687099	3.11522	-0.687099	-0.687099	-0.0888486	-0.687099	-0.687099	-0.687099	0.202805	-0.316962
PCDHB9	2.09318	2.87304	-0.633567	-0.421185	2.02277	0.662802	-0.633567	-0.633567	-0.633567	-0.633567	0.924176	0.659028	0.119907	0.436665	1.62367	-0.415349	-0.499146	-0.524927	-0.633567	-0.633567	-0.48027	-0.633567	-0.416052	-0.633567	-0.633567	1.43283	-0.633567	-0.633567	-0.633567	-0.633567	-0.633567	0.884148	-0.578591	-0.633567	-0.0149119	-0.633567	-0.633567	3.44923	-0.612336	-0.633567	-0.633567	-0.633567	-0.633567	0.877676	0.449355	-0.633567	-0.633567	1.52076	-0.633567
PCDHGA1	-0.211347	-0.211347	-0.211347	-0.211347	-0.211347	-0.211347	-0.211347	-0.211347	4.71957	-0.211347	-0.211347	-0.211347	0.689307	-0.211347	-0.211347	-0.211347	-0.211347	-0.211347	-0.211347	-0.211347	-0.211347	-0.211347	-0.211347	-0.211347	-0.211347	-0.211347	-0.211347	-0.211347	-0.211347	-0.211347	-0.211347	-0.211347	0.240447	-0.211347	-0.211347	-0.211347	-0.211347	-0.211347	-0.211347	-0.211347	-0.211347	-0.211347	-0.211347	-0.211347	-0.211347	-0.211347	-0.211347	-0.211347	-0.211347
PCDHGA12	3.36128	0.401013	-0.539585	-0.425647	3.31643	1.65662	-0.239891	-0.539585	-0.217691	-0.539585	0.415484	-0.539585	0.78331	0.259232	2.92026	-0.0713128	-0.539585	-0.539585	-0.356998	-0.539585	-0.210625	-0.539585	-0.539585	-0.539585	-0.539585	-0.539585	-0.539585	0.236409	-0.539585	-0.539585	-0.539585	0.390943	-0.15617	-0.539585	-0.539585	-0.539585	-0.539585	1.21266	-0.494024	-0.539585	-0.539585	-0.539585	-0.539585	1.35214	-0.539585	-0.539585	-0.539585	-0.539585	1.38323
PCDHGA7	3.35331	0.132313	-0.48464	-0.26044	2.81434	-0.196534	-0.48464	-0.48464	-0.167937	0.289904	-0.48464	-0.48464	0.267373	0.203053	0.196169	-0.48464	-0.48464	-0.48464	-0.48464	-0.0658853	-0.160985	-0.48464	-0.0254043	1.12875	-0.48464	3.8781	-0.48464	-0.48464	-0.48464	-0.48464	-0.48464	-0.48464	-0.397586	-0.48464	-0.48464	-0.48464	-0.48464	1.23934	-0.48464	-0.48464	-0.48464	0.0471366	-0.48464	0.313025	-0.48464	-0.48464	-0.48464	-0.48464	-0.48464
PCDHGB1	1.17643	2.13562	-0.402466	-0.171883	2.31187	0.782771	-0.402466	-0.402466	-0.402466	-0.402466	1.53038	-0.402466	0.430455	0.607926	2.39832	-0.402466	-0.402466	-0.402466	-0.402466	-0.402466	-0.402466	-0.402466	0.542159	-0.402466	-0.402466	-0.402466	5.12864	-0.402466	-0.402466	-0.402466	-0.402466	-0.402466	-0.402466	-0.402466	-0.402466	-0.402466	-0.402466	-0.402466	-0.402466	-0.402466	-0.402466	-0.402466	-0.402466	1.23829	-0.402466	-0.402466	-0.402466	-0.402466	-0.402466
PCDHGB2	1.30373	-0.294891	-0.294891	0.172038	2.45336	0.305132	-0.294891	-0.294891	-0.294891	-0.294891	-0.294891	-0.294891	-0.174415	-0.0902873	2.54088	-0.294891	-0.294891	-0.294891	-0.294891	-0.294891	-0.294891	-0.294891	-0.294891	-0.294891	5.97577	-0.294891	-0.294891	-0.294891	-0.294891	-0.294891	-0.294891	-0.294891	0.00727901	-0.294891	-0.294891	-0.294891	-0.294891	-0.294891	-0.294891	-0.294891	-0.294891	-0.294891	-0.294891	1.36637	-0.294891	-0.294891	-0.294891	-0.294891	-0.294891
PDE1A	0.0406816	1.66563	-0.47473	-0.315824	-0.00708587	-0.410245	-0.47473	0.476364	-0.47473	-0.47473	-0.439677	-0.47473	-0.470414	-0.47473	-0.449333	-0.47473	-0.469436	-0.47473	-0.47473	-0.47473	-0.450583	-0.47473	0.193386	0.127124	-0.47473	0.176255	0.227433	-0.47473	-0.47473	1.70015	2.2594	3.62354	-0.464987	4.47499	0.07748	-0.47473	-0.47473	-0.024553	-0.47473	-0.47473	-0.47473	-0.47473	-0.47473	-0.454892	-0.47473	-0.47473	-0.0760018	0.882642	-0.47473
PDE2A	-0.25534	1.42128	-0.350166	-0.367585	-0.230318	-0.322954	-0.359462	-0.378365	-0.195632	-0.0307756	4.3506	0.0881866	-0.352405	-0.195716	0.0144521	-0.348829	-0.346525	-0.36366	-0.332298	-0.364942	-0.36799	-0.27279	-0.363644	-0.326648	0.104204	-0.238519	-0.378365	-0.18258	-0.232568	-0.378365	-0.378365	5.31491	-0.329067	-0.378365	-0.378365	-0.0645112	-0.172276	0.34004	-0.329511	-0.337455	-0.378365	-0.344273	-0.24595	1.11316	-0.158499	-0.378365	0.306883	-0.378365	-0.317724
PDGFD	0.586653	-0.562105	-0.569043	-0.546748	-0.431168	-0.586278	-0.51696	-0.125217	-0.573869	-0.55593	0.407789	0.055283	-0.577212	-0.570881	-0.559603	-0.550174	-0.519559	-0.568303	-0.0794986	0.365346	-0.522872	-0.562081	-0.550291	-0.270205	-0.468307	-0.586278	-0.375562	-0.52645	-0.586278	3.22096	1.80685	0.131147	1.81838	3.45727	-0.381571	-0.586278	-0.523301	-0.248538	1.53537	1.21392	0.936619	-0.586278	-0.586278	-0.544606	-0.0487847	-0.464001	-0.586278	0.126568	3.11989
PDGFRB	1.05239	3.04205	-0.378673	-0.360861	0.626185	-0.356011	-0.36252	-0.336354	-0.360928	-0.374606	-0.361181	-0.384018	-0.378395	-0.373274	-0.375745	-0.361624	-0.382294	-0.378444	-0.370921	-0.322956	-0.340756	-0.381517	-0.367277	-0.384018	-0.347431	0.358172	-0.384018	-0.384018	-0.384018	-0.147867	3.03006	-0.350643	-0.304329	-0.0257194	-0.267626	-0.384018	-0.384018	1.01956	-0.147619	-0.306476	-0.384018	-0.351709	-0.384018	4.58515	-0.384018	-0.346096	-0.254135	-0.384018	-0.154136
PDIA2	0.92824	-0.198582	-0.198582	-0.198582	0.124278	-0.198582	-0.198582	-0.198582	-0.198582	-0.198582	-0.198582	-0.198582	-0.198582	-0.198582	-0.198582	-0.198582	-0.198582	-0.198582	-0.198582	-0.198582	-0.198582	-0.198582	-0.198582	-0.198582	-0.198582	1.93625	-0.198582	-0.198582	-0.198582	-0.198582	-0.198582	-0.198582	-0.198582	7.01567	-0.198582	-0.198582	-0.198582	-0.198582	-0.198582	-0.198582	-0.198582	-0.198582	-0.198582	0.321849	-0.198582	-0.198582	-0.198582	-0.198582	-0.198582
PDZD4	-0.31078	1.08425	-0.300537	-0.329695	-0.350758	-0.0387936	-0.380891	-0.380891	-0.380891	-0.380891	-0.123407	0.117642	-0.312203	-0.336024	-0.318706	-0.380891	-0.173514	-0.297089	0.0457245	0.460576	6.92098	-0.268079	-0.338945	-0.233526	-0.105879	0.416083	-0.135283	-0.380891	-0.380891	-0.380891	0.734872	0.120844	-0.306678	-0.380891	0.0963195	-0.380891	-0.380891	-0.223424	0.945672	-0.031174	-0.380891	-0.332319	-0.192235	-0.186604	0.0367745	-0.380891	0.595402	0.449997	-0.208096
PITX1	-0.337213	-0.369113	-0.373452	-0.369123	-0.376146	-0.384228	-0.384228	0.0962758	-0.376469	-0.384228	-0.372717	-0.384228	-0.382811	-0.384228	-0.384228	-0.384228	-0.384228	-0.378609	-0.384228	-0.381663	0.111371	-0.384228	-0.367351	1.37478	-0.384228	-0.277341	3.17332	-0.384228	-0.384228	0.0919076	-0.384228	-0.373013	-0.378541	-0.384228	-0.160221	-0.304267	-0.384228	-0.384228	-0.378737	-0.384228	3.42486	-0.377714	-0.384228	-0.384228	-0.384228	-0.384228	0.00858378	3.62747	-0.361054
PKD2	1.20944	0.721741	-0.763391	-0.656264	0.739761	-0.259743	-0.84367	0.107621	-0.778948	-0.844513	-0.181467	-0.595698	-0.69683	-0.773265	-0.395688	-0.745902	-0.750835	-0.801377	-0.788424	-0.819985	1.96171	-0.644242	-0.252548	-0.090374	0.251196	2.33194	0.577923	-0.279709	-0.791347	-0.435622	0.851484	-0.703135	0.467434	3.6801	0.244455	-0.510071	-0.669577	1.69546	-0.788635	-0.778044	0.0287978	-0.709421	-0.60389	-0.0803754	-0.681491	-0.601728	-0.64461	2.14339	1.58645
PLB1	-0.479855	-0.427185	-0.404751	-0.441575	-0.395363	-0.479855	-0.479855	-0.479855	-0.398743	-0.479855	-0.479855	-0.479855	-0.474917	-0.421146	-0.479855	-0.479855	-0.407169	-0.401528	-0.41851	-0.46198	0.100397	0.363684	-0.401444	-0.204379	2.86175	-0.479855	-0.0207277	1.34518	1.65582	-0.479855	-0.479855	-0.479855	0.32527	-0.479855	-0.331177	2.02782	5.00896	-0.479855	-0.479855	-0.479855	-0.479855	1.88088	-0.303524	-0.411757	-0.479855	-0.213427	-0.479855	0.296754	1.45823
PLCE1	-0.0413019	1.52478	1.28199	-0.536205	0.430037	-0.586649	-0.59708	0.00643632	-0.59708	-0.59708	-0.563061	-0.59708	-0.590797	-0.58641	-0.59708	-0.530362	-0.59708	-0.59708	-0.59708	-0.59708	0.926155	-0.59708	0.134446	0.68792	-0.59708	-0.59708	2.81012	-0.59708	-0.59708	0.106484	-0.59708	1.06014	-0.567665	0.470397	0.127978	-0.59708	-0.59708	-0.472254	-0.593834	-0.59708	-0.59708	-0.577828	-0.59708	2.61796	-0.59708	-0.59708	0.563801	3.35485	-0.59708
PLCG1	-0.472113	-0.0242469	-0.822537	-0.785751	-0.668776	1.9536	-0.516786	-0.324991	-1.03238	-0.719506	1.64409	1.40071	0.362906	0.743408	3.0189	-0.762343	1.00641	1.04651	0.0664967	-0.156253	-0.707208	-1.17435	-0.612963	-0.0985449	-0.797569	0.142486	1.14001	-0.790493	-0.731705	1.90405	0.716627	1.71922	-0.95395	2.34501	-0.146923	-1.02442	-1.16066	-0.583872	-0.953667	0.281737	-1.29287	-1.07417	-0.953097	-0.593043	0.211567	-0.779492	-0.413713	0.95178	-0.20365
PLEKHF1	0.345282	-0.502292	-0.534407	-0.687609	0.535219	-0.373483	-0.589469	-0.245956	-0.821734	-0.81856	-0.272754	-0.671206	-0.608923	-0.560383	-0.219388	-0.750633	0.568554	-0.437371	0.629903	1.60979	0.248352	-0.850939	-0.204662	0.60006	-0.618993	1.05892	0.951998	-0.478893	-0.820031	0.268482	-0.524314	-0.288555	-0.787552	0.427952	0.588721	-0.887678	-0.505189	0.548198	2.86178	0.858641	-0.887678	-0.856042	-0.703363	-0.634588	0.608529	-0.794848	-0.569734	2.08882	-0.662585
PLXDC2	1.08078	-0.541669	-0.843254	-0.826181	1.19659	0.280379	-0.885227	-0.400522	-0.561871	-0.460787	-0.192065	-0.651543	-0.540179	-0.648683	0.0490792	-0.82475	-0.891176	-0.878937	-0.880818	-0.882771	-0.753954	0.441272	-0.815281	-0.561935	1.451	-0.225676	-0.636425	0.687722	0.918606	0.112385	0.118301	0.120809	2.67957	1.4333	-0.626039	0.746217	1.73152	0.436337	-0.825495	-0.909328	-0.0946774	0.0856007	0.441484	-0.0588793	-0.728044	-0.756672	1.24087	0.240147	2.94712
PNLDC1	-0.233564	-0.183213	-0.197666	-0.215267	-0.233564	-0.139513	-0.185436	-0.233564	-0.233564	-0.170352	-0.233564	-0.233564	-0.176912	-0.193475	-0.011316	-0.158364	-0.221983	-0.233564	-0.204242	-0.216476	2.35501	-0.216764	-0.233564	-0.233564	-0.233564	-0.233564	-0.233564	-0.108946	-0.233564	-0.233564	-0.233564	-0.233564	-0.16015	-0.233564	-0.162499	0.299152	0.0287888	-0.0928666	-0.153081	-0.233564	-0.233564	-0.233564	-0.233564	-0.211864	-0.233564	-0.233564	0.638759	-0.233564	-0.0791705
PTCHD4	-0.448671	-0.258111	-0.176947	-0.344797	-0.346774	-0.448671	-0.448671	-0.448671	-0.448671	-0.448671	-0.158434	-0.448671	-0.162792	-0.114885	0.602747	-0.164063	-0.448671	-0.448671	-0.448671	-0.384	-0.148766	-0.448671	-0.306826	1.54466	-0.448671	2.24639	-0.448671	-0.448671	-0.448671	-0.448671	-0.448671	0.399668	-0.41282	4.10506	0.896116	-0.448671	-0.448671	0.616314	-0.42098	-0.448671	-0.448671	-0.448671	-0.448671	-0.448671	-0.448671	-0.448671	2.85278	2.36108	-0.448671
RBFOX3	-0.253643	-0.253643	0.411445	-0.0841449	0.74399	-0.253643	-0.253643	-0.253643	-0.253643	-0.253643	-0.253643	-0.253643	-0.253643	-0.253643	-0.253643	-0.253643	-0.253643	-0.253643	-0.253643	0.696111	-0.253643	-0.253643	-0.253643	-0.253643	-0.253643	-0.253643	-0.253643	-0.253643	-0.253643	-0.253643	-0.253643	-0.253643	-0.253643	-0.253643	1.06299	-0.253643	-0.253643	-0.253643	3.94859	-0.253643	-0.253643	-0.253643	-0.253643	-0.253643	-0.253643	-0.253643	-0.253643	-0.253643	-0.253643
RFTN2	3.50353	0.983308	-0.529372	-0.490107	1.95499	0.328391	-0.529372	-0.357634	-0.529372	-0.529372	3.42022	1.3824	-0.407801	-0.391729	-0.171676	-0.367998	-0.529372	-0.449031	-0.529372	-0.456034	-0.302642	-0.529372	-0.529372	-0.529372	-0.529372	0.234686	-0.529372	-0.529372	-0.529372	-0.529372	-0.529372	1.23434	-0.514126	-0.529372	-0.224371	-0.529372	-0.529372	1.88604	-0.529372	-0.529372	-0.529372	-0.529372	-0.529372	1.33326	-0.128957	-0.529372	-0.529372	-0.529372	-0.529372
RNU4-2	-0.63565	-0.633758	-0.576712	0.227652	-0.518915	-0.395533	-0.341699	-0.13714	1.29127	-0.326679	-0.792147	-0.560972	-0.522223	-0.458197	-0.233982	-0.918011	-0.255982	-1.03908	-0.378164	-0.708948	-0.52876	0.719023	0.529804	-0.191111	2.91713	0.107411	-0.685762	2.37174	1.35148	1.51447	-1.03908	-0.678196	-0.268892	-1.03908	-0.467004	0.676283	2.97365	-0.81256	-0.344071	-0.200603	-1.03908	0.568006	1.67484	-0.515034	2.26552	0.601157	-1.03908	1.35148	-0.0447787
SCT	-0.138729	-0.173677	-0.15365	-0.171125	-0.158657	0.0755537	-0.160252	-0.151353	-0.166467	-0.173677	-0.152286	-0.13226	-0.0591079	-0.133421	-0.0651869	-0.110747	-0.160756	-0.173677	-0.173677	-0.168911	-0.166309	-0.159619	-0.173677	-0.136948	-0.173677	-0.173677	-0.173677	-0.173677	-0.173677	-0.173677	0.104412	-0.152835	-0.16575	-0.173677	-0.173677	-0.173677	-0.173677	-0.134431	-0.173677	-0.173677	0.711152	-0.161571	-0.173677	-0.173677	-0.173677	7.35706	-0.173677	0.0334105	-0.13061
SOST	-0.352217	3.61416	0.354753	-0.172045	-0.352217	0.805422	-0.352217	-0.352217	-0.352217	-0.352217	-0.352217	-0.352217	3.5992	-0.0364199	4.5718	0.388273	-0.238182	-0.352217	-0.352217	-0.352217	0.167976	-0.352217	-0.352217	-0.352217	-0.352217	-0.352217	-0.352217	-0.352217	1.47537	-0.352217	-0.352217	-0.352217	-0.305578	-0.352217	-0.352217	-0.352217	-0.352217	-0.352217	-0.352217	-0.352217	-0.352217	-0.352217	-0.352217	-0.352217	-0.352217	-0.352217	-0.352217	-0.352217	-0.352217
STARD3	-0.734007	-0.724118	-0.896252	-0.548283	-0.915378	2.44992	-0.874171	-0.318261	-0.664445	-0.918704	0.562158	-0.12055	1.0322	1.98335	3.62966	0.0163547	-0.487141	-0.648024	-0.699238	-0.696469	-0.6058	-0.878599	-0.560674	-0.126521	-0.321664	-0.717092	1.27653	-0.571657	-0.324914	-0.00428514	-0.704446	0.166408	0.333173	0.937865	0.669781	0.101074	0.637423	-0.438154	-0.647309	-0.802221	0.840736	-0.426095	-0.275073	-0.988742	0.0785601	-0.327079	-0.638051	2.27907	1.82286
SUSD5	-0.096529	7.05347	-0.229787	-0.0351755	-0.172515	-0.229787	-0.127408	-0.229787	-0.229787	-0.229787	-0.229787	-0.229787	-0.229787	-0.195677	-0.229787	-0.229787	-0.205153	-0.0705064	-0.229787	-0.193438	0.0511549	-0.229787	-0.229787	-0.229787	-0.229787	-0.229787	-0.229787	-0.229787	-0.229787	-0.229787	1.89093	-0.229787	0.51075	-0.229787	-0.229787	-0.229787	-0.229787	0.0695068	-0.183095	-0.229787	-0.229787	-0.229787	-0.229787	-0.229787	-0.229787	-0.229787	-0.229787	-0.229787	0.0986417
TMEM130	0.257931	-0.15892	-0.286028	-0.302607	0.963795	-0.356441	-0.356441	-0.356441	-0.356441	-0.232453	-0.206021	-0.356441	-0.2731	-0.23063	-0.247458	-0.356441	-0.333725	-0.356441	-0.356441	-0.356441	0.472519	-0.356441	0.30518	0.934899	-0.356441	-0.356441	-0.356441	-0.356441	-0.356441	-0.356441	-0.356441	-0.356441	-0.282119	-0.356441	1.73443	-0.356441	-0.356441	-0.356441	-0.327738	-0.152139	5.86547	-0.356441	-0.356441	-0.313878	-0.356441	-0.356441	1.35458	-0.356441	-0.356441
TMEM95	-0.299096	-0.299096	-0.299096	-0.299096	0.0661503	-0.299096	-0.299096	0.78659	-0.299096	-0.299096	-0.299096	-0.299096	-0.23505	-0.299096	-0.299096	-0.299096	-0.299096	-0.299096	-0.299096	-0.0672843	0.775906	-0.299096	0.209346	1.48716	-0.299096	4.5311	-0.299096	1.39147	-0.299096	-0.299096	-0.299096	-0.299096	-0.266969	-0.299096	-0.299096	-0.299096	-0.299096	-0.299096	-0.299096	-0.299096	-0.299096	-0.299096	-0.299096	-0.299096	-0.299096	-0.299096	-0.299096	-0.299096	-0.299096
TNNT2	-0.0588432	7.21217	-0.114978	-0.0144936	0.128047	-0.204065	-0.221509	-0.221509	-0.211921	-0.221509	-0.164614	-0.221509	-0.196992	-0.185819	-0.0978446	-0.221509	-0.221509	-0.221509	-0.221509	-0.221509	-0.211711	-0.221509	-0.124189	-0.0749783	-0.221509	-0.221509	-0.221509	-0.221509	-0.221509	-0.221509	0.148307	-0.193793	-0.181977	0.224821	-0.168786	0.371326	-0.221509	-0.117126	-0.210653	-0.221509	-0.221509	-0.20541	-0.221509	-0.21346	-0.221509	-0.221509	-0.221509	0.0538858	-0.106964
UNC45B	-0.176562	7.36398	-0.176562	-0.176562	-0.176562	-0.135617	-0.0927514	-0.176562	-0.176562	-0.0664846	-0.176562	-0.176562	-0.168341	-0.1626	-0.176562	-0.176562	0.125941	0.0190262	-0.0233787	0.00197685	-0.176562	-0.176562	-0.176562	-0.176562	-0.176562	-0.176562	-0.176562	-0.176562	-0.176562	-0.176562	-0.176562	-0.176562	-0.10233	-0.176562	-0.176562	-0.176562	0.0518693	-0.176562	-0.0236678	-0.176562	-0.176562	-0.025411	-0.176562	-0.176562	-0.176562	-0.176562	-0.176562	-0.176562	-0.176562
WISP2	3.73703	3.98062	-0.342361	-0.340123	0.922261	-0.337638	-0.357597	-0.32363	-0.346627	-0.344182	-0.308774	-0.357597	-0.347578	-0.343985	-0.334015	-0.341638	-0.357597	-0.357597	-0.351374	-0.350344	-0.34078	-0.357597	-0.349643	-0.357597	-0.357597	2.36257	-0.357597	-0.357597	-0.357597	-0.357597	0.277108	-0.341741	-0.287237	-0.102256	-0.282191	-0.357597	-0.357597	2.50881	-0.349833	-0.335493	-0.357597	-0.357597	-0.357597	0.0476459	-0.357597	-0.357597	-0.357597	-0.200046	-0.324832
ABTB1	-0.535507	0.646851	0.301722	-0.362799	-0.609758	-0.859205	0.00450688	-0.519716	-0.957101	-0.59797	-0.0823802	-0.8166	-1.34908	-1.05278	-0.823743	-1.47627	-0.0683274	-0.141423	-0.279011	-0.269839	-0.493047	1.0261	-0.527977	0.109536	-0.398426	-0.134389	1.17028	-0.523663	-0.442801	0.154308	-0.523663	-0.682128	0.114851	0.752253	-0.607786	-0.0616635	1.12186	-0.699465	-0.172173	-0.322451	3.80492	1.13848	-0.749528	-0.416101	1.01328	0.16097	2.0937	3.0282	0.90543
ACTN2	2.38966	5.04986	-0.336265	-0.286503	3.76419	-0.336265	-0.249004	-0.191164	-0.289403	-0.221656	-0.336265	-0.336265	-0.336265	-0.336265	-0.336265	-0.336265	-0.336265	-0.336265	-0.283102	-0.305284	-0.336265	-0.336265	-0.336265	-0.0975324	-0.336265	0.954841	-0.336265	-0.336265	-0.336265	-0.336265	-0.336265	-0.336265	-0.301915	1.84526	-0.336265	0.146668	-0.0984299	-0.336265	-0.336265	-0.336265	-0.336265	-0.336265	-0.336265	-0.257578	-0.336265	-0.336265	-0.336265	-0.336265	-0.336265
APOBEC3H	-0.381638	-0.26688	-0.381638	-0.365999	-0.350956	-0.36824	-0.217099	-0.244836	-0.204911	-0.34562	-0.381638	-0.381638	-0.368188	-0.363364	-0.349979	-0.381638	2.3898	-0.104317	0.921537	1.14698	-0.336486	-0.343348	-0.253506	-0.306612	-0.101613	-0.178762	-0.131553	-0.310631	-0.381638	-0.381638	-0.381638	-0.381638	-0.250748	-0.381638	-0.381638	0.377208	0.291054	-0.381638	0.252044	2.46709	-0.381638	-0.282723	-0.381638	-0.369273	0.25628	-0.381638	-0.381638	0.0413786	0.146197
ART3	0.0918656	2.2824	-0.275313	-0.275313	-0.22271	-0.275313	-0.275313	-0.275313	-0.275313	-0.275313	-0.275313	-0.275313	-0.256865	-0.275313	-0.275313	-0.275313	-0.252686	-0.275313	-0.275313	-0.275313	-0.275313	-0.275313	-0.275313	-0.275313	-0.275313	-0.275313	-0.275313	-0.275313	-0.275313	-0.275313	-0.275313	-0.275313	-0.261432	-0.275313	-0.275313	-0.275313	-0.275313	-0.000422482	-0.275313	-0.275313	5.92221	-0.190521	-0.275313	-0.0633327	-0.275313	-0.275313	-0.275313	-0.275313	-0.275313
ASTN2	0.490936	0.0440314	-0.472615	-0.349637	-0.167384	-0.529932	-0.52889	-0.271928	-0.452266	-0.156325	-0.357008	-0.574359	-0.538678	-0.513762	-0.521867	-0.574359	-0.377423	-0.326768	-0.269641	-0.396781	4.51637	-0.574359	-0.397318	0.0476214	-0.574359	0.77115	-0.159705	-0.338895	-0.574359	0.924048	1.30935	-0.150826	-0.482628	0.562364	-0.10439	-0.574359	-0.202574	-0.042666	-0.498323	-0.574359	2.42246	-0.574359	-0.574359	-0.492357	0.48334	-0.574359	0.249765	0.828405	-0.136771
CDH22	-0.161558	-0.161558	-0.161558	-0.161558	-0.161558	-0.161558	-0.161558	-0.161558	-0.161558	-0.161558	-0.161558	-0.161558	-0.161558	-0.161558	-0.161558	-0.161558	-0.161558	-0.161558	-0.161558	-0.161558	-0.161558	-0.161558	-0.161558	-0.161558	-0.161558	-0.161558	0.185467	-0.161558	-0.161558	7.36257	-0.161558	0.429202	-0.154068	-0.161558	-0.049181	-0.161558	-0.161558	-0.161558	-0.161558	-0.161558	-0.161558	-0.161558	-0.161558	-0.161558	-0.161558	-0.161558	-0.161558	-0.161558	-0.161558
CNOT6L	-1.1725	-1.12231	-1.04935	-0.573048	-1.24408	0.0779258	-0.416008	-0.0976567	-0.876035	-0.876416	0.584976	-0.393511	-0.986929	-0.975472	0.111113	-1.31509	0.906006	0.115123	1.83298	1.14956	-0.0344434	-0.770913	-0.370888	0.496281	0.38386	-1.1028	1.41292	-0.702027	0.13003	0.898868	-1.68223	-0.851341	0.0526916	-0.703192	0.457295	-0.454074	0.701566	-0.995324	1.41754	0.747341	0.898868	0.354183	-0.859271	-1.30555	-0.113327	0.321104	0.447176	2.74774	1.58411
COL11A2	-0.0503883	0.287312	-0.606271	-0.443908	-0.367361	2.31473	-0.606271	0.814034	-0.606271	-0.0453532	1.43522	0.711289	0.566715	0.0340414	0.872837	0.728326	-0.400744	-0.606271	-0.606271	-0.606271	-0.371883	-0.457197	-0.606271	-0.606271	-0.606271	-0.606271	1.34107	-0.606271	1.04068	-0.606271	-0.606271	0.056741	-0.312069	-0.606271	1.91614	-0.606271	-0.606271	-0.606271	-0.476421	-0.606271	-0.606271	-0.606271	-0.606271	-0.221163	4.361	1.65378	-0.606271	-0.606271	-0.606271
COL9A3	0.0714562	-0.458726	-0.323696	-0.0801878	-0.40809	0.0719326	0.672736	0.444368	-0.458726	-0.399284	1.27204	0.23941	-0.418771	-0.451187	-0.301979	-0.458726	-0.415165	-0.458726	-0.458726	-0.458726	-0.185497	-0.348141	-0.423482	-0.334906	-0.458726	0.210915	-0.0459917	-0.458726	-0.458726	1.03275	-0.458726	-0.0371536	-0.213758	0.672736	-0.258243	-0.20825	0.528113	0.0705061	-0.451846	-0.458726	-0.458726	-0.458726	-0.458726	-0.458726	6.03357	0.4993	-0.458726	-0.458726	0.557587
CXCR4	-0.792502	-0.842153	-0.815359	-0.781609	-0.832132	-0.710036	1.66802	-0.734798	-0.732832	-0.0977324	-0.471514	-0.692232	-0.760898	-0.792626	-0.718562	-0.830542	1.6713	1.42599	1.67813	1.48173	-0.771056	0.631023	-0.763524	-0.855426	0.856586	-0.86568	-0.84859	0.260081	0.565267	0.987061	-0.788041	-0.755124	-0.163196	-0.490873	-0.577895	1.6235	1.63715	-0.756109	1.17874	1.78678	-0.618648	1.42244	-0.104296	-0.730488	1.15417	1.7525	-0.322209	-0.634416	0.685375
DNAJB1	0.854873	-0.899006	0.848437	1.1434	-0.405373	-0.493672	-1.14306	1.44921	-0.147206	0.167933	-0.748901	-0.69051	-0.696488	-0.6021	0.803415	-1.68646	-0.415866	-0.546186	-0.0358416	-0.53237	1.06197	-1.20265	0.895997	1.38248	-0.560277	-0.547738	1.53337	0.100479	-0.696311	-0.836059	1.6	-0.870026	0.728688	1.74505	1.5597	-0.287372	-0.146538	-0.574212	-0.947072	-1.19267	0.155361	-0.213339	-1.03722	-1.24083	-0.107074	-1.23046	-0.736917	2.34914	1.64688
ERO1B	-0.0834952	-0.602369	-0.600566	-0.602822	-0.531167	-0.486459	0.0287211	-0.2975	-0.606118	-0.588497	-0.470918	-0.337733	-0.493429	-0.557447	0.805992	-1.26226	-0.284594	0.153001	-0.0600654	-0.127344	-0.602352	-0.832656	-0.360686	0.119619	-0.766734	-0.52975	0.77957	-0.330899	-0.497205	2.79371	-0.437973	-0.171091	-0.55695	0.25616	1.6974	0.307457	0.677848	-0.871449	-0.272995	-0.53386	2.79371	-0.791156	-0.570392	-0.418263	3.03419	1.33148	-0.545046	2.8517	-0.100643
GABRP	-0.2975	-0.2975	-0.26574	-0.273218	-0.2975	-0.172686	-0.2975	-0.250297	-0.2975	-0.2975	-0.274884	-0.2975	-0.275224	-0.295136	-0.264729	-0.275323	-0.2975	-0.2975	-0.2975	-0.2975	0.0140887	-0.2975	-0.286447	1.83821	-0.2975	-0.2975	6.10962	-0.2975	-0.2975	-0.2975	-0.2975	-0.2975	-0.296103	-0.2975	0.268357	-0.2975	-0.2975	-0.2975	-0.2975	-0.2975	-0.2975	-0.2975	-0.2975	-0.2975	-0.2975	-0.2975	0.217011	2.32979	-0.2975
GPR155	-0.770614	-0.459377	-0.536506	-0.77619	-0.582616	-0.676501	-0.464206	0.15421	-0.853741	-0.790711	-0.679598	-0.789698	-0.762779	-0.700602	-0.447458	-0.890756	0.569039	1.03257	-0.0383653	0.1054	-0.607517	-0.021586	-0.390262	0.140142	-0.100606	1.37489	-0.416098	2.9847	-0.0522551	0.144242	-0.600796	-0.456016	-0.511545	0.294106	-0.601491	-0.0299319	1.12456	0.117955	-0.576379	0.0566723	0.144242	1.4659	-0.826797	-0.630102	2.63683	-0.331603	-0.344689	3.12638	-0.730738
GZMK	-0.340161	-0.340161	-0.32169	-0.330746	-0.326308	-0.322014	-0.0677644	-0.298983	-0.306914	0.0663927	-0.261245	-0.301962	-0.317085	-0.319534	-0.311573	-0.320815	1.09885	0.391845	6.6677	1.98095	-0.333366	-0.240756	-0.311235	-0.340161	-0.213729	-0.340161	-0.283704	-0.243982	-0.196916	-0.340161	-0.340161	-0.320939	-0.297513	-0.340161	-0.267031	-0.0660631	0.233538	-0.303965	0.0927688	0.0885771	0.475903	-0.105695	-0.25343	-0.340161	0.331892	-0.274638	0.108674	-0.340161	-0.300441
HIST1H2BD	-0.397107	-0.380983	-0.362962	-0.0701446	-0.396973	-0.319839	-0.371631	-0.181737	-0.424997	-0.396677	-0.289588	-0.407074	-0.378987	-0.343306	-0.121724	-0.330593	-0.403626	-0.42567	-0.407547	-0.405733	2.69192	-0.431854	-0.217333	-0.0453911	-0.444588	-0.444588	1.27418	-0.413103	-0.397696	1.95966	-0.444588	-0.406833	-0.311761	0.46737	0.04018	-0.242704	-0.278881	-0.231307	-0.389132	-0.444588	0.35683	-0.367835	-0.444588	-0.373317	-0.208877	-0.251546	1.09814	0.680807	-0.249552
HIST1H2BE	-0.200955	-0.200955	-0.200955	-0.200955	-0.200955	0.0272691	-0.200955	-0.200955	-0.200955	-0.200955	-0.200955	-0.200955	-0.200955	-0.200955	-0.200955	-0.200955	-0.200955	-0.200955	0.0836539	-0.200955	0.05543	-0.200955	-0.200955	1.0771	-0.200955	-0.200955	1.92914	-0.200955	-0.200955	-0.200955	-0.200955	-0.200955	-0.200955	-0.200955	-0.200955	-0.200955	-0.200955	-0.200955	-0.129937	-0.200955	-0.200955	-0.200955	-0.200955	-0.200955	-0.200955	-0.200955	-0.200955	7.0051	-0.200955
HSPA1A	0.47057	0.509185	0.0794823	0.552408	-0.357773	-0.514725	-1.45182	1.02199	-0.726641	-0.396555	-0.103636	-0.629113	-0.452578	-0.0524136	0.472065	-1.27669	-1.07752	-1.37363	-1.31933	-1.31004	1.02562	-0.851652	0.105657	1.4637	-0.17468	0.443475	1.73635	0.421791	-0.71502	1.7327	-0.701455	-0.386564	1.63597	0.353747	0.439412	0.135591	-0.241292	-0.0433723	-1.33135	-1.22162	1.15314	-0.16649	-0.873924	-0.63432	-0.960554	-1.21023	-0.488949	2.06564	1.9088
HSPA1L	-0.308461	-0.185469	-0.463095	-0.035924	-0.463095	-0.353448	-0.392386	-0.516409	-0.222342	0.0602799	-0.375059	-0.67064	-0.261222	-0.098937	-0.135253	-0.67064	-0.0903677	0.483774	-0.105559	-0.0120246	2.48543	0.0740044	-0.381726	0.09062	-0.67064	-0.67064	0.598127	0.0498382	-0.67064	-0.67064	-0.67064	0.0493239	0.306036	1.64814	-0.259777	-0.157322	-0.67064	-0.399492	-0.0220233	0.333011	-0.67064	0.0820984	-0.345787	-0.252452	-0.67064	-0.67064	-0.67064	0.760097	0.221988
ITK	-0.471713	-0.471713	-0.456843	-0.445185	-0.46056	-0.442493	-0.272343	-0.438561	0.384843	1.62313	-0.439946	-0.410205	-0.450201	-0.465071	-0.448697	-0.471713	3.39974	3.88632	1.83613	1.97746	-0.449829	-0.374284	-0.425136	-0.471713	0.139036	-0.471713	-0.471713	-0.161976	-0.471713	-0.471713	-0.471713	-0.471713	-0.390289	-0.471713	-0.383397	-0.471713	0.506404	-0.355146	0.986153	1.59936	-0.471713	-0.309911	-0.332057	-0.462724	-0.162529	-0.366207	-0.471713	-0.164173	-0.279841
ITPR1-AS1	-0.309073	0.909815	0.102966	0.862239	0.605467	-0.268892	-0.627944	0.186786	-0.627944	-0.306185	0.152764	-0.627944	-0.48376	-0.464699	0.503337	-0.627944	-0.333203	-0.627944	-0.627944	-0.540965	0.178768	-0.285891	1.08903	0.0422866	-0.627944	-0.627944	-0.627944	-0.627944	-0.627944	-0.627944	-0.627944	-0.627944	-0.338636	-0.627944	0.0955229	0.727866	0.707478	1.52058	-0.478973	-0.627944	-0.627944	-0.627944	-0.627944	0.255693	-0.627944	-0.627944	3.81234	3.15102	-0.627944
ITPRIPL1	-0.578497	-0.141584	-0.578497	-0.578497	-0.500621	-0.544492	-0.508892	0.810406	-0.541116	-0.487077	-0.356679	-0.363758	-0.564841	-0.566901	-0.578497	-0.578497	0.928875	-0.416061	0.693691	0.55829	-0.578497	-0.5542	-0.47009	2.84921	-0.22312	-0.578497	0.373644	0.68309	-0.578497	-0.578497	-0.578497	-0.578497	-0.540822	1.16162	0.0381648	0.191938	0.370065	-0.171533	0.310354	0.927875	-0.578497	-0.578497	-0.578497	-0.547114	-0.0387804	-0.578497	-0.578497	1.56888	-0.578497
KCNB1	-0.0371974	-0.0733727	-0.221532	-0.221532	0.01614	-0.221532	-0.221532	-0.221532	-0.221532	-0.221532	-0.221532	-0.221532	-0.20764	-0.221532	-0.221532	-0.221532	-0.221532	-0.221532	-0.221532	-0.221532	4.67512	-0.221532	-0.221532	-0.221532	-0.221532	-0.221532	-0.221532	-0.221532	-0.221532	-0.221532	-0.221532	-0.221532	-0.221532	-0.221532	-0.0124193	-0.221532	-0.221532	-0.221532	-0.221532	-0.221532	-0.221532	-0.221532	-0.221532	0.225433	-0.221532	-0.221532	-0.221532	-0.221532	-0.221532
KCNK3	-0.135158	0.706863	-0.239409	-0.163449	0.228437	-0.250418	-0.250418	-0.201335	-0.22664	-0.250418	-0.250418	-0.250418	-0.23015	-0.238124	-0.182265	-0.227357	-0.250418	-0.250418	-0.250418	-0.245178	-0.234218	-0.250418	-0.192953	-0.250418	-0.175066	-0.0320518	-0.183122	-0.250418	-0.250418	-0.250418	-0.250418	-0.204594	-0.198131	-0.250418	-0.163249	-0.250418	-0.250418	-0.207273	-0.234712	-0.250418	2.66774	-0.250418	-0.250418	6.63666	-0.250418	-0.250418	-0.250418	-0.250418	-0.155728
KIF1A	-0.141085	-0.141085	-0.141085	-0.137975	-0.141085	-0.141085	-0.141085	-0.141085	-0.141085	-0.141085	-0.141085	-0.141085	-0.141085	-0.141085	-0.141085	-0.141085	-0.137149	-0.141085	-0.141085	-0.141085	-0.141085	-0.141085	-0.141085	-0.096329	-0.141085	-0.141085	-0.141085	-0.141085	-0.141085	-0.141085	-0.141085	-0.115688	-0.14028	0.267892	-0.141085	-0.141085	-0.141085	-0.141085	-0.141085	-0.141085	7.4064	-0.141085	-0.141085	-0.133709	-0.141085	-0.141085	-0.141085	-0.141085	-0.141085
LINC00968	2.44003	-0.296849	-0.258596	-0.296849	6.64599	-0.296849	-0.296849	-0.0410125	-0.296849	-0.296849	-0.296849	-0.296849	-0.296849	-0.296849	-0.296849	-0.296849	-0.296849	-0.296849	-0.296849	-0.296849	-0.240556	0.222296	-0.256911	-0.296849	0.226835	-0.296849	-0.296849	-0.164057	0.0986993	-0.296849	-0.296849	-0.296849	0.321413	-0.296849	-0.296849	0.270808	0.262272	-0.146923	-0.281256	-0.296849	-0.296849	0.304345	-0.117228	-0.273726	-0.296849	-0.296849	-0.296849	-0.296849	1.01931
LSMEM1	1.01471	-0.318393	0.336517	0.284584	0.313761	-0.275635	-0.573737	-0.370809	-0.442661	-0.413453	-0.184829	0.179256	-0.418116	-0.187465	0.412468	-0.383055	-0.426912	-0.573737	-0.573737	-0.443752	-0.171875	-0.403344	-0.0985669	0.427886	0.0493383	-0.573737	0.539178	-0.573737	-0.103116	-0.573737	-0.573737	-0.38428	-0.147387	-0.573737	1.94902	0.101658	-0.241118	0.139785	-0.44387	-0.573737	-0.573737	-0.573737	-0.573737	-0.463692	0.372538	-0.573737	3.8501	5.07371	-0.573737
LURAP1	-0.0801328	0.747921	-0.600965	-0.465742	-0.576093	0.333031	-0.556505	0.507993	0.139217	-0.484176	-0.0342181	-0.4638	-0.40471	-0.245446	0.425587	-0.600965	-0.590267	-0.600965	-0.600965	-0.600965	0.692288	-0.600965	-0.185493	0.858675	-0.373967	1.70144	0.00721855	0.0897577	-0.600965	-0.600965	-0.600965	-0.0487812	-0.220303	-0.600965	0.580719	-0.600965	-0.600965	0.0489085	-0.573929	-0.600965	-0.600965	-0.560873	-0.600965	-0.440598	-0.600965	-0.600965	-0.600965	4.1998	0.682679
MYH7B	0.954121	-0.423435	-0.423435	1.58836	0.168616	-0.423435	-0.423435	-0.423435	-0.423435	2.35663	-0.423435	-0.423435	-0.31962	-0.247126	-0.423435	-0.423435	-0.168773	0.399847	0.221354	-0.423435	1.89995	-0.0540088	0.400731	-0.423435	-0.423435	-0.423435	-0.423435	-0.423435	3.65794	-0.423435	-0.423435	-0.423435	0.826406	-0.423435	-0.423435	-0.423435	-0.423435	-0.423435	-0.423435	-0.423435	-0.423435	-0.423435	-0.423435	-0.423435	-0.423435	-0.423435	-0.423435	-0.423435	-0.423435
P2RX2	6.40316	-0.228656	-0.228656	-0.228656	2.32156	-0.228656	-0.228656	-0.228656	-0.228656	-0.228656	-0.228656	-0.228656	-0.228656	-0.183983	-0.228656	-0.228656	-0.228656	-0.228656	-0.228656	-0.228656	-0.228656	-0.228656	0.397821	-0.228656	-0.228656	-0.228656	-0.228656	-0.228656	-0.228656	-0.228656	-0.228656	-0.228656	-0.175876	-0.228656	-0.228656	-0.228656	-0.228656	-0.228656	-0.228656	-0.228656	-0.228656	-0.228656	-0.228656	-0.10775	-0.228656	2.60955	-0.228656	-0.228656	-0.228656
PBXIP1	-0.222395	1.36613	-0.497215	0.365579	-0.981296	-0.878216	-0.196896	0.409736	-0.285903	-0.0364693	-1.02533	-1.19051	-1.34018	-0.949686	-0.482067	-1.31678	2.11807	1.25727	1.27345	0.472451	0.229392	-1.29365	0.183681	0.0950389	-0.790391	2.03315	0.832716	-1.02159	-0.893077	2.37474	0.488385	-0.311398	-0.426932	-0.479071	0.122921	-0.249311	-0.424263	0.0500063	-0.442239	0.502925	1.44485	-0.806637	-1.52303	-0.0729771	2.9035	-0.310865	-0.802396	1.10191	0.0650931
PLN	-0.127788	6.02899	-0.223143	-0.214311	-0.180633	-0.226076	-0.231645	-0.231645	-0.225524	-0.216674	-0.213482	-0.231645	-0.221582	-0.22405	-0.231645	-0.231645	-0.223417	-0.231645	-0.224701	-0.227598	-0.225389	-0.227666	-0.213892	-0.231645	-0.231645	3.31008	-0.231645	-0.231645	-0.231645	-0.231645	-0.231645	-0.231645	-0.194627	-0.231645	-0.197983	-0.231645	-0.231645	-0.0650316	-0.228179	-0.206976	-0.231645	-0.211088	-0.231645	-0.19567	-0.187453	-0.231645	-0.231645	-0.231645	-0.195079
PPP1R1A	-0.20103	0.708595	-0.289752	-0.283274	-0.289752	-0.289752	-0.289752	-0.289752	-0.289752	-0.289752	-0.289752	-0.289752	-0.289752	-0.289752	-0.250407	-0.289752	-0.281552	-0.289752	-0.289752	-0.289752	-0.214933	-0.289752	0.0552727	0.0832152	-0.289752	0.466649	2.81831	-0.289752	-0.289752	0.833389	-0.289752	-0.289752	-0.288075	-0.289752	1.16964	-0.289752	-0.289752	-0.289752	-0.284571	-0.289752	6.44909	-0.289752	-0.289752	-0.289752	-0.289752	-0.289752	-0.289752	0.235973	-0.289752
SLC4A3	-0.295161	-0.455965	-0.409891	-0.444223	-0.317743	-0.455965	-0.394194	0.673901	-0.455965	-0.455965	-0.455965	-0.455965	-0.455965	-0.455965	-0.455965	-0.455965	-0.455965	-0.455965	-0.455965	-0.455965	0.0525566	-0.455965	-0.359759	-0.117974	-0.140586	-0.455965	-0.174306	-0.455965	-0.455965	1.57966	0.823572	-0.455965	-0.446846	2.63257	8.19e-05	0.911479	1.73272	-0.455965	-0.446574	-0.455965	3.61529	-0.400264	-0.455965	-0.455965	-0.455965	4.44737	0.66363	0.496882	-0.455965
ADAM33	4.34384	2.94218	-0.307422	-0.323514	0.577965	-0.329017	-0.329017	-0.329017	-0.329017	-0.329017	-0.236753	-0.329017	-0.329017	-0.329017	-0.329017	-0.28378	-0.329017	-0.329017	-0.329017	-0.329017	-0.297238	-0.329017	-0.329017	-0.329017	-0.329017	3.52632	-0.329017	-0.329017	-0.329017	-0.329017	-0.329017	0.0755042	-0.293402	-0.329017	-0.286267	-0.329017	-0.329017	0.855911	-0.329017	-0.329017	-0.329017	-0.329017	-0.329017	0.0103761	-0.329017	-0.175804	-0.329017	-0.329017	-0.329017
APOBEC2	0.506295	0.246829	0.112687	-0.071904	0.341756	-0.220503	-0.108827	0.150897	-0.220503	-0.220503	-0.220503	-0.220503	-0.220503	-0.201899	-0.220503	-0.220503	-0.166759	-0.220503	-0.220503	-0.220503	-0.159212	-0.220503	-0.133537	-0.220503	-0.220503	-0.220503	-0.220503	-0.220503	-0.220503	-0.220503	-0.220503	-0.220503	-0.209513	-0.220503	-0.220503	-0.220503	-0.220503	-0.220503	-0.203526	-0.220503	7.13998	-0.220503	-0.220503	-0.220503	-0.220503	-0.220503	-0.220503	1.50216	-0.220503
C1orf64	-0.155559	-0.155559	-0.155559	-0.150715	-0.155559	-0.00619406	-0.155559	-0.155559	-0.155559	-0.155559	-0.0743655	0.158848	-0.0855816	-0.138581	-0.126145	-0.155559	-0.155559	-0.155559	-0.155559	-0.155559	-0.141576	-0.155559	-0.155559	-0.155559	-0.155559	-0.155559	0.192959	-0.155559	-0.155559	7.40093	-0.155559	-0.116005	-0.154305	-0.155559	-0.0803186	-0.155559	-0.155559	-0.155559	-0.155559	-0.155559	-0.155559	-0.155559	-0.155559	-0.155559	-0.155559	-0.155559	-0.155559	-0.155559	-0.155559
CABP1	0.0443084	7.11152	-0.179678	-0.179678	-0.131545	-0.179678	-0.179678	-0.179678	-0.179678	-0.179678	-0.0425786	-0.179678	-0.162798	-0.179678	-0.179678	-0.179678	-0.158974	-0.179678	-0.127258	-0.179678	-0.179678	-0.179678	-0.179678	-0.179678	-0.179678	-0.179678	-0.179678	-0.179678	-0.179678	-0.179678	-0.179678	-0.179678	-0.154275	-0.179678	-0.179678	-0.179678	-0.179678	-0.179678	-0.153517	-0.179678	-0.179678	-0.179678	-0.179678	0.0918777	-0.179678	-0.179678	-0.179678	-0.179678	-0.179678
CAMK1D	-0.800621	-0.631371	-0.915014	-0.44916	-0.905561	-0.390054	0.18056	0.0936836	-0.790335	-0.770803	-0.584278	-0.517492	-0.762285	-0.774318	-0.440356	-0.896759	-0.623108	-0.50258	-0.694928	-0.705456	0.794992	-0.674049	-0.22011	1.17811	0.574051	-0.24549	2.49246	0.408181	0.0634477	-0.464679	-0.792002	-0.762126	0.573273	-0.398838	1.41068	1.46292	1.26884	-0.687954	-0.682182	-0.816632	1.4447	0.0180097	-0.662997	-0.478335	-0.4366	-0.788717	0.108135	2.63299	1.72984
CHRNA1	-0.222856	-0.163819	-0.180765	-0.222856	-0.222856	-0.222856	-0.222856	-0.222856	-0.222856	-0.222856	-0.222856	-0.222856	-0.21732	-0.222856	-0.222856	-0.222856	-0.195698	-0.222856	-0.188476	-0.20282	-0.222856	-0.222856	-0.222856	-0.222856	-0.222856	-0.222856	-0.222856	-0.222856	-0.222856	5.35609	-0.222856	-0.222856	-0.114563	-0.222856	-0.222856	0.0894515	-0.222856	-0.0578869	-0.222856	-0.222856	-0.222856	-0.222856	-0.222856	-0.222856	-0.222856	-0.222856	0.79995	-0.222856	-0.041828
COL7A1	-0.16655	-0.0727811	-0.308266	-0.262938	-0.216657	-0.304349	-0.320902	1.73548	-0.302706	-0.298652	-0.320902	-0.320902	-0.317578	-0.315257	-0.301344	-0.320902	-0.316825	-0.320902	-0.320902	-0.320902	-0.209332	-0.314988	-0.241748	1.02316	-0.320902	0.055077	0.219814	-0.320902	-0.320902	-0.320902	0.0300118	-0.320902	-0.284224	0.526131	-0.245859	-0.227146	-0.274729	0.0257668	-0.318326	-0.320902	-0.320902	-0.305626	-0.320902	-0.0306561	-0.320902	-0.320902	-0.320902	5.68943	-0.266557
CPT1B	-0.776748	-0.14926	-0.776748	-0.411904	-0.709642	-0.483723	-0.536831	0.220612	-0.647904	-0.46164	-0.776748	-0.776748	-0.529641	-0.716796	-0.0843132	-0.776748	-0.257181	-0.403487	-0.411329	-0.180481	0.737488	-0.525511	-0.496502	0.536004	-0.164285	0.110699	3.05211	0.776284	-0.776748	-0.776748	-0.776748	-0.590517	1.12981	-0.776748	1.17166	1.21493	-0.12284	-0.776748	-0.484964	-0.517137	-0.776748	-0.12772	-0.776748	-0.722662	-0.311669	0.492884	1.3975	2.9241	2.68665
CYP26B1	0.0913051	0.0930568	-0.282223	-0.261767	-0.222022	1.40016	-0.282223	-0.282223	-0.243694	-0.282223	-0.225065	0.160447	-0.187217	-0.270271	-0.282223	-0.282223	-0.273591	-0.282223	-0.282223	-0.282223	-0.282223	-0.269702	-0.282223	-0.282223	-0.282223	-0.0168466	-0.282223	-0.282223	-0.282223	0.899908	5.66221	-0.282223	-0.275163	4.20172	-0.282223	-0.282223	-0.282223	0.137243	-0.27677	-0.282223	-0.282223	-0.282223	-0.282223	-0.282223	-0.282223	-0.282223	-0.282223	-0.282223	-0.282223
DDO	-0.251736	0.0598976	-0.409286	-0.408058	-0.0929361	0.0247356	-0.472555	-0.472555	-0.335892	-0.472555	-0.337394	0.31253	-0.322783	-0.204065	-0.0808463	-0.207476	-0.472555	-0.472555	-0.369197	-0.382205	0.458532	-0.324509	-0.406499	-0.240486	-0.0394686	0.154979	-0.0857735	-0.252919	0.181682	-0.472555	-0.472555	-0.209179	4.49439	-0.472555	-0.0968019	-0.472555	0.221035	-0.224578	-0.45966	-0.472555	-0.472555	-0.0901031	-0.175462	-0.243084	-0.143687	-0.472555	-0.472555	-0.472555	4.69766
DGCR5	-0.187536	-0.187536	-0.187536	0.0924706	-0.187536	-0.187536	-0.187536	7.16071	-0.187536	-0.187536	-0.187536	-0.187536	-0.187536	0.0578558	-0.187536	-0.187536	-0.187536	-0.187536	-0.187536	-0.187536	-0.187536	-0.187536	0.959558	-0.187536	-0.187536	-0.187536	-0.187536	-0.187536	-0.187536	-0.187536	-0.187536	-0.187536	-0.115054	-0.187536	-0.187536	-0.187536	-0.187536	-0.187536	-0.187536	-0.187536	-0.187536	-0.187536	-0.187536	-0.187536	-0.187536	-0.187536	-0.187536	-0.187536	-0.187536
EDN2	-0.428896	-0.385595	0.929468	-0.318748	-0.428896	0.0361794	-0.428896	0.396998	-0.428896	-0.428896	-0.428896	-0.428896	0.358745	3.04624	4.82719	0.670516	-0.408978	-0.396699	-0.428896	-0.428896	-0.133592	-0.428896	-0.235508	0.590226	-0.217576	-0.428896	3.53436	-0.321727	-0.428896	-0.428896	-0.428896	-0.236129	-0.333175	-0.428896	0.793405	-0.428896	-0.428896	-0.428896	-0.397435	-0.428896	-0.428896	-0.391574	-0.138969	-0.428896	-0.428896	-0.209864	-0.428896	0.209561	-0.29612
FER1L4	-0.374003	-0.374003	-0.374003	-0.29492	-0.374003	-0.32319	-0.321999	-0.287528	-0.374003	-0.374003	-0.374003	-0.374003	-0.368902	-0.36534	-0.374003	-0.374003	-0.374003	-0.374003	-0.374003	-0.374003	1.05306	-0.374003	-0.0905215	0.621927	-0.374003	-0.374003	1.52301	-0.374003	-0.374003	-0.374003	-0.374003	-0.212534	-0.258852	0.926102	-0.0668499	-0.374003	-0.374003	-0.374003	-0.374003	-0.374003	-0.374003	-0.374003	-0.374003	-0.374003	5.06975	-0.0987984	-0.374003	0.428189	-0.207175
FGF11	-0.135073	-0.452349	-0.270535	-0.290175	-0.315989	-0.392806	-0.452349	0.358305	-0.321443	-0.452349	0.324454	-0.452349	-0.440393	-0.452349	-0.452349	-0.452349	-0.159082	-0.452349	-0.452349	-0.409077	-0.385459	-0.32472	-0.262528	2.21516	-0.452349	0.449297	0.659114	-0.452349	0.0176582	3.56407	-0.452349	-0.452349	-0.218462	-0.452349	0.987346	-0.452349	0.544207	-0.452349	-0.396764	-0.452349	-0.452349	-0.342446	-0.452349	-0.452349	-0.452349	-0.452349	-0.452349	5.18773	-0.0613695
FOXD2-AS1	-0.383658	0.0762431	-0.353325	-0.318386	-0.412816	-0.513356	-0.591288	0.469719	-0.591288	-0.591288	-0.591288	-0.591288	-0.591288	-0.564714	-0.407132	-0.591288	0.0996167	-0.219025	-0.299734	-0.138204	0.459277	-0.312882	-0.342846	1.59078	0.223147	-0.591288	2.31814	-0.591288	0.0238704	-0.591288	-0.591288	-0.343644	-0.136036	-0.591288	-0.355748	-0.591288	-0.591288	2.20669	-0.130532	-0.591288	-0.591288	-0.159759	-0.0325934	0.127927	0.645608	-0.591288	-0.591288	4.32998	0.432161
GATS	-0.168101	-0.351257	-0.291315	-0.265118	-0.276281	-0.358219	-0.416378	-0.255592	-0.413392	-0.45669	-0.199756	-0.394507	-0.41517	-0.429828	-0.317075	-0.393703	-0.32574	-0.331256	-0.211092	-0.242002	3.32657	-0.414476	-0.142767	0.370468	-0.250872	-0.45669	1.28953	-0.404501	-0.45669	0.871776	-0.45669	-0.268941	-0.356519	0.0472107	0.227835	-0.45669	-0.236944	-0.397767	-0.226876	-0.282205	0.871776	-0.420339	-0.386096	-0.238584	-0.3004	-0.350025	-0.0913621	1.71973	-0.45669
HSF4	1.33265	0.452914	-0.456133	0.956049	0.161737	-0.537695	-0.63491	0.553161	-0.599694	-0.616849	-0.462982	-0.692535	-0.610572	-0.591737	-0.459692	-0.647515	-0.491476	-0.468401	-0.657427	-0.682306	0.113943	-0.602018	0.0703419	0.253399	-0.692535	1.22588	2.85472	-0.617931	-0.692535	-0.692535	2.29166	-0.558342	-0.515315	-0.692535	0.115811	-0.373614	-0.692535	-0.35561	-0.661874	-0.44311	3.10553	-0.61459	-0.692535	-0.523654	0.312836	-0.540058	-0.692535	3.30756	-0.507674
HSPA7	-0.402801	-0.402801	-0.115839	-0.358921	-0.381279	-0.327618	-0.171965	-0.338827	-0.38214	-0.402801	-0.341498	-0.402801	-0.346193	-0.383573	-0.225141	-0.402801	-0.384286	-0.372873	-0.332483	-0.348163	-0.381686	0.188089	-0.193082	0.0182206	1.7579	-0.402801	-0.402801	5.17573	0.635756	-0.402801	-0.402801	0.0750179	-0.207813	-0.402801	-0.232377	0.0230414	3.79159	-0.402801	0.0241576	-0.319539	-0.402801	1.8522	-0.133306	-0.402801	-0.104484	-0.199205	-0.402801	-0.402801	-0.155963
HTR1F	-0.427964	-0.18344	-0.427964	-0.413154	-0.38438	-0.389901	-0.427964	2.81086	-0.386123	-0.427964	-0.427964	-0.427964	-0.405037	-0.427964	-0.427964	-0.427964	-0.39047	-0.427964	-0.427964	-0.427964	-0.214167	-0.427964	-0.00326393	2.76931	-0.427964	-0.427964	0.637793	-0.427964	-0.127511	2.13954	-0.427964	-0.427964	-0.397295	-0.427964	0.607405	-0.427964	-0.427964	-0.427964	-0.427964	-0.427964	-0.427964	-0.427964	-0.427964	3.71709	-0.427964	-0.427964	-0.427964	0.773847	-0.427964
IL12A	-0.469242	-0.633247	-0.3513	-0.250024	-0.633247	2.07527	0.374763	0.204834	-0.362578	-0.633247	1.17369	1.69912	3.17355	-0.171455	0.821385	-0.633247	-0.54229	-0.437215	-0.402951	-0.499039	4.06914	-0.545283	-0.437004	-0.288527	-0.633247	-0.633247	-0.0587132	-0.306994	-0.633247	-0.633247	-0.633247	-0.0464105	-0.509247	-0.633247	0.110956	0.064088	-0.289823	0.103454	-0.499161	-0.360558	-0.633247	-0.633247	-0.633247	1.75278	1.80929	-0.633247	1.65052	-0.633247	-0.633247
KCNT1	-0.21868	6.51969	-0.21868	-0.21868	-0.21868	-0.21868	-0.21868	-0.21868	-0.21868	-0.21868	-0.21868	-0.21868	-0.21868	-0.21868	-0.21868	-0.21868	-0.099461	-0.21868	-0.21868	-0.0427707	-0.21868	-0.21868	-0.21868	-0.21868	-0.21868	-0.21868	-0.21868	-0.21868	-0.21868	-0.21868	-0.21868	-0.21868	-0.21868	-0.21868	-0.21868	-0.21868	-0.21868	-0.21868	-0.21868	-0.21868	-0.21868	-0.21868	-0.21868	0.228095	1.70221	-0.21868	-0.21868	-0.21868	-0.21868
LOC440461	-0.502597	-0.502597	-0.502597	-0.502597	-0.502597	0.099221	0.236519	-0.0929191	-0.370286	-0.179011	-0.110027	-0.502597	-0.454263	-0.461554	-0.502597	-0.502597	0.920194	-0.502597	1.14851	0.896969	-0.367382	-0.502597	-0.502597	0.171439	-0.502597	-0.502597	0.620797	-0.502597	-0.502597	-0.502597	-0.502597	1.7923	-0.441982	-0.502597	-0.502597	-0.502597	-0.502597	-0.502597	0.283943	0.563789	-0.502597	-0.280433	-0.502597	-0.502597	0.452588	2.10499	-0.502597	3.29782	-0.502597
LY6H	-0.24924	-0.24924	-0.24924	-0.238234	-0.24924	-0.220954	-0.24924	-0.225171	-0.24924	-0.24924	0.0275268	-0.24924	-0.24924	-0.24924	-0.232529	-0.24924	-0.242274	-0.24924	-0.24924	-0.24924	1.71294	-0.24924	-0.204152	-0.130439	-0.24924	-0.24924	-0.117239	-0.211761	-0.24924	-0.24924	0.0505907	0.0878287	-0.242117	0.112625	-0.206494	-0.24924	-0.24924	-0.206925	-0.242638	-0.24924	6.4288	-0.24924	-0.24924	-0.24924	-0.24924	-0.24924	0.275463	-0.24924	-0.24924
MSC-AS1	2.3653	0.749719	-0.511499	-0.511499	0.500103	-0.511499	-0.511499	-0.511499	-0.457547	-0.379551	-0.0312662	-0.511499	-0.511499	-0.478027	-0.511499	-0.511499	0.503796	-0.43335	0.406593	0.0591989	-0.511499	-0.476432	-0.433266	-0.511499	-0.511499	-0.511499	-0.511499	0.00875323	-0.511499	-0.511499	3.65052	-0.199571	-0.442292	2.00006	-0.511499	0.0444958	-0.237682	0.663264	-0.450409	1.01043	-0.511499	-0.511499	-0.159638	-0.19443	-0.511499	-0.511499	-0.511499	-0.511499	-0.511499
MUC13	-0.288832	-0.288832	-0.288832	-0.273766	-0.288832	-0.275925	-0.288832	-0.244902	-0.288832	-0.288832	-0.288832	-0.288832	-0.288832	-0.288832	-0.288832	-0.288832	-0.288832	-0.288832	-0.288832	-0.288832	0.624613	-0.27961	-0.247686	-0.144278	-0.288832	-0.288832	5.61377	-0.288832	-0.288832	-0.288832	-0.288832	-0.288832	-0.286232	-0.288832	2.28575	-0.288832	-0.288832	-0.288832	-0.284816	-0.288832	-0.288832	-0.288832	-0.288832	-0.288832	-0.288832	-0.288832	0.190002	0.118686	-0.288832
NEK9	-0.541803	-0.506413	-0.63914	-0.125354	-0.811001	-0.434451	-0.640973	-0.383503	-0.651972	-0.831425	-0.288518	-0.729434	-0.82709	-0.75384	0.443839	-1.10692	-0.761813	-0.725095	-0.810673	-0.791351	1.87871	-0.34843	-0.166322	0.334004	0.0199023	0.431776	1.47334	-0.121266	-0.129164	0.114965	-0.810673	-0.757983	1.15858	2.34926	0.851768	0.125269	0.774685	-0.396687	-0.845723	-0.525729	1.46485	-0.0714003	-0.732791	-0.837848	-0.758493	-0.259457	1.36361	3.50405	1.72169
NEURL1B	-0.360164	0.908414	-0.601066	-0.570442	-0.50508	-0.258765	-0.614306	-0.525759	-0.604773	-0.590993	1.67663	-0.176218	0.937058	0.311233	3.05372	0.245466	-0.605764	-0.600498	-0.603492	-0.601702	1.54836	-0.589522	-0.53137	-0.420059	-0.614306	-0.220362	0.599735	-0.614306	-0.477403	-0.614306	-0.614306	-0.421411	-0.568015	-0.170553	-0.326002	-0.51607	-0.420789	-0.199182	-0.608909	-0.575891	1.72548	-0.5983	-0.427801	-0.222158	-0.545488	-0.520373	-0.292585	4.04038	-0.158772
NLGN4X	-0.259925	-0.50206	-0.50206	-0.484379	-0.397994	1.9972	-0.50206	-0.50206	-0.50206	-0.50206	0.387189	1.79359	2.1165	-0.176663	3.68576	0.224607	-0.50206	-0.50206	-0.50206	-0.50206	-0.50206	-0.50206	-0.357195	0.515822	-0.50206	0.186049	-0.50206	-0.50206	-0.50206	-0.50206	3.35135	0.219939	-0.497483	1.82327	-0.364719	-0.50206	-0.50206	-0.230146	-0.50206	-0.50206	-0.50206	-0.50206	-0.50206	-0.50206	-0.50206	-0.50206	-0.50206	0.932721	-0.50206
[truncated: 8 more columns]
