# Supplementary material for: The aging transcriptome and cellular landscape of the human lung in relation to SARS-CoV-2
Source: Nat Commun. 2021 Jan 4;12:4. doi: 10.1038/s41467-020-20323-9 (PMC7782551; doi:10.1038/s41467-020-20323-9)
Supplement: Supplementary file 15 — Supplementary Data 12 [file 41467_2020_20323_MOESM15_ESM.xlsx]

## Sheet: Sheet1
gene	Adventitial Fibroblast	Airway Smooth Muscle	Alveolar Epithelial Type 1	Alveolar Epithelial Type 2	Alveolar Fibroblast	Artery	B	Basal	Basophil/Mast 1	Basophil/Mast 2	Bronchial Vessel 1	Bronchial Vessel 2	Capillary	Capillary Aerocyte	Capillary Intermediate 1	Capillary Intermediate 2	CD4+ Memory/Effector T	CD4+ Naive T	CD8+ Memory/Effector T	CD8+ Naive T	Ciliated	Classical Monocyte	Club	Differentiating Basal	EREG+ Dendritic	Fibromyocyte	Goblet	IGSF21+ Dendritic	Intermediate Monocyte	Ionocyte	Lipofibroblast	Lymphatic	Macrophage	Mesothelial	Mucous	Myeloid Dendritic Type 1	Myeloid Dendritic Type 2	Myofibroblast	Natural Killer	Natural Killer T	Neuroendocrine	Nonclassical Monocyte	OLR1+ Classical Monocyte	Pericyte	Plasma	Plasmacytoid Dendritic	Platelet/Megakaryocyte	Proliferating Basal	Proliferating Macrophage
ACTRT3	1.97487	0.865801	0.411523	4.29995	0.694444	0.336927	0.137931	2.52294	0.37037	0.724638	1.97802	0.425532	0.0811798	0.160846	0.159236	0	0.132758	0	0.0840336	0	1.0598	0.0481464	1.07411	1.13208	0.704225	0	1.88679	0	0	0	0	2.56959	1.22166	0	2.64766	0	0.37594	1.20968	0.104844	0	0	0.124378	0	0.0621891	0.534759	0	0	8.51064	3.09735
ACY1	0	0	0.102881	0.104877	0.154321	0	0.137931	0.229358	0.0740741	0	0	0	0	0.0919118	0	0	0	0	0	0.0979432	0.0757002	0	0.107411	0.377358	0	0	0	0.357143	0	0	0	0	0.0407221	0	0	0	0	0.403226	0.0419375	0	0	0	0	0.0621891	0	0	0	0	0
ADK	8.43806	13.1313	24.5885	39.4074	5.63272	5.18868	21.931	36.2385	5.48148	9.23913	6.81319	4.68085	2.08362	2.27482	7.48408	2.58621	6.17325	7.08155	5.37815	5.48482	23.9213	10.3515	32.4382	36.9811	10.5634	10.2041	47.1698	5.35714	14.8936	36.3636	0	6.85225	26.6934	17.2414	35.2342	12.9771	24.4361	11.2903	2.47431	4.1791	0	28.2338	5.7971	13.0597	18.1818	21.1679	15	72.3404	57.5221
ADSL	14.1831	16.5945	8.43621	18.6943	9.33642	13.814	8.68966	27.0642	14.2222	11.5942	18.2418	15.3191	5.69612	8.63971	17.8344	3.87931	17.2254	17.2747	8.90756	8.47209	23.997	10.8811	15.6821	38.1132	16.9014	15.3061	48.4277	11.4286	20.7447	45.4545	17.1429	21.4133	48.8191	48.2759	29.9389	34.3511	40.2256	16.129	5.82931	8.95522	36.3636	19.7761	10.1449	8.08458	14.9733	16.0584	15	80.8511	63.7168
AHCY	15.4399	12.6984	5.65844	26.3503	6.86728	6.60377	7.44828	52.2936	4.44444	3.98551	14.9451	5.10638	2.59775	6.34191	13.0573	1.93966	3.55128	5.6867	2.52101	2.59549	15.9727	6.30717	18.6896	44.9057	18.3099	15.3061	62.2642	7.85714	13.8298	40.9091	11.4286	9.42184	35.1907	31.0345	42.5662	24.4275	29.6992	14.5161	2.62109	1.79104	18.1818	16.791	5.31401	4.97512	14.4385	33.5766	10	93.617	64.6018
AHCYL2	1.6158	0.865801	16.1523	44.1793	0.154321	3.90836	0.689655	11.4679	0.592593	1.81159	1.31868	0.851064	0.662968	0.528493	3.18471	0.215517	0.66379	1.07296	0.588235	0.587659	15.6699	2.45546	26.2084	12.4528	1.40845	1.02041	40.8805	0.714286	2.65957	4.54545	2.85714	1.49893	4.67626	6.89655	29.9389	3.81679	5.6391	1.20968	0.419375	0.597015	9.09091	1.99005	0	0.559701	3.20856	0	5	21.2766	6.63717
AIFM1	7.36086	5.19481	4.83539	16.0199	3.00926	6.19946	4.55172	7.56881	4.66667	5.61594	9.67033	4.68085	2.76011	3.58456	5.41401	1.07759	4.41421	4.18455	4.11765	4.06464	17.184	3.51468	9.02256	20	9.15493	8.16327	45.283	2.14286	7.44681	40.9091	11.4286	6.20985	19.1055	20.6897	17.5153	11.4504	20.3008	4.83871	3.71147	3.8806	18.1818	8.83085	1.44928	3.4204	12.2995	8.0292	7.5	46.8085	27.4336
AIMP2	7.71993	11.8326	11.0082	15.9413	7.33025	11.3208	4.41379	15.1376	7.03704	3.44203	14.5055	10.6383	5.29022	6.70956	14.172	3.66379	3.35214	3.32618	2.10084	4.40744	23.5428	6.40347	13.5338	26.7925	16.1972	17.3469	62.8931	8.21429	15.9574	63.6364	11.4286	20.7709	35.5504	31.0345	27.2912	19.8473	26.3158	8.87097	3.66953	2.68657	9.09091	11.3184	8.69565	9.51493	8.55615	8.75912	12.5	53.1915	52.2124
AK2	28.3662	21.5007	19.3416	53.7493	11.4969	33.0189	12.9655	52.5229	18.7407	13.587	40	23.8298	17.9813	19.4393	36.9427	14.2241	12.4793	12.2318	12.8571	10.8227	46.7827	14.9735	45.7573	59.2453	27.4648	27.551	83.6478	11.4286	28.7234	68.1818	37.1429	43.0407	50.604	65.5172	76.3747	40.458	36.4662	20.5645	10.2537	11.3433	63.6364	22.5124	22.2222	13.5572	29.4118	29.1971	17.5	87.234	73.8938
AKR1A1	31.5978	25.2525	20.9877	44.9135	17.5926	18.4636	18.3448	49.0826	33.1852	33.8768	28.3516	14.4681	9.84982	15.5561	27.707	6.46552	12.7448	15.3433	9.91597	10.8717	55.1098	22.2918	34.6939	69.434	49.2958	25.5102	91.8239	41.7857	35.1064	63.6364	42.8571	35.1178	86.521	68.9655	69.0428	49.6183	63.5338	33.4677	9.56175	8.35821	36.3636	31.0945	27.0531	13.7438	68.4492	38.6861	27.5	93.617	92.9204
ALYREF	3.94973	3.3189	2.77778	5.71578	1.54321	5.92992	0.965517	8.25688	1.77778	2.17391	5.71429	2.12766	2.59775	2.32077	10.3503	0.646552	1.95818	0.643777	1.84874	1.86092	14.3073	6.11459	7.5188	6.79245	7.74648	3.06122	20.1258	7.14286	6.91489	0	2.85714	3.42612	13.6759	24.1379	18.3299	12.9771	11.2782	2.01613	1.78234	0.895522	0	5.22388	6.76329	1.61692	5.34759	14.5985	5	25.5319	37.6106
ANKRD2	1.25673	0.1443	0.617284	0.157315	0	0	0	1.37615	0	0	0	0	0	0	0	0	0	0	0	0	0.1514	0	0.214823	0	0	2.04082	0.628931	0	0	0	0	0.642398	0.0203611	3.44828	0	0	0.37594	0.403226	0	0	0	0	0	0	0	0	0	6.38298	0.442478
ANKRD34B	0	0	0	0	0	0	0	0	0	0	0	0	0	0	0	0	0	0	0	0	0.0757002	0	0.107411	0	0	0	0	0	0	0	0	0	0	0	0	0	0	0	0	0	0	0.124378	0	0	0	0	0	0	0
ANLN	0.179533	0.1443	0	0.288411	0	0.0673854	0.137931	0.229358	0	0	0	0	0.0541199	0.0229779	0.159236	0	0.066379	0	0.0840336	0.0979432	0.0757002	0.192585	0.107411	0.754717	0	0	8.1761	0.357143	0	0	0	0.214133	0.190037	6.89655	0.203666	0.763359	1.12782	0	0.0209688	0	0	0	0	0	0.534759	0	0	63.8298	54.8673
ARG2	2.51346	2.4531	0.411523	5.79444	1.08025	0.876011	0.413793	33.0275	1.48148	2.89855	1.75824	0	0.338249	0.298713	1.59236	0.215517	0.132758	0.321888	0.336134	0.391773	2.80091	0.481464	6.76692	22.6415	0	5.10204	28.9308	0.714286	0	9.09091	2.85714	7.06638	1.11986	0	27.9022	0	0.75188	6.45161	0.251625	0	27.2727	0.373134	0	4.16667	2.13904	0	17.5	59.5745	2.21239
ARHGAP11A	0.179533	0.1443	0.102881	0.786576	0.231481	0.269542	0.965517	0.688073	0.37037	0.724638	0	0	0.1353	0.11489	0.636943	0.215517	2.29008	1.07296	0.504202	1.0284	1.2112	0.818488	0.429646	3.01887	0	0	5.66038	0	1.06383	0	0	0.214133	1.8325	3.44828	0.407332	0.763359	3.7594	0.806452	0.398406	0.597015	0	0.746269	0	0.310945	0.534759	2.18978	2.5	57.4468	50.885
ARMT1	7.71993	7.79221	11.1111	26.6911	5.09259	6.26685	3.17241	9.86239	2.88889	2.53623	8.35165	3.82979	4.12664	5.33088	9.87261	2.15517	5.11118	4.82833	5.21008	4.11361	15.7456	6.30717	9.66702	16.9811	14.0845	3.06122	25.7862	6.42857	12.234	9.09091	5.71429	11.5632	24.9627	20.6897	14.4603	9.16031	20.6767	6.45161	3.6905	3.28358	18.1818	10.6965	10.628	5.16169	5.88235	6.56934	7.5	38.2979	41.5929
ASF1B	0.359066	0.1443	0.102881	0.812795	0.231481	0.269542	0.689655	0.229358	0.37037	0.543478	0	0	0.21648	0	0.318471	0	0.796548	0.321888	1.09244	1.12635	0.832702	0.481464	0.644468	2.64151	0	0	9.43396	0.714286	1.06383	0	0	0.428266	1.92073	3.44828	1.01833	5.34351	4.13534	0	1.0065	0.597015	0	4.35323	0	0	3.20856	0.729927	5	76.5957	74.3363
ASNS	8.97666	8.65801	3.60082	3.69691	5.4784	5.92992	3.31034	7.11009	2.51852	1.44928	5.49451	5.95745	1.70478	3.28585	6.36943	1.2931	2.58878	3.43348	1.59664	1.56709	4.46631	0.433317	5.04834	6.03774	0.704225	10.2041	17.6101	1.42857	0.531915	18.1818	8.57143	0.856531	1.43885	3.44828	6.10998	4.58015	5.26316	5.24194	1.74041	1.79104	45.4545	0.995025	0	5.22388	15.508	0.729927	2.5	12.766	6.19469
ASPM	0.179533	0	0.102881	0.288411	0	0.0673854	0	0	0.0740741	0	0	0	0.0811798	0.0459559	0.159236	0.215517	0.431464	0.107296	0.168067	0.29383	0.1514	0.0962927	0.429646	0.754717	0	0	3.14465	0.357143	0	0	0	0	0.278268	3.44828	0.407332	1.52672	0.75188	0	0.083875	0.298507	0	0	0	0	1.06952	1.45985	0	74.4681	56.6372
ATP1B1	11.6697	20.0577	68.4156	83.613	14.6605	4.91914	0.689655	79.3578	20.7407	8.87681	2.1978	4.68085	3.24719	2.02206	3.98089	1.07759	14.0724	1.60944	2.60504	3.52595	88.4936	1.68512	84.3179	74.3396	5.6338	68.3673	96.8553	10.3571	5.85106	95.4545	37.1429	2.35546	69.472	62.069	96.945	25.9542	32.7068	50.8065	0.985532	18.806	72.7273	2.36318	1.93237	2.36318	13.9037	2.91971	27.5	89.3617	77.8761
ATP5C1	47.9354	62.6263	49.177	73.3089	30.1698	50.2695	32.4138	67.4312	56.5185	54.1667	61.5385	42.9787	31.4572	41.6131	63.2166	25.6466	37.2386	30.1502	28.6555	32.9089	62.9826	48.0019	53.5983	73.5849	61.2676	70.4082	89.3082	49.6429	58.5106	95.4545	68.5714	64.2398	87.3422	89.6552	83.0957	70.9924	83.0827	50.4032	30.2999	31.6418	81.8182	67.2886	43.4783	41.107	60.9626	63.5036	45	91.4894	94.6903
ATP5F1	40.395	53.3911	40.2263	67.5669	25.2315	40.566	37.2414	66.5138	50.6667	49.0942	49.4505	31.4894	24.7598	34.4899	54.4586	13.7931	40.7899	41.0944	33.3613	36.8756	70.0227	56.0424	49.7315	74.3396	55.6338	59.1837	90.566	41.0714	64.8936	86.3636	60	56.531	85.469	75.8621	80.8554	71.7557	83.4586	49.1935	32.2919	32.8358	72.7273	71.393	46.8599	30.597	59.893	71.5328	32.5	91.4894	93.8053
ATP5G3	55.4758	72.7273	62.3457	85.7105	44.8302	53.7736	43.1724	83.945	58.4444	52.1739	48.1319	34.8936	36.2603	39.8667	69.2675	25.431	53.236	49.7854	46.4706	50.9305	82.3618	57.9201	75.0806	86.7925	84.507	82.6531	92.4528	60.3571	88.8298	100	45.7143	59.9572	96.4707	86.2069	93.0754	83.9695	92.1053	62.9032	48.0604	49.2537	100	82.2139	68.599	59.0796	81.8182	85.4015	40	100	99.115
AUNIP	0	0	0	0.0786576	0	0.0673854	0	0	0.0740741	0.362319	0	0	0.01353	0	0	0	0	0	0.0840336	0.0489716	0	0.0481464	0.107411	0	0	0	2.51572	0	0	0	0	0	0.156102	0	0.203666	0.763359	0.37594	0	0.0419375	0	0	0.248756	0	0	0	0	0	21.2766	5.30973
AURKA	0	0.577201	0.617284	3.93288	0.308642	0.269542	0.551724	0.229358	0.666667	2.35507	0.21978	0	0.419429	0.551471	1.11465	0	0.630601	0.214592	0.336134	0.489716	0.681302	0.433317	0.322234	3.01887	2.11268	2.04082	11.3208	0.357143	3.19149	4.54545	2.85714	0	5.40926	6.89655	1.83299	3.81679	2.25564	0	0.524219	0	0	1.74129	0	0.310945	3.74332	0.729927	0	59.5745	50.4425
AURKB	0	0	0	0.31463	0	0.0673854	0.275862	0	0.296296	0.724638	0	0	0.12177	0.0459559	0.477707	0.431034	0.232327	0	0	0.0979432	0.302801	0.192585	0.107411	1.50943	0	0	4.40252	0	0	0	0	0	0.373286	3.44828	0	2.29008	2.63158	0	0.125813	0.298507	9.09091	0.248756	0	0	0.534759	0	0	70.2128	64.6018
BCAS2	31.7774	31.746	18.93	41.4788	16.4352	26.6173	15.1724	47.4771	26.5926	44.0217	34.0659	31.4894	16.0465	22.1278	40.1274	12.069	20.6439	18.133	19.1597	18.1195	37.3959	12.7588	31.2567	42.6415	26.0563	36.7347	71.6981	21.4286	25.5319	63.6364	31.4286	29.1221	59.5154	51.7241	54.1752	29.0076	36.8421	27.8226	16.9428	15.2239	72.7273	22.2637	14.0097	18.6567	37.4332	29.1971	17.5	76.5957	79.646
BEND3	0.179533	0	0.617284	1.54693	0.154321	0.876011	0.275862	1.6055	0.0740741	0.543478	0.21978	0.425532	0.14883	0.11489	0.318471	0	0.132758	0	0.0840336	0.195886	0.908403	0.192585	1.71858	1.13208	0	0	5.66038	0.357143	0	0	0	0.642398	0.63798	3.44828	3.46232	0.763359	0.37594	0.806452	0.083875	0.597015	0	0	0.966184	0.186567	0	0	0	6.38298	0.442478
BEX2	1.43627	4.1847	11.5226	55.2963	0.462963	0.808625	10.2069	49.3119	5.40741	5.43478	4.83516	0.425532	0.18942	0.206801	0.477707	0.215517	5.54265	17.8112	8.31933	5.3379	6.43452	0.288878	41.9979	45.6604	2.11268	23.4694	37.7358	1.07143	1.59574	31.8182	0	4.49679	2.1447	34.4828	34.2159	3.05344	2.63158	6.45161	6.60516	2.08955	81.8182	0.248756	0	0.373134	19.2513	10.219	2.5	68.0851	1.76991
BIRC5	0	0	0	0.419507	0.0771605	0.0673854	0.275862	0.229358	0.37037	0.181159	1.0989	1.2766	0.284129	0.206801	0.955414	0	0.132758	0	0	0.0489716	0.227101	0.144439	0.429646	2.64151	0	0	6.91824	1.07143	0	0	0	0	0.617619	3.44828	0.407332	2.29008	4.13534	0	0.272594	0	0	0.124378	0	0	0.534759	0	0	87.234	80.531
BNIP1	6.64273	4.1847	6.68724	12.6377	3.78086	5.72776	2.2069	8.94495	2.51852	3.07971	5.93407	2.97872	3.16601	4.18199	10.3503	1.2931	2.78792	3.43348	2.77311	3.57493	12.0363	2.07029	7.08915	14.717	4.92958	4.08163	30.8176	3.92857	4.25532	18.1818	2.85714	7.70878	13.832	10.3448	16.2933	6.10687	10.1504	4.03226	3.04047	2.08955	36.3636	2.73632	0.966184	2.73632	5.34759	2.18978	2.5	44.6809	26.9912
BOLA3	12.7469	18.9033	12.3457	43.1568	7.48457	14.4205	6.34483	31.1927	9.11111	8.51449	16.7033	9.78723	7.83385	9.92647	23.0892	9.05172	13.5081	12.6609	10.3361	11.9491	42.7706	2.31103	22.7712	37.7358	11.9718	18.3673	62.2642	7.85714	10.1064	40.9091	14.2857	20.7709	51.6221	41.3793	47.8615	24.4275	23.3083	12.0968	7.08744	6.56716	36.3636	8.08458	6.76329	8.95522	20.3209	16.0584	22.5	72.3404	68.5841
BUB1	0	0.1443	0.102881	1.15364	0	0	0.137931	0	0.148148	0.181159	0	0	0.0811798	0.0459559	0.796178	0	0.199137	0.429185	0	0.146915	0.302801	0.0962927	0	0	0	0	3.77358	0.357143	0	0	0	0	0.814443	0	0	0	1.12782	0	0.083875	0	0	0	0	0	1.06952	0.729927	0	42.5532	48.6726
BUB1B	0	0	0	0.183534	0.0771605	0	0	0	0	0.181159	0	0	0.0270599	0	0	0	0.0331895	0	0.0840336	0.0489716	0.1514	0	0	1.13208	0	0	4.40252	0.714286	1.06383	0	0	0	0.142527	3.44828	0	0	0.75188	0	0.0419375	0	0	0	0	0	0.534759	1.45985	0	38.2979	42.4779
C10orf35	0.897666	1.8759	6.48148	9.49135	0.848765	0.673854	0.137931	11.9266	0.814815	0.724638	0.21978	0.425532	0.0947098	1.3557	0.477707	0	3.21938	3.21888	1.76471	0.93046	7.94852	0.0481464	6.22986	13.2075	0	8.16327	15.0943	2.85714	0.531915	4.54545	0	0.214133	11.3751	6.89655	15.6823	0	0.75188	2.82258	0.188719	0.895522	45.4545	0	0	0.124378	0.534759	0	7.5	23.4043	18.5841
C19orf48	12.2083	7.64791	4.01235	14.9449	7.0216	8.15364	7.31034	27.2936	5.25926	4.34783	10.1099	5.95745	2.76011	3.01011	7.32484	2.15517	5.27713	8.15451	4.53782	4.89716	7.72142	2.31103	15.8969	30.9434	5.6338	9.18367	45.9119	6.07143	5.31915	22.7273	17.1429	9.85011	15.2912	51.7241	24.6436	12.9771	12.782	9.67742	4.94863	4.1791	27.2727	4.22886	3.86473	5.0995	12.2995	23.3577	7.5	82.9787	57.5221
C1QBP	45.0628	48.7734	27.4691	65.7053	25.5401	42.1159	39.8621	71.789	37.1111	39.3116	54.9451	38.2979	20.8226	28.2629	46.3376	13.5776	31.53	47.7468	30	27.3262	71.6881	25.662	50.2685	77.7358	47.1831	59.1837	87.4214	27.1429	49.4681	90.9091	74.2857	60.1713	79.062	79.3103	79.0224	61.0687	69.9248	44.3548	20.2139	25.0746	90.9091	40.6716	27.0531	32.0274	55.0802	65.6934	27.5	93.617	88.9381
C5orf17	0	0	0.308642	0.34085	0	0.0673854	0	0.688073	0.296296	0	0	0.425532	0.0541199	0	0.159236	0	0	0	0	0.0979432	0.302801	0	0.107411	2.26415	0	0	1.88679	0.357143	0	0	0	0	0.352925	0	0.407332	0.763359	0	0	0.0629063	0.597015	0	0	0	0	0	0	0	0	0.442478
CACYBP	33.2136	27.7056	29.1152	36.6544	15.4321	20.283	22.069	44.0367	28.6667	31.8841	29.4505	12.766	13.2594	19.2096	32.0064	7.11207	26.3857	28.8627	21.1765	18.5602	55.564	14.7809	25.7787	53.5849	27.4648	34.6939	70.4403	26.0714	20.2128	72.7273	17.1429	36.6167	70.7683	65.5172	45.0102	54.1985	50	27.0161	16.3976	17.9104	54.5455	32.7114	11.1111	13.4328	30.4813	27.7372	30	93.617	92.4779
CARNMT1	1.43627	0.577201	1.23457	2.80545	0.385802	0.876011	0.827586	2.52294	1.03704	0.905797	1.75824	0.851064	0.257069	0.0919118	0.477707	0	1.85861	1.50215	1.68067	1.71401	1.74111	0.337025	1.82599	4.15094	4.22535	0	7.54717	0.714286	1.06383	0	0	1.49893	2.85734	10.3448	5.29532	3.81679	3.38346	0.806452	1.13231	2.08955	0	1.24378	1.93237	0.373134	2.13904	2.91971	0	4.25532	2.65487
CCDC141	0.179533	0	0.720165	21.3162	0	0.134771	4	0	1.62963	1.63043	0.21978	0	0.0676498	0	0.318471	0	0.829738	2.46781	0.756303	0.489716	0.227101	0	0.966702	0.377358	0.704225	0	0.628931	0.357143	0.531915	0	0	12.2056	0.0475092	0	0.407332	0	0.37594	0.403226	0.251625	1.79104	0	0.124378	0	0.124378	0.534759	0	0	0	0
CCDC150	0	0.1443	0	0.209754	0.154321	0.269542	0	0.229358	0	0	0	0.425532	0.1353	0.919118	2.07006	0.215517	0	0.107296	0	0	0.0757002	0	0.322234	0.377358	0	0	1.25786	0.357143	0	4.54545	0	0.428266	0.196824	0	0	0.763359	0.37594	0.403226	0.0209688	0	0	0.248756	0	0.124378	0	0	0	8.51064	9.73451
CCDC58	7.36086	4.9062	6.58436	15.5742	3.62654	7.34501	4.27586	11.9266	3.62963	3.80435	10.7692	9.78723	2.50304	2.96415	5.89172	2.15517	2.92068	4.93562	3.27731	3.72184	11.4307	1.82956	12.3523	21.1321	2.8169	3.06122	42.1384	3.92857	2.65957	22.7273	5.71429	9.20771	17.5445	37.931	16.0896	4.58015	7.5188	3.62903	2.07591	2.08955	18.1818	5.47264	0	2.17662	5.34759	5.83942	5	40.4255	28.7611
CCL20	3.59066	10.101	8.43621	17.4882	6.25	16.442	1.93103	39.9083	15.1852	0.362319	0.879121	0.425532	12.2852	14.2463	32.0064	12.069	5.80816	2.25322	5.96639	5.48482	35.9576	4.5739	17.4006	10.9434	46.4789	2.04082	9.43396	15.3571	22.8723	4.54545	0	15.4176	45.1201	6.89655	75.9674	25.1908	5.26316	5.64516	11.5328	5.67164	0	11.0697	72.4638	13.9303	1.06952	13.1387	0	17.0213	54.8673
CCL22	0	0	0.102881	0.157315	0	0.202156	0	0.229358	0	0.181159	0	0	0.0405899	0.0689338	0.159236	0	0.0995685	0	0.0840336	0.146915	0.605602	0.0962927	0.75188	0.754717	3.52113	0	1.88679	0.714286	0.531915	0	0	0	0.828017	0	5.29532	45.8015	8.27068	0	0.104844	0	0	0	0.483092	0	0	0	0	0	2.21239
CCL4L2	0.179533	0	0.102881	0.131096	0.0771605	0.269542	0.413793	0	1.03704	5.25362	0	0	0.12177	0.0919118	0.159236	0	5.50946	0.107296	10.5042	10.6758	0.1514	0.288878	0.107411	0	11.9718	0	0	7.14286	1.59574	0	0	0.214133	6.21691	0	0.407332	3.81679	4.88722	0.403226	21.9543	13.7313	0	0.497512	16.9082	0.186567	2.6738	0	2.5	0	8.40708
CCNB1	1.6158	0.865801	1.85185	1.52071	1.15741	1.48248	0.689655	2.75229	1.03704	0.905797	1.97802	0.851064	0.825328	1.24081	0.955414	0.431034	0.929306	0.536481	1.0084	0.636631	7.87282	0.192585	1.28894	7.16981	0	1.02041	22.0126	1.42857	0	13.6364	2.85714	4.06852	5.76897	3.44828	4.27699	3.05344	3.7594	0.403226	0.650031	0.298507	0	0.373134	0	0.746269	1.60428	2.18978	5	74.4681	62.8319
CCNB2	0	0.1443	0.102881	0.550603	0	0.134771	0.137931	0.229358	0.222222	0.543478	0.21978	0	0.0811798	0.0919118	0.636943	0.215517	0.132758	0.429185	0	0.0489716	0.1514	0.0962927	0.644468	3.01887	0	0	7.54717	0.357143	0.531915	0	0	0	2.26687	6.89655	0.407332	0.763359	2.63158	0	0.0629063	0	0	0.248756	0.483092	0	1.06952	0	0	68.0851	73.8938
CCNF	0.5386	0.4329	0.514403	1.57315	0.308642	0.539084	0.275862	0.917431	0.0740741	0.362319	0.879121	0.425532	0.20295	0.183824	0.955414	0	0.763359	0.214592	0.336134	0.489716	1.3626	0.0962927	0.859291	1.13208	0.704225	1.02041	6.28931	1.78571	0.531915	0	2.85714	0.428266	0.604045	3.44828	0.814664	0.763359	0.37594	0	0.545188	0.597015	9.09091	0.124378	0	0.373134	0.534759	1.45985	0	34.0426	34.5133
CCT8	36.8043	45.8874	32.0988	55.7944	23.9969	34.097	33.5172	63.5321	39.4074	46.7391	46.8132	30.2128	16.8448	20.8869	36.7834	7.32759	30.7335	37.8755	23.0252	23.9961	61.3929	34.9543	44.2535	65.283	33.8028	50	83.0189	23.9286	38.2979	95.4545	57.1429	47.5375	75.9943	79.3103	67.4134	58.7786	74.812	41.5323	19.5848	27.4627	72.7273	55.2239	28.9855	24.9378	56.6845	51.0949	27.5	85.1064	92.0354
CDC20	0.179533	0	0	0.498165	0.154321	0.0673854	0.275862	0.917431	0.222222	0.362319	0	0	0.12177	0.0919118	0.318471	0.215517	0.0995685	0.429185	0	0.146915	0.757002	0.0481464	0.214823	3.39623	0	2.04082	10.0629	0.357143	0	0	0	0.214133	0.678702	3.44828	0.407332	2.29008	1.12782	0	0.0629063	0	0	0.124378	0	0.0621891	0.534759	0	0	68.0851	56.6372
CDC25A	0	0.1443	0.102881	0.104877	0	0.134771	0	0.688073	0.0740741	0.181159	0.43956	0	0.0541199	0.0459559	0.159236	0	0.0331895	0.107296	0	0	0.1514	0	0.214823	0.754717	0	0	3.14465	0.714286	0	0	0	0.214133	0.196824	0	0.814664	0.763359	0	0	0.083875	0	0	0.124378	0	0	1.06952	0	0	17.0213	12.3894
CDC25C	0	0	0	0.104877	0.0771605	0	0	0.229358	0	0.181159	0	0	0.01353	0.0229779	0.159236	0	0	0	0	0	0	0.0481464	0	1.13208	0	0	1.25786	0.357143	0	0	2.85714	0	0.0746573	0	0	0	0.37594	0	0.0629063	0	0	0	0	0	0	0	0	29.7872	25.6637
CDC45	0.179533	0	0	0.262192	0	0.134771	0.137931	0.458716	0.0740741	0	0	0	0.10824	0.0229779	0.318471	0	0.132758	0	0.0840336	0.195886	0.1514	0.0481464	0.322234	0.754717	0	0	4.40252	0	0	0	0	0	0.441157	3.44828	0	1.52672	1.50376	0	0.0209688	0	0	0	0	0	1.60428	0.729927	0	46.8085	41.1504
CDCA2	0	0	0	0.34085	0.0771605	0.0673854	0	0	0.0740741	0.181159	0.21978	0	0.0405899	0	0	0	0.066379	0	0	0	0.1514	0.0481464	0.322234	1.13208	0	0	2.51572	0.357143	0	0	0	0	0.203611	0	0	0.763359	0.75188	0	0.0209688	0	9.09091	0	0	0	0.534759	0	0	40.4255	44.2478
CDCA5	0.359066	0.2886	0.102881	0.34085	0.0771605	0.336927	0.137931	0.229358	0.222222	0.181159	0.879121	0.425532	0.16236	0.0919118	0.636943	0	0.0995685	0	0	0.0489716	0.681302	0	0	1.13208	1.40845	0	3.14465	0	0	0	0	0.856531	0.414008	0	0	1.52672	1.12782	0.806452	0.16775	0	0	0.248756	0	0.186567	0	0	0	61.7021	56.1947
CDCA7L	2.33393	6.34921	11.5226	13.8437	5.63272	1.88679	23.5862	19.4954	1.62963	23.0072	0	0	0.947098	4.61857	8.9172	1.93966	0.464653	2.897	0.420168	0.440744	2.04391	0.337025	12.782	22.2642	0.704225	7.14286	30.8176	3.21429	0	27.2727	0	5.35332	8.75526	34.4828	8.75764	1.52672	6.39098	3.62903	0.125813	0	0	1.61692	0	4.66418	8.02139	29.1971	5	72.3404	31.4159
CDCA8	0.359066	0.2886	0.205761	0.209754	0	0.269542	0	0.229358	0.222222	0.181159	0	0.425532	0.243539	0.206801	0.955414	0	0.265516	0.321888	0.252101	0.29383	0.227101	0.0962927	0.322234	0.754717	0	0	2.51572	0.357143	0	4.54545	0	0	1.19452	0	0.610998	1.52672	1.12782	0	0.209688	0	0	0	0	0.0621891	0	0	0	40.4255	47.7876
CDH16	0	0.1443	0	0.65548	0	0	0	0	0	0	0	0	0	0	0	0	0	0	0	0	0	0	0	0	0	0	0	0	0	0	0	0	0.013574	0	0.203666	0	0	0	0	0	9.09091	0	0	0	0	0	0	0	0
CDK1	0.179533	0	0.308642	4.61458	0.154321	1.21294	0.137931	3.66972	0.37037	0.362319	4.61538	2.55319	0.825328	3.42371	4.14013	0.646552	0.929306	0.214592	0.168067	0.391773	8.32702	0.288878	5.15575	12.0755	2.8169	0	38.3648	1.42857	0	4.54545	0	2.56959	4.3912	3.44828	2.64766	3.05344	2.63158	0.403226	0.146781	1.19403	0	0.248756	0.483092	0.435323	0.534759	0.729927	2.5	78.7234	84.5133
CDK4	32.1364	27.5613	11.9342	41.2952	19.5988	22.5741	8.41379	48.8532	26.7407	26.2681	32.3077	19.5745	10.4181	14.3612	27.5478	5.38793	9.52539	9.97854	8.23529	9.50049	15.2914	5.87386	29.6455	49.434	14.0845	26.5306	61.0063	15	12.234	13.6364	40	35.7602	40.1317	62.069	38.2892	23.6641	29.3233	31.8548	8.63913	6.86567	27.2727	14.4279	8.69565	17.7239	27.2727	18.9781	20	87.234	78.7611
CDKN3	0.718133	0.1443	0.205761	0.707918	0.462963	0.539084	0.413793	0.458716	1.7037	1.44928	4.83516	0.851064	0.419429	0.252757	1.11465	0.431034	1.02887	0.429185	0.336134	0.391773	0.1514	0.192585	0.644468	2.26415	0.704225	1.02041	6.28931	1.78571	1.06383	0	5.71429	4.49679	3.88896	17.2414	1.01833	0.763359	3.38346	0	0.377438	0.597015	0	0.621891	0	0.248756	4.27807	0	0	76.5957	79.2035
CDT1	0.179533	0	0.205761	0.235973	0.0771605	0.404313	0.275862	2.29358	0.37037	0.362319	0	0	0.20295	0.252757	0.955414	0.215517	0.365085	0.107296	0.168067	0.29383	1.3626	0.144439	1.61117	8.30189	0	1.02041	23.2704	1.42857	0	4.54545	2.85714	0.428266	1.49315	0	3.66599	7.63359	2.63158	0.403226	0.251625	0.298507	9.09091	0.124378	0.483092	0.0621891	1.06952	0	0	68.0851	64.6018
CENPA	0	0	0.102881	0.262192	0	0	0	0	0.0740741	0	0	0.425532	0.1353	0.0459559	0.477707	0	0.0331895	0	0	0.0979432	0.0757002	0	0	0.377358	0	0	2.51572	0.357143	1.06383	0	0	0	0.624406	3.44828	0.203666	1.52672	0.37594	0.806452	0.0629063	0	0	0	0	0	0.534759	0	0	57.4468	58.8496
CENPE	0.179533	0.1443	0.205761	0.235973	0.154321	0.336927	0	0.917431	0.666667	1.26812	0	0	0.16236	0.206801	0.477707	0	1.02887	0.429185	0.672269	0.685602	0	0.288878	0.429646	2.64151	1.40845	0	5.03145	1.42857	1.59574	0	0	0.428266	5.20565	3.44828	0.610998	1.52672	4.51128	0	0.251625	0.895522	9.09091	4.10448	0.483092	0.186567	0.534759	2.18978	0	53.1915	56.1947
CENPF	0.179533	0.2886	0.205761	0.419507	0.617284	0.539084	0.137931	0	0.666667	0.543478	0.879121	0.425532	0.16236	0.0689338	0.796178	0.646552	1.5931	0.536481	0.672269	0.587659	9.99243	0.0481464	0.966702	2.64151	0.704225	0	9.43396	0.714286	0	0	0	0.642398	2.55192	3.44828	0.610998	0.763359	3.7594	1.6129	0.398406	0.298507	9.09091	0.497512	0.483092	0.497512	2.13904	2.18978	2.5	82.9787	73.0088
CENPM	0.718133	0.2886	0.102881	1.80912	0.154321	0.404313	5.7931	0.917431	0.37037	1.63043	0.21978	0	0.21648	0.275735	0.796178	0	4.51377	3.43348	3.78151	3.52595	73.5049	0.0962927	1.9334	7.54717	1.40845	0	25.7862	0.714286	0	13.6364	0	0.428266	2.11076	6.89655	6.72098	1.52672	4.13534	0.403226	0.440344	1.79104	0	0.124378	0.483092	0.310945	15.508	0	12.5	82.9787	80.9735
CENPN	2.51346	1.443	2.36626	5.37493	0.848765	1.88679	0.551724	5.9633	1.25926	3.07971	2.85714	1.70213	0.947098	1.07996	2.38854	0.862069	1.49353	0.643777	0.588235	0.832517	2.04391	1.25181	3.86681	9.0566	4.22535	3.06122	8.80503	3.21429	3.19149	4.54545	0	3.21199	11.09	13.7931	4.27699	6.10687	7.89474	2.41935	1.17425	1.49254	0	2.8607	1.44928	1.74129	2.6738	2.18978	0	74.4681	79.2035
CENPU	0.359066	0.4329	0.514403	1.17986	0.385802	0.404313	1.7931	2.29358	3.11111	3.80435	0.879121	0	0.351779	0.298713	0.796178	0.646552	0.962496	0.429185	0.756303	1.0284	3.02801	2.26288	2.90011	6.41509	4.22535	1.02041	21.3836	1.78571	2.12766	13.6364	0	0.428266	5.99294	6.89655	1.83299	3.81679	5.6391	0.403226	0.880688	1.19403	0	4.22886	4.83092	0.310945	1.06952	6.56934	7.5	78.7234	75.2212
CEP55	0	0	0	0.104877	0	0.134771	0.137931	0	0	0	0.43956	0	0.0541199	0.0459559	0.636943	0.215517	0.331895	0	0.0840336	0.244858	0.1514	0	0.214823	1.88679	0	0	3.77358	0.714286	0	0	0	0	0.617619	3.44828	0.203666	1.52672	0.37594	0	0.0629063	0.298507	0	0.248756	0	0	0.534759	0.729927	0	57.4468	71.6814
CFAP20	29.0844	16.3059	17.0782	26.9009	28.858	16.0377	6.2069	38.0734	12.4444	8.15217	40.2198	35.7447	16.8178	21.1627	41.879	5.38793	13.143	9.12017	9.66387	9.01077	63.3611	3.22581	18.1525	35.4717	6.33803	23.4694	45.283	4.64286	9.57447	59.0909	17.1429	32.5482	26.3947	31.0345	26.6802	15.2672	10.1504	32.6613	9.31013	12.8358	36.3636	8.83085	5.31401	24.1915	11.2299	22.6277	10	78.7234	60.177
CHAC2	0.718133	1.0101	1.02881	7.13162	0.385802	2.35849	2.06897	3.89908	1.33333	2.71739	3.2967	0.425532	0.473549	0.528493	1.27389	0.431034	1.55991	1.71674	0.672269	1.46915	1.6654	0.0962927	3.54458	5.28302	0.704225	0	16.3522	0.714286	0.531915	31.8182	0	3.85439	8.13085	0	4.68432	5.34351	3.7594	0.806452	1.09038	1.49254	0	0.746269	0.483092	0.435323	8.55615	2.91971	0	21.2766	21.6814
CHAF1A	1.79533	2.3088	1.02881	1.73047	2.16049	2.08895	1.93103	4.81651	0.592593	0.543478	1.75824	0.425532	1.10946	1.42463	2.54777	0.431034	1.79223	0.965665	1.84874	2.15475	4.46631	1.92585	2.7927	10.1887	2.11268	1.02041	15.0943	1.78571	5.31915	18.1818	0	1.49893	4.62875	3.44828	5.49898	10.687	11.6541	2.01613	2.05494	1.49254	9.09091	4.35323	0.966184	1.99005	3.20856	43.0657	5	48.9362	39.823
CHMP4C	0.359066	3.0303	9.25926	11.7986	0.154321	1.61725	0	20.6422	2.2963	0	0.659341	0.425532	0.01353	0.11489	0	0	0.0331895	0	0	0	7.41862	0	11.8153	20.3774	0	0	33.9623	0.357143	0.531915	18.1818	0	2.14133	3.82109	0	19.7556	0	0.37594	0.806452	0.0419375	0	27.2727	0	0.483092	0.124378	6.41711	0	2.5	31.9149	5.75221
CKAP2L	0.179533	0	0	0.157315	0.0771605	0.0673854	0.275862	0	0.37037	0	0	0	0.0947098	0.0459559	0.955414	0	0.232327	0	0	0.146915	0.378501	0	0.214823	0	0	0	4.40252	0.714286	0	0	0	0	0.536175	3.44828	0	0.763359	2.25564	0.806452	0.146781	0.298507	0	0	0.966184	0	0.534759	0	0	55.3191	67.2566
CKS2	10.0539	4.329	6.79012	45.1494	2.39198	7.61456	5.7931	15.5963	9.48148	19.3841	16.9231	14.4681	2.54363	3.14798	6.05096	1.07759	6.9698	1.93133	3.86555	5.28893	9.23543	5.34425	19.4415	29.0566	16.1972	3.06122	54.0881	8.57143	18.0851	13.6364	14.2857	12.6338	20.6936	34.4828	13.0346	26.7176	18.797	6.45161	5.0325	4.47761	9.09091	8.83085	5.7971	1.55473	8.55615	24.8175	15	91.4894	88.4956
CLDN7	1.6158	2.0202	85.4938	90.1678	1.54321	2.89757	0.689655	57.1101	0.814815	0.181159	2.41758	2.55319	4.289	2.36673	9.07643	3.01724	0.69698	0.751073	0.840336	0.979432	87.7366	0.288878	75.8324	78.8679	4.22535	0	98.1132	5.35714	2.65957	100	8.57143	1.71306	59.6715	24.1379	93.0754	11.4504	6.39098	0.403226	1.17425	1.79104	72.7273	1.36816	0.966184	1.24378	3.20856	0.729927	25	85.1064	65.0442
CLN6	4.12926	2.1645	4.11523	8.18039	4.01235	3.16712	3.17241	10.3211	3.55556	3.26087	7.91209	6.80851	1.93479	2.20588	5.25478	0.215517	2.32327	2.6824	1.84874	2.30167	6.51022	4.6702	6.44468	24.5283	7.04225	11.2245	35.2201	9.28571	9.57447	18.1818	5.71429	6.42398	27.0463	13.7931	15.0713	9.16031	15.4135	4.43548	1.38394	2.98507	27.2727	10.6965	0.483092	0.995025	34.2246	5.83942	7.5	76.5957	57.9646
CLSPN	0.179533	0.2886	0	0.288411	0.0771605	0.269542	0.275862	0.458716	0.518519	0.181159	0.21978	0	0.257069	0.183824	1.59236	0	0.69698	0	0.504202	0.685602	0.378501	0.144439	0.966702	1.50943	0.704225	0	7.54717	1.07143	0	0	0	0.214133	2.07004	6.89655	0	1.52672	3.38346	0	0.419375	1.19403	9.09091	0.248756	0	0.621891	1.60428	0.729927	2.5	44.6809	67.2566
COPS3	21.0054	24.6753	15.3292	26.8485	13.1173	17.5876	14.069	39.4495	22.3704	17.7536	23.956	17.4468	9.21391	15.1195	28.0255	6.89655	15.6323	12.5536	11.3445	12.096	27.8577	12.8551	19.8711	36.6038	28.169	22.449	55.9748	13.9286	20.2128	45.4545	20	28.6938	41.3533	51.7241	32.9939	36.6412	43.609	19.7581	11.7844	11.6418	45.4545	23.7562	12.0773	12.3756	26.738	21.1679	15	76.5957	68.5841
COPZ1	28.0072	19.3362	29.9383	67.4095	21.8364	22.3046	19.5862	41.055	23.037	21.7391	30.1099	15.7447	14.4094	20.4504	32.9618	10.1293	22.4361	17.9185	16.0504	20.4701	56.321	22.3399	48.1203	52.8302	30.9859	28.5714	82.3899	25	35.1064	59.0909	45.7143	35.7602	71.4674	75.8621	71.4868	46.5649	45.4887	34.6774	22.7721	18.5075	63.6364	35.8209	23.1884	16.791	62.5668	47.4453	37.5	80.8511	79.2035
CSE1L	12.0287	11.544	9.97942	13.6078	6.17284	10.2426	3.86207	19.4954	5.77778	9.23913	11.2088	9.78723	5.75024	6.38787	13.0573	2.58621	5.47627	4.93562	4.28571	4.16259	23.24	4.18873	12.1375	21.1321	11.9718	15.3061	30.8176	10	9.57447	22.7273	14.2857	17.3448	22.8655	20.6897	21.1813	17.5573	11.6541	11.6935	3.58566	2.68657	18.1818	8.20896	2.41546	5.6592	3.74332	8.75912	17.5	82.9787	64.1593
CSF2	0	0	0	4.32617	0	0.404313	0	0.229358	0.296296	0.543478	0	0	0.0405899	0.78125	1.27389	0.431034	0.69698	0	0	0.489716	0.0757002	0	0.537057	0	0	0	0.628931	0	0	0	0	0	0.0339351	0	0	0	0	0	0.0629063	0.298507	0	0	0	0	0	0	0	2.12766	0
CXCL1	8.43806	3.4632	5.34979	36.4447	5.55556	24.4609	0.689655	56.8807	3.77778	3.07971	4.83516	15.3191	15.2753	11.6039	37.5796	9.69828	0.862927	0.214592	1.09244	1.17532	18.9251	2.88878	25.8861	70.9434	15.493	1.02041	86.7925	16.4286	10.1064	22.7273	25.7143	11.349	21.1144	20.6897	85.5397	2.29008	4.13534	5.64516	2.20172	1.49254	18.1818	2.36318	18.3575	10.0124	5.34759	3.64964	5	68.0851	30.0885
DCLRE1B	2.33393	4.4733	1.54321	1.25852	3.93519	1.34771	0.827586	2.06422	1.40741	0.724638	0.879121	0	1.20417	3.86029	5.73248	0	0.69698	0.858369	0.588235	0.538688	7.26722	2.11844	2.47046	3.01887	4.92958	4.08163	2.51572	5	3.7234	0	0	2.14133	11.5176	13.7931	4.07332	9.16031	6.01504	3.22581	0.859719	0.597015	0	2.73632	2.41546	3.17164	1.06952	2.18978	2.5	17.0213	35.3982
DCTPP1	13.2855	21.2121	9.0535	27.4253	6.09568	16.8464	15.1724	38.7615	14.5926	9.42029	33.4066	14.8936	6.38615	7.55974	14.8089	4.09483	11.0853	10.515	6.80672	7.44368	40.1968	4.23688	21.8045	47.1698	14.7887	12.2449	69.8113	13.5714	15.9574	50	22.8571	35.3319	54.5812	44.8276	45.0102	34.3511	40.2256	16.9355	7.06647	8.0597	27.2727	17.2886	2.89855	8.95522	17.1123	18.9781	20	78.7234	76.1062
DDX43	0.359066	0.577201	1.44033	3.22496	0.231481	0.471698	0.137931	2.29358	1.62963	0.181159	1.53846	1.70213	0.392369	0.78125	0.955414	0.215517	0.564222	0.429185	2.01681	1.81195	1.96821	0.385171	1.71858	1.50943	1.40845	1.02041	1.88679	1.78571	0	0	0	0.428266	2.64015	3.44828	2.24033	1.52672	0.75188	0.806452	1.63556	0	0	0.746269	0	1.1194	1.06952	0.729927	0	0	9.29204
DEFB4A	0	0.1443	0.308642	3.61825	0.154321	0.134771	0	2.98165	0.0740741	0	0	0	0.257069	0.137868	0.636943	0.215517	0.066379	0	0.0840336	0.0979432	1.89251	0	5.04834	0	0	0	2.51572	0.357143	0	0	0	0	0.291842	0	27.6986	0.763359	0	0	0.104844	0	0	0	0	0.248756	0	0	0	0	0
DEPDC1	0	0	0	0.183534	0	0.0673854	0	0.688073	0.0740741	0	0	0	0.0405899	0.0229779	0.159236	0	0.066379	0	0	0	0.0757002	0	0.107411	0.377358	0	0	3.77358	0.357143	0	0	0	0	0.142527	3.44828	0.203666	1.52672	0.75188	0.403226	0.0209688	0	9.09091	0	0	0.0621891	0	0	0	63.8298	43.8053
DEPDC1B	0	0	0.102881	0.0524384	0	0.0673854	0.137931	0.688073	0.148148	0.543478	0	0	0.0270599	0	0	0	0.165948	0.107296	0	0	0	0.144439	0	0.754717	0.704225	0	1.25786	0	0	0	0	0	0.169676	3.44828	0	0	1.12782	0	0.083875	0	0	0	0	0	0.534759	1.45985	0	34.0426	31.8584
DHFR	1.25673	2.5974	1.85185	4.45726	1.62037	1.75202	3.58621	2.52294	0.888889	0.724638	3.07692	0.425532	1.05534	0.965074	3.82166	0.431034	2.92068	4.72103	2.35294	2.54652	4.84481	1.49254	3.86681	10.1887	2.8169	0	23.8994	2.5	2.12766	4.54545	0	2.78373	12.5085	6.89655	7.53564	5.34351	8.27068	2.01613	2.18075	1.79104	0	3.10945	0.966184	0.995025	2.13904	4.37956	2.5	57.4468	75.2212
DLGAP5	0	0	0	0.131096	0	0	0.137931	0	0.0740741	0	0.21978	0	0.0405899	0.0459559	0	0	0.0331895	0	0	0.0489716	0	0	0.107411	0	0	0	5.66038	0.357143	0	0	0	0	0.176463	3.44828	0	0.763359	0.37594	0	0.0419375	0	0	0	0	0	0.534759	0	0	48.9362	55.3097
DNMT1	13.1059	9.81241	2.46914	15.2071	8.02469	10.9838	6.48276	14.4495	5.25926	5.43478	14.5055	10.6383	5.49317	5.79044	15.4459	2.37069	16.8603	18.9914	15.5462	10.8227	39.7426	6.35532	13.4264	21.1321	17.6056	13.2653	47.7987	13.9286	17.5532	13.6364	28.5714	9.63597	25.2274	17.2414	29.1242	18.3206	35.7143	13.7097	13.6507	8.95522	18.1818	11.8159	7.72947	10.3856	11.7647	28.4672	25	72.3404	74.3363
DSTNP2	1.6158	2.0202	1.74897	5.92554	0.617284	1.14555	0.551724	3.21101	1.7037	1.44928	0.879121	1.70213	0.514139	0.689338	2.70701	0	0.597411	1.18026	1.09244	1.0284	6.35882	0.770342	2.7927	3.01887	2.8169	2.04082	3.77358	0	1.59574	4.54545	0	1.71306	3.29849	3.44828	2.64766	0.763359	2.63158	2.01613	0.691969	0.895522	9.09091	0.746269	0.483092	0.310945	1.06952	2.91971	10	0	6.19469
DTWD2	1.97487	1.0101	1.33745	4.11641	1.38889	0.943396	1.7931	2.52294	1.85185	1.63043	1.31868	0.851064	0.676498	0.942096	1.75159	0.215517	0.265516	0.858369	0.756303	0.587659	4.46631	0.674049	2.36305	10.9434	0	1.02041	30.8176	0.714286	1.59574	9.09091	0	1.07066	6.10153	3.44828	12.6273	0.763359	1.50376	2.82258	0.712938	0.895522	0	1.36816	0.966184	0.497512	2.13904	2.91971	2.5	12.766	6.19469
DYNC1LI1	19.5691	16.0173	16.5638	26.2979	12.8858	20.6199	9.65517	29.8165	10.8889	9.23913	18.022	19.1489	9.97159	14.6599	25	4.9569	10.5875	8.3691	7.31092	8.32517	34.7464	13.9143	16.3265	29.434	22.5352	29.5918	50.3145	15.3571	24.4681	31.8182	28.5714	21.4133	51.4117	34.4828	33.4012	46.5649	41.7293	24.1935	7.06647	8.35821	36.3636	27.9851	13.5266	11.4428	11.2299	19.708	22.5	51.0638	65.4867
E2F1	0.359066	0.2886	1.44033	3.828	0.462963	0.269542	0.275862	0.917431	0.222222	0.181159	0.21978	0	0.405899	0.298713	1.11465	0.215517	0.796548	0.321888	0.504202	0.538688	0.378501	0.0962927	3.43716	3.77358	0.704225	1.02041	8.80503	1.07143	0	0	0	0.428266	2.64694	6.89655	0.610998	1.52672	3.00752	0	0.650031	0.298507	0	3.35821	0	0.248756	1.06952	0	2.5	40.4255	50.4425
E2F2	0	0	0	0	0	0	0.689655	0	0.0740741	0	0	0	0.0541199	0	0.159236	0	0.265516	0.321888	0.0840336	0	0.0757002	0.240732	0.107411	1.13208	0	0	9.43396	0.357143	1.59574	0	0	0	0.142527	0	0.203666	0.763359	0.37594	0	0.0419375	0	0	1.86567	0	0	1.06952	2.18978	2.5	21.2766	20.354
E2F7	0	0	0	0.104877	0	0.202156	0	0.458716	0	0	0	0	0.0541199	0.0459559	0.318471	0	0	0	0	0	2.80091	0	0.214823	2.64151	0	0	6.91824	0.714286	0	0	0	0.214133	0.0475092	0	0	0	0	0	0	0	0	0	0	0	0	0.729927	0	17.0213	16.8142
EBNA1BP2	18.6715	28.1385	17.7984	39.2239	10.0309	17.7898	10.2069	43.8073	16.0741	19.2029	32.3077	22.1277	9.29509	18.3824	24.6815	7.75862	8.92798	7.93991	6.38655	7.39471	60.863	5.48869	29.6455	45.6604	14.7887	22.449	67.9245	9.64286	20.7447	36.3636	40	38.3298	47.3191	51.7241	53.3605	22.1374	28.1955	20.5645	6.24869	9.25373	63.6364	16.1692	7.24638	13.4328	27.8075	18.9781	25	74.4681	65.4867
EDN3	0.359066	0	1.44033	0.183534	0	0	0	2.29358	0	0	0	0	0	0	0	0	0.0995685	0.107296	0	0	0	0	0.107411	0	0	1.02041	0	0	0	0	0	0	0.013574	0	0	0	0	0.403226	0.0209688	0	0	0	0	0	0	0	0	6.38298	0
EEF1B2	76.1221	77.6335	52.4691	95.333	51.3889	73.7871	97.5172	96.5596	88.0741	91.3043	85.2747	65.9574	38.5063	39.2693	70.2229	46.7672	85.994	98.7124	89.4958	88.6876	87.2067	78.1897	93.0183	96.2264	89.4366	77.551	96.2264	85.3571	98.4043	95.4545	91.4286	79.4433	94.1428	100	96.945	98.4733	99.6241	83.4677	81.1701	79.1045	100	94.0299	87.4396	48.8184	93.5829	99.2701	40	97.8723	97.7876
EEF1E1	10.772	16.0173	6.48148	35.1337	5.24691	15.903	9.10345	35.3211	9.11111	5.97826	20.4396	14.8936	3.99134	4.91728	12.2611	1.93966	10.2556	8.58369	6.80672	8.03134	40.4239	6.40347	25.0269	34.717	9.15493	12.2449	67.9245	6.07143	12.766	50	11.4286	26.1242	35.7948	41.3793	51.5275	17.5573	28.1955	10.0806	4.13085	7.16418	45.4545	9.70149	1.93237	8.95522	11.2299	15.3285	15	68.0851	59.292
EIF4EBP1	9.33573	11.1111	2.46914	9.36025	4.70679	16.8464	14.7586	20.4128	15.7778	11.0507	21.5385	11.4894	5.15492	6.20404	13.3758	5.17241	8.72884	4.61373	5.21008	6.46425	21.5746	36.4468	15.145	40	33.0986	7.14286	62.8931	24.6429	45.2128	45.4545	22.8571	15.2034	75.5192	72.4138	38.6965	41.9847	59.7744	10.0806	4.94863	6.86567	45.4545	39.5522	14.9758	9.32836	14.9733	32.1168	25	70.2128	86.2832
EMILIN3	0	0.1443	0	0.0262192	0.0771605	0	0.137931	0	0	0	0	0	0	0.689338	0.477707	0	0	0	0	0	0	0	0	0	0	0	0	0	0	0	0	0	0.00678702	0	0	0	0	0.806452	0.0209688	0	0	0	0	0.0621891	0	0	0	2.12766	0
ENHO	0	0.1443	0.102881	0.445726	0.0771605	0.673854	0	0.688073	0.0740741	0.905797	0	0	0.879448	11.0064	16.5605	3.87931	0.0995685	0	0.0840336	0.0979432	0.0757002	0.625903	0.644468	0.754717	1.40845	0	3.14465	0.357143	5.31915	0	0	0.214133	0.50224	0	1.01833	13.7405	25.9398	0.806452	0.083875	0	9.09091	3.85572	0.483092	0	0	0	0	4.25532	1.32743
ENO1	66.7864	67.0996	71.7078	96.3555	43.0556	56.1321	51.4483	95.8716	62.4444	66.3043	75.1648	51.4894	29.4547	38.2583	60.9873	19.8276	70.1294	66.2017	57.1429	62.9775	81.3777	68.3678	82.2771	92.4528	86.6197	70.4082	93.7107	54.2857	85.1064	100	88.5714	75.803	94.6858	96.5517	92.668	95.4198	93.2331	64.9194	54.0365	65.9701	100	86.194	89.8551	37.5622	67.3797	67.8832	50	100	98.6726
ENOSF1	10.2334	3.3189	13.4774	33.1148	4.78395	5.79515	0.827586	15.367	3.25926	3.98551	7.47253	5.95745	4.99256	3.49265	12.2611	2.15517	3.4849	5.5794	3.86555	3.13418	50.8706	0.914781	22.7712	27.9245	9.15493	7.14286	52.2013	3.92857	1.59574	31.8182	8.57143	20.985	28.7566	17.2414	36.4562	1.52672	6.01504	7.66129	2.89369	2.08955	27.2727	2.36318	0.483092	2.92289	5.34759	2.91971	10	70.2128	59.292
EPRS	20.6463	16.5945	16.9753	20.0052	8.87346	17.0485	12.2759	23.3945	11.5556	15.3986	23.5165	14.4681	8.83507	13.1664	27.3885	4.31034	11.55	14.6996	11.3445	11.2635	39.894	9.34039	21.0526	41.8868	15.493	21.4286	63.522	8.21429	20.2128	50	17.1429	21.8415	40.8647	27.5862	47.4542	21.374	32.3308	15.3226	9.01657	11.3433	36.3636	18.0348	4.34783	11.2562	39.5722	10.9489	17.5	68.0851	62.8319
ERVMER34-1	0	0	0.308642	0.65548	0	0.539084	0	2.06422	0	0	0.21978	0	0.230009	4.29688	4.14013	0.431034	0	0	0	0	0.302801	0	0.859291	1.13208	0	3.06122	0.628931	0	0	0	0	0.214133	0.0407221	0	0.814664	0	0	2.01613	0	0	0	0.124378	0	1.05721	0	0	0	4.25532	0
ESCO2	0	0	0.102881	0.0786576	0	0	0	0	0.222222	0.181159	0	0	0.0405899	0.0229779	0.159236	0.431034	0.0331895	0	0.0840336	0.244858	0.1514	0	0.214823	0.377358	0	0	3.77358	0.714286	0	0	0	0.214133	0.515814	0	0	1.52672	1.8797	0	0.0419375	0	0	0	0	0	0.534759	0	0	53.1915	51.7699
ESM1	0	0	0.102881	0.0786576	0.0771605	1.34771	0	0.229358	0	0.181159	11.4286	10.6383	4.9655	7.51379	15.6051	2.15517	0.365085	0	0.756303	0.244858	0.227101	0	0	0	0	0	0	0	0	0	0	0.428266	0.156102	0	0.407332	0	0.37594	0	0.104844	0.298507	0	0	0.483092	0	0	0	0	0	0.884956
ESPL1	0.179533	0.1443	0.205761	0.209754	0	0.202156	0	0	0.0740741	0.724638	0.21978	0	0.0811798	0.206801	0.796178	0	0.132758	0	0.168067	0	0.0757002	0.0481464	0.429646	0.754717	0.704225	0	1.88679	0	0	9.09091	0	0.428266	0.475092	0	0.203666	0.763359	0	0	0.083875	0	45.4545	0	0.483092	0	0.534759	0.729927	0	25.5319	19.469
ESRP1	0	0	18.2099	19.7431	0	0.134771	0	16.2844	0.0740741	0	0.21978	0	0.0270599	0.0919118	0	0	0	0	0.0840336	0.0489716	30.5829	0	16.2191	29.8113	0	0	49.0566	0	0	18.1818	0	0	0.25112	0	22.8106	0	0	0	0.0209688	0	0	0	0	0.124378	5.34759	0	7.5	63.8298	1.76991
EXO1	0	0	0.102881	0.0786576	0	0.0673854	0	0	0	0.181159	0	0	0.0270599	0.0459559	0	0	0.0331895	0.107296	0	0.146915	0	0.0481464	0.107411	0.377358	0	0	2.51572	0	0	0	0	0	0.257907	0	0	0.763359	0.37594	0	0.0209688	0	0	0	0	0	0	0	2.5	21.2766	26.5487
EXOC3L2	0.718133	0	0	0.0262192	0.0771605	1.95418	0	0.229358	0.0740741	0	13.1868	2.97872	0.865918	0.689338	2.86624	0.431034	0.199137	0.107296	0	0.0979432	0.1514	0.0481464	0.107411	0.754717	0	0	0	0	0	0	0	0.428266	0.0542962	0	0.203666	0	0	0	0.0419375	0	0	0	0	0	0	0	0	4.25532	0
EXOSC7	15.4399	14.5743	15.535	41.2428	7.71605	11.7925	8	33.7156	9.92593	9.05797	16.9231	7.23404	5.12786	6.02022	10.828	3.44828	8.8616	9.65665	8.7395	7.5906	30.053	5.44054	26.7454	37.3585	9.85915	14.2857	50.9434	10.3571	13.2979	72.7273	22.8571	19.2719	35.7608	31.0345	35.2342	13.7405	26.6917	16.9355	7.25519	9.85075	36.3636	11.4428	3.86473	6.96517	20.8556	15.3285	12.5	74.4681	39.823
FAM111B	0	0	0	0.367069	0	0.0673854	2.62069	0.458716	0	0	0	0	0.21648	0.0689338	0.159236	0.431034	0.165948	0	0.0840336	0.0979432	0.302801	0.0962927	0.75188	1.50943	0.704225	0	4.40252	0.357143	0	0	0	0.214133	0.712637	0	0.407332	0	2.25564	0	0.0419375	0	0	0.124378	0.483092	0	0.534759	0.729927	0	40.4255	60.177
FAM136A	7.0018	13.4199	14.3004	21.6571	4.32099	6.87332	12	28.4404	8.96296	8.33333	9.45055	2.97872	2.94953	2.7114	6.52866	2.58621	7.76635	8.15451	8.48739	9.54946	20.1363	6.98122	17.6155	36.9811	20.4225	10.2041	61.6352	8.21429	14.8936	22.7273	8.57143	8.77944	38.1566	37.931	38.4929	28.2443	30.0752	5.64516	9.07947	8.0597	9.09091	13.806	5.7971	5.53483	33.1551	19.708	10	70.2128	55.3097
FAM155B	0	0	0	0.104877	0	0	0	0.917431	0	0	0.21978	0	0	0	0	0	0	0	0	0	0.529902	0	0.214823	2.64151	0	0	6.91824	0	0	0	0	0	0.00678702	0	5.09165	0	0	0	0	0	0	0	0	0	0	0	0	0	0
FAM57A	4.12926	1.1544	2.26337	8.88831	2.16049	3.2345	0.413793	25.9174	0.444444	2.35507	3.07692	1.2766	1.06887	1.1489	3.18471	1.07759	0.066379	0	0.252101	0.29383	14.3073	0.0962927	7.08915	16.2264	0.704225	5.10204	28.9308	0.714286	0	4.54545	5.71429	4.71092	0.25112	20.6897	19.5519	4.58015	0.37594	6.04839	0.209688	0	0	0	0	1.30597	0.534759	0	2.5	42.5532	1.76991
FAM64A	0	0	0	0.0786576	0	0.0673854	0	0.229358	0	0.181159	0	0	0.0676498	0.0459559	0.318471	0	0.0331895	0	0	0	0	0	0.107411	0	0	0	3.14465	0.357143	0	0	0	0.214133	0.0950183	3.44828	0	0	0.75188	0.403226	0.104844	0	0	0	0	0	0.534759	0	0	46.8085	38.4956
FBL	30.8797	29.1486	12.963	47.2208	13.6574	29.717	42.8966	74.5413	30.6667	35.5072	49.2308	20	8.15857	7.28401	20.0637	8.62069	29.1072	56.0086	32.1008	33.3007	50.6435	30.8618	51.0204	76.6038	41.5493	30.6122	77.3585	26.0714	37.766	54.5455	68.5714	38.758	47.7399	79.3103	69.2464	62.5954	69.5489	32.6613	25.0786	24.1791	54.5455	38.806	25.1208	11.5672	42.7807	60.5839	15	93.617	69.0265
FBXO43	0	0.1443	0.102881	0.0262192	0.0771605	0	0	0	0	0	0	0	0.0270599	0.0229779	0	0	0.0331895	0	0	0.0489716	0.529902	0.0481464	0	0	0	0	0	0.357143	0.531915	0	0	0	0.013574	0	0	0	0	0	0.0209688	0	0	0	0	0.0621891	0	0	0	10.6383	10.6195
FEN1	3.2316	3.4632	1.02881	4.01154	3.93519	3.36927	4.27586	7.11009	3.03704	4.16667	3.95604	2.12766	1.33947	1.74632	4.4586	0.215517	2.55559	3.32618	2.60504	2.64447	4.39061	0.625903	4.08163	9.81132	3.52113	4.08163	22.0126	3.92857	2.12766	13.6364	14.2857	3.21199	12.6307	20.6897	9.97963	8.39695	7.14286	4.43548	3.41791	2.38806	9.09091	3.35821	3.86473	3.10945	10.6952	10.219	7.5	80.8511	72.1239
FH	13.6445	22.9437	11.0082	22.4174	8.7963	13.3423	5.93103	21.789	6.96296	7.06522	15.8242	10.6383	5.1008	8.70864	15.1274	2.37069	4.94524	6.86695	3.86555	4.26053	20.4391	5.922	14.6079	34.717	11.2676	31.6327	66.6667	7.5	10.6383	36.3636	8.57143	20.985	41.9234	34.4828	37.0672	22.1374	22.9323	9.27419	3.79534	3.28358	18.1818	19.1542	7.24638	11.3806	16.5775	13.1387	12.5	65.9574	72.1239
FHDC1	1.25673	0	1.64609	15.8626	0.231481	0.134771	0	3.44037	0.148148	0	1.0989	0	0	0.0689338	0.159236	0	0.0331895	0	0.0840336	0.0489716	6.58592	0	8.4855	5.28302	0	1.02041	5.03145	0	0	9.09091	2.85714	1.2848	0.122166	10.3448	5.49898	0.763359	0	2.01613	0.0629063	0	0	0	0	1.80348	0.534759	0	0	10.6383	0
FOXA2	0.179533	0	26.1317	34.1636	0	0.134771	0	16.7431	0.0740741	0	0	0	0.0541199	0.0919118	0	0	0.066379	0	0	0.0489716	23.6185	0	25.6713	10.9434	0	0	5.03145	0	0.531915	9.09091	0	0	0.244333	0	18.9409	0	0	0	0.0209688	0	27.2727	0	0	0.124378	0.534759	0	7.5	10.6383	0
FOXA3	0.179533	0	0.411523	2.14997	0	0.0673854	0	0.917431	0	0	0.21978	0	0	0.0229779	0	0	0.0331895	0	0	0.0979432	0.227101	0	0.214823	1.13208	0	0	27.044	0	0	0	0	0.856531	0.013574	0	5.29532	0	0	0	0.0209688	0	9.09091	0	0	0	0.534759	0	0	2.12766	0
FOXM1	0	0	0	0.262192	0.0771605	0.134771	0	0	0	0.181159	0	0	0.10824	0.0689338	0.636943	0.215517	0.132758	0.107296	0	0	0.378501	0	0.107411	3.01887	0.704225	0	4.40252	0	0	0	0	0	0.38686	3.44828	0.203666	0.763359	0.75188	0	0.0419375	0	0	0.248756	0	0	0.534759	0	0	68.0851	49.115
FTCDNL1	0	0.1443	0.102881	0.209754	0.0771605	0.0673854	0.275862	0	0.740741	0.181159	0.43956	0	0.01353	0.11489	0	0	0.165948	0.429185	0.336134	0.244858	2.34671	0.385171	0.107411	0.377358	1.40845	0	0	1.78571	3.7234	0	0	0	10.1805	3.44828	0.814664	0.763359	2.25564	0	0.104844	0	0	3.10945	0	0.0621891	1.06952	0.729927	0	0	12.3894
FUT4	2.87253	1.8759	0.720165	0.891453	2.00617	2.08895	0.137931	1.14679	0.666667	0.724638	1.0989	0.851064	0.933568	1.24081	3.02548	0.646552	0.763359	1.07296	1.34454	1.17532	1.2869	3.56283	1.61117	1.50943	2.8169	0	3.14465	1.42857	3.7234	0	2.85714	4.49679	12.9089	6.89655	2.64766	5.34351	4.13534	4.43548	0.796813	0.597015	18.1818	5.0995	5.7971	1.99005	3.74332	0.729927	2.5	10.6383	15.9292
FUT6	0	0	0	0.707918	0.0771605	0	0	1.37615	0.0740741	0.181159	0.21978	0	0.01353	0.0919118	0	0	0.066379	0.107296	0.252101	0.0489716	1.0598	0.0481464	0.429646	16.6038	0	0	64.7799	0	0	0	0	0	0.0542962	0	13.2383	0	0.37594	0	0	0	0	0	0	0	3.20856	0	2.5	12.766	0
FZD5	0.897666	0.865801	24.0741	28.1332	1.38889	1.41509	0.275862	6.65138	0.222222	0.724638	0.879121	0.851064	0.405899	0.597426	0.159236	0	0.0995685	0.107296	0.0840336	0.0489716	3.55791	0.192585	15.145	6.41509	1.40845	0	15.7233	1.42857	1.06383	22.7273	5.71429	1.07066	3.75322	10.3448	3.25866	5.34351	1.12782	0.403226	0.16775	0	18.1818	0.124378	0	0.435323	1.60428	0.729927	0	23.4043	5.30973
GALE	1.25673	2.1645	6.3786	44.3104	1.08025	4.44744	0.827586	23.8532	4	5.43478	6.59341	4.68085	1.52889	2.66544	4.77707	0.862069	1.19482	1.50215	1.84874	1.51812	14.383	1.54068	19.6563	42.2642	3.52113	6.12245	78.6164	3.57143	6.38298	18.1818	0	3.85439	33.8537	20.6897	49.2872	14.5038	9.77444	2.01613	2.22269	2.38806	9.09091	7.21393	0	1.92786	6.95187	1.45985	10	53.1915	42.0354
GAR1	12.3878	11.8326	11.7284	24.0692	6.40432	14.8922	4.82759	36.4679	10.2963	11.2319	25.7143	16.1702	4.47842	4.87132	10.1911	4.09483	7.06937	6.54506	5.46218	6.26836	43.1491	4.81464	24.275	30.566	12.6761	12.2449	61.0063	10.7143	12.766	31.8182	28.5714	23.9829	35.1025	65.5172	32.9939	15.2672	19.1729	10.8871	4.6341	4.47761	27.2727	10.5721	8.69565	5.34826	7.48663	15.3285	12.5	59.5745	55.7522
GFPT1	13.6445	11.3997	9.0535	30.2307	8.33333	4.71698	2.2069	18.578	3.18519	4.34783	4.61538	2.12766	2.78717	2.09099	5.41401	0.646552	4.58015	3.86266	3.78151	4.26053	54.8827	2.21473	22.0193	20.7547	8.4507	16.3265	60.3774	6.78571	5.31915	18.1818	17.1429	5.35332	19.8996	24.1379	60.6925	10.687	9.3985	11.6935	2.53722	5.07463	27.2727	3.23383	7.24638	5.16169	24.0642	7.29927	17.5	53.1915	31.8584
GINS1	0	0	0	0.209754	0.385802	0	0.413793	1.14679	0.0740741	0.181159	0.659341	0	0.0676498	0.0459559	0.318471	0	0.165948	0.321888	0.0840336	0.146915	0.378501	0.0481464	0.429646	2.64151	0	0	5.03145	1.07143	0.531915	0	0	0.214133	0.977331	0	0	1.52672	2.25564	0	0.125813	0.298507	0	0.373134	0	0.0621891	0.534759	0	0	31.9149	25.2212
GINS2	0.359066	0.721501	0	0.629261	0.231481	0	0.275862	1.83486	0.444444	0.181159	0	0	0.1353	0.11489	0.318471	0.431034	0.69698	0.429185	0.168067	0.489716	1.0598	0.0481464	1.50376	4.90566	0	1.02041	9.43396	0.714286	0.531915	13.6364	0	0.214133	2.34152	3.44828	1.62933	2.29008	2.25564	0.806452	0.251625	0	18.1818	0.497512	0	0.497512	1.06952	1.45985	2.5	59.5745	45.5752
GLOD4	15.2603	23.088	15.1235	31.6466	10.571	18.2615	15.8621	31.6514	21.037	16.8478	25.4945	15.7447	9.63334	14.1544	24.6815	6.68103	22.8012	19.0987	20.5882	19.1969	48.1453	9.91815	21.0526	42.2642	16.9014	25.5102	65.4088	17.8571	16.4894	68.1818	22.8571	26.7666	51.7782	44.8276	41.1405	22.9008	35.7143	16.129	14.5943	21.4925	45.4545	19.7761	9.66184	13.9303	21.3904	25.5474	20	78.7234	80.531
GLRX3	20.1077	19.9134	18.107	33.4295	9.79938	23.9218	13.6552	47.9358	14.8148	19.7464	32.967	23.4043	11.1216	15.5101	28.1847	7.75862	16.2961	11.0515	12.437	14.6425	52.8388	16.7068	27.8195	52.0755	32.3944	23.4694	76.1006	15.7143	32.4468	59.0909	40	37.2591	58.4566	62.069	53.9715	42.7481	50.3759	16.5323	12.5393	12.5373	54.5455	26.3682	29.4686	13.495	28.3422	32.8467	32.5	78.7234	78.7611
GNAT1	0	0	0	0	0	0.0673854	0	0	0	0	0	0	0.0676498	0.0459559	0	0	0	0	0	0	0	0.0481464	0	1.13208	0	0	0	0	0	0	0	0	0.00678702	0	0	0	0	0	0	0	0	0	0	0.0621891	0	0	0	0	0
GOLT1A	0	0	0.514403	32.302	0.0771605	0	0	7.33945	0	0	0	0	0.0405899	0	0.318471	0	0.0331895	0.214592	0	0	1.3626	0	6.98174	9.43396	0	0	7.54717	0	0	9.09091	0	0.214133	0.217185	0	9.97963	0.763359	0	0	0.0209688	0.298507	36.3636	0	0	0	0.534759	0	2.5	19.1489	0
GOT1	7.0018	7.93651	6.99588	24.1217	4.32099	6.06469	1.51724	31.6514	5.25926	4.16667	10.989	6.38298	2.81423	5.72151	11.465	1.2931	4.44739	2.46781	2.77311	3.08521	30.6586	1.3481	13.5338	30.566	7.74648	14.2857	54.0881	5.35714	4.25532	59.0909	2.85714	10.4925	18.7797	24.1379	34.0122	6.87023	8.64662	6.04839	3.52275	4.47761	9.09091	6.46766	1.44928	5.28607	13.369	10.9489	10	80.8511	36.7257
GPR84	0.179533	0.1443	0	0.0524384	0	0.134771	0	0.229358	0.0740741	0	0.43956	0	0.17589	0.206801	0.477707	0	0	0	0.0840336	0.195886	0.1514	1.54068	0.107411	0.377358	30.2817	0	0	8.21429	6.38298	0	0	0	8.11728	0	1.01833	11.4504	10.9023	0	0.0419375	0.298507	0	0.746269	41.0628	0	1.06952	0	0	0	8.84956
GREB1L	0.359066	1.2987	0.205761	0	0	0	0	0.688073	0.222222	0	0	0	0.18942	0	0.796178	0	0.232327	0.536481	0.168067	0.195886	0.227101	0.0481464	0.107411	0	0	0	0	0	0	0	0	0.214133	0.0407221	0	0	0	0	0	0.209688	0	9.09091	0.124378	0	0.0621891	0	0	0	4.25532	0
GSTO2	0.359066	0.577201	7.81893	18.0388	0.308642	0.539084	0.413793	23.1651	0.148148	0	0.659341	0	0.0811798	0.160846	0	0	0.0995685	0.214592	0.168067	0.0489716	24.4512	0.144439	15.6821	33.9623	0	5.10204	48.4277	0	0	9.09091	0	0.214133	0.359712	17.2414	27.0876	0.763359	0.75188	2.82258	0.230656	0	54.5455	0.248756	0	0.0621891	1.60428	0	10	72.3404	0.442478
GTF3C6	21.7235	32.9004	18.107	57.6822	12.1914	30.1213	22.069	54.5872	25.9259	26.2681	34.2857	22.1277	12.0958	16.0156	31.8471	13.7931	24.7594	15.9871	19.4958	23.2125	64.4209	27.1064	45.6498	60	53.5211	28.5714	89.9371	34.2857	56.383	86.3636	48.5714	35.3319	83.3922	75.8621	80.0407	61.0687	60.1504	24.5968	19.5009	20.2985	63.6364	45.7711	42.029	13.6816	37.9679	44.5255	60	82.9787	92.0354
GTSE1	0	0.1443	0	0.131096	0	0.202156	0	0.458716	0.148148	0.362319	0	0	0.14883	0.298713	0.318471	0	0.132758	0	0.0840336	0.195886	0.0757002	0	0	0.377358	0	0	3.14465	0.357143	0	0	0	0	0.237546	3.44828	0.407332	0.763359	1.50376	0.403226	0.3355	0	0	0.124378	0	0.248756	0	0.729927	0	63.8298	65.9292
HAS3	0	0.1443	1.02881	31.9088	0	0.269542	0.137931	35.3211	0.148148	0.181159	0.879121	0	0.0947098	0.0459559	0.477707	0	0.132758	0	0.0840336	0.146915	5.67752	0.0481464	11.2782	12.8302	0	1.02041	5.03145	0	0	4.54545	0	2.14133	0.325777	0	14.8676	0	0.37594	0	0.0419375	0	0	0.248756	0	0.0621891	0	0	2.5	19.1489	0.442478
HDAC2	25.1346	30.303	23.4568	31.7514	15.1235	22.8437	11.7241	48.8532	16.3704	19.3841	36.044	28.5106	9.75511	12.0864	21.3376	7.11207	10.6538	14.3777	7.81513	7.88443	51.3248	16.9957	34.0494	56.2264	26.7606	34.6939	77.3585	23.2143	21.2766	90.9091	42.8571	39.8287	52.3347	72.4138	57.4338	39.6947	46.2406	22.1774	7.6536	10.7463	27.2727	24.6269	14.4928	17.5373	20.8556	26.2774	20	87.234	84.9558
HJURP	0	0	0	0.183534	0	0.0673854	0	0	0.0740741	0	0	0	0.0270599	0.0229779	0.318471	0	0.066379	0	0	0	0.1514	0.0481464	0.107411	0	0.704225	0	2.51572	0	0	0	0	0	0.0950183	3.44828	0.203666	0.763359	0	0	0	0	0	0.373134	0	0	0.534759	0	2.5	51.0638	46.4602
HKDC1	0	0	0	4.87677	0	0	0	0.229358	0	0	0	0	0.0270599	0	0	0	0.398274	1.18026	0.588235	0.342801	0.378501	0	0.322234	0.377358	0	0	1.25786	0	0	0	0	0	0.013574	0	0.814664	0	0	0	0	0.298507	0	0	0	0	0	0	0	4.25532	0
HMBS	3.7702	5.77201	4.11523	15.1809	2.5463	2.02156	2.75862	11.6972	1.40741	2.17391	5.05495	2.97872	0.784738	0.804228	0.955414	0.215517	1.75904	1.93133	2.18487	2.30167	12.7176	2.88878	7.84103	21.1321	4.92958	9.18367	43.3962	2.85714	11.7021	13.6364	8.57143	4.49679	17.1101	34.4828	19.5519	6.87023	14.6617	3.22581	1.86622	1.49254	18.1818	4.22886	0.483092	2.73632	6.95187	13.8686	5	40.4255	16.3717
HMGN1	49.5512	39.6825	50.9259	87.1526	41.0494	50.2022	70.3448	90.1376	77.7778	78.6232	65.4945	42.5532	23.9345	15.9697	38.8535	21.3362	61.7325	64.485	53.7815	54.4564	86.1469	30.91	75.2954	92.0755	75.3521	57.1429	93.7107	46.7857	52.6596	95.4545	71.4286	59.5289	87.3897	93.1034	93.0754	87.7863	93.985	53.629	53.3865	51.3433	90.9091	45.8955	42.5121	27.0522	77.0053	91.9708	70	95.7447	99.5575
HMMR	0	0.2886	0	0.498165	0.0771605	0.134771	0.413793	0	0.222222	0.181159	0.43956	0	0.1353	0.0689338	0.318471	0	0.066379	0	0	0.0489716	1.0598	0	0.214823	1.13208	0	0	3.14465	0.357143	0	0	0	0.214133	0.950183	3.44828	0.407332	1.52672	0.75188	0.403226	0.125813	0	0	0.248756	0	0	2.6738	0	0	70.2128	73.8938
HOOK1	0.179533	0.1443	7.20165	20.0577	0.231481	0.0673854	1.7931	25.4587	0.0740741	0.181159	0	0.425532	0.0811798	0.0459559	0.477707	0	0.896117	1.82403	1.0084	0.587659	36.3361	0.0962927	20.5156	40.3774	0	1.02041	58.4906	0	0.531915	40.9091	0	0	0.25112	13.7931	34.6232	0.763359	0	0	0.188719	0.298507	63.6364	0.248756	0	0.0621891	12.2995	0	12.5	65.9574	0.442478
HPR	0.897666	1.8759	0	3.4085	0.154321	0	0	0	0	0	0	0	0	0.0229779	0.159236	0	0	0	0	0	0.1514	0	0.107411	0.754717	0	1.02041	0	0	0	0	0	0.856531	0.210398	0	0.203666	0	0	0.806452	0	0	0	0	0	0.0621891	0	0	0	0	0
HUNK	0.897666	0	0.205761	4.06397	0.154321	0	0	2.29358	0	0	0	0	0.0270599	0	0	0	0.0331895	0.107296	0	0	0.529902	0	2.47046	10.9434	0	1.02041	22.6415	0	0	4.54545	0	0	0.0475092	3.44828	6.10998	0	0	0.403226	0	0	0	0	0	0.248756	0	0.729927	2.5	19.1489	0
IARS	10.9515	8.08081	5.24691	13.9224	7.40741	7.61456	6.75862	17.4312	5.92593	5.97826	12.7473	6.38298	3.68015	2.68842	5.89172	0.646552	5.57584	6.75966	4.20168	6.12145	25.8895	2.31103	12.1375	16.6038	6.33803	7.14286	35.8491	4.28571	4.25532	18.1818	8.57143	10.7066	15.8681	24.1379	31.3646	9.16031	14.2857	8.87097	3.92116	4.47761	9.09091	3.60697	2.89855	5.6592	12.8342	13.1387	10	48.9362	27.8761
IL1B	3.94973	4.1847	2.77778	4.37861	4.16667	8.69272	0.551724	7.79817	9.85185	1.63043	0.43956	0.425532	6.33203	7.1921	14.4904	5.81897	2.09094	1.07296	4.03361	2.98727	16.4269	22.0029	4.94092	4.90566	68.3099	0	1.88679	20.3571	90.9574	0	11.4286	6.63812	70.49	17.2414	37.6782	35.8779	33.0827	4.03226	5.40994	2.68657	0	27.7363	94.2029	6.15672	3.20856	8.75912	12.5	2.12766	66.3717
IL1RN	1.25673	1.0101	1.54321	1.86156	1.00309	2.08895	0.275862	8.25688	2.14815	1.63043	0.879121	0.851064	1.69125	1.72335	2.38854	1.50862	0.730169	0.751073	1.51261	0.832517	4.76911	17.5734	2.25564	13.5849	39.4366	1.02041	12.5786	5	17.0213	0	5.71429	3.42612	54.8663	3.44828	16.2933	25.1908	14.6617	1.6129	1.78234	0	18.1818	7.46269	80.1932	2.17662	4.27807	2.91971	10	17.0213	55.7522
IMPA2	5.74506	8.94661	9.77366	47.1945	2.62346	1.48248	1.37931	33.7156	2.66667	2.71739	3.95604	1.70213	1.01475	1.5625	3.50318	1.50862	1.19482	1.07296	0.840336	0.93046	36.109	14.4921	37.0569	42.6415	23.2394	14.2857	67.2956	6.78571	22.3404	81.8182	5.71429	4.92505	16.7911	3.44828	43.5845	20.6107	37.218	4.43548	0.608094	0.298507	9.09091	16.2935	6.28019	51.1194	5.88235	16.7883	17.5	72.3404	61.9469
INTS7	4.66786	3.7518	1.85185	5.00787	2.62346	1.68464	0.827586	5.04587	1.11111	1.81159	1.31868	2.12766	0.744148	0.965074	1.91083	0.431034	1.49353	1.39485	1.2605	1.42018	5.14762	1.20366	3.65199	7.16981	1.40845	0	18.239	2.5	1.06383	13.6364	5.71429	4.28266	6.25085	13.7931	7.12831	3.81679	4.13534	4.03226	1.80331	1.49254	9.09091	3.60697	0	1.74129	4.27807	3.64964	2.5	27.6596	18.1416
IQGAP3	0	0	0	0.0262192	0	0.0673854	0	0	0	0.181159	0.21978	0	0.0811798	0.0459559	0.318471	0.431034	0.0331895	0	0	0.0489716	0.0757002	0	0.214823	0	0.704225	0	1.25786	0.714286	0	0	0	0	0.475092	3.44828	0.203666	0	1.12782	0	0	0	0	0	0.483092	0	0	0	0	23.4043	26.5487
IRX1	0	0	3.29218	2.5957	0	0	0	2.98165	0	0	0	0	0	0.0229779	0	0	0	0	0	0	3.17941	0	2.7927	0.377358	0	0	1.88679	0	0	0	0	0	0.0339351	3.44828	4.68432	0	0	0	0	0	0	0	0	0	0	0	0	0	0.442478
ISY1	9.87433	11.9769	6.893	16.6754	6.79012	15.0943	6.48276	20.6422	9.92593	10.1449	19.1209	13.1915	8.91625	10.1562	21.8153	3.87931	10.0232	10.7296	9.66387	11.0676	17.184	7.60713	11.8153	27.5472	14.0845	15.3061	33.3333	7.85714	11.1702	22.7273	11.4286	13.4904	26.7544	31.0345	20.3666	18.3206	19.9248	11.6935	13.0845	8.65672	63.6364	14.1791	6.76329	8.83085	14.9733	14.5985	15	57.4468	38.4956
KIF11	0	0.2886	0	0.393288	0.231481	0.404313	0.275862	0.229358	0.148148	0.362319	0.21978	0	0.12177	0.206801	0.159236	0	0.763359	0.214592	0.168067	0.29383	1.4383	0.144439	0.214823	1.88679	0	0	8.80503	0.714286	0.531915	0	0	0.214133	0.807656	3.44828	0.610998	0.763359	1.12782	0	0.272594	0.895522	0	0.248756	0	0.0621891	0.534759	1.45985	0	48.9362	54.8673
KIF14	0	0.1443	0.102881	0.104877	0.617284	0.471698	0	0	0.222222	0.543478	0	0.425532	0.0811798	0.0459559	0.318471	0	0.165948	0.107296	0	0.146915	0.1514	0	0	0.377358	0	0	4.40252	0.357143	0.531915	0	0	0	0.400434	3.44828	1.222	0.763359	1.50376	0	0.0209688	0	0	0.124378	0.966184	0.0621891	0.534759	0	0	31.9149	39.823
KIF15	0	0.1443	0.102881	0.131096	0.0771605	0.0673854	0.689655	0	0	0.362319	0	0	0.0270599	0.0229779	0.636943	0	0.0331895	0	0	0.195886	0.227101	0.0481464	0.107411	0	0.704225	0	1.25786	0	0	0	0	0	0.25112	3.44828	0.203666	0.763359	1.12782	0	0.125813	0	0	0.248756	0	0.0621891	0.534759	0	0	31.9149	45.1327
KIF18B	0	0.1443	0	0.104877	0	0.0673854	0.137931	0	0.0740741	0	0	0	0.0676498	0	0.159236	0	0	0.107296	0	0	0	0	0.214823	0	0	0	1.25786	0	0	0	0	0	0.0339351	0	0	0	1.12782	0	0.440344	0	0	0	0	0	0.534759	0	0	40.4255	16.8142
KIF20A	0.179533	0	0	1.41584	0	0.0673854	0	0	0	0	0.21978	0	0.0270599	0	0.159236	0	0	0.107296	0	0	0.1514	0	0	1.13208	0	0	3.77358	0	0	0	0	0	0.0542962	3.44828	0.203666	0.763359	0.37594	0	0.0209688	0	0	0	0	0	0.534759	0	0	59.5745	35.3982
KIF23	0.359066	1.8759	0.823045	0.629261	0.540123	0.673854	0	0.688073	0.222222	0	0	0	0.0947098	0.0229779	0.477707	0	0.132758	0	0.0840336	0	2.11961	0.722195	0.322234	0	0.704225	1.02041	3.77358	0.714286	1.06383	0	0	0	1.39134	3.44828	0.407332	1.52672	0.75188	0.806452	0.0419375	0	0	0.621891	0	0.746269	1.60428	0	0	61.7021	50
KIF2C	0.5386	0	0	0.104877	0.0771605	0.134771	0.137931	0.229358	0.222222	0.181159	0.43956	0	0.0947098	0.0459559	0	0	0.132758	0	0	0.195886	0.0757002	0	0	0.377358	0	0	4.40252	0	0	0	0	0.428266	0.495453	0	0	1.52672	1.50376	1.20968	0.104844	0	0	0	0	0.186567	0.534759	0	0	48.9362	54.8673
KIF4A	0	0.1443	0	0.0786576	0.0771605	0	0.137931	0	0	0.181159	0.21978	0	0.0270599	0.0229779	0.159236	0	0.0995685	0	0.0840336	0.0489716	0.605602	0	0.107411	1.13208	0.704225	0	2.51572	0.357143	0	0	0	0	0.122166	3.44828	0	0.763359	0.75188	2.01613	0.0209688	0	0	0.124378	0.483092	0.248756	0.534759	0	0	38.2979	40.708
KIFC1	0.179533	0.1443	0.514403	0.34085	0	0.336927	0.137931	0	0.222222	0.362319	0.21978	0	0.10824	0.344669	0.477707	0	0.165948	0.107296	0.0840336	0.195886	0.529902	0.0962927	0.322234	0	0	0	3.14465	0.357143	0	0	0	0	0.814443	6.89655	0.203666	3.81679	3.7594	0	0.251625	0	0	0.497512	0	0.124378	0.534759	0	0	63.8298	64.6018
KNSTRN	2.33393	1.8759	1.23457	3.9591	1.00309	1.61725	0.965517	3.21101	1.18519	0.905797	1.97802	0.425532	0.771208	1.26379	1.43312	0.431034	0.929306	1.07296	0.588235	1.12635	6.96442	1.92585	1.9334	2.64151	1.40845	3.06122	13.2075	1.07143	2.65957	4.54545	0	1.49893	12.1352	13.7931	3.46232	3.81679	6.01504	3.22581	1.15328	0.895522	0	5.97015	0.966184	1.86567	2.6738	1.45985	2.5	46.8085	57.0796
KRT18	2.33393	45.0216	97.9424	93.1044	2.62346	2.83019	1.10345	91.2844	1.11111	1.26812	18.9011	8.93617	2.62481	5.67555	11.3057	3.01724	0.995685	3.43348	1.42857	1.17532	90.159	0.52961	89.5811	88.6792	6.33803	3.06122	99.3711	0.714286	0	100	17.1429	35.546	21.2298	100	96.7413	8.39695	6.39098	2.41935	1.23716	1.79104	90.9091	0.621891	1.93237	10.2612	16.0428	1.45985	27.5	97.8723	36.2832
KRT79	0	0.2886	0	0	0.154321	0	0	0	0.0740741	0.181159	0	0	0	0	0	0	0	0	0	0	0	0	0.107411	0	0	0	0	0	0	0	0	0	5.25316	0	0	0	0	0	0.0209688	0	0	0.124378	0	0.0621891	0	0	0	0	10.177
LONP1	6.4632	8.08081	9.25926	17.0425	4.01235	6.67116	4.41379	13.9908	3.03704	2.53623	5.27473	4.68085	3.09836	4.50368	12.5796	0.431034	4.58015	4.39914	3.19328	3.08521	28.0848	3.51468	14.8228	22.2642	8.4507	17.3469	38.9937	10.7143	5.85106	31.8182	11.4286	7.70878	24.474	17.2414	25.2546	13.7405	12.0301	9.27419	2.93563	3.8806	9.09091	5.72139	6.76329	5.97015	8.02139	9.48905	20	53.1915	30.531
LRPPRC	9.51526	9.52381	6.99588	16.5181	5.16975	10.2426	8.55172	20.8716	6.51852	8.69565	15.8242	6.80851	4.22135	5.03217	12.5796	1.72414	6.0073	8.2618	4.20168	4.84819	26.9493	7.02937	16.1117	27.9245	11.2676	17.3469	38.3648	9.28571	14.8936	22.7273	17.1429	12.848	23.2931	51.7241	29.3279	9.92366	19.1729	10.8871	3.43888	3.58209	9.09091	12.6866	11.1111	5.22388	9.62567	13.1387	12.5	57.4468	39.3805
LSM5	30.7002	41.2698	19.4444	60.5401	20.3704	29.3127	28.1379	59.1743	30.2222	31.8841	43.5165	25.1064	13.787	15.0046	31.5287	12.931	23.5646	39.9142	25.8824	24.7307	69.2657	27.0583	48.5499	68.6792	52.8169	39.7959	84.9057	28.2143	49.4681	63.6364	45.7143	37.045	72.6144	75.8621	69.4501	55.7252	65.4135	34.6774	19.5848	20.8955	81.8182	41.6667	24.1546	17.2886	55.0802	72.2628	20	91.4894	96.0177
LSR	3.2316	6.78211	48.4568	55.2963	2.00617	33.1536	5.10345	63.0734	8.22222	13.2246	24.1758	14.0426	18.1437	34.1452	51.4331	6.89655	9.45901	10.8369	11.5126	6.66014	53.5958	0.577756	59.9356	66.4151	0	8.16327	88.0503	2.85714	2.12766	68.1818	0	3.21199	1.97502	65.5172	76.1711	3.05344	4.13534	2.82258	1.32103	8.0597	45.4545	1.74129	3.86473	3.79353	49.1979	2.18978	30	87.234	1.76991
LYZ	43.6266	36.075	28.7037	49.6329	33.8735	27.0889	27.7241	41.2844	31.1852	20.471	35.6044	38.2979	17.5213	21.3465	30.2548	11.6379	21.0753	26.073	24.6218	24.5348	55.564	99.9519	44.898	50.9434	100	35.7143	83.0189	80.3571	100	31.8182	74.2857	25.9101	99.7217	89.6552	79.2261	97.7099	98.8722	41.9355	25.8754	19.403	36.3636	96.1443	100	31.0945	59.893	35.7664	40	70.2128	100
MAD2L1	1.0772	1.7316	0.514403	1.2323	0.385802	0.673854	1.65517	1.14679	1.40741	1.26812	1.0989	1.70213	0.460019	0.551471	1.27389	1.07759	4.71291	4.07725	2.68908	3.33007	8.32702	0.0481464	1.07411	5.28302	1.40845	1.02041	19.4969	0.357143	0	0	0	0.856531	4.17402	13.7931	2.24033	4.58015	4.13534	1.6129	1.38394	3.28358	0	0.995025	0.483092	1.1194	3.20856	4.37956	2.5	78.7234	85.8407
MAD2L1BP	11.3106	9.09091	10.9053	13.8962	4.93827	10.0404	4	19.7248	12.7407	7.42754	9.89011	6.38298	5.03315	7.42188	14.8089	2.15517	2.98706	3.11159	2.26891	2.88932	17.0326	2.5999	10.7411	24.1509	9.15493	12.2449	35.8491	3.57143	3.7234	36.3636	20	8.99358	27.6775	41.3793	22.1996	12.9771	7.14286	9.27419	3.43888	2.38806	18.1818	5.84577	3.86473	7.52488	8.55615	7.29927	35	46.8085	38.9381
MAGOH	32.4955	37.3737	26.749	55.3225	17.0525	38.6792	26.8966	59.1743	29.7778	42.7536	49.2308	42.1277	23.7045	27.9871	53.1847	13.1466	30.468	27.897	27.1429	28.5015	63.3611	25.4213	48.7648	59.6226	47.8873	38.7755	76.1006	26.7857	41.4894	77.2727	71.4286	44.5396	72.0782	72.4138	63.9511	56.4885	59.7744	28.2258	23.2544	24.7761	54.5455	45.8955	42.029	23.8806	35.8289	48.9051	27.5	76.5957	90.2655
MAPKAPK3	5.20646	9.37951	9.36214	21.1589	2.70062	3.2345	4.55172	23.1651	17.1852	16.3043	5.49451	1.70213	1.09593	1.7693	3.02548	1.07759	11.8487	7.83262	5.88235	8.2762	10.2195	25.5657	14.5005	21.8868	40.8451	18.3673	27.044	13.2143	57.4468	27.2727	5.71429	2.14133	60.7642	13.7931	20.3666	38.1679	45.8647	7.25806	8.11491	11.6418	27.2727	68.9055	33.3333	4.60199	13.9037	40.146	25	48.9362	76.1062
MARS2	1.97487	1.1544	0.617284	1.88778	0.385802	1.28032	0.689655	4.58716	0.518519	0.181159	2.63736	1.2766	0.500609	0.344669	0.955414	0	0.962496	0.643777	0.840336	0.734574	3.10371	0.481464	3.65199	1.88679	1.40845	0	4.40252	0.357143	1.06383	0	5.71429	2.56959	2.44333	10.3448	4.07332	0.763359	1.8797	0	0.608094	1.19403	0	0.621891	0.483092	0.559701	1.06952	0.729927	0	4.25532	3.09735
MCM10	0	0.4329	0	0.104877	0	0.202156	0	0	0.0740741	0	0	0	0.10824	0.0919118	0.477707	0.215517	0.0995685	0	0	0.0489716	0.1514	0	0.214823	1.13208	0	0	5.03145	0	0	0	0	0	0.196824	0	0	0.763359	0.37594	0	0.0629063	0	0	0	0	0	0	0	0	27.6596	26.9912
MCM2	1.79533	1.5873	0.411523	1.10121	0.925926	1.34771	2.34483	3.21101	2.2963	1.99275	1.31868	0.851064	0.581789	1.07996	2.07006	0.646552	0.829738	0.965665	1.17647	0.832517	4.76911	0.0481464	3.00752	5.66038	1.40845	4.08163	6.91824	1.07143	1.06383	0	0	0.856531	3.42745	6.89655	2.64766	5.34351	3.7594	0.403226	0.922625	0.895522	0	0.621891	0.483092	1.05721	3.74332	2.91971	5	51.0638	40.2655
MCM4	3.59066	3.6075	0.411523	1.59937	1.77469	1.48248	1.10345	5.04587	1.11111	0.724638	1.75824	2.97872	0.784738	0.988051	2.07006	0	1.95818	0.965665	0.756303	1.3712	13.2475	0.52961	3.65199	10.9434	3.52113	1.02041	22.6415	3.92857	1.59574	9.09091	8.57143	0.214133	8.17836	6.89655	7.73931	2.29008	7.14286	1.20968	0.859719	0.597015	9.09091	1.74129	0	1.24378	1.60428	1.45985	2.5	55.3191	44.2478
MDH2	42.3698	52.0924	36.1111	65.3644	25.3858	35.6469	33.6552	70.1835	28.5926	28.442	44.8352	31.9149	18.8743	29.2969	48.8854	11.8534	38.6326	39.5923	31.4286	34.1822	65.8592	31.584	50.6982	72.4528	44.3662	53.0612	92.4528	26.0714	54.7872	95.4545	45.7143	56.1028	79.9986	68.9655	80.6517	64.1221	74.812	45.1613	30.5724	40.597	63.6364	60.199	28.0193	29.9129	54.0107	60.5839	27.5	95.7447	90.2655
MEIOB	0	0	0	0.0786576	0.0771605	0	0	0	0	0	0	0	0.01353	0	0	0	0	0.107296	0	0	0	0	0	0	0	0	1.25786	0	0	0	0	0	0.0203611	0	0	0	0	0	0	0	0	0	0	0	0	0	0	2.12766	3.09735
MELK	0.179533	0	0.102881	0.235973	0	0	0	0.229358	0.148148	0.181159	0	0	0.0541199	0.0459559	0.318471	0.431034	0.232327	0	0.0840336	0.0489716	0.227101	0.0481464	0.214823	1.50943	0	0	9.43396	0.714286	0.531915	0	0	0.214133	0.807656	0	0.203666	2.29008	2.25564	0	0.104844	0	0	0.124378	0	0.0621891	0.534759	0	0	55.3191	61.0619
METAP1	5.74506	12.1212	7.71605	11.5102	3.24074	7.34501	5.93103	20.4128	4.96296	5.61594	10.3297	4.68085	3.28778	3.44669	7.00637	1.2931	7.83272	6.65236	7.89916	5.97453	21.4232	5.34425	13.319	27.1698	6.33803	10.2041	35.2201	5.71429	10.6383	18.1818	8.57143	10.0642	15.583	20.6897	14.664	6.87023	14.2857	3.22581	6.039	5.07463	0	9.32836	5.7971	3.91791	6.41711	8.75912	10	65.9574	22.5664
MKI67	0	0.2886	0	0.550603	0	0.0673854	0.137931	0	0.148148	0.181159	0.21978	0	0.17589	0.0459559	0.477707	0.215517	0.531032	0.107296	0.252101	0.342801	0.1514	0	0.214823	2.26415	0	0	5.03145	1.07143	0.531915	0	0	0	0.407221	3.44828	0	2.29008	3.7594	0	0.419375	0.298507	0	0	0	0	1.06952	0.729927	0	82.9787	77.4336
MLST8	6.82226	9.95671	6.99588	19.9004	6.48148	6.60377	7.17241	16.7431	4.14815	4.71014	13.4066	6.80851	3.78839	5.74449	8.9172	1.50862	4.7461	6.65236	5.04202	4.35847	17.2597	5.82571	12.5671	29.8113	10.5634	16.3265	44.0252	5	10.6383	36.3636	2.85714	9.42184	26.7273	41.3793	27.2912	12.2137	14.2857	12.0968	5.0325	3.58209	18.1818	12.8109	3.38164	5.53483	17.1123	6.56934	12.5	61.7021	42.4779
MMP12	0	0	0	0.0786576	0	0	0	0.688073	0	0	0	0	0	0	0	0	0.0331895	0	0	0	0.1514	0.144439	2.36305	1.13208	0	0	0	0.357143	0	0	0	0	0.115379	0	0	3.81679	4.13534	0	0	0	0	0.124378	0	0	0	0	2.5	0	0
MMP15	0.5386	0.721501	5.8642	13.1358	0.154321	2.89757	0	3.66972	0.37037	0	7.47253	1.70213	3.68015	2.66544	6.84713	1.2931	0.497843	0.107296	0.0840336	0.244858	5.22332	0	10.956	14.717	0	3.06122	30.8176	0	0	13.6364	5.71429	2.78373	1.81892	20.6897	16.9043	0.763359	0	2.01613	0	0	9.09091	0	0	5.53483	0	2.91971	2.5	19.1489	5.30973
MND1	0	0.865801	0	0.288411	0	0.134771	0.275862	1.37615	0.222222	0	0	0	0.0676498	0.0229779	0.636943	0.215517	0.132758	0.214592	0	0.195886	0.681302	0	0.429646	2.64151	0	1.02041	6.91824	0	0	0	0	0	0.481879	6.89655	1.62933	3.05344	1.8797	0	0.083875	0	0	0	0	0.0621891	0.534759	0.729927	0	65.9574	65.0442
MPDU1	15.0808	6.92641	16.9753	38.8831	11.4969	15.4987	6.75862	34.8624	5.48148	7.24638	21.3187	14.4681	11.2975	15.4871	26.2739	5.17241	6.6379	4.82833	5.12605	6.46425	31.1885	7.9923	28.3566	40.7547	16.1972	6.12245	71.6981	13.2143	18.617	68.1818	14.2857	23.5546	44.0681	48.2759	54.9898	32.0611	33.0827	18.9516	5.68253	4.47761	27.2727	23.2587	17.3913	10.7587	17.6471	18.9781	12.5	70.2128	57.0796
MRPL12	17.9533	24.8196	15.535	41.1117	10.108	21.9677	10.4828	46.789	9.25926	4.8913	25.4945	17.8723	9.24097	10.9605	18.7898	7.11207	8.8616	8.15451	9.66387	9.99021	55.1098	13.9624	36.1976	56.6038	22.5352	13.2653	80.5031	16.4286	36.1702	63.6364	25.7143	31.0493	54.7645	68.9655	65.3768	29.0076	39.0977	17.3387	8.97463	8.95522	18.1818	26.1194	13.5266	13.495	26.738	25.5474	17.5	87.234	74.3363
MRPL15	17.9533	16.7388	17.6955	19.9528	10.9568	17.1159	9.65517	31.8807	14.4444	6.7029	25.0549	8.51064	5.89907	8.80055	16.0828	3.44828	9.06074	7.83262	6.63866	8.2762	29.8259	11.9884	18.4748	46.4151	21.831	25.5102	63.522	13.5714	25	72.7273	31.4286	30.1927	58.1648	65.5172	39.9185	32.0611	34.5865	20.5645	5.26316	8.95522	36.3636	24.7512	13.5266	11.9403	21.3904	16.7883	17.5	76.5957	73.4513
MRPL3	29.4434	28.4271	16.358	40.2202	13.966	21.6981	13.2414	50.4587	14.7407	17.9348	24.1758	16.5957	9.24097	8.93842	21.9745	4.9569	17.2917	18.8841	13.7815	12.4388	34.1408	14.6846	34.0494	53.5849	28.169	19.3878	79.2453	20	40.4255	63.6364	45.7143	27.6231	50.8348	51.7241	67.0061	35.1145	42.1053	21.7742	8.97463	15.5224	63.6364	24.8756	12.5604	15.6716	29.4118	23.3577	20	80.8511	73.0088
MRPL37	14.0036	13.8528	11.214	21.3162	7.87037	13.6792	8.82759	26.1468	10.8148	6.15942	15.6044	8.51064	4.8302	7.23805	14.4904	3.01724	8.46333	9.22747	5.88235	6.41528	28.9175	10.2552	18.1525	42.6415	19.0141	15.3061	66.0377	6.42857	13.2979	45.4545	22.8571	24.8394	42.8397	48.2759	43.7882	26.7176	27.8195	12.9032	6.87775	6.26866	27.2727	16.1692	7.24638	7.9602	22.4599	19.708	17.5	85.1064	74.3363
MRPL39	14.1831	12.1212	11.3169	16.3346	7.40741	16.0377	5.7931	21.3303	8.81481	6.15942	19.5604	12.3404	9.37627	12.6838	21.0191	4.9569	6.07368	8.3691	4.45378	5.3379	27.9334	3.46654	12.0301	26.4151	4.92958	11.2245	50.9434	7.14286	3.19149	36.3636	14.2857	14.561	28.8245	24.1379	25.4582	12.9771	16.5414	11.6935	3.39694	5.67164	36.3636	8.08458	4.34783	8.14677	17.1123	13.8686	17.5	68.0851	50.4425
MRPL47	25.4937	26.5512	24.4856	39.3288	15.5093	26.8868	12	40.8257	18.2963	26.087	29.8901	25.1064	14.5988	20.1057	40.2866	9.91379	17.0262	13.1974	15.2101	16.0627	52.0061	15.3587	32.0086	43.7736	31.6901	29.5918	77.3585	18.2143	31.383	54.5455	45.7143	34.0471	62.3999	75.8621	52.7495	41.9847	45.1128	29.4355	13.2732	12.8358	18.1818	29.9751	30.9179	17.7239	34.2246	28.4672	22.5	85.1064	80.0885
MRPS16	15.9785	21.9336	14.1975	35.8941	12.1142	18.8679	15.7241	34.633	20.5185	15.2174	25.2747	12.766	9.86335	12.1553	26.2739	4.52586	13.4749	13.1974	12.2689	13.2223	50.4164	16.5623	25.7787	48.3019	21.1268	24.4898	77.3585	15	29.7872	40.9091	14.2857	24.197	67.4562	65.5172	64.9695	32.8244	39.4737	16.9355	10.5053	9.25373	45.4545	27.1144	12.0773	12.0025	39.0374	27.7372	25	82.9787	86.7257
MRPS22	17.5943	16.7388	11.3169	19.6906	10.108	19.0701	6.2069	25.9174	13.7037	11.413	22.8571	16.5957	9.53863	13.0515	24.2038	4.9569	8.26419	6.33047	5.12605	6.95397	26.1166	8.6182	14.0709	36.2264	14.0845	15.3061	57.8616	9.28571	13.2979	50	14.2857	24.197	43.9324	31.0345	32.9939	13.7405	23.6842	15.3226	5.89222	6.56716	36.3636	20.398	6.76329	9.51493	14.9733	16.0584	10	72.3404	57.0796
MRPS33	15.6194	13.5642	12.8601	47.0372	8.33333	12.1968	12	33.945	12.4444	12.6812	24.1758	10.6383	4.84373	6.25	15.1274	3.66379	14.2383	22.5322	14.1176	12.4878	52.3089	13.6736	33.2975	57.7358	23.9437	22.449	81.761	13.9286	28.7234	63.6364	25.7143	19.4861	53.8482	68.9655	59.0631	32.0611	38.3459	12.0968	9.26819	9.25373	45.4545	20.2736	10.628	7.58706	50.2674	40.8759	25	87.234	74.7788
MRPS35	19.2101	25.1082	17.7984	34.085	9.9537	16.8464	13.2414	33.4862	10.5185	10.5072	25.7143	12.3404	7.59031	9.5818	22.293	4.31034	10.3883	12.6609	9.41176	9.99021	39.2127	11.2662	23.4157	42.2642	19.7183	20.4082	67.9245	16.0714	24.4681	68.1818	22.8571	22.2698	59.0743	68.9655	43.7882	25.9542	30.0752	22.1774	8.3246	9.55224	27.2727	37.3134	10.628	13.6194	18.1818	19.708	15	80.8511	70.7965
MTCH2	20.2873	19.9134	20.2675	35.8416	11.5741	14.4205	9.10345	33.4862	14.1481	15.2174	20.8791	11.0638	7.34677	12.2932	25	3.66379	12.4129	8.2618	10	11.5573	43.9061	20.8474	24.4898	47.5472	32.3944	25.5102	80.5031	19.6429	33.5106	72.7273	11.4286	32.334	68.6507	62.069	52.3422	42.7481	48.8722	16.9355	9.60369	10.7463	54.5455	29.2289	16.9082	12.3134	23.5294	31.3869	20	82.9787	87.6106
MUCL1	0	0	0	0.131096	0	0	0	1.14679	0	0	0	0	0.0270599	0.0229779	0	0	0	0	0.0840336	0	6.58592	0.288878	1.28894	1.88679	1.40845	0	4.40252	0	0	0	0	0	0.149315	0	34.2159	0	0.37594	0	0.0419375	0	9.09091	0	0.483092	0.0621891	0.534759	0	2.5	2.12766	0
MYBL2	0	0	0	0.157315	0	0	0.689655	0.229358	0.148148	0.181159	0.21978	0	0.01353	0	0.159236	0	0.066379	0	0.0840336	0.0979432	0.1514	0	0.429646	0	0	0	2.51572	0	0	0	0	0	0.13574	0	0.203666	1.52672	2.25564	0	0.0209688	0	0	0	0	0	10.6952	57.6642	2.5	36.1702	48.6726
MYCN	0	0	0	0	0	0	0	0	0.0740741	0	0.43956	0	0.0270599	0.0229779	0	0	0	0	0	0	0	0	0.214823	0	0	0	0	0	0	0	0	1.07066	0	0	0	0	0	0	0	0	0	0	0	0	0	0	0	0	0
NARS2	6.4632	2.886	3.29218	23.4662	2.31481	3.09973	3.17241	10.5505	3.18519	3.44203	6.15385	4.68085	1.15005	1.42463	4.14013	0.215517	2.88749	3.43348	2.43697	2.49755	11.8849	1.54068	7.08915	12.8302	8.4507	2.04082	20.1258	3.92857	4.25532	22.7273	0	4.71092	10.771	13.7931	13.442	3.81679	7.14286	6.04839	2.07591	1.79104	18.1818	3.60697	1.44928	2.301	9.62567	6.56934	2.5	36.1702	15.4867
NCAPG	0	0	0	0.183534	0	0.0673854	0.137931	0	0.222222	0.362319	0.21978	0	0.0541199	0.0459559	0.477707	0	0.298706	0	0.168067	0	0.0757002	0	0.214823	0.377358	0	0	3.14465	0	0	0	0	0	0.400434	3.44828	0	3.05344	1.12782	0	0.083875	0.298507	0	0	0	0	0.534759	0	0	40.4255	58.4071
NCAPH	0	0.4329	0	0.131096	0.0771605	0.134771	0	0.458716	0	0.724638	0.21978	0.425532	0.0541199	0.0689338	0.796178	0	2.09094	0.214592	0.92437	1.07738	0	0.0481464	0	1.13208	0.704225	0	4.40252	0.714286	0	0	2.85714	0.214133	0.190037	0	0.407332	1.52672	1.50376	0	0.146781	1.19403	0	0	0	0.186567	0.534759	0	0	55.3191	47.7876
NDC1	1.6158	2.1645	2.05761	2.85789	1.46605	2.69542	1.65517	3.89908	1.92593	1.44928	4.61538	3.82979	0.852388	0.758272	3.34395	0	1.65948	2.25322	1.51261	1.27326	6.66162	1.63698	3.7594	7.92453	3.52113	1.02041	23.2704	1.78571	4.78723	9.09091	2.85714	2.35546	9.61721	6.89655	6.51731	5.34351	5.6391	0.806452	1.06941	0.597015	9.09091	3.9801	0	1.05721	4.27807	4.37956	2.5	31.9149	38.9381
NDUFA7	21.7235	34.4877	37.963	72.4961	9.72222	30.4582	25.3793	51.3761	20.5185	23.7319	38.2418	20	19.1043	25.2528	50.3185	16.5948	23.9296	22.5322	21.8487	19.3928	81.3777	23.9287	56.4984	64.9057	31.6901	28.5714	85.5346	15.7143	51.0638	81.8182	20	34.2612	79.9443	82.7586	76.1711	46.5649	57.1429	23.3871	18.2218	17.3134	63.6364	47.1393	23.6715	22.8234	47.0588	64.9635	37.5	85.1064	85.8407
NDUFV2	46.4991	56.5657	54.1152	85.1862	29.8611	46.2938	30.4828	80.5046	46.963	50.7246	58.022	34.4681	29.7524	38.3732	63.3758	22.8448	37.1391	35.9442	28.9916	29.285	86.4497	31.8247	68.8507	77.7358	66.1972	58.1633	94.3396	47.5	59.5745	95.4545	54.2857	58.6724	91.5298	72.4138	95.5193	90.0763	82.3308	54.0323	22.4366	28.6567	100	56.4677	65.2174	33.209	65.2406	65.6934	35	91.4894	94.2478
NEFH	0	0	0	0.104877	0	0.0673854	0	0	0.0740741	0	0.879121	0	0	0.0689338	0	0	0.232327	0.214592	0.336134	0.342801	0.1514	0.385171	0	0	0	0	0	1.42857	2.12766	0	0	0	4.18081	0	0.407332	0.763359	1.12782	0	0.0629063	0	9.09091	2.98507	0	0	0	0	0	2.12766	8.40708
NEK2	0	0	0	0.262192	0	0.0673854	0.137931	0.229358	0.148148	0	0.21978	0	0	0	0.159236	0	0.0995685	0	0	0.783546	5.07192	0	0	1.50943	0	0	7.54717	0	0	0	0	0	0.0882313	3.44828	0	0	0.37594	0	0.104844	0	0	0	0	0	0	0	2.5	51.0638	38.4956
NIPAL1	0	0	0.720165	1.54693	0	0	0	5.73394	0	0	0	0	0.01353	0.0229779	0	0	0	0	0	0	0.529902	0	1.07411	2.26415	0	1.02041	4.40252	0	0	4.54545	0	0.856531	0.0950183	3.44828	3.66599	0	0	0.403226	0	0	9.09091	0	0	0.124378	0.534759	0	0	6.38298	0
NLN	1.25673	1.0101	4.32099	2.56948	1.23457	1.75202	1.24138	10.0917	2	1.26812	4.3956	2.12766	0.0947098	0.0689338	0.477707	0	0.199137	0.107296	0.168067	0.146915	3.02801	2.50361	4.40387	8.67925	7.04225	3.06122	12.5786	7.14286	6.91489	13.6364	2.85714	4.06852	9.1014	17.2414	7.33198	2.29008	3.7594	2.41935	0.0419375	0.597015	0	5.59701	1.44928	0.435323	1.06952	0	2.5	17.0213	5.75221
NNAT	2.1544	0	1.02881	0.104877	0.308642	0.0673854	0	0	0	0	0	0	0	0.0229779	0	0	0.0331895	0	0	0	0.832702	0	0.322234	0.754717	0	0	0	0	0.531915	0	0	0.214133	0.651554	3.44828	0	0	0	0.403226	0.0209688	0	45.4545	0	0	0.124378	0	0.729927	0	0	13.7168
NOL11	14.7217	10.3896	8.12757	13.7126	7.79321	11.9946	6.06897	17.8899	8.14815	7.6087	20	13.1915	6.53497	7.1921	15.7643	2.37069	7.79954	10.0858	6.38655	6.46425	20.2877	3.65912	11.6004	20.7547	7.04225	5.10204	30.8176	8.21429	5.31915	36.3636	28.5714	18.4154	19.2616	27.5862	19.9593	10.687	13.5338	11.6935	5.26316	6.56716	27.2727	7.58706	4.34783	6.90299	7.48663	13.1387	15	44.6809	31.4159
NPM1	88.1508	85.57	60.0823	95.7001	63.3488	70.283	92.4138	96.3303	84.4444	88.4058	87.9121	71.0638	38.141	40.8318	67.6752	35.5603	81.9117	96.4592	85.2941	80.6072	84.86	68.2234	90.87	92.4528	84.507	81.6327	93.7107	71.4286	79.2553	95.4545	94.2857	85.6531	92.0863	96.5517	95.112	96.1832	98.1203	86.2903	67.9597	74.3284	100	81.7164	62.8019	51.1194	88.2353	94.8905	42.5	100	99.115
NUF2	0	0	0.102881	0.288411	0.231481	0.0673854	0.137931	0	0.592593	0.724638	0.21978	0	0.12177	0.0459559	0.318471	0	0.464653	0.643777	0.588235	0.881489	0.1514	0.192585	0	1.50943	0	0	5.66038	0	0	4.54545	0	0	0.997692	3.44828	0	0	1.8797	0	0.817782	0.597015	0	0.124378	0	0.186567	1.06952	0.729927	0	70.2128	67.6991
NUP93	6.4632	7.93651	3.80658	11.8511	2.62346	10.0404	5.7931	13.5321	6.66667	6.15942	14.2857	11.0638	3.68015	5.90533	10.3503	1.72414	5.01162	5.25751	4.95798	5.19099	17.0326	5.97015	10.5263	23.7736	10.5634	19.3878	45.9119	8.57143	12.766	27.2727	11.4286	10.9208	31.295	17.2414	18.3299	17.5573	26.3158	6.85484	4.42441	7.46269	36.3636	16.6667	7.72947	4.5398	5.88235	12.4088	7.5	51.0638	50.4425
NUSAP1	0.359066	0.4329	0.411523	1.04877	0.154321	0.404313	0.689655	2.29358	0.592593	0.724638	0.43956	0	0.419429	0.183824	1.27389	0.215517	1.92499	0.643777	0.588235	0.93046	0.605602	0.818488	0.859291	3.01887	0.704225	0	6.91824	0.714286	1.06383	0	0	0.428266	4.69662	3.44828	0.814664	4.58015	6.39098	0	0.272594	2.08955	0	1.24378	0	0.124378	2.13904	2.91971	2.5	82.9787	88.0531
NXT2	2.87253	1.8759	3.08642	16.5443	1.54321	2.22372	3.72414	15.1376	2	4.16667	3.07692	1.2766	1.25829	2.27482	5.09554	0.646552	2.58878	2.25322	2.18487	3.37904	11.5821	2.35917	12.782	16.9811	7.74648	1.02041	25.1572	2.14286	3.7234	4.54545	11.4286	3.85439	15.6169	3.44828	23.6253	14.5038	9.3985	2.01613	4.67603	2.38806	9.09091	4.47761	2.41546	1.1194	8.02139	12.4088	12.5	29.7872	25.2212
OIP5	0.179533	0.4329	0.102881	0.262192	0.0771605	0.134771	0.413793	0.458716	0.148148	0.181159	0.21978	0	0.14883	0.206801	0.318471	0	0.132758	0.214592	0.0840336	0.0979432	0.302801	0.144439	0.214823	1.13208	0	1.02041	5.03145	1.78571	0	4.54545	0	0	1.15379	3.44828	0	0.763359	0.75188	0.403226	0.314531	0	0	0	0	0.0621891	1.06952	1.45985	0	48.9362	47.3451
ORC1	0.179533	0	0	0.131096	0.0771605	0.0673854	0	0.229358	0.0740741	0.181159	0.21978	0	0.0811798	0.0689338	0.159236	0.215517	0.199137	0.107296	0.168067	0.146915	0.1514	0	0.214823	0.754717	0	0	2.51572	0	0.531915	0	0	0.642398	0.739786	0	0.407332	0	1.12782	0	0.293563	0	0	0	0	0	0	0.729927	0	19.1489	19.0265
ORC6	0.359066	0.721501	0.720165	0.576822	0.308642	0.404313	0.689655	0.917431	0.37037	0.362319	0.43956	0	0.365309	0.390625	2.07006	0	0.431464	0.321888	0.336134	0.538688	1.2112	0.240732	0.75188	3.01887	0.704225	0	13.8365	2.14286	1.59574	4.54545	2.85714	0.214133	3.14918	3.44828	1.42566	1.52672	2.63158	0	0.272594	0.298507	0	0.621891	0	0.248756	1.06952	0.729927	0	53.1915	52.2124
ORM1	0	0.1443	0.102881	20.6345	0.0771605	0.134771	0.137931	0.688073	0	0	0	0	0	0.0229779	0.318471	0	0	0	0	0	0.378501	0.962927	1.61117	0.377358	0	0	0.628931	0	0	4.54545	0	0	0.156102	0	1.42566	1.52672	0	0	0.0419375	0	0	0	0	0.0621891	0.534759	0.729927	0	0	0.442478
ORM2	0	0	0	10.2255	0	0	0	0	0	0	0	0	0.01353	0	0.159236	0	0	0	0	0	0.0757002	0.144439	0.429646	0	0	0	0.628931	0	0	0	0	0	0.0271481	0	0.610998	0	0	0	0.0209688	0	0	0	0	0	0	0	0	0	0
PAFAH1B3	1.97487	2.4531	7.40741	14.6827	1.77469	7.74933	6.34483	21.1009	10.8889	15.2174	21.3187	5.53191	2.54363	4.6875	7.80255	0.646552	9.79091	7.72532	5.21008	5.82762	31.2642	7.12566	19.6563	45.6604	6.33803	4.08163	68.5535	4.28571	12.766	45.4545	2.85714	6.42398	23.6935	48.2759	35.4379	11.4504	26.3158	6.85484	2.70497	9.85075	45.4545	5.72139	2.89855	0.870647	9.62567	15.3285	15	87.234	69.0265
PARP1	17.7738	17.7489	19.856	37.2575	11.7284	21.5633	39.7241	52.2936	33.8519	38.7681	28.1319	19.1489	10.9593	15.8318	31.2102	7.97414	29.5387	28.3262	25.042	22.9677	44.8145	8.95522	31.2567	53.5849	19.0141	25.5102	72.956	22.1429	22.8723	63.6364	14.2857	34.9036	38.72	41.3793	54.3788	32.0611	44.3609	18.5484	17.0686	22.3881	72.7273	22.3881	7.72947	10.7587	57.754	35.0365	17.5	85.1064	77.4336
PBDC1	21.3645	19.4805	15.0206	26.8747	11.034	16.5094	10.7586	36.6972	17.4815	13.7681	21.5385	14.8936	9.59275	8.57077	22.4522	3.87931	13.3754	10.6223	13.5294	14.4466	37.7744	8.47376	22.0193	33.5849	28.169	16.3265	64.7799	14.6429	25	63.6364	25.7143	23.5546	67.049	68.9655	45.4175	32.0611	28.1955	16.5323	11.4699	16.4179	36.3636	24.1294	13.0435	10.2612	13.369	19.708	22.5	70.2128	79.646
PBK	0.179533	0	0.411523	0.209754	0	0.0673854	0	0.229358	0.148148	0.362319	0	0	0.14883	0.0689338	0.477707	0.431034	0.066379	0	0	0	0.1514	0.0481464	0.214823	1.88679	0	0	3.77358	0	0	0	2.85714	0	0.0950183	3.44828	0	0	0.37594	0	0.0209688	0	0	0.124378	0	0.124378	0.534759	0	0	87.234	53.9823
PCK2	4.66786	4.1847	4.42387	25.1966	2.62346	3.16712	6.06897	8.48624	0.666667	0	2.41758	3.82979	1.7589	2.78033	5.73248	1.07759	3.65085	3.11159	2.52101	2.05681	6.28312	3.75542	9.55961	14.717	4.22535	3.06122	25.1572	5.71429	12.766	18.1818	5.71429	7.28051	40.5389	10.3448	15.4786	9.92366	16.5414	2.41935	1.44684	2.38806	9.09091	11.4428	1.93237	1.99005	12.2995	1.45985	15	48.9362	57.5221
PCLO	0	0.2886	4.32099	7.81332	0.0771605	0	0	5.9633	0	0	0.879121	0	0.01353	0	0	0	0	0.107296	0	0	10.598	0	5.04834	13.2075	0	0	21.3836	0	0	18.1818	0	4.92505	0.0339351	6.89655	9.16497	0	0	0.403226	0.0209688	0	54.5455	0	0	0	1.06952	0	2.5	19.1489	0
PCNA	16.8761	15.4401	12.037	22.6534	8.25617	16.1051	6.89655	28.8991	7.48148	6.15942	23.0769	14.4681	9.90394	15.9237	27.0701	4.74138	11.2512	7.40343	7.73109	7.88443	30.4315	4.76649	20.0859	45.6604	7.04225	24.4898	62.8931	11.7857	9.57447	36.3636	17.1429	20.3426	42.7786	34.4828	34.0122	17.5573	22.9323	17.3387	8.17782	6.86567	36.3636	11.5672	2.41546	9.32836	14.4385	12.4088	15	82.9787	82.7434
PDIK1L	1.43627	2.0202	1.95473	3.09386	1.15741	1.88679	0.413793	2.75229	2.96296	3.07971	0.879121	0.851064	0.987688	1.21783	3.02548	0.215517	1.46034	1.71674	1.0084	1.27326	6.51022	1.25181	2.36305	5.28302	0.704225	2.04082	15.7233	2.5	0.531915	4.54545	0	1.71306	6.35944	0	7.53564	2.29008	3.38346	2.01613	0.817782	1.49254	0	1.61692	0	0.808458	4.81283	0	0	19.1489	7.9646
PDZK1IP1	0.359066	0.721501	55.144	59.334	1.85185	1.61725	0.551724	27.0642	0.740741	0.362319	0.43956	0	0.730618	1.5625	2.70701	0.646552	0.298706	0.107296	0.420168	0.489716	31.2642	0.577756	28.6788	41.5094	0.704225	1.02041	79.2453	0.357143	0.531915	0	0	0.856531	1.47278	51.7241	87.5764	0	0.75188	0.806452	0.419375	0.597015	0	0.497512	0.483092	0.124378	0.534759	0	60	53.1915	1.32743
PEG10	1.97487	3.6075	23.5597	15.8626	1.08025	0.202156	2.06897	13.3028	0	0	0.21978	0.425532	0.0541199	0	0.477707	0.215517	0.066379	0	0.252101	0.0979432	7.34292	0.0481464	28.464	12.4528	0	3.06122	8.80503	0.357143	0	4.54545	28.5714	1.92719	0.291842	17.2414	18.3299	0	0	2.41935	0.104844	0.298507	63.6364	0	0	4.91294	0	0	5	27.6596	0
PEX3	11.1311	8.22511	4.62963	11.0907	7.17593	6.469	3.44828	13.7615	5.40741	9.78261	10.5495	10.2128	3.66662	7.1921	12.4204	1.2931	4.54696	4.93562	3.27731	3.13418	16.8812	1.44439	9.23738	18.1132	2.11268	16.3265	27.044	3.21429	2.65957	18.1818	14.2857	9.85011	16.5332	20.6897	17.3116	3.81679	9.3985	8.46774	2.32753	2.38806	0	3.35821	0.483092	5.28607	10.1604	5.83942	10	34.0426	25.2212
PHB	36.4452	34.632	34.465	57.1841	18.5957	41.8464	21.1034	60.7798	26.8148	23.7319	45.7143	27.6596	21.4585	19.9219	42.6752	14.8707	19.6482	21.9957	24.6218	26.3957	54.6556	11.8922	43.5016	70.9434	30.9859	45.9184	89.9371	21.4286	31.383	95.4545	45.7143	51.1777	75.1866	68.9655	70.4684	38.1679	53.3835	37.0968	29.6918	23.2836	81.8182	30.4726	10.628	23.5075	42.7807	80.292	25	93.617	88.9381
PHGDH	32.8546	22.6551	0.411523	25.2491	9.79938	0.269542	1.24138	25.9174	0	0.724638	0.21978	0	0.0811798	0.0229779	0.318471	0	0.431464	1.93133	0.0840336	0.342801	20.7419	0.192585	5.80021	21.5094	0.704225	45.9184	27.673	0.357143	0	13.6364	51.4286	0	2.88448	82.7586	15.0713	1.52672	4.51128	19.3548	0.754875	0.597015	9.09091	0.248756	0.966184	3.4204	20.3209	0.729927	10	87.234	61.9469
PI3	0.359066	0.577201	0.823045	6.16151	0.154321	1.41509	0.275862	2.52294	1.18519	0.362319	0	0	0.690028	0.689338	3.02548	0.646552	0.066379	0	0.252101	0.146915	4.54201	0.0481464	5.37057	4.5283	0.704225	0	35.8491	0.357143	1.06383	4.54545	0	1.07066	1.79177	3.44828	69.0428	2.29008	0	0	0.3355	0.298507	0	0.497512	0	0.559701	0	0	2.5	4.25532	2.21239
PIGU	10.5925	6.92641	7.40741	9.98951	6.09568	4.98652	2.89655	17.4312	1.92593	1.81159	7.91209	5.95745	3.11189	4.18199	4.61783	0.431034	3.94955	3.54077	3.19328	2.59549	30.5829	1.15551	8.27068	26.0377	1.40845	6.12245	36.478	2.5	1.59574	22.7273	5.71429	11.7773	18.4675	17.2414	18.1263	3.81679	7.14286	7.25806	2.18075	2.68657	18.1818	3.23383	0.483092	7.02736	6.95187	5.83942	7.5	72.3404	44.6903
PKMYT1	0	0	0.102881	0.262192	0	0.134771	0.137931	0	0	0.181159	0	0	0.0947098	0.0459559	0.477707	0.215517	0.0331895	0.107296	0	0.0979432	0.227101	0.0481464	0.214823	0.754717	0	0	3.77358	0.357143	0	0	0	0	0.291842	0	0.407332	0.763359	1.8797	0	0.0419375	0	0	0.124378	0	0.124378	0	0	0	48.9362	52.2124
PLEK2	0.179533	0.1443	0.102881	3.90666	0	0	0	8.94495	0	0.181159	0	0	0.0405899	0.0919118	0.477707	0	0.298706	0.214592	0.0840336	0.0489716	1.1355	0.0481464	1.18153	12.0755	13.3803	0	24.5283	4.64286	0	36.3636	0	0	3.46817	0	8.14664	11.4504	29.6992	0	0.0419375	0	0	0	2.89855	0.248756	0	0	0	57.4468	23.8938
PLGRKT	13.6445	8.65801	10.9053	19.14	8.71914	15.7008	9.93103	19.2661	51.7037	33.8768	16.2637	6.80851	12.3529	9.32904	23.4076	9.26724	15.0348	13.1974	12.6891	11.7532	31.8698	6.40347	12.8894	30.566	26.0563	12.2449	53.4591	15	11.7021	31.8182	8.57143	16.9165	57.0042	65.5172	34.2159	47.3282	30.0752	15.3226	9.6666	11.9403	36.3636	9.45274	20.2899	7.77363	19.2513	21.1679	15	68.0851	80.0885
PLK1	0	0.4329	0.205761	0.34085	0.154321	0.336927	0.275862	0.229358	0.0740741	0.181159	0.21978	0	0.18942	0.11489	0.955414	0	0.199137	0	0	0.29383	0.529902	0.240732	0.322234	0.377358	0.704225	0	4.40252	0.714286	0.531915	0	2.85714	0.428266	0.624406	6.89655	0.814664	2.29008	0.75188	0	0.146781	0	9.09091	0.497512	0.483092	0.0621891	1.06952	0.729927	0	51.0638	50
PLK4	0.179533	0.2886	0.102881	0.262192	0	0.74124	0.137931	0.229358	0.222222	0	0.43956	0.425532	0.1353	0.137868	0.955414	0.215517	0.232327	0.214592	0.336134	0.29383	0.529902	0	0.322234	1.13208	0	0	9.43396	0.357143	0	0	0	0	1.20809	3.44828	0.610998	0	1.8797	0	0.230656	0.597015	0	0.497512	0	0.186567	1.06952	1.45985	2.5	36.1702	20.7965
PLRG1	17.5943	19.7691	13.8889	22.6796	11.6512	15.903	9.37931	30.9633	13.9259	14.6739	19.5604	13.1915	7.00852	12.1324	21.1783	3.44828	10.156	10.3004	9.7479	10.382	31.2642	7.60713	16.8636	36.9811	13.3803	27.551	62.8931	6.78571	11.1702	54.5455	22.8571	24.8394	37.6816	34.4828	35.4379	21.374	27.4436	16.9355	8.3246	9.25373	9.09091	15.1741	8.69565	12.0025	13.9037	20.438	25	72.3404	53.0973
POLE2	1.0772	0.2886	0	0.34085	0.308642	1.07817	0.137931	0.917431	0.222222	0.181159	1.53846	2.12766	0.460019	1.51654	2.70701	0	0.199137	0	0.168067	0.146915	0.1514	0.0481464	0.429646	0	0	0	6.28931	1.07143	0	0	2.85714	1.07066	0.75336	0	0.610998	0	0.37594	1.6129	0.125813	0	0	0.248756	0.483092	0.310945	0.534759	0	0	17.0213	18.5841
POLQ	0	0	0	0.0262192	0	0.0673854	0	0.229358	0.0740741	0	0	0	0.0405899	0	0	0	0.066379	0	0	0.0979432	1.4383	0	0	0.377358	0	0	1.25786	0.714286	0.531915	0	0	0	0.346138	0	0	0	0.75188	0	0.083875	0	0	0.124378	0	0	0.534759	0.729927	0	19.1489	23.0088
POMC	0.897666	1.7316	2.77778	3.17252	0.540123	2.15633	3.72414	2.06422	5.55556	5.07246	1.75824	1.2766	1.04181	1.72335	2.70701	0.431034	1.92499	3.21888	3.94958	5.19099	2.57381	3.51468	4.08163	7.92453	8.4507	3.06122	16.3522	6.07143	9.04255	9.09091	5.71429	2.56959	16.5128	3.44828	3.66599	9.16031	12.0301	0	7.12938	3.58209	36.3636	6.09453	6.76329	0.248756	11.7647	18.9781	2.5	21.2766	29.2035
PRC1	1.97487	2.0202	0.205761	0.681699	0.617284	1.54987	0.551724	0.917431	0.37037	0.362319	0.879121	2.12766	1.2177	1.51654	3.18471	1.07759	0.730169	0.321888	0.92437	0.391773	1.6654	0.288878	0.644468	2.64151	1.40845	0	9.43396	1.42857	0	0	2.85714	1.49893	1.02484	3.44828	1.83299	8.39695	6.01504	2.01613	0.440344	0	0	0.248756	0	1.92786	1.06952	1.45985	0	76.5957	76.1062
PRR11	0.897666	0.721501	0.205761	0.445726	0.540123	1.48248	0.827586	0.688073	0.444444	0.905797	1.75824	0.851064	0.892978	1.07996	3.02548	1.07759	0.929306	0.214592	0.504202	0.881489	5.45042	2.40732	0.644468	1.13208	0	1.02041	5.03145	3.92857	7.44681	0	0	0.642398	3.7668	6.89655	0.407332	1.52672	9.02256	0.403226	0.398406	0.597015	0	7.71144	0.966184	0.746269	2.13904	0	2.5	40.4255	56.6372
PTTG1	2.33393	1.8759	1.23457	36.6544	1.23457	1.61725	2.75862	12.6147	6.14815	5.25362	2.85714	1.2766	1.02828	1.42463	2.54777	0.862069	18.7189	3.54077	8.82353	10.2351	5.22332	1.01107	7.30397	23.0189	4.22535	0	27.044	4.64286	2.65957	9.09091	2.85714	1.71306	16.3567	17.2414	6.10998	16.7939	16.5414	2.01613	1.6775	15.8209	0	2.36318	1.93237	1.43035	6.95187	10.219	7.5	97.8723	82.3009
QRFPR	0	0.1443	0	0.0262192	0.0771605	0.202156	0	0	0	0	1.0989	0.851064	0.17589	0.275735	0.636943	0	0.0331895	0	0	0	0.0757002	0.0962927	0.107411	0	0	0	0.628931	0	0	0	0	0.856531	0.0678702	0	0	0	0	0	0.0419375	0	0	0	0.483092	0.0621891	0	0	0	0	0.442478
RAD51	0	0.1443	0.205761	0.550603	0.0771605	0.269542	0.413793	1.14679	0	0.362319	0.43956	0.425532	0.16236	0.0919118	0.477707	0.431034	0.365085	0	0.168067	0.391773	0.529902	0	0.75188	1.88679	0	1.02041	7.54717	0	0	0	0	0.428266	1.58138	3.44828	0.407332	2.29008	0.75188	0.403226	0.230656	0.597015	0	0	0	0	1.06952	1.45985	0	48.9362	54.8673
RAD51AP1	0.359066	0.577201	0.411523	0.760357	0.617284	0.808625	1.7931	0.229358	0.518519	0.905797	0.659341	0.425532	1.17711	0.505515	1.91083	0.215517	0.298706	0.107296	0.336134	0.29383	3.17941	0.192585	1.61117	1.88679	0.704225	0	8.80503	2.85714	2.65957	4.54545	0	0.856531	6.88204	6.89655	0.814664	3.81679	4.13534	0	0.587125	0	0	1.36816	0.483092	0.559701	0	6.56934	5	74.4681	83.6283
RAD54L	0	0	0	0.0524384	0	0.134771	0	0.458716	0.0740741	0	0.43956	0	0.0270599	0	0.318471	0	0	0	0.0840336	0.146915	0.1514	0.0481464	0.214823	0.754717	0	0	3.77358	0	0	0	0	0	0.149315	0	0.203666	0.763359	0	0	0.0419375	0	0	0	0	0	0	0	0	21.2766	20.7965
RRM2	0	0.1443	0.205761	1.31096	0.0771605	0.0673854	0.275862	0.458716	0.37037	0.543478	0	0	0.10824	0.0459559	0.477707	0.646552	0.199137	0	0	0.29383	4.46631	0.0962927	0.107411	1.88679	0.704225	0	9.43396	0.357143	0	0	0	0	0.407221	3.44828	0.407332	3.05344	1.50376	0	0.901657	0	0	0.248756	0	0.124378	0.534759	0.729927	7.5	65.9574	70.7965
SGPL1	5.386	4.7619	6.17284	6.63346	4.55247	3.30189	5.24138	17.4312	2.22222	9.05797	2.63736	2.12766	1.40712	1.86121	4.14013	1.2931	4.71291	2.36052	4.03361	4.94613	38.6071	6.30717	12.5671	29.0566	20.4225	9.18367	49.0566	10	11.1702	31.8182	2.85714	3.42612	18.8408	10.3448	24.6436	17.5573	16.5414	11.2903	3.79534	4.47761	18.1818	12.3134	18.3575	7.71144	2.6738	4.37956	12.5	55.3191	21.2389
SHCBP1	0	0	0.102881	0.183534	0.0771605	0.0673854	0.965517	0	0.296296	0.724638	0.21978	0.425532	0.0541199	0.0689338	0.477707	0.215517	0.132758	0.107296	0.168067	0	0.227101	0.288878	0.214823	0	0	0	4.40252	1.42857	0	0	0	0.214133	1.19452	3.44828	0.203666	2.29008	3.7594	0	0.0209688	0	0	0.373134	0	0	1.06952	0.729927	0	31.9149	64.6018
SHCBP1L	0.179533	0	0	0.0262192	0.0771605	0	0	0	0	0	0	0	0	0	0	0	0	0	0	0	0	0	0	0	0	0	0	0	0	0	0	0	0	0	0	0	0	0	0	0	0	0	0	0	0	0	0	2.12766	0.442478
SKA1	0	0.1443	0	0.183534	0.154321	0.0673854	0.137931	0	0.222222	0.181159	0.43956	0	0.1353	0.183824	0.477707	0.215517	0.066379	0.107296	0.252101	0.244858	0.1514	0	0.322234	0.377358	0	0	3.77358	0.714286	0	0	0	0.214133	0.285055	0	0.203666	0	0.37594	0.403226	0.146781	0.298507	0	0.124378	0	0.0621891	1.06952	0	0	25.5319	36.2832
SKA3	0.179533	0	0.205761	0.31463	0.154321	0.269542	0	0.917431	0.0740741	0.543478	0	0	0.21648	0.229779	0.796178	0	0.0331895	0	0.0840336	0.146915	0.908403	0.144439	0.322234	0.377358	0	0	3.77358	0.357143	0.531915	0	0	1.07066	0.631193	0	0.407332	0	1.12782	0	0.104844	0	0	0	0	0.124378	0.534759	0	0	38.2979	51.7699
SPAG5	1.0772	0.1443	0.102881	0.576822	0.385802	0.404313	0.275862	0.458716	0.888889	1.08696	1.0989	0	0.18942	0.413603	1.27389	0	0.298706	0.107296	0.336134	0.146915	4.84481	0.385171	0	0.754717	2.8169	1.02041	3.14465	0.357143	0	0	2.85714	0	0.916248	0	0.814664	0.763359	1.12782	0	0.104844	0	0	0.248756	0.966184	0.248756	0.534759	1.45985	2.5	36.1702	47.3451
SPC24	0	0	0	0	0.0771605	0	0	0	0.0740741	0	0	0	0.01353	0	0.159236	0	0	0	0	0	0	0	0.107411	0.377358	0	0	1.25786	0	0	0	0	0	0.0203611	0	0.203666	0	0	0	0	0	0	0	0	0	0.534759	0	0	8.51064	7.9646
STIL	0.359066	0.1443	0	0.157315	0.154321	0.269542	0	1.14679	0.0740741	0.181159	0.21978	0.425532	0.21648	0.183824	0.636943	0	0.0995685	0.107296	0.0840336	0.195886	3.70931	0	0.429646	1.88679	0	0	16.3522	0.357143	0.531915	0	0	0.428266	0.787295	3.44828	0.814664	0	1.50376	0	0.16775	0.298507	0	0	0	0.0621891	0	0.729927	2.5	38.2979	26.1062
TCF19	1.6158	3.0303	0.823045	0.891453	1.46605	2.22372	1.65517	2.29358	1.03704	2.17391	1.97802	2.12766	1.16358	1.58548	4.29936	1.50862	2.09094	0.751073	1.84874	2.20372	0.984103	0.240732	2.14823	3.77358	0.704225	5.10204	14.4654	3.21429	1.06383	0	0	2.56959	2.99986	0	2.03666	3.81679	6.01504	3.62903	1.55169	2.08955	0	1.1194	0	1.24378	2.13904	0.729927	5	57.4468	67.2566
TOP2A	0.179533	0	0.102881	0.996329	0	0.202156	0.413793	0.458716	0.296296	0.543478	0.659341	0	0.17589	0.11489	0.318471	0.646552	0.564222	0.214592	0.168067	0.29383	1.0598	0.288878	0.537057	3.77358	0.704225	0	7.54717	1.42857	0	0	0	0.642398	0.556536	6.89655	0.407332	1.52672	3.00752	0	0.125813	0.298507	0	0.124378	0	0.0621891	0.534759	0	0	80.8511	75.6637
TPX2	0	1.2987	0	0.288411	0	0.134771	0.137931	0.229358	0.296296	0.362319	0	0	0.0811798	0.0919118	0.477707	0.431034	0.232327	0	0.168067	0.195886	0.529902	0	0.537057	3.39623	0	1.02041	9.43396	1.07143	0	13.6364	0	0.214133	0.902674	3.44828	0.610998	2.29008	2.25564	0	0.230656	1.19403	0	0	0	0.124378	0.534759	1.45985	0	76.5957	69.9115
TRIM10	0	0	0	0	0	0	0	0	0	0	0	0	0	0	0	0	0	0	0	0	0	0	0	0	0	0	0	0	0	0	0	0	0.0882313	0	0	0.763359	0	0	0	0	0	0	0	0	0	0	0	0	0
TRIML2	0.179533	0	0	0.0262192	0	0	0	0	0	0	0	0	0.01353	0.0459559	0	0	0	0	0	0	0	0	0	0	0	0	0	0	0	0	0	0	0	0	0	0	0	0	0	0	0	0	0	0	0	0	0	0	0
TRIP13	0	0.577201	0.617284	0.550603	0.771605	0.539084	0.827586	0.917431	0.148148	0	1.0989	0	0.270599	0.229779	0.636943	0.646552	0.431464	0.429185	0.252101	0.29383	44.8145	0	0.429646	4.90566	0	0	11.9497	0.357143	0	4.54545	0	0.642398	0.950183	3.44828	1.83299	1.52672	1.12782	0.403226	0.125813	0	0	0.248756	0.483092	3.04726	0.534759	0.729927	7.5	59.5745	44.2478
TROAP	0	0	0	0.288411	0	0.0673854	0.275862	0.458716	0.222222	0.181159	0	0	0.10824	0.0919118	0.318471	0	0.132758	0	0.168067	0.0979432	0.302801	0	0.429646	1.50943	0	0	4.40252	0	0	4.54545	0	0.214133	0.909461	3.44828	0.203666	2.29008	1.50376	0	0.16775	0	0	0	0	0.0621891	1.06952	0	0	55.3191	59.7345
TTK	0	0	0	0.157315	0	0.0673854	0	0	0.222222	0.362319	0	0	0.0270599	0.0919118	0	0	0.066379	0.107296	0	0	0.757002	0	0.107411	0	0	0	3.77358	0	0	0	0	0	0.848378	3.44828	0.203666	1.52672	0	0	0.125813	0	0	0.124378	0	0	0.534759	0	0	46.8085	34.9558
TYMS	1.6158	1.2987	0.308642	1.10121	0.925926	0.606469	0.137931	5.27523	0.814815	0.181159	1.31868	0.425532	0.690028	0.252757	2.07006	0.862069	0.365085	0.107296	0.0840336	0.489716	1.3626	0.0962927	2.57787	6.03774	0.704225	5.10204	15.0943	1.42857	0	0	20	1.92719	1.12665	24.1379	2.03666	2.29008	4.51128	0	0.3355	0	0	0.248756	0	0.248756	1.60428	0.729927	2.5	78.7234	86.7257
UBE2C	0	0.4329	0.514403	0.917672	0.231481	0.202156	0	0.917431	0.37037	0.362319	0.43956	0	0.230009	0.137868	0.636943	0.646552	0.265516	0.107296	0	0.195886	0.605602	0.192585	1.71858	2.64151	0	0	10.0629	0.357143	0	18.1818	0	0	1.47278	6.89655	0.814664	2.29008	4.51128	0	0.16775	0	0	0.124378	0	0.0621891	1.06952	0	10	89.3617	83.1858
UBE2T	0.5386	2.7417	0.720165	3.43471	0.231481	1.48248	2.06897	2.75229	2.37037	1.81159	1.31868	0.851064	0.987688	0.873162	2.38854	0.215517	2.2237	2.36052	1.42857	1.76298	9.08403	0.144439	1.28894	7.54717	0.704225	4.08163	23.2704	2.14286	0.531915	9.09091	0	0	7.09923	6.89655	2.03666	4.58015	4.13534	1.20968	1.0065	1.79104	9.09091	2.98507	0.966184	1.05721	2.13904	5.10949	5	85.1064	76.1062
UCHL5	6.64273	7.35931	8.74486	15.7315	5.4784	9.90566	6.06897	16.055	9.48148	11.7754	10.1099	7.23404	4.49195	5.3079	12.2611	3.87931	8.26419	10.515	8.23529	9.10872	13.7774	5.97015	12.4597	14.717	12.6761	12.2449	33.9623	8.92857	13.8298	13.6364	5.71429	9.63597	26.3744	24.1379	24.8473	9.92366	25.5639	8.06452	17.2363	7.76119	27.2727	10.0746	8.21256	6.65423	20.8556	16.0584	7.5	53.1915	46.0177
UHRF1	0.179533	0.721501	0	0.262192	0.154321	0.134771	0.137931	0.917431	0.444444	0.181159	0	0	0.0947098	0	0.477707	0.215517	0.0995685	0.214592	0.252101	0.29383	2.72521	0.192585	0.537057	3.39623	0.704225	0	5.66038	0.357143	0	0	2.85714	0.214133	0.495453	6.89655	0.610998	2.29008	4.13534	0	0.125813	0.298507	0	0.124378	0	0.124378	1.60428	2.91971	0	44.6809	50.4425
WDHD1	0.718133	0.1443	0.823045	0.629261	0.231481	0.673854	0.413793	2.06422	0.592593	0.543478	0.659341	1.70213	0.473549	0.367647	1.27389	0.215517	0.630601	0.214592	0.588235	0.636631	3.63361	0.192585	1.07411	2.64151	1.40845	1.02041	6.28931	1.42857	0	4.54545	5.71429	0.856531	1.75784	3.44828	2.03666	0	1.12782	0.403226	0.50325	0.298507	0	0.373134	0	0.186567	0.534759	0	0	38.2979	19.0265
WDR62	0.179533	0	0.102881	0.34085	0	0.404313	0.275862	0.229358	0	0	0.43956	0.425532	0.487079	0.528493	0.477707	0.215517	0.199137	0	0	0.195886	0.302801	0.192585	0.214823	0.754717	0.704225	0	4.40252	0	0	0	0	0	0.943396	0	0	2.29008	0.37594	0	0.0419375	0	0	1.1194	0	0	0.534759	0.729927	0	8.51064	21.6814
XRCC2	0	0.4329	0	0.209754	0.385802	0.943396	0.137931	0.229358	0.296296	0.362319	0.21978	0.425532	0.500609	0.11489	1.11465	0	0.298706	0.214592	0.252101	0.0979432	0.227101	0.0962927	0.107411	0.377358	0.704225	0	2.51572	0	0	4.54545	0	0.428266	0.359712	0	0.610998	0.763359	1.50376	0	0.272594	0	0	0	0	0.310945	0	0	2.5	14.8936	8.84956
YBX2	0	0.1443	0	0.419507	0	0	0	0	0	0	0	0	0	0	0	0	0.0331895	0	0	0	0.227101	0	0	1.13208	0	0	4.40252	0	0	0	0	0	0.00678702	0	0.407332	0	0	0	0	0	0	0	0	0	0	0	0	4.25532	0
ZNF518B	0.897666	1.8759	2.26337	2.64814	0.848765	4.6496	1.65517	5.9633	2.51852	2.89855	2.63736	1.70213	2.5301	1.60846	6.36943	2.58621	1.22801	1.39485	1.2605	0.783546	3.02801	1.44439	2.90011	7.16981	7.04225	0	10.0629	1.78571	3.7234	0	2.85714	3.42612	4.71698	0	7.12831	5.34351	8.64662	0.806452	0.901657	0.895522	9.09091	1.74129	3.38164	1.55473	3.74332	2.91971	0	12.766	3.09735
AKR1C1	28.1867	0.865801	9.46502	8.52124	5.94136	0.673854	0	18.8073	0.37037	0.362319	7.69231	0.425532	0.798268	0.459559	0.955414	0.646552	0.0995685	0.107296	0.0840336	0.244858	28.1605	0.144439	25.9936	41.1321	0.704225	6.12245	77.3585	0	0	0	8.57143	14.9893	10.5742	10.3448	89.613	0.763359	1.12782	5.64516	0.272594	0	9.09091	0.248756	0	0.186567	1.06952	0.729927	10	38.2979	19.0265
B3GNT6	0	0	0	0.209754	0.0771605	0.134771	0	0	0.0740741	0	0	0	0.0270599	0.0459559	0.159236	0	0	0	0.0840336	0.0489716	0.302801	0	3.65199	1.13208	0	0	11.3208	0	0	0	0	0	0.0475092	0	3.66599	0.763359	0.75188	0	0	0	0	0.124378	0	0.0621891	0	0	0	0	0
CD1A	0	0	0	0	0	0.0673854	0.827586	0	0	0	0.21978	0	0.01353	0	0	0	0.0331895	0	0	0	0.0757002	0.818488	0	0	1.40845	0	0	0	1.59574	0	0	0	0.0542962	0	0.203666	16.7939	18.0451	0	0	0	0	0.248756	0	0	0	0	0	0	0
CD207	0	0	0	0	0	0	0	0	0	0.181159	0	0.425532	0	0	0	0	0.0331895	0.107296	0	0	0	0	0	0	0	0	0	0	0	0	0	0	0.00678702	0	0.203666	11.4504	9.02256	0	0	0	0	0	0	0	0	0	0	0	0
CNGB1	0	0	0.205761	0.157315	0	0.0673854	0	3.44037	0	0	0	0	0.01353	0.0229779	0	0	0	0	0	0	1.0598	0	0.322234	0.754717	0	0	0	0	0	0	0	0	0.0203611	3.44828	0.814664	0	0	0	0	0	0	0	0	0.0621891	0	0	0	0	0
CYP17A1	0	0	0	1.31096	0	0.202156	0	0	0	0	0	0	0	0	0	0	0	0	0	0	0.1514	0	0	0	0	0	0	0	0	0	0	0	0	0	0	0	0	0	0	0	0	0	0	0	0	0	0	0	0
DHRS9	0.359066	0	0.205761	0.786576	0.0771605	0.202156	1.10345	0.229358	26.8148	32.6087	0.21978	0	0.0947098	0.137868	0.159236	0	0.0331895	0.107296	0	0.0489716	18.3195	0.962927	0.644468	35.0943	2.11268	0	74.8428	5.71429	3.7234	4.54545	2.85714	0	16.6418	0	22.4033	1.52672	4.88722	0.806452	0.0629063	0.298507	0	1.74129	0.966184	0	1.06952	0	10	27.6596	21.2389
ETNPPL	0.359066	0	0	0	0	0	0	0	0	0	0	0	0	0	0	0	0	0	0	0	0	0	0	0	0	0	0	0	0	0	0	0	0	0	0	0	0	0	0	0	0	0	0	0	0	0	0	2.12766	0
FAM41C	1.25673	1.8759	1.33745	4.61458	0.925926	0.336927	2.89655	13.3028	2.37037	3.44203	1.75824	0	0.311189	0.390625	1.59236	0.215517	1.42715	1.93133	2.85714	2.15475	7.72142	2.74434	4.40387	8.67925	3.52113	0	11.3208	2.85714	5.85106	4.54545	2.85714	1.71306	4.57445	6.89655	5.90631	1.52672	3.38346	0	1.19522	0.895522	0	2.8607	2.89855	0.621891	2.13904	5.83942	2.5	4.25532	7.07965
HES5	0.179533	0.1443	0.102881	0.0262192	0	0.202156	0	0	0	0	0	0	0	0	0	0	0	0	0	0	0	0	0	0	0	0	0	0	0	0	0	0	0.00678702	0	0	0	0	0	0	0	0	0	0	0	0	0	0	0	0
KLK3	0	0	0.102881	0	0	0	0	0	0	0	0	0	0	0.0229779	0	0	0	0	0	0	0	0	0.107411	0	0	0	0	0	0	0	0	0	0	0	0	0	0	0	0	0	0	0	0	0	0	0	0	0	0
LCN12	0	0	0.205761	0.209754	0	0	0	0	0	0	0	0	0	0.0229779	0	0	0.066379	0.107296	0	0.0979432	0.681302	0	1.39635	0	0	0	1.88679	0	0.531915	0	0	0	0.0271481	0	5.29532	0	0	0	0.125813	0	18.1818	0	0	0.0621891	0	2.18978	0	2.12766	0
PGA5	0	0	0	0	0	0	0	0	0	0	0	0	0	0	0	0	0	0	0	0	0	0.240732	0	0	0	0	0	0.357143	0	0	0	0	0.00678702	0	0	0	0.37594	0	0	0	0	0.746269	0	0	0	0	0	0	0
PTPRN	0	0	0	0.0786576	0	0	0	0	0	0	0	0	0.0270599	0	0	0	0	0	0	0.0979432	0.1514	0.0962927	0	0.754717	0	0	0	0	0	0	0	0	0.0339351	0	0	0	0	0	0.0629063	0	72.7273	0	0	0	0	0	7.5	2.12766	0
ZNF367	0.5386	0.577201	0.205761	0.235973	0.231481	0.673854	0.827586	0.688073	0.222222	0	0.43956	0	0.324719	0.183824	0.796178	0	0.730169	0.321888	0.336134	0.685602	0.454201	0.192585	0.644468	0.377358	0	0	3.14465	0.714286	0	0	0	1.2848	0.678702	0	0.407332	1.52672	1.8797	1.20968	0.188719	0.597015	0	0.497512	0	0.497512	2.13904	0	15	31.9149	23.0088
[truncated: 8 more columns]
