# Supplementary material for: The aging transcriptome and cellular landscape of the human lung in relation to SARS-CoV-2
Source: Nat Commun. 2021 Jan 4;12:4. doi: 10.1038/s41467-020-20323-9 (PMC7782551; doi:10.1038/s41467-020-20323-9)
Supplement: Supplementary file 16 — Supplementary Data 13 [file 41467_2020_20323_MOESM16_ESM.xlsx]

## Sheet: Sheet1
gene	Adventitial Fibroblast	Airway Smooth Muscle	Alveolar Epithelial Type 1	Alveolar Epithelial Type 2	Alveolar Fibroblast	Artery	B	Basal	Basophil/Mast 1	Basophil/Mast 2	Bronchial Vessel 1	Bronchial Vessel 2	Capillary	Capillary Aerocyte	Capillary Intermediate 1	Capillary Intermediate 2	CD4+ Memory/Effector T	CD4+ Naive T	CD8+ Memory/Effector T	CD8+ Naive T	Ciliated	Classical Monocyte	Club	Differentiating Basal	EREG+ Dendritic	Fibromyocyte	Goblet	IGSF21+ Dendritic	Intermediate Monocyte	Ionocyte	Lipofibroblast	Lymphatic	Macrophage	Mesothelial	Mucous	Myeloid Dendritic Type 1	Myeloid Dendritic Type 2	Myofibroblast	Natural Killer	Natural Killer T	Neuroendocrine	Nonclassical Monocyte	OLR1+ Classical Monocyte	Pericyte	Plasma	Plasmacytoid Dendritic	Platelet/Megakaryocyte	Proliferating Basal	Proliferating Macrophage
ACTRT3	0.805177	0.0116991	-0.313313	2.46865	-0.110898	-0.366683	-0.509054	1.19729	-0.342756	-0.0892959	0.807436	-0.303291	-0.549657	-0.49266	-0.493812	-0.607737	-0.512755	-0.607737	-0.547615	-0.607737	0.150498	-0.57329	0.160736	0.202205	-0.1039	-0.607737	0.742166	-0.607737	-0.607737	-0.607737	-0.607737	1.23067	0.266301	-0.607737	1.28653	-0.607737	-0.338771	0.257725	-0.532726	-0.607737	-0.607737	-0.518751	-0.607737	-0.563244	-0.225144	-0.607737	-0.607737	5.48118	1.60825
ACY1	-0.46045	-0.46045	0.637634	0.658939	1.18668	-0.46045	1.01174	1.98757	0.33017	-0.46045	-0.46045	-0.46045	-0.46045	0.520559	-0.46045	-0.46045	-0.46045	-0.46045	-0.46045	0.584934	0.347527	-0.46045	0.685992	3.56724	-0.46045	-0.46045	-0.46045	3.35147	-0.46045	-0.46045	-0.46045	-0.46045	-0.0258074	-0.46045	-0.46045	-0.46045	-0.46045	3.84333	-0.0128353	-0.46045	-0.46045	-0.46045	-0.46045	0.203317	-0.46045	-0.46045	-0.46045	-0.46045	-0.46045
ADK	-0.585762	-0.289527	0.433641	1.369	-0.762833	-0.79086	0.265905	1.16898	-0.772379	-0.535199	-0.688323	-0.822914	-0.98685	-0.974781	-0.645977	-0.955127	-0.728715	-0.671384	-0.778901	-0.772168	0.391527	-0.464989	0.929112	1.21586	-0.451613	-0.474292	1.85896	-0.780227	-0.178292	1.17688	-1.11837	-0.685857	0.5665	-0.0301027	1.10559	-0.299261	0.424022	-0.405729	-0.962189	-0.854584	-1.11837	0.663733	-0.752457	-0.294047	0.0292571	0.217735	-0.171577	3.44771	2.51239
ADSL	-0.496321	-0.346576	-0.853199	-0.216182	-0.797297	-0.519242	-0.83746	0.303583	-0.493893	-0.657091	-0.244284	-0.425775	-1.02336	-0.840562	-0.26958	-1.13618	-0.307401	-0.304338	-0.823928	-0.850971	0.11311	-0.701375	-0.403238	0.989715	-0.327518	-0.426584	1.63023	-0.667376	-0.0888543	1.44561	-0.312524	-0.0473352	1.65454	1.62081	0.482098	0.756094	1.12089	-0.375482	-1.01508	-0.820969	0.881068	-0.149001	-0.747089	-0.875035	-0.447254	-0.379868	-0.445594	3.6437	2.57968
AHCY	-0.223271	-0.360004	-0.711132	0.320901	-0.650839	-0.663982	-0.621861	1.61486	-0.771681	-0.794571	-0.24795	-0.738666	-0.863787	-0.677043	-0.342103	-0.896611	-0.816229	-0.709722	-0.867615	-0.8639	-0.196692	-0.678775	-0.0611869	1.24637	-0.080126	-0.229941	2.11215	-0.601469	-0.303575	1.04704	-0.423339	-0.523427	0.761828	0.554531	1.12969	0.224998	0.487934	-0.269343	-0.862623	-0.904023	-0.0865122	-0.155879	-0.728311	-0.745213	-0.273215	0.681324	-0.494591	3.67591	2.22874
AHCYL2	-0.509241	-0.583652	0.932977	3.71365	-0.65424	-0.281788	-0.601128	0.468223	-0.610758	-0.489816	-0.53872	-0.585114	-0.603775	-0.617117	-0.353583	-0.648169	-0.603694	-0.563098	-0.61119	-0.611247	0.885125	-0.425935	1.93068	0.565942	-0.529813	-0.568312	3.38636	-0.598684	-0.405684	-0.218579	-0.386083	-0.520836	-0.205601	0.0146825	2.3008	-0.290872	-0.110074	-0.549534	-0.627943	-0.610319	0.232393	-0.472111	-0.669551	-0.614021	-0.351218	-0.669551	-0.173482	1.44138	-0.011052
AIFM1	-0.391262	-0.591328	-0.624525	0.408524	-0.793193	-0.498534	-0.650725	-0.372055	-0.640109	-0.55243	-0.17795	-0.638798	-0.816206	-0.740056	-0.571081	-0.971611	-0.663427	-0.684639	-0.690818	-0.695714	0.516038	-0.74651	-0.237781	0.77614	-0.225555	-0.317149	3.11138	-0.873218	-0.383323	2.70739	-0.0155518	-0.497574	0.693518	0.839839	0.546641	-0.0135373	0.803919	-0.624218	-0.728334	-0.712713	0.608205	-0.255488	-0.93728	-0.755219	0.0648875	-0.329532	-0.37841	3.25228	1.46274
AIMP2	-0.58492	-0.31506	-0.369153	-0.0454638	-0.61049	-0.348646	-0.801857	-0.0981969	-0.629729	-0.865621	-0.139674	-0.393427	-0.744349	-0.651217	-0.161559	-0.85107	-0.871519	-0.873223	-0.953625	-0.802274	0.453321	-0.671302	-0.203431	0.666554	-0.0286716	0.0467714	3.03535	-0.552482	-0.0444023	3.08413	-0.341572	0.271439	1.24122	0.944901	0.699283	0.210838	0.635277	-0.509393	-0.850693	-0.915192	-0.494961	-0.3488	-0.520896	-0.467138	-0.53005	-0.516732	-0.271268	2.39877	2.33452
AK2	-0.295533	-0.618238	-0.719727	0.897567	-1.08845	-0.0768424	-1.01942	0.839921	-0.747968	-0.990215	0.251297	-0.508764	-0.783663	-0.715131	0.107591	-0.960265	-1.04228	-1.05391	-1.02452	-1.12014	0.570111	-0.925041	0.521909	1.1559	-0.337905	-0.333852	2.30291	-1.09167	-0.278745	1.57595	0.117	0.39422	0.749726	1.4507	1.96105	0.272825	0.0851934	-0.662243	-1.14689	-1.09568	1.36229	-0.570684	-0.584325	-0.991613	-0.24639	-0.256481	-0.806287	2.47147	1.84443
AKR1A1	-0.310727	-0.557152	-0.722782	0.206396	-0.854632	-0.820805	-0.825418	0.368306	-0.249081	-0.222222	-0.436796	-0.975974	-1.15533	-0.933722	-0.461831	-1.28676	-1.0429	-0.941983	-1.15276	-1.11564	0.602377	-0.672136	-0.19049	1.15867	0.376586	-0.547145	2.0282	0.0849267	-0.17447	0.933513	0.126536	-0.174028	1.82225	1.14048	1.14348	0.389112	0.929532	-0.238108	-1.16652	-1.21326	-0.125644	-0.330274	-0.487224	-1.0041	1.12042	-0.0354479	-0.46987	2.09784	2.07078
ALYREF	-0.468431	-0.549582	-0.619194	-0.241242	-0.778011	-0.213695	-0.852327	0.08565	-0.747836	-0.696876	-0.241435	-0.702826	-0.642352	-0.677984	0.354954	-0.893359	-0.724628	-0.893716	-0.738707	-0.73714	0.863995	-0.189939	-0.00929866	-0.102737	0.0199908	-0.58273	1.61249	-0.0576604	-0.0869861	-0.976533	-0.608984	-0.535789	0.782758	2.12862	1.38147	0.692869	0.474319	-0.717174	-0.747248	-0.861331	-0.976533	-0.304522	-0.106489	-0.76853	-0.288607	0.901455	-0.333322	2.30795	3.86178
ANKRD2	0.777202	-0.248175	0.187794	-0.236179	-0.381183	-0.381183	-0.381183	0.887271	-0.381183	-0.381183	-0.381183	-0.381183	-0.381183	-0.381183	-0.381183	-0.381183	-0.381183	-0.381183	-0.381183	-0.381183	-0.241631	-0.381183	-0.183172	-0.381183	-0.381183	1.49993	0.19853	-0.381183	-0.381183	-0.381183	-0.381183	0.210943	-0.362415	2.79724	-0.381183	-0.381183	-0.034663	-0.00951234	-0.381183	-0.381183	-0.381183	-0.381183	-0.381183	-0.381183	-0.381183	-0.381183	-0.381183	5.50228	0.026668
ANKRD34B	-0.22899	-0.22899	-0.22899	-0.22899	-0.22899	-0.22899	-0.22899	-0.22899	-0.22899	-0.22899	-0.22899	-0.22899	-0.22899	-0.22899	-0.22899	-0.22899	-0.22899	-0.22899	-0.22899	-0.22899	2.98436	-0.22899	4.33045	-0.22899	-0.22899	-0.22899	-0.22899	-0.22899	-0.22899	-0.22899	-0.22899	-0.22899	-0.22899	-0.22899	-0.22899	-0.22899	-0.22899	-0.22899	-0.22899	-0.22899	-0.22899	5.05066	-0.22899	-0.22899	-0.22899	-0.22899	-0.22899	-0.22899	-0.22899
ANLN	-0.242837	-0.245959	-0.258745	-0.233189	-0.258745	-0.252774	-0.246523	-0.238422	-0.258745	-0.258745	-0.258745	-0.258745	-0.25395	-0.256709	-0.244635	-0.258745	-0.252863	-0.258745	-0.251299	-0.250067	-0.252037	-0.24168	-0.249228	-0.19187	-0.258745	-0.258745	0.465737	-0.227099	-0.258745	-0.258745	-0.258745	-0.239771	-0.241906	0.352357	-0.240698	-0.191104	-0.158809	-0.258745	-0.256887	-0.258745	-0.258745	-0.258745	-0.258745	-0.258745	-0.21136	-0.258745	-0.258745	5.3972	4.60303
ARG2	-0.335517	-0.340172	-0.497617	-0.0824902	-0.446046	-0.461796	-0.497442	2.01771	-0.415103	-0.305819	-0.393759	-0.529354	-0.503268	-0.506317	-0.406552	-0.512733	-0.519116	-0.50453	-0.503431	-0.49914	-0.31335	-0.492224	-0.00749349	1.21674	-0.529354	-0.135888	1.70177	-0.474269	-0.529354	0.171731	-0.309013	0.015601	-0.442991	-0.529354	1.62245	-0.529354	-0.471369	-0.0318096	-0.509949	-0.529354	1.5739	-0.500578	-0.529354	-0.208023	-0.364393	-0.529354	0.820235	4.06499	-0.358736
ARHGAP11A	-0.309803	-0.313022	-0.316806	-0.254349	-0.305058	-0.301581	-0.238003	-0.263348	-0.29237	-0.260008	-0.326204	-0.326204	-0.313844	-0.315709	-0.268019	-0.306516	-0.117003	-0.228188	-0.280145	-0.232258	-0.215559	-0.251434	-0.286955	-0.050427	-0.326204	-0.326204	0.190878	-0.326204	-0.229022	-0.326204	-0.326204	-0.306643	-0.158803	-0.0112001	-0.288994	-0.25647	0.0172214	-0.252534	-0.289809	-0.271666	-0.326204	-0.258032	-0.326204	-0.297799	-0.277353	-0.126165	-0.0978261	4.92163	4.3222
ARMT1	-0.377967	-0.36956	0.0164688	1.82861	-0.683557	-0.546977	-0.906897	-0.128773	-0.939875	-0.980893	-0.30449	-0.830437	-0.795909	-0.655841	-0.127584	-1.02521	-0.681395	-0.714295	-0.669892	-0.797424	0.555521	-0.542287	-0.151496	0.699223	0.362311	-0.91983	1.72335	-0.528167	0.147079	-0.218505	-0.611247	0.0690486	1.62757	1.13057	0.406018	-0.210433	1.12906	-0.525487	-0.846637	-0.893967	0.838877	-0.0317534	-0.0397206	-0.67552	-0.591699	-0.511793	-0.403547	3.17862	3.56187
ASF1B	-0.289868	-0.303288	-0.305876	-0.261516	-0.29784	-0.295462	-0.269211	-0.297973	-0.289162	-0.278345	-0.312305	-0.312305	-0.298778	-0.312305	-0.292405	-0.312305	-0.262531	-0.292191	-0.244042	-0.241923	-0.260272	-0.28222	-0.272034	-0.147246	-0.312305	-0.312305	0.277191	-0.267672	-0.24583	-0.312305	-0.312305	-0.285544	-0.192285	-0.0968339	-0.248673	0.021593	-0.0539017	-0.312305	-0.249412	-0.275	-0.312305	-0.0402861	-0.312305	-0.312305	-0.111813	-0.266694	0.000128103	4.4739	4.33272
ASNS	0.47075	0.423952	-0.318772	-0.30466	-0.0430222	0.0232909	-0.361433	0.196617	-0.477724	-0.634759	-0.0406561	0.0273338	-0.597235	-0.365031	0.0878392	-0.657695	-0.467405	-0.343349	-0.613116	-0.617456	-0.191662	-0.783967	-0.106183	0.0391254	-0.74418	0.651016	1.73869	-0.637799	-0.769487	1.82267	0.411236	-0.721812	-0.63629	-0.341176	0.0497355	-0.174943	-0.074633	-0.0777498	-0.592002	-0.584565	5.82807	-0.701472	-0.847606	-0.0804014	1.42998	-0.740406	-0.480444	1.02727	0.0621765
ASPM	-0.246863	-0.258872	-0.25199	-0.239581	-0.258872	-0.254365	-0.258872	-0.258872	-0.253917	-0.258872	-0.258872	-0.258872	-0.253442	-0.255798	-0.248221	-0.244456	-0.230012	-0.251695	-0.24763	-0.239218	-0.248745	-0.252431	-0.230134	-0.208391	-0.258872	-0.258872	-0.0485329	-0.234983	-0.258872	-0.258872	-0.258872	-0.258872	-0.240259	-0.0282243	-0.231626	-0.156753	-0.20858	-0.258872	-0.253262	-0.238905	-0.258872	-0.258872	-0.258872	-0.258872	-0.187334	-0.161225	-0.258872	4.72213	3.52946
ATP1B1	-0.653086	-0.416405	0.948079	1.37689	-0.568696	-0.843561	-0.962902	1.25683	-0.397133	-0.73189	-0.920347	-0.850285	-0.890737	-0.925306	-0.870035	-0.951956	-0.585291	-0.936949	-0.908857	-0.882872	1.51461	-0.934813	1.39678	1.11523	-0.823396	0.946717	1.75054	-0.690121	-0.817266	1.71102	0.0656751	-0.915899	0.977885	0.768999	1.75307	-0.250028	-0.0594953	0.451212	-0.954553	-0.451725	1.06974	-0.915681	-0.927837	-0.915681	-0.590048	-0.899978	-0.206411	1.5391	1.21502
ATP5C1	-0.547873	0.188974	-0.485599	0.724778	-1.43894	-0.430798	-1.32638	0.429974	-0.11737	-0.235331	0.134414	-0.796482	-1.37436	-0.864979	0.218581	-1.66581	-1.08439	-1.43992	-1.51489	-1.30155	0.206846	-0.544534	-0.26384	0.738624	0.120828	0.579289	1.52725	-0.462231	-0.0174521	1.83553	0.487164	0.269905	1.42864	1.54466	1.21565	0.60859	1.215	-0.424093	-1.43241	-1.3651	1.15158	0.422819	-0.771427	-0.890363	0.105529	0.232981	-0.695101	1.63665	1.7972
ATP5F1	-0.752804	-0.129493	-0.760893	0.550401	-1.48007	-0.7446	-0.904056	0.499893	-0.260158	-0.335576	-0.318485	-1.17993	-1.50269	-1.03602	-0.0782914	-2.02867	-0.733863	-0.719258	-1.09015	-0.921598	0.668187	-0.00233137	-0.305012	0.875233	-0.0219268	0.14833	1.65348	-0.720361	0.422188	1.45192	0.187483	0.0211065	1.40901	0.948252	1.18774	0.751305	1.3126	-0.330811	-1.14144	-1.11535	0.797902	0.73391	-0.442737	-1.22273	0.182353	0.740616	-1.13146	1.69776	1.80884
ATP5G3	-0.651228	0.182812	-0.319096	0.810499	-1.16589	-0.733521	-1.24604	0.72514	-0.507704	-0.810858	-1.00627	-1.64629	-1.58022	-1.40586	0.0155467	-2.10377	-0.759512	-0.926333	-1.08659	-0.870974	0.648604	-0.533055	0.296583	0.862805	0.752315	0.662683	1.13646	-0.415233	0.961302	1.50134	-1.12315	-0.43457	1.33071	0.834496	1.16656	0.726325	1.11966	-0.292141	-1.00973	-0.952037	1.50134	0.641452	-0.0167717	-0.476997	0.62232	0.795556	-1.39942	1.50134	1.45855
AUNIP	-0.21675	-0.21675	-0.21675	-0.189743	-0.21675	-0.193613	-0.21675	-0.21675	-0.191317	-0.0923482	-0.21675	-0.21675	-0.212105	-0.21675	-0.21675	-0.21675	-0.21675	-0.21675	-0.187897	-0.199936	-0.21675	-0.200219	-0.17987	-0.21675	-0.21675	-0.21675	0.647021	-0.21675	-0.21675	-0.21675	-0.21675	-0.21675	-0.163153	-0.21675	-0.146822	0.0453485	-0.0876715	-0.21675	-0.202351	-0.21675	-0.21675	-0.13134	-0.21675	-0.21675	-0.21675	-0.21675	-0.21675	7.08855	1.60634
AURKA	-0.37305	-0.321778	-0.318218	-0.0237002	-0.345634	-0.349107	-0.324041	-0.352676	-0.313831	-0.163853	-0.353527	-0.37305	-0.335793	-0.324064	-0.274038	-0.37305	-0.317035	-0.353988	-0.343191	-0.329549	-0.312531	-0.334559	-0.344426	-0.10489	-0.185385	-0.191768	0.632549	-0.341325	-0.0895562	0.0307137	-0.119256	-0.37305	0.107443	0.239557	-0.210229	-0.0340118	-0.172686	-0.37305	-0.326484	-0.37305	-0.37305	-0.218374	-0.37305	-0.345429	-0.0405387	-0.308212	-0.37305	4.91883	4.10765
AURKB	-0.271618	-0.271618	-0.271618	-0.250264	-0.271618	-0.267045	-0.252896	-0.271618	-0.251509	-0.222437	-0.271618	-0.271618	-0.263354	-0.268499	-0.239196	-0.242364	-0.25585	-0.271618	-0.271618	-0.264971	-0.251067	-0.258548	-0.264328	-0.169172	-0.271618	-0.271618	0.0271826	-0.271618	-0.271618	-0.271618	-0.271618	-0.271618	-0.246283	-0.0375822	-0.271618	-0.11619	-0.0930118	-0.271618	-0.263079	-0.251359	0.345386	-0.254735	-0.271618	-0.271618	-0.235324	-0.271618	-0.271618	4.49376	4.11294
BCAS2	-0.118765	-0.120533	-0.843384	0.428416	-0.9841	-0.409808	-1.05532	0.766734	-0.411199	0.571845	0.0103149	-0.13501	-1.00602	-0.663026	0.352195	-1.23036	-0.74672	-0.888337	-0.830433	-0.889101	0.198133	-1.19146	-0.148132	0.493997	-0.441445	0.160839	2.13286	-0.702462	-0.471024	1.67816	-0.138438	-0.268531	1.44572	1.00628	1.14452	-0.274985	0.166897	-0.341825	-0.955472	-1.05242	2.1909	-0.655359	-1.12091	-0.858801	0.200234	-0.2643	-0.924042	2.40909	2.58114
BEND3	-0.403796	-0.546951	-0.0547456	0.68653	-0.423899	0.151556	-0.326986	0.733234	-0.487886	-0.113596	-0.371704	-0.207643	-0.428278	-0.455341	-0.29301	-0.546951	-0.441093	-0.546951	-0.479945	-0.390756	0.177384	-0.393388	0.823399	0.355735	-0.546951	-0.546951	3.96648	-0.262175	-0.546951	-0.546951	-0.546951	-0.0347201	-0.038243	2.20261	2.21381	0.0617305	-0.247187	0.0960915	-0.480071	-0.0709075	-0.546951	-0.546951	0.223457	-0.398187	-0.546951	-0.546951	-0.546951	4.54266	-0.194131
BEX2	-0.637842	-0.50563	-0.152643	1.95307	-0.684663	-0.668035	-0.215936	1.66519	-0.446813	-0.445496	-0.47434	-0.686463	-0.697821	-0.696985	-0.683953	-0.696566	-0.440307	0.149864	-0.306736	-0.450156	-0.397404	-0.693037	1.31335	1.48954	-0.605304	0.42205	1.10833	-0.655393	-0.630171	0.823665	-0.706933	-0.490618	-0.603764	0.951843	0.939005	-0.560049	-0.580343	-0.396582	-0.389195	-0.606416	3.22889	-0.694967	-0.706933	-0.688984	0.219143	-0.215354	-0.586672	2.56827	-0.621793
BIRC5	-0.266566	-0.266566	-0.266566	-0.244337	-0.262477	-0.262995	-0.251948	-0.254412	-0.24694	-0.256966	-0.208337	-0.198921	-0.25151	-0.255608	-0.21594	-0.266566	-0.259531	-0.266566	-0.266566	-0.263971	-0.254532	-0.258912	-0.2438	-0.126596	-0.266566	-0.266566	0.100021	-0.209792	-0.266566	-0.266566	-0.266566	-0.266566	-0.233839	-0.0838471	-0.244982	-0.145218	-0.0474408	-0.266566	-0.252121	-0.266566	-0.266566	-0.259975	-0.266566	-0.266566	-0.23823	-0.266566	-0.266566	4.35583	4.00064
BNIP1	-0.189507	-0.466403	-0.184492	0.485822	-0.511896	-0.292578	-0.689204	0.0698394	-0.654099	-0.590881	-0.269338	-0.602257	-0.581159	-0.46671	0.228154	-0.792143	-0.623751	-0.551029	-0.62542	-0.535095	0.418084	-0.704592	-0.139217	0.720059	-0.382493	-0.478014	2.5338	-0.495257	-0.458449	1.11037	-0.615953	-0.0694158	0.620361	0.227535	0.897629	-0.249871	0.20563	-0.483576	-0.595302	-0.702422	3.15856	-0.629564	-0.82897	-0.629564	-0.335404	-0.691132	-0.656185	4.09549	2.10275
BOLA3	-0.598247	-0.25278	-0.620759	1.10819	-0.893537	-0.504332	-0.957493	0.43683	-0.802265	-0.835744	-0.376233	-0.764324	-0.873937	-0.756511	-0.0178931	-0.805597	-0.555528	-0.603068	-0.733523	-0.643014	1.08652	-1.18385	-0.0357351	0.803998	-0.641737	-0.282856	2.18039	-0.872631	-0.746416	0.982063	-0.511895	-0.147983	1.58322	1.00845	1.37219	0.0572055	-0.00559844	-0.634726	-0.915822	-0.945017	0.726997	-0.859868	-0.934012	-0.811012	-0.173236	-0.412422	-0.0509541	2.74582	2.53503
BUB1	-0.258874	-0.242516	-0.247212	-0.128097	-0.258874	-0.258874	-0.243238	-0.258874	-0.24208	-0.238338	-0.258874	-0.258874	-0.249672	-0.253665	-0.168619	-0.258874	-0.2363	-0.210222	-0.258874	-0.24222	-0.224549	-0.247958	-0.258874	-0.258874	-0.258874	-0.258874	0.168901	-0.218388	-0.258874	-0.258874	-0.258874	-0.258874	-0.166549	-0.258874	-0.258874	-0.258874	-0.131024	-0.258874	-0.249366	-0.258874	-0.258874	-0.258874	-0.258874	-0.258874	-0.137633	-0.176129	-0.258874	4.56497	5.25867
BUB1B	-0.268571	-0.268571	-0.268571	-0.245354	-0.25881	-0.268571	-0.268571	-0.268571	-0.268571	-0.245655	-0.268571	-0.268571	-0.265148	-0.268571	-0.268571	-0.268571	-0.264372	-0.268571	-0.257941	-0.262376	-0.249419	-0.268571	-0.268571	-0.125367	-0.268571	-0.268571	0.288334	-0.178216	-0.134	-0.268571	-0.268571	-0.268571	-0.250542	0.167625	-0.268571	-0.268571	-0.17346	-0.268571	-0.263266	-0.268571	-0.268571	-0.268571	-0.268571	-0.268571	-0.200925	-0.0839038	-0.268571	4.57599	5.10475
C10orf35	-0.50327	-0.379883	0.201028	0.580669	-0.509438	-0.5315	-0.599097	0.887833	-0.51372	-0.525094	-0.588773	-0.562821	-0.604548	-0.445497	-0.55624	-0.616494	-0.210427	-0.21049	-0.393908	-0.499134	0.386069	-0.610422	0.169291	1.0494	-0.616494	0.413155	1.28739	-0.256117	-0.549403	-0.0431669	-0.616494	-0.589485	0.818264	0.253382	1.36154	-0.616494	-0.521658	-0.260477	-0.592691	-0.50354	5.11678	-0.616494	-0.616494	-0.600806	-0.549044	-0.616494	0.329496	2.33553	1.72755
C19orf48	-0.134266	-0.417846	-0.643918	0.0359105	-0.456792	-0.386398	-0.438837	0.803794	-0.566381	-0.623057	-0.264751	-0.522965	-0.721787	-0.706241	-0.437935	-0.759404	-0.565269	-0.386344	-0.611243	-0.588897	-0.413274	-0.749713	0.095106	1.03075	-0.54309	-0.322346	1.96155	-0.515877	-0.562657	0.519845	0.172585	-0.280905	0.05744	2.32298	0.639008	-0.0864571	-0.0985918	-0.291643	-0.585697	-0.633549	0.802498	-0.630455	-0.653097	-0.576315	-0.128595	0.559045	-0.427043	4.2665	2.68352
C1QBP	-0.285964	-0.120984	-1.06821	0.631832	-1.15397	-0.416989	-0.517198	0.902322	-0.63951	-0.541673	0.153415	-0.586744	-1.36372	-1.03292	-0.229287	-1.68585	-0.887653	-0.166631	-0.955681	-1.07456	0.897837	-1.14855	-0.0545106	1.16673	-0.191694	0.34187	1.59736	-1.08271	-0.0900996	1.75243	1.01333	0.385782	1.22569	1.23673	1.22393	0.425682	0.819438	-0.317442	-1.39079	-1.17467	1.75243	-0.481203	-1.0867	-0.865541	0.159424	0.631304	-1.06683	1.87283	1.6648
C5orf17	-0.423628	-0.423628	0.171154	0.233221	-0.423628	-0.29377	-0.423628	0.902354	0.147363	-0.423628	-0.423628	0.396412	-0.319334	-0.423628	-0.116766	-0.423628	-0.423628	-0.423628	-0.423628	-0.234882	0.159898	-0.423628	-0.216636	3.9396	-0.423628	-0.423628	3.2124	0.26462	-0.423628	-0.423628	-0.423628	-0.423628	0.256492	-0.423628	0.361339	1.04744	-0.423628	-0.423628	-0.302402	0.726876	-0.423628	-0.423628	-0.423628	-0.423628	-0.423628	-0.423628	-0.423628	-0.423628	0.429068
CACYBP	-0.138979	-0.398664	-0.332206	0.0232428	-0.977321	-0.748616	-0.664415	0.371293	-0.353354	-0.201665	-0.316397	-1.10302	-1.07976	-0.799226	-0.195898	-1.36958	-0.460896	-0.344114	-0.706493	-0.82984	0.914766	-1.00802	-0.489511	0.82146	-0.410019	-0.0691909	1.61613	-0.475711	-0.751928	1.72396	-0.896665	0.021464	1.6316	1.38403	0.417189	0.850387	0.652443	-0.431172	-0.931803	-0.860475	0.866747	-0.162656	-1.18104	-1.07158	-0.267801	-0.397174	-0.290492	2.70884	2.65514
CARNMT1	-0.248631	-0.688847	-0.351988	0.452991	-0.786926	-0.535726	-0.56054	0.308219	-0.45321	-0.520462	-0.0836382	-0.548509	-0.852894	-0.937527	-0.739831	-0.984626	-0.0322045	-0.214871	-0.123388	-0.106306	-0.0924196	-0.811922	-0.0489197	1.14247	1.1806	-0.984626	2.88282	-0.618599	-0.43948	-0.984626	-0.984626	-0.216519	0.479578	4.31644	1.72889	0.971239	0.749182	-0.57137	-0.404387	0.0861374	-0.984626	-0.347267	0.00558998	-0.793418	0.111495	0.51154	-0.984626	1.19596	0.375825
CCDC141	-0.283439	-0.327517	-0.150704	4.90597	-0.327517	-0.294428	0.654551	-0.327517	0.0725847	0.0727824	-0.273557	-0.327517	-0.310908	-0.327517	-0.249327	-0.327517	-0.123802	0.278372	-0.141832	-0.207283	-0.27176	-0.327517	-0.0901751	-0.234869	-0.154618	-0.327517	-0.173104	-0.239832	-0.196923	-0.327517	-0.327517	2.66916	-0.315853	-0.327517	-0.22751	-0.327517	-0.235217	-0.228518	-0.265739	0.112215	-0.327517	-0.29698	-0.327517	-0.29698	-0.196224	-0.327517	-0.327517	-0.327517	-0.327517
CCDC150	-0.360059	-0.284212	-0.360059	-0.249808	-0.278945	-0.218382	-0.360059	-0.239504	-0.360059	-0.360059	-0.360059	-0.136391	-0.288943	0.123047	0.728007	-0.246779	-0.360059	-0.303662	-0.360059	-0.360059	-0.320269	-0.360059	-0.190686	-0.161712	-0.360059	-0.360059	0.301098	-0.172338	-0.360059	2.02912	-0.360059	-0.134954	-0.256604	-0.360059	-0.360059	0.0411775	-0.162457	-0.148115	-0.349037	-0.360059	-0.360059	-0.229308	-0.360059	-0.294683	-0.360059	-0.360059	-0.360059	4.1133	4.75659
CCDC58	-0.26044	-0.498403	-0.335716	0.535792	-0.622458	-0.261976	-0.559511	0.18218	-0.622159	-0.605221	0.0699802	-0.0252182	-0.731375	-0.686673	-0.402864	-0.765099	-0.690888	-0.495551	-0.656314	-0.61322	0.134109	-0.796664	0.22345	1.07459	-0.700948	-0.677263	3.11102	-0.593179	-0.7162	1.22924	-0.420065	-0.0813995	0.726796	2.70315	0.585758	-0.530012	-0.245129	-0.622217	-0.772783	-0.77146	0.788584	-0.443491	-0.974029	-0.76302	-0.455613	-0.407934	-0.48931	2.94497	1.81418
CCL20	-0.656462	-0.268346	-0.367593	0.172043	-0.497925	0.109676	-0.755401	1.50862	0.0347479	-0.84892	-0.818111	-0.845152	-0.138135	-0.0212225	1.03755	-0.151026	-0.524265	-0.736194	-0.514833	-0.543541	1.2731	-0.597846	0.166823	-0.218127	1.90033	-0.748856	-0.308112	0.0449992	0.493019	-0.599542	-0.87052	0.0486009	1.81933	-0.459381	3.65829	0.631237	-0.556756	-0.533982	-0.182989	-0.532404	-0.87052	-0.2106	3.44942	-0.0400594	-0.80676	-0.0872545	-0.87052	0.144207	2.4004
CCL22	-0.225389	-0.225389	-0.208725	-0.199908	-0.225389	-0.192644	-0.225389	-0.188238	-0.225389	-0.196046	-0.225389	-0.225389	-0.218815	-0.214224	-0.199597	-0.225389	-0.209261	-0.225389	-0.211778	-0.201592	-0.127295	-0.209792	-0.103601	-0.103142	0.344956	-0.225389	0.0802295	-0.109691	-0.139231	-0.225389	-0.225389	-0.225389	-0.0912689	-0.225389	0.632335	7.19345	1.11428	-0.225389	-0.208407	-0.225389	-0.225389	-0.225389	-0.147139	-0.225389	-0.225389	-0.225389	-0.225389	-0.225389	0.132969
CCL4L2	-0.483313	-0.512616	-0.495824	-0.491219	-0.500022	-0.468622	-0.445077	-0.512616	-0.343351	0.344879	-0.512616	-0.512616	-0.492741	-0.497614	-0.486626	-0.512616	0.386636	-0.495103	1.20188	1.22989	-0.487905	-0.465466	-0.495085	-0.512616	1.44142	-0.512616	-0.512616	0.653239	-0.252159	-0.512616	-0.512616	-0.477665	0.502107	-0.512616	-0.446132	0.11036	0.285074	-0.446802	3.07076	1.72861	-0.512616	-0.431412	2.24714	-0.482165	-0.0761997	-0.512616	-0.104567	-0.512616	0.859585
CCNB1	-0.298962	-0.355764	-0.281084	-0.306164	-0.333679	-0.309059	-0.369105	-0.212888	-0.342796	-0.352735	-0.271528	-0.356881	-0.35883	-0.327363	-0.348977	-0.388692	-0.350955	-0.380706	-0.344964	-0.373121	0.174925	-0.406752	-0.323718	0.121681	-0.421337	-0.344055	1.24582	-0.313142	-0.421337	0.611437	-0.204947	-0.113201	0.0155859	-0.160176	-0.0974122	-0.19008	-0.136613	-0.390798	-0.372106	-0.398729	-0.421337	-0.393077	-0.421337	-0.364817	-0.299835	-0.25549	-0.0426534	5.21864	4.33735
CCNB2	-0.291955	-0.281582	-0.28456	-0.252377	-0.291955	-0.282267	-0.28204	-0.275468	-0.275981	-0.252889	-0.276157	-0.291955	-0.28612	-0.285348	-0.24617	-0.276463	-0.282412	-0.261104	-0.291955	-0.288435	-0.281072	-0.285033	-0.245629	-0.0749535	-0.291955	-0.291955	0.250549	-0.266283	-0.25372	-0.291955	-0.291955	-0.291955	-0.129009	0.203781	-0.262675	-0.237083	-0.102793	-0.291955	-0.287433	-0.291955	-0.291955	-0.274074	-0.25723	-0.291955	-0.215076	-0.291955	-0.291955	4.60212	5.01966
CCNF	-0.305987	-0.321739	-0.309593	-0.151814	-0.340257	-0.305915	-0.345142	-0.249532	-0.375213	-0.332258	-0.255242	-0.322837	-0.356007	-0.358858	-0.243872	-0.386252	-0.272493	-0.354272	-0.33616	-0.313272	-0.183191	-0.371902	-0.258197	-0.217545	-0.281305	-0.234186	0.551007	-0.120137	-0.306984	-0.386252	0.0395315	-0.32243	-0.296234	0.127625	-0.264847	-0.272493	-0.330228	-0.386252	-0.305006	-0.297282	0.968513	-0.367716	-0.386252	-0.330646	-0.30656	-0.168698	-0.386252	4.68691	4.75706
CCT8	-0.479694	-0.0647405	-0.694662	0.38785	-1.06479	-0.603373	-0.629861	0.741338	-0.360774	-0.0258321	-0.0224489	-0.780822	-1.39152	-1.20686	-0.480648	-1.82631	-0.757033	-0.430756	-1.10918	-1.06482	0.643609	-0.564212	-0.139386	0.821326	-0.616814	0.123137	1.63157	-1.06791	-0.411462	2.19968	0.449451	0.0106393	1.31066	1.46215	0.918652	0.52418	1.25665	-0.263703	-1.26635	-0.906457	1.16141	0.361785	-0.836888	-1.0218	0.428511	0.173156	-0.904752	1.72694	2.04348
CDC20	-0.277388	-0.29145	-0.29145	-0.252432	-0.279363	-0.286172	-0.269844	-0.219594	-0.274045	-0.263072	-0.29145	-0.29145	-0.281913	-0.284251	-0.266506	-0.27457	-0.283651	-0.257835	-0.29145	-0.279943	-0.232159	-0.287679	-0.274624	-0.0254475	-0.29145	-0.131607	0.496705	-0.263477	-0.29145	-0.29145	-0.29145	-0.274678	-0.238292	-0.0213708	-0.259547	-0.112084	-0.203116	-0.29145	-0.286523	-0.29145	-0.29145	-0.281708	-0.29145	-0.286579	-0.249566	-0.29145	-0.29145	5.04118	4.14454
CDC25A	-0.298981	-0.247498	-0.262276	-0.261564	-0.298981	-0.250898	-0.298981	-0.0534946	-0.272553	-0.234348	-0.142157	-0.298981	-0.279672	-0.282585	-0.24217	-0.298981	-0.28714	-0.2607	-0.298981	-0.298981	-0.244965	-0.298981	-0.222338	-0.0297179	-0.298981	-0.298981	0.822948	-0.0441427	-0.298981	-0.298981	-0.298981	-0.222584	-0.228759	-0.298981	-0.00833043	-0.0266348	-0.298981	-0.298981	-0.269056	-0.298981	-0.298981	-0.254606	-0.298981	-0.298981	0.082595	-0.298981	-0.298981	5.77376	4.12122
CDC25C	-0.254814	-0.254814	-0.254814	-0.236154	-0.241086	-0.254814	-0.254814	-0.214007	-0.254814	-0.222583	-0.254814	-0.254814	-0.252406	-0.250725	-0.226483	-0.254814	-0.254814	-0.254814	-0.254814	-0.254814	-0.254814	-0.246248	-0.254814	-0.0534007	-0.254814	-0.254814	-0.0310215	-0.191273	-0.254814	-0.254814	0.253514	-0.254814	-0.241531	-0.254814	-0.254814	-0.254814	-0.187928	-0.254814	-0.243622	-0.254814	-0.254814	-0.254814	-0.254814	-0.254814	-0.254814	-0.254814	-0.254814	5.04477	4.31114
CDC45	-0.246133	-0.267177	-0.267177	-0.236443	-0.267177	-0.25138	-0.251009	-0.213407	-0.258494	-0.267177	-0.267177	-0.267177	-0.25449	-0.264484	-0.229846	-0.267177	-0.251616	-0.267177	-0.257327	-0.244216	-0.24943	-0.261534	-0.229405	-0.178709	-0.267177	-0.267177	0.248886	-0.267177	-0.267177	-0.267177	-0.267177	-0.267177	-0.215465	0.13703	-0.267177	-0.0882154	-0.0909065	-0.267177	-0.264719	-0.267177	-0.267177	-0.267177	-0.267177	-0.267177	-0.0791237	-0.181615	-0.267177	5.21972	4.55648
CDCA2	-0.266509	-0.266509	-0.266509	-0.22738	-0.257651	-0.258773	-0.266509	-0.266509	-0.258005	-0.245712	-0.241279	-0.266509	-0.261849	-0.266509	-0.266509	-0.266509	-0.258889	-0.266509	-0.266509	-0.266509	-0.249128	-0.260982	-0.229517	-0.136549	-0.266509	-0.266509	0.02229	-0.22551	-0.266509	-0.266509	-0.266509	-0.266509	-0.243135	-0.266509	-0.266509	-0.178877	-0.180195	-0.266509	-0.264102	-0.266509	0.777105	-0.266509	-0.266509	-0.266509	-0.20512	-0.266509	-0.266509	4.37424	4.81303
CDCA5	-0.23221	-0.237507	-0.251468	-0.233579	-0.253401	-0.233874	-0.248833	-0.24196	-0.242497	-0.245583	-0.193116	-0.227213	-0.246997	-0.252292	-0.211321	-0.259201	-0.251717	-0.259201	-0.259201	-0.25552	-0.207987	-0.259201	-0.259201	-0.174101	-0.153325	-0.259201	-0.0228116	-0.259201	-0.259201	-0.259201	-0.259201	-0.194814	-0.22808	-0.259201	-0.259201	-0.144435	-0.174421	-0.198579	-0.246591	-0.259201	-0.259201	-0.240502	-0.259201	-0.245177	-0.259201	-0.259201	-0.259201	4.37907	3.96506
CDCA7L	-0.520219	-0.232626	0.13792	0.304168	-0.283944	-0.552245	1.00197	0.708968	-0.570664	0.960502	-0.687386	-0.687386	-0.61955	-0.356582	-0.048694	-0.548459	-0.654105	-0.47989	-0.657292	-0.655818	-0.540992	-0.663247	0.228118	0.907278	-0.636946	-0.175781	1.51992	-0.457164	-0.687386	1.26602	-0.687386	-0.303956	-0.0602927	1.78243	-0.0601224	-0.578035	-0.229634	-0.427458	-0.678375	-0.687386	-0.687386	-0.571575	-0.687386	-0.353315	-0.112856	1.40385	-0.329262	4.49398	1.56277
CDCA8	-0.239023	-0.246209	-0.254658	-0.25425	-0.275642	-0.248153	-0.275642	-0.252251	-0.252979	-0.257167	-0.275642	-0.232244	-0.250805	-0.254552	-0.178204	-0.275642	-0.248564	-0.242814	-0.249932	-0.245676	-0.252481	-0.265822	-0.242779	-0.198672	-0.275642	-0.275642	-0.0190761	-0.239219	-0.275642	0.187926	-0.275642	-0.275642	-0.153819	-0.275642	-0.21333	-0.11994	-0.160621	-0.275642	-0.254257	-0.275642	-0.275642	-0.275642	-0.275642	-0.2693	-0.275642	-0.275642	-0.275642	3.84716	4.59798
CDH16	-0.155706	-0.0360798	-0.155706	0.387693	-0.155706	-0.155706	-0.155706	-0.155706	-0.155706	-0.155706	-0.155706	-0.155706	-0.155706	-0.155706	-0.155706	-0.155706	-0.155706	-0.155706	-0.155706	-0.155706	-0.155706	-0.155706	-0.155706	-0.155706	-0.155706	-0.155706	-0.155706	-0.155706	-0.155706	-0.155706	-0.155706	-0.155706	-0.144453	-0.155706	0.0131351	-0.155706	-0.155706	-0.155706	-0.155706	-0.155706	7.38074	-0.155706	-0.155706	-0.155706	-0.155706	-0.155706	-0.155706	-0.155706	-0.155706
CDK1	-0.393147	-0.403323	-0.385829	-0.141759	-0.394576	-0.334572	-0.395505	-0.195316	-0.38233	-0.382786	-0.141714	-0.258603	-0.356542	-0.20926	-0.168652	-0.366676	-0.350648	-0.39116	-0.393797	-0.381117	0.0686698	-0.386949	-0.111085	0.28114	-0.243656	-0.403323	1.77127	-0.322349	-0.403323	-0.145678	-0.403323	-0.257674	-0.154421	-0.207868	-0.253249	-0.230248	-0.25416	-0.380468	-0.395004	-0.335643	-0.403323	-0.389223	-0.375941	-0.378648	-0.373012	-0.36195	-0.261618	4.05888	4.38707
CDK4	0.26849	0.0246088	-0.808412	0.756707	-0.399843	-0.241239	-0.996068	1.15959	-0.0191334	-0.0443271	0.277618	-0.401138	-0.889228	-0.679036	0.0238861	-1.15736	-0.936814	-0.912658	-1.00558	-0.938141	-0.629449	-1.13146	0.13571	1.19055	-0.693786	-0.0303345	1.80742	-0.644985	-0.792426	-0.717674	0.687664	0.461656	0.694682	1.86407	0.596468	-0.183135	0.118533	0.253478	-0.984057	-1.07859	0.00922464	-0.675483	-0.981044	-0.499786	0.00922464	-0.432928	-0.378455	3.20552	2.75386
CDKN3	-0.281107	-0.316046	-0.312304	-0.281729	-0.296644	-0.292009	-0.299637	-0.296902	-0.221098	-0.23659	-0.0304316	-0.273013	-0.299294	-0.309442	-0.256964	-0.298588	-0.262187	-0.2987	-0.304366	-0.300978	-0.315614	-0.313106	-0.285592	-0.186974	-0.281954	-0.262702	0.0581074	-0.216105	-0.260058	-0.324832	0.0230958	-0.0510345	-0.0880433	0.724951	-0.262829	-0.278353	-0.118822	-0.324832	-0.301851	-0.288482	-0.324832	-0.286967	-0.324832	-0.309686	-0.0643513	-0.324832	-0.324832	4.33888	4.49767
CDT1	-0.34046	-0.352736	-0.338667	-0.336601	-0.34746	-0.325091	-0.333874	-0.195911	-0.327411	-0.327962	-0.352736	-0.352736	-0.338859	-0.335453	-0.287409	-0.338	-0.327773	-0.345399	-0.341244	-0.332645	-0.259567	-0.34286	-0.242571	0.214912	-0.352736	-0.282965	1.2384	-0.255056	-0.352736	-0.0419368	-0.157376	-0.323453	-0.250641	-0.352736	-0.102071	0.169217	-0.1728	-0.325165	-0.335531	-0.332325	0.268862	-0.344231	-0.319704	-0.348484	-0.279607	-0.352736	-0.352736	4.30264	4.06446
CENPA	-0.257055	-0.257055	-0.248826	-0.236084	-0.257055	-0.257055	-0.257055	-0.257055	-0.251131	-0.257055	-0.257055	-0.223019	-0.246233	-0.25338	-0.218846	-0.257055	-0.254401	-0.257055	-0.257055	-0.249221	-0.251	-0.257055	-0.257055	-0.226872	-0.257055	-0.257055	-0.0558328	-0.228489	-0.171964	-0.257055	-0.257055	-0.257055	-0.207112	0.0187584	-0.240765	-0.134939	-0.226986	-0.192551	-0.252024	-0.257055	-0.257055	-0.257055	-0.257055	-0.257055	-0.214282	-0.257055	-0.257055	4.33789	4.45009
CENPE	-0.322365	-0.325509	-0.320024	-0.317328	-0.324615	-0.308319	-0.338387	-0.256513	-0.278892	-0.225217	-0.338387	-0.338387	-0.323898	-0.319932	-0.295755	-0.338387	-0.246567	-0.300085	-0.278392	-0.277202	-0.338387	-0.312607	-0.300044	-0.102651	-0.212693	-0.338387	0.110635	-0.210897	-0.195978	-0.338387	-0.338387	-0.300167	0.126181	-0.0306524	-0.28386	-0.202138	0.0642132	-0.338387	-0.315931	-0.258468	0.472914	0.027909	-0.295275	-0.321737	-0.290664	-0.142964	-0.338387	4.40859	4.6766
CENPF	-0.312364	-0.30601	-0.310836	-0.298385	-0.286863	-0.291419	-0.314787	-0.322822	-0.283987	-0.291163	-0.27161	-0.298034	-0.313364	-0.318807	-0.276442	-0.285158	-0.230018	-0.29157	-0.28366	-0.288589	0.259275	-0.320018	-0.266508	-0.168944	-0.281799	-0.322822	0.226742	-0.281213	-0.322822	-0.322822	-0.322822	-0.2854	-0.174163	-0.121947	-0.287229	-0.278354	-0.103823	-0.228865	-0.299614	-0.305433	0.206758	-0.29384	-0.29468	-0.29384	-0.198215	-0.195259	-0.177188	4.51101	3.93023
CENPM	-0.397227	-0.416724	-0.425154	-0.347706	-0.422819	-0.411472	-0.166869	-0.388181	-0.413012	-0.355817	-0.419848	-0.429824	-0.419997	-0.417308	-0.393684	-0.429824	-0.224939	-0.273975	-0.258177	-0.269777	2.90664	-0.425453	-0.342064	-0.0872499	-0.365893	-0.429824	0.740637	-0.397402	-0.429824	0.189145	-0.429824	-0.410384	-0.334014	-0.116782	-0.124752	-0.360524	-0.242116	-0.411521	-0.409836	-0.348526	-0.429824	-0.424178	-0.407896	-0.41571	0.274101	-0.429824	0.137564	3.33667	3.24564
CENPN	-0.263831	-0.333189	-0.273369	-0.0784294	-0.371691	-0.304435	-0.390937	-0.0403076	-0.345094	-0.227143	-0.241563	-0.316399	-0.36532	-0.356711	-0.271925	-0.370829	-0.329915	-0.384973	-0.388571	-0.372744	-0.294255	-0.345577	-0.176144	0.160115	-0.152914	-0.22834	0.143815	-0.218423	-0.2199	-0.132173	-0.426684	-0.218572	0.291863	0.467004	-0.149568	-0.0310055	0.0848348	-0.269929	-0.350602	-0.329979	-0.426684	-0.241333	-0.332782	-0.313862	-0.253443	-0.284803	-0.426684	4.39828	4.70511
CENPU	-0.399792	-0.394965	-0.389637	-0.346131	-0.398044	-0.396834	-0.30604	-0.27332	-0.219872	-0.174551	-0.365793	-0.423267	-0.400269	-0.403738	-0.371215	-0.380998	-0.360342	-0.395208	-0.373822	-0.356033	-0.225305	-0.275327	-0.233667	-0.00386827	-0.147027	-0.356556	0.974729	-0.306523	-0.284167	0.468236	-0.423267	-0.395268	-0.0314673	0.0276079	-0.303432	-0.173737	-0.0546005	-0.396905	-0.36569	-0.345205	-0.423267	-0.146798	-0.107437	-0.402938	-0.353345	0.00621603	0.0670595	4.72342	4.49446
CEP55	-0.256587	-0.256587	-0.256587	-0.248701	-0.256587	-0.246453	-0.246216	-0.256587	-0.256587	-0.256587	-0.223535	-0.256587	-0.252518	-0.253132	-0.208694	-0.240382	-0.231631	-0.256587	-0.250268	-0.238176	-0.245203	-0.256587	-0.240434	-0.114714	-0.256587	-0.256587	0.0271584	-0.202878	-0.256587	-0.256587	-0.256587	-0.256587	-0.210147	0.00269757	-0.241273	-0.141789	-0.228319	-0.256587	-0.251857	-0.234142	-0.256587	-0.237882	-0.256587	-0.256587	-0.216377	-0.201702	-0.256587	4.06299	5.13332
CFAP20	0.25794	-0.45054	-0.407723	0.13688	0.24539	-0.465409	-1.01046	0.75632	-0.664632	-0.90261	0.875322	0.627208	-0.422162	-0.181265	0.967314	-1.05587	-0.6259	-0.848941	-0.818797	-0.855006	2.15835	-1.17574	-0.348158	0.612073	-1.00319	-0.0533738	1.15604	-1.09718	-0.823753	1.9216	-0.404137	0.449984	0.108817	0.36606	0.124646	-0.508131	-0.791823	0.456255	-0.838409	-0.642933	0.661525	-0.864982	-1.05997	-0.0133352	-0.731968	-0.100038	-0.80016	3.01009	1.98181
CHAC2	-0.512256	-0.464412	-0.461347	0.538707	-0.566714	-0.243455	-0.290898	0.00899846	-0.411445	-0.184642	-0.089712	-0.560204	-0.552336	-0.543332	-0.421186	-0.559302	-0.374317	-0.348617	-0.519772	-0.389189	-0.357029	-0.614156	-0.0490937	0.235781	-0.514535	-0.629935	2.04966	-0.512887	-0.542771	4.58403	-0.629935	0.00167475	0.702449	-0.629935	0.137673	0.245694	-0.0138912	-0.497784	-0.451258	-0.385356	-0.629935	-0.507646	-0.550772	-0.558599	0.772141	-0.151489	-0.629935	2.85661	2.92295
CHAF1A	-0.449261	-0.401835	-0.52006	-0.455252	-0.415533	-0.422141	-0.436727	-0.170213	-0.56035	-0.564886	-0.452686	-0.57578	-0.51261	-0.4835	-0.379763	-0.575272	-0.449547	-0.525892	-0.444328	-0.416063	-0.202559	-0.437205	-0.35714	0.32598	-0.419949	-0.520835	0.779084	-0.450149	-0.123788	1.06426	-0.615084	-0.476637	-0.187556	-0.296589	-0.107178	0.372009	0.461335	-0.428867	-0.425282	-0.477228	0.224586	-0.213003	-0.525844	-0.431276	-0.31873	3.36262	-0.153266	3.90484	3.06311
CHMP4C	-0.556491	-0.261468	0.426486	0.706947	-0.579104	-0.417532	-0.596148	1.68367	-0.342535	-0.596148	-0.523328	-0.54915	-0.594654	-0.583459	-0.596148	-0.596148	-0.592483	-0.596148	-0.596148	-0.596148	0.223198	-0.596148	0.708782	1.65442	-0.596148	-0.596148	3.1548	-0.556704	-0.537401	1.41193	-0.596148	-0.35965	-0.174129	-0.596148	1.58575	-0.596148	-0.554628	-0.50708	-0.591516	-0.596148	2.41598	-0.596148	-0.542793	-0.582411	0.112587	-0.596148	-0.320037	2.92868	0.0391522
CKAP2L	-0.247445	-0.261151	-0.261151	-0.249141	-0.255261	-0.256007	-0.240091	-0.261151	-0.232876	-0.261151	-0.261151	-0.261151	-0.253921	-0.257643	-0.188212	-0.261151	-0.243415	-0.261151	-0.261151	-0.249935	-0.232255	-0.261151	-0.244751	-0.261151	-0.261151	-0.261151	0.0749504	-0.206621	-0.261151	-0.261151	-0.261151	-0.261151	-0.220218	0.00210076	-0.261151	-0.202874	-0.0889489	-0.199584	-0.249946	-0.238362	-0.261151	-0.261151	-0.18739	-0.261151	-0.220326	-0.261151	-0.261151	3.96209	4.87343
CKS2	-0.375797	-0.664582	-0.540433	1.39457	-0.762294	-0.498846	-0.590727	-0.0962126	-0.40467	0.0948557	-0.0292862	-0.153126	-0.754644	-0.724158	-0.57772	-0.828597	-0.53137	-0.785531	-0.687961	-0.61616	-0.417082	-0.613369	0.0977513	0.582778	-0.0659032	-0.728534	1.84547	-0.450577	0.0293313	-0.195081	-0.162325	-0.245653	0.160916	0.856495	-0.225436	0.464787	0.0652417	-0.557509	-0.629095	-0.657086	-0.424372	-0.437491	-0.590525	-0.804528	-0.451348	0.368941	-0.126294	3.73214	3.58112
CLDN7	-0.700617	-0.689432	1.61922	1.74849	-0.702625	-0.665167	-0.726232	0.834204	-0.72277	-0.740295	-0.678442	-0.674691	-0.626683	-0.679848	-0.494276	-0.661857	-0.726029	-0.724533	-0.722064	-0.718217	1.68125	-0.737316	1.35201	1.43597	-0.628444	-0.745306	1.96824	-0.597142	-0.671749	2.02042	-0.508243	-0.697927	0.905046	-0.0777161	1.82891	-0.428619	-0.568549	-0.734153	-0.712829	-0.69577	1.26613	-0.707466	-0.718584	-0.710906	-0.656566	-0.725118	-0.0538736	1.60851	1.05364
CLN6	-0.518009	-0.654679	-0.518985	-0.236209	-0.526142	-0.584937	-0.584568	-0.0872988	-0.557916	-0.578415	-0.254872	-0.331638	-0.670659	-0.651801	-0.439717	-0.790252	-0.643635	-0.618654	-0.676644	-0.645138	-0.352387	-0.480381	-0.356946	0.900967	-0.315378	-0.0244583	1.6447	-0.159321	-0.139235	0.4595	-0.407753	-0.358386	1.07612	0.154217	0.243128	-0.168045	0.266935	-0.496708	-0.708976	-0.597599	1.09187	-0.0611845	-0.77164	-0.736029	1.57545	-0.399049	-0.283537	4.52283	3.22683
CLSPN	-0.297658	-0.288934	-0.312018	-0.288949	-0.305846	-0.290458	-0.289953	-0.275327	-0.270544	-0.297528	-0.294438	-0.312018	-0.291456	-0.297314	-0.184652	-0.312018	-0.256269	-0.312018	-0.271689	-0.257179	-0.281743	-0.300465	-0.234695	-0.191284	-0.25569	-0.312018	0.291649	-0.226319	-0.312018	-0.312018	-0.312018	-0.29489	-0.146444	0.239609	-0.312018	-0.189902	-0.041389	-0.312018	-0.278474	-0.216512	0.415126	-0.292121	-0.312018	-0.262275	-0.183698	-0.253634	-0.112053	3.26182	5.06756
COPS3	-0.349893	-0.117028	-0.710056	0.0208608	-0.850408	-0.566758	-0.790022	0.820424	-0.263282	-0.556223	-0.162668	-0.575691	-1.09808	-0.723364	0.0955453	-1.24512	-0.690828	-0.886171	-0.962892	-0.915211	0.0848984	-0.867045	-0.421865	0.639854	0.104653	-0.258294	1.86898	-0.79893	-0.400186	1.20145	-0.413686	0.137951	0.941223	1.59927	0.4108	0.64223	1.08435	-0.429038	-0.934979	-0.94403	1.20145	-0.175347	-0.916397	-0.897467	0.0138504	-0.339582	-0.730946	3.17742	2.66906
COPZ1	-0.551467	-0.954761	-0.461651	1.28117	-0.838475	-0.8167	-0.943134	0.0553999	-0.782633	-0.843	-0.453669	-1.12181	-1.18391	-0.902941	-0.321025	-1.38298	-0.810583	-1.0207	-1.10759	-0.902022	0.765431	-0.815057	0.384011	0.603072	-0.412924	-0.525224	1.97792	-0.691334	-0.221277	0.894263	0.272105	-0.190869	1.4699	1.6743	1.4708	0.311667	0.261614	-0.241229	-0.794957	-0.993307	1.10568	-0.188045	-0.775593	-1.07314	1.05593	0.352614	-0.109948	1.90635	1.82972
CSE1L	-0.205647	-0.239731	-0.349748	-0.0946145	-0.617414	-0.331243	-0.7799	0.319386	-0.645194	-0.401803	-0.263302	-0.363262	-0.647131	-0.602294	-0.133319	-0.869615	-0.666395	-0.704412	-0.750111	-0.758769	0.582692	-0.75693	-0.198	0.434471	-0.209648	0.0248088	1.11553	-0.348301	-0.378223	0.54664	-0.046943	0.168159	0.556359	0.403362	0.43793	0.183101	-0.231987	-0.229216	-0.799337	-0.862558	0.227019	-0.474241	-0.881621	-0.653532	-0.788251	-0.435555	0.179075	4.78333	3.46001
CSF2	-0.383946	-0.383946	-0.383946	5.95084	-0.383946	0.208087	-0.383946	-0.0480982	0.0499195	0.411867	-0.383946	-0.383946	-0.32451	0.760035	1.4814	0.247216	0.636638	-0.383946	-0.383946	0.333143	-0.273098	-0.383946	0.402464	-0.383946	-0.383946	-0.383946	0.536994	-0.383946	-0.383946	-0.383946	-0.383946	-0.383946	-0.334255	-0.383946	-0.383946	-0.383946	-0.383946	-0.383946	-0.291832	0.0531573	-0.383946	-0.383946	-0.383946	-0.383946	-0.383946	-0.383946	-0.383946	2.73157	-0.383946
CXCL1	-0.437812	-0.665799	-0.579341	0.845671	-0.569911	0.296481	-0.792905	1.78221	-0.651383	-0.683374	-0.602925	-0.122467	-0.124475	-0.29273	0.897683	-0.380059	-0.784964	-0.814676	-0.774446	-0.770648	0.0427843	-0.692124	0.361796	2.42667	-0.114501	-0.777747	3.153	-0.0716243	-0.361357	0.217032	0.35392	-0.304408	0.143119	0.123652	3.09559	-0.719561	-0.634997	-0.565805	-0.72361	-0.756111	0.00872327	-0.716211	0.0167738	-0.365662	-0.579442	-0.657255	-0.595371	2.29568	0.554381
DCLRE1B	-0.29913	0.0867112	-0.441739	-0.493083	-0.01034	-0.476998	-0.570803	-0.347773	-0.466231	-0.58937	-0.561509	-0.720061	-0.502886	-0.0238467	0.313807	-0.720061	-0.594359	-0.565252	-0.613971	-0.622907	0.590601	-0.337995	-0.274507	-0.1756	0.169001	0.0160722	-0.266344	0.181702	-0.0485352	-0.720061	-0.720061	-0.333867	1.35716	1.76756	0.014573	0.932024	0.364767	-0.138278	-0.565008	-0.612387	-0.720061	-0.226559	-0.284426	-0.148047	-0.52717	-0.325128	-0.269179	2.34977	5.6641
DCTPP1	-0.599836	-0.186096	-0.820727	0.138205	-0.975113	-0.413971	-0.501344	0.729908	-0.531609	-0.801582	0.450406	-0.515896	-0.959952	-0.898695	-0.520317	-1.07955	-0.714675	-0.744441	-0.937999	-0.904753	0.804828	-1.07213	-0.155176	1.16879	-0.521371	-0.654149	2.35058	-0.584909	-0.460369	1.31651	-0.100233	0.550899	1.55564	1.04654	1.05607	0.499708	0.806328	-0.409319	-0.924441	-0.872599	0.130243	-0.39089	-1.14199	-0.825856	-0.40009	-0.302703	-0.249364	2.81576	2.67915
DDX43	-0.58222	-0.428236	0.181062	1.44087	-0.672285	-0.502712	-0.738324	0.783386	0.314693	-0.707808	0.250336	0.365871	-0.558711	-0.284193	-0.161248	-0.683554	-0.437398	-0.532723	0.588008	0.443396	0.5537	-0.563793	0.377486	0.229845	0.158559	-0.115367	0.496229	0.424876	-0.835692	-0.835692	-0.835692	-0.533371	1.02804	1.59851	0.745795	0.242046	-0.304926	-0.266403	0.318882	-0.835692	-0.835692	-0.308887	-0.835692	-0.0454851	-0.0806993	-0.320423	-0.835692	-0.835692	5.72372
DEFB4A	-0.224835	-0.186313	-0.142441	0.741087	-0.183638	-0.188857	-0.224835	0.571142	-0.205061	-0.224835	-0.224835	-0.224835	-0.156209	-0.18803	-0.0547981	-0.167301	-0.207115	-0.224835	-0.202402	-0.198689	0.280385	-0.224835	1.12286	-0.224835	-0.224835	-0.224835	0.446759	-0.129493	-0.224835	-0.224835	-0.224835	-0.224835	-0.146926	-0.224835	7.16954	-0.0210502	-0.224835	-0.224835	-0.196846	-0.224835	-0.224835	-0.224835	-0.224835	-0.158428	-0.224835	-0.224835	-0.224835	-0.224835	-0.224835
DEPDC1	-0.248354	-0.248354	-0.248354	-0.2305	-0.248354	-0.241799	-0.248354	-0.181419	-0.241148	-0.248354	-0.248354	-0.248354	-0.244405	-0.246118	-0.232863	-0.248354	-0.241896	-0.248354	-0.248354	-0.248354	-0.24099	-0.248354	-0.237905	-0.211645	-0.248354	-0.248354	0.118735	-0.213611	-0.248354	-0.248354	-0.248354	-0.248354	-0.234489	0.0870896	-0.228541	-0.0998368	-0.175212	-0.209128	-0.246314	-0.248354	0.635997	-0.248354	-0.248354	-0.242304	-0.248354	-0.248354	-0.248354	5.96092	4.01296
DEPDC1B	-0.267292	-0.267292	-0.252244	-0.259622	-0.267292	-0.257436	-0.247117	-0.166649	-0.245623	-0.187798	-0.267292	-0.267292	-0.263334	-0.267292	-0.267292	-0.267292	-0.243019	-0.251598	-0.267292	-0.267292	-0.267292	-0.246165	-0.267292	-0.156901	-0.164286	-0.267292	-0.0833067	-0.267292	-0.267292	-0.267292	-0.267292	-0.267292	-0.242474	0.237081	-0.267292	-0.267292	-0.102328	-0.267292	-0.255024	-0.267292	-0.267292	-0.267292	-0.267292	-0.267292	-0.189074	-0.0537616	-0.267292	4.71205	4.39258
DHFR	-0.404651	-0.305707	-0.36073	-0.168445	-0.377813	-0.368097	-0.232731	-0.311202	-0.431798	-0.44392	-0.270317	-0.465995	-0.419514	-0.426176	-0.215354	-0.465589	-0.281848	-0.148979	-0.323748	-0.309462	-0.139843	-0.387248	-0.212022	0.254545	-0.289507	-0.4974	1.26642	-0.312895	-0.340375	-0.161936	-0.4974	-0.291956	0.425751	0.0115792	0.0587453	-0.103038	0.112992	-0.348606	-0.336456	-0.365217	-0.4974	-0.267916	-0.426094	-0.423965	-0.339535	-0.17418	-0.312895	3.74229	5.05408
DLGAP5	-0.263657	-0.263657	-0.263657	-0.252106	-0.263657	-0.263657	-0.251504	-0.263657	-0.25713	-0.263657	-0.244292	-0.263657	-0.26008	-0.259608	-0.263657	-0.263657	-0.260732	-0.263657	-0.263657	-0.259342	-0.263657	-0.263657	-0.254193	-0.263657	-0.263657	-0.263657	0.235078	-0.232189	-0.263657	-0.263657	-0.263657	-0.263657	-0.248109	0.04017	-0.263657	-0.196397	-0.230533	-0.263657	-0.259962	-0.263657	-0.263657	-0.263657	-0.263657	-0.263657	-0.216539	-0.263657	-0.263657	4.0481	4.60967
DNMT1	-0.369735	-0.575012	-1.0327	-0.238771	-0.686437	-0.502	-0.782543	-0.28599	-0.858801	-0.847861	-0.282502	-0.523537	-0.844222	-0.825693	-0.223891	-1.03884	-0.135734	-0.00290443	-0.217636	-0.512042	1.29047	-0.790486	-0.349759	0.130518	-0.0892773	-0.359801	1.7926	-0.318461	-0.0925459	-0.336674	0.594197	-0.586009	0.385769	-0.111981	0.628653	-0.0447143	1.0394	-0.332104	-0.335782	-0.628439	-0.053365	-0.450138	-0.704838	-0.539288	-0.45333	0.587698	0.371598	3.32223	3.44662
DSTNP2	-0.304226	-0.124639	-0.245087	1.60964	-0.747645	-0.513052	-0.776759	0.404173	-0.265189	-0.378175	-0.631369	-0.265889	-0.79345	-0.715647	0.180356	-1.02177	-0.75647	-0.49764	-0.53664	-0.565076	1.80205	-0.679675	0.218409	0.318847	0.229158	-0.115485	0.654001	-1.02177	-0.313131	0.996772	-1.02177	-0.261033	0.443023	0.509538	0.154001	-0.682776	0.146861	-0.126448	-0.714479	-0.624085	3.01531	-0.690366	-0.807237	-0.883684	-0.546817	0.274813	3.41902	-1.02177	1.72916
DTWD2	-0.281535	-0.461053	-0.400142	0.116951	-0.39057	-0.473465	-0.315356	-0.179554	-0.304425	-0.345625	-0.403634	-0.490645	-0.523127	-0.473707	-0.32308	-0.608904	-0.5996	-0.489286	-0.508278	-0.539658	0.182058	-0.523583	-0.209304	1.38727	-0.649006	-0.459135	5.08535	-0.516096	-0.35208	1.04257	-0.649006	-0.449783	0.48633	-0.00737201	1.7006	-0.506965	-0.369196	-0.123798	-0.516347	-0.482373	-0.649006	-0.394427	-0.469224	-0.556432	-0.250987	-0.105725	-0.183821	1.7264	0.503664
DYNC1LI1	-0.266492	-0.518891	-0.480058	0.211665	-0.741422	-0.191819	-0.970998	0.461708	-0.883327	-1.00056	-0.376435	-0.296352	-0.948513	-0.61535	0.119437	-1.30487	-0.904748	-1.06239	-1.13758	-1.06551	0.812036	-0.668335	-0.496917	0.434523	-0.0557159	0.445742	1.91833	-0.565804	0.081638	0.603951	0.37323	-0.135443	1.99631	0.793301	0.716445	1.65188	1.30826	0.0621289	-1.15496	-1.06316	0.92696	0.331562	-0.695888	-0.843966	-0.859091	-0.256621	-0.0582181	1.97159	2.99651
E2F1	-0.313328	-0.320534	-0.202761	0.0413956	-0.302704	-0.322483	-0.321837	-0.256232	-0.327322	-0.331521	-0.327571	-0.350046	-0.308539	-0.3195	-0.236064	-0.328007	-0.268593	-0.31713	-0.298487	-0.294961	-0.311341	-0.340199	0.00142957	0.035831	-0.278033	-0.245701	0.550333	-0.240484	-0.350046	-0.350046	-0.350046	-0.306252	-0.0793767	0.355177	-0.287567	-0.193928	-0.0425048	-0.350046	-0.283575	-0.319521	-0.350046	-0.00664419	-0.350046	-0.324608	-0.240679	-0.350046	-0.0944023	3.78376	4.80807
E2F2	-0.326762	-0.326762	-0.326762	-0.326762	-0.326762	-0.326762	-0.178597	-0.326762	-0.310848	-0.326762	-0.326762	-0.326762	-0.315135	-0.326762	-0.292552	-0.326762	-0.269719	-0.257608	-0.308708	-0.326762	-0.310499	-0.275043	-0.303686	-0.0835474	-0.326762	-0.326762	1.70003	-0.250034	0.0160671	-0.326762	-0.326762	-0.326762	-0.296142	-0.326762	-0.283007	-0.162762	-0.245995	-0.326762	-0.317752	-0.326762	-0.326762	0.0740581	-0.326762	-0.326762	-0.0969871	0.14369	0.210337	4.24429	4.04608
E2F7	-0.349267	-0.349267	-0.349267	-0.319086	-0.349267	-0.291091	-0.349267	-0.217258	-0.349267	-0.349267	-0.349267	-0.349267	-0.333692	-0.336042	-0.257618	-0.349267	-0.349267	-0.349267	-0.349267	-0.349267	0.456775	-0.349267	-0.287445	0.410904	-0.349267	-0.349267	1.64166	-0.143711	-0.349267	-0.349267	-0.349267	-0.287644	-0.335595	-0.349267	-0.349267	-0.349267	-0.349267	-0.349267	-0.349267	-0.349267	-0.349267	-0.349267	-0.349267	-0.349267	-0.349267	-0.139209	-0.349267	4.5491	4.48949
EBNA1BP2	-0.482744	0.0166714	-0.528802	0.601457	-0.93856	-0.529256	-0.929273	0.843246	-0.619763	-0.454709	0.236607	-0.300419	-0.977374	-0.497995	-0.165695	-1.05843	-0.99674	-1.04886	-1.13081	-1.07762	1.74298	-1.17817	0.0961708	0.940999	-0.687569	-0.283469	2.1155	-0.959028	-0.373375	0.450569	0.642398	0.554288	1.0285	1.26088	1.3472	-0.299905	0.0196763	-0.382879	-1.13808	-0.979556	1.88928	-0.614747	-1.08545	-0.759096	-0.000791947	-0.466567	-0.148895	2.46069	1.9869
EDN3	-0.00636938	-0.261126	0.760784	-0.130909	-0.261126	-0.261126	-0.261126	1.36616	-0.261126	-0.261126	-0.261126	-0.261126	-0.261126	-0.261126	-0.261126	-0.261126	-0.190483	-0.185	-0.261126	-0.261126	-0.261126	-0.261126	-0.184918	-0.261126	-0.261126	0.462851	-0.261126	-0.261126	-0.261126	-0.261126	-0.261126	-0.261126	-0.251495	-0.261126	-0.261126	-0.261126	-0.261126	0.0249616	-0.246249	-0.261126	-0.261126	-0.261126	-0.261126	-0.261126	-0.261126	-0.261126	-0.261126	4.26758	-0.261126
EEF1B2	-0.434409	-0.346564	-1.80917	0.682167	-1.87195	-0.570125	0.80912	0.753462	0.260265	0.448015	0.0975609	-1.0252	-2.62071	-2.57637	-0.77728	-2.14057	0.139368	0.878588	0.342898	0.295922	0.209849	-0.314235	0.547631	0.734095	0.339459	-0.351356	0.734095	0.102351	0.860675	0.689232	0.455235	-0.241376	0.612991	0.953423	0.775861	0.864687	0.931573	-0.00746455	-0.141011	-0.261066	0.953423	0.606426	0.223389	-2.02135	0.580448	0.910999	-2.5339	0.82976	0.824835
EEF1E1	-0.57452	-0.275144	-0.8194	0.81592	-0.889862	-0.281671	-0.669751	0.826615	-0.669314	-0.848121	-0.0227457	-0.339279	-0.961524	-0.908676	-0.489527	-1.07862	-0.603995	-0.699416	-0.800837	-0.730942	1.11786	-0.823852	0.239073	0.792135	-0.666813	-0.490454	2.68745	-0.842803	-0.460715	1.66441	-0.537046	0.301704	0.853649	1.17239	1.75159	-0.187253	0.419922	-0.613978	-0.953562	-0.780435	1.40498	-0.635618	-1.07904	-0.678211	-0.548382	-0.31446	-0.333207	2.69661	2.19475
EIF4EBP1	-0.756264	-0.677945	-1.05918	-0.755182	-0.960464	-0.424941	-0.517039	-0.26761	-0.472081	-0.680609	-0.217955	-0.661259	-0.940695	-0.894414	-0.578041	-0.939923	-0.783036	-0.964569	-0.938261	-0.882935	-0.216362	0.439708	-0.499995	0.596453	0.292006	-0.853	1.60635	-0.0810085	0.826408	0.837074	-0.159783	-0.497417	2.16334	2.02635	0.538952	0.684007	1.46878	-0.723403	-0.949795	-0.865227	0.837074	0.576701	-0.507457	-0.756589	-0.507571	0.248695	-0.0652536	1.92925	2.63818
EMILIN3	-0.264327	0.193394	-0.264327	-0.181159	-0.0195732	-0.264327	0.173191	-0.264327	-0.264327	-0.264327	-0.264327	-0.264327	-0.264327	1.92226	1.25096	-0.264327	-0.264327	-0.264327	-0.264327	-0.264327	-0.264327	-0.264327	-0.264327	-0.264327	-0.264327	-0.264327	-0.264327	-0.264327	-0.264327	-0.264327	-0.264327	-0.264327	-0.242798	-0.264327	-0.264327	-0.264327	-0.264327	2.29374	-0.197814	-0.264327	-0.264327	-0.264327	-0.264327	-0.0670627	-0.264327	-0.264327	-0.264327	6.48462	-0.264327
ENHO	-0.44382	-0.412835	-0.421729	-0.348111	-0.427252	-0.299127	-0.44382	-0.296073	-0.427915	-0.249323	-0.44382	-0.44382	-0.25498	1.91954	3.11214	0.389166	-0.42244	-0.44382	-0.425776	-0.422789	-0.427565	-0.309423	-0.305436	-0.281763	-0.14139	-0.44382	0.231417	-0.367133	0.698336	-0.44382	-0.44382	-0.39784	-0.335977	-0.44382	-0.225159	2.5066	5.12612	-0.270655	-0.42581	-0.44382	1.50823	0.384101	-0.340088	-0.44382	-0.44382	-0.44382	-0.44382	0.469905	-0.158787
ENO1	-0.299692	-0.284146	-0.0554149	1.16798	-1.47757	-0.828519	-1.061	1.14395	-0.515203	-0.323617	0.116174	-1.05896	-2.15265	-1.71569	-0.587531	-2.6305	-0.133758	-0.328711	-0.778348	-0.488747	0.424553	-0.221195	0.469193	0.974266	0.684739	-0.119923	1.0367	-0.920163	0.609624	1.34887	0.781612	0.14785	1.0851	1.17771	0.984947	1.12153	1.01299	-0.392361	-0.932533	-0.340205	1.34887	0.66361	0.845326	-1.75024	-0.270243	-0.24525	-1.13288	1.34887	1.28298
ENOSF1	-0.293813	-0.690866	-0.107533	1.02012	-0.606738	-0.548672	-0.833926	0.000974941	-0.694291	-0.652588	-0.452351	-0.539352	-0.594759	-0.680889	-0.177372	-0.757692	-0.681334	-0.561061	-0.659476	-0.701474	2.03971	-0.828919	0.426152	0.722073	-0.355742	-0.471282	2.11613	-0.655857	-0.789816	0.94566	-0.389248	0.323582	0.769854	0.10861	1.21199	-0.79378	-0.536045	-0.441512	-0.715284	-0.76146	0.684644	-0.745747	-0.853708	-0.713607	-0.574372	-0.71379	-0.307215	3.15041	2.5233
EPRS	-0.204976	-0.448528	-0.425639	-0.243511	-0.912638	-0.421238	-0.708121	-0.0397841	-0.751418	-0.520417	-0.0324515	-0.576347	-0.914946	-0.654593	0.200296	-1.18692	-0.751755	-0.562433	-0.764102	-0.768976	0.951996	-0.884571	-0.180553	1.07178	-0.514742	-0.157955	2.37227	-0.952261	-0.231037	1.55946	-0.415568	-0.133132	1.01034	0.212178	1.40643	-0.161233	0.497375	-0.524984	-0.904036	-0.764178	0.739786	-0.361952	-1.18467	-0.769411	0.932651	-0.787884	-0.3941	2.64655	2.33078
ERVMER34-1	-0.469343	-0.469343	-0.178763	0.147777	-0.469343	0.0381928	-0.469343	1.47408	-0.469343	-0.469343	-0.262425	-0.469343	-0.252794	3.57608	3.4285	-0.0635332	-0.469343	-0.469343	-0.469343	-0.469343	-0.184262	-0.469343	0.339662	0.596482	-0.469343	2.41274	0.122782	-0.469343	-0.469343	-0.469343	-0.469343	-0.267742	-0.431004	-0.469343	0.297646	-0.469343	-0.469343	1.4288	-0.469343	-0.469343	-0.469343	-0.352244	-0.469343	0.526002	-0.469343	-0.469343	-0.469343	3.53695	-0.469343
ESCO2	-0.252066	-0.252066	-0.242185	-0.244511	-0.252066	-0.252066	-0.252066	-0.252066	-0.230722	-0.234666	-0.252066	-0.252066	-0.248167	-0.249859	-0.236772	-0.210666	-0.248878	-0.252066	-0.243995	-0.228548	-0.237524	-0.252066	-0.231433	-0.215822	-0.252066	-0.252066	0.110377	-0.183461	-0.252066	-0.252066	-0.252066	-0.231499	-0.202523	-0.252066	-0.252066	-0.105429	-0.0715259	-0.252066	-0.248038	-0.252066	-0.252066	-0.252066	-0.252066	-0.252066	-0.200704	-0.252066	-0.252066	4.85684	4.7203
ESM1	-0.355469	-0.355469	-0.321515	-0.32951	-0.330004	0.0893169	-0.355469	-0.279774	-0.355469	-0.295681	3.41632	3.1555	1.2833	2.12431	4.7947	0.355805	-0.23498	-0.355469	-0.105866	-0.274658	-0.280519	-0.355469	-0.355469	-0.355469	-0.355469	-0.355469	-0.355469	-0.355469	-0.355469	-0.355469	-0.355469	-0.214128	-0.303951	-0.355469	-0.221037	-0.355469	-0.231397	-0.355469	-0.320867	-0.256952	-0.355469	-0.355469	-0.196034	-0.355469	-0.355469	-0.355469	-0.355469	-0.355469	-0.063406
ESPL1	-0.262573	-0.267379	-0.258995	-0.25845	-0.287062	-0.259487	-0.287062	-0.287062	-0.276958	-0.188216	-0.257083	-0.287062	-0.275989	-0.258853	-0.178457	-0.287062	-0.268953	-0.287062	-0.264137	-0.287062	-0.276736	-0.280495	-0.228455	-0.184113	-0.191	-0.287062	-0.0296881	-0.287062	-0.287062	0.953014	-0.287062	-0.228643	-0.222256	-0.287062	-0.259281	-0.182934	-0.287062	-0.287062	-0.275621	-0.287062	5.91332	-0.287062	-0.221165	-0.287062	-0.214117	-0.187494	-0.287062	3.1957	2.36868
ESRP1	-0.513312	-0.513312	0.751298	0.857771	-0.513312	-0.503952	-0.513312	0.617581	-0.508168	-0.513312	-0.498049	-0.513312	-0.511433	-0.506929	-0.513312	-0.513312	-0.513312	-0.513312	-0.507476	-0.509911	1.61056	-0.513312	0.613047	1.55698	-0.513312	-0.513312	2.89349	-0.513312	-0.513312	0.749349	-0.513312	-0.513312	-0.495872	-0.513312	1.0708	-0.513312	-0.513312	-0.513312	-0.511856	-0.513312	-0.513312	-0.513312	-0.513312	-0.504674	-0.141941	-0.513312	0.0075358	3.91943	-0.390398
EXO1	-0.254075	-0.254075	-0.23205	-0.237235	-0.254075	-0.239649	-0.254075	-0.254075	-0.254075	-0.215292	-0.254075	-0.254075	-0.248282	-0.244236	-0.254075	-0.254075	-0.246969	-0.231104	-0.254075	-0.222623	-0.254075	-0.243767	-0.23108	-0.173289	-0.254075	-0.254075	0.284497	-0.254075	-0.254075	-0.254075	-0.254075	-0.254075	-0.198861	-0.254075	-0.254075	-0.0906531	-0.173593	-0.254075	-0.249586	-0.254075	-0.254075	-0.254075	-0.254075	-0.254075	-0.254075	-0.254075	0.281131	4.30087	5.42952
EXOC3L2	0.0461489	-0.326106	-0.326106	-0.312515	-0.286109	0.686872	-0.326106	-0.207215	-0.287709	-0.326106	6.50948	1.21796	0.122756	0.0312227	1.15965	-0.102673	-0.222881	-0.270488	-0.326106	-0.275336	-0.247626	-0.301149	-0.270428	0.0651128	-0.326106	-0.326106	-0.326106	-0.326106	-0.326106	-0.326106	-0.326106	-0.104108	-0.297961	-0.326106	-0.220533	-0.326106	-0.326106	-0.326106	-0.304367	-0.326106	-0.326106	-0.326106	-0.326106	-0.326106	-0.326106	-0.326106	-0.326106	1.8797	-0.326106
EXOSC7	-0.330968	-0.382356	-0.32532	1.20098	-0.789539	-0.547518	-0.772681	0.754085	-0.658336	-0.709868	-0.242907	-0.818157	-0.943203	-0.890223	-0.604778	-1.04292	-0.721527	-0.674323	-0.728776	-0.796988	0.536632	-0.924639	0.340258	0.970368	-0.662301	-0.39949	1.77692	-0.632734	-0.45814	3.07025	0.109405	-0.103452	0.875513	0.594904	0.844247	-0.431863	0.337069	-0.24217	-0.816901	-0.6628	0.911302	-0.568279	-1.0182	-0.83412	-0.00942763	-0.337581	-0.50551	3.17361	1.11669
FAM111B	-0.264694	-0.264694	-0.264694	-0.23123	-0.264694	-0.258551	-0.0257807	-0.222876	-0.264694	-0.264694	-0.264694	-0.264694	-0.244959	-0.25841	-0.250177	-0.225399	-0.249565	-0.264694	-0.257033	-0.255765	-0.237089	-0.255916	-0.196149	-0.127088	-0.200494	-0.264694	0.136658	-0.232135	-0.264694	-0.264694	-0.264694	-0.245173	-0.199727	-0.264694	-0.22756	-0.264694	-0.0590603	-0.264694	-0.260871	-0.264694	-0.264694	-0.253355	-0.220653	-0.264694	-0.215943	-0.198151	-0.264694	3.42067	5.2213
FAM136A	-0.71452	-0.314186	-0.259264	0.19961	-0.881737	-0.722534	-0.402754	0.622723	-0.592191	-0.631464	-0.561777	-0.965461	-0.967282	-0.982136	-0.744032	-0.989944	-0.66683	-0.642619	-0.621855	-0.555608	0.10475	-0.715803	-0.0524859	1.15546	0.122607	-0.514775	2.69327	-0.63889	-0.222263	0.266366	-0.616613	-0.603638	1.22878	1.21471	1.24975	0.610492	0.724696	-0.79914	-0.584923	-0.648532	-0.58421	-0.290105	-0.789663	-0.806023	0.916806	0.0780388	-0.527505	3.2283	2.29872
FAM155B	-0.26712	-0.26712	-0.26712	-0.178064	-0.26712	-0.26712	-0.26712	0.511909	-0.26712	-0.26712	-0.0804951	-0.26712	-0.26712	-0.26712	-0.26712	-0.26712	-0.26712	-0.26712	-0.26712	-0.26712	0.182842	-0.26712	-0.0847047	1.97589	-0.26712	-0.26712	5.60744	-0.26712	-0.26712	-0.26712	-0.26712	-0.26712	-0.261356	-0.26712	4.05641	-0.26712	-0.26712	-0.26712	-0.26712	-0.26712	-0.26712	-0.26712	-0.26712	-0.26712	-0.26712	-0.26712	-0.26712	-0.26712	-0.26712
FAM57A	-0.123632	-0.469412	-0.340512	0.42953	-0.35247	-0.227634	-0.555496	2.40889	-0.551933	-0.329853	-0.24595	-0.455209	-0.479354	-0.470052	-0.233421	-0.47834	-0.595877	-0.603593	-0.57429	-0.56944	1.05941	-0.5924	0.220407	1.28247	-0.521738	-0.0105622	2.75915	-0.520568	-0.603593	-0.0752565	0.0606014	-0.0560237	-0.574404	1.80125	1.66901	-0.0712234	-0.559896	0.0994353	-0.57922	-0.603593	-0.603593	-0.603593	-0.603593	-0.451795	-0.541435	-0.603593	-0.313008	4.34253	-0.397869
FAM64A	-0.252232	-0.252232	-0.252232	-0.243766	-0.252232	-0.244979	-0.252232	-0.227547	-0.252232	-0.232734	-0.252232	-0.252232	-0.244951	-0.247286	-0.217956	-0.252232	-0.24866	-0.252232	-0.252232	-0.252232	-0.252232	-0.252232	-0.240672	-0.252232	-0.252232	-0.252232	0.086221	-0.213793	-0.252232	-0.252232	-0.252232	-0.229185	-0.242005	0.118899	-0.252232	-0.252232	-0.171309	-0.208834	-0.240948	-0.252232	-0.252232	-0.252232	-0.252232	-0.252232	-0.194677	-0.252232	-0.252232	4.78568	3.89097
FBL	-0.506916	-0.585984	-1.32528	0.239474	-1.29356	-0.560024	0.0419623	1.48736	-0.516647	-0.29555	0.331282	-1.00385	-1.54472	-1.58467	-1.00095	-1.52361	-0.587876	0.640864	-0.45114	-0.396336	0.395808	-0.507733	0.413026	1.58156	-0.0195746	-0.519133	1.61604	-0.726538	-0.192381	0.574035	1.21468	-0.147068	0.263187	1.70519	1.24551	0.941723	1.25933	-0.425541	-0.771884	-0.812971	0.574035	-0.144878	-0.76996	-1.38903	0.0366729	0.849847	-1.23223	2.35866	1.23547
FBXO43	-0.250106	-0.201373	-0.215361	-0.241251	-0.224047	-0.250106	-0.250106	-0.250106	-0.250106	-0.250106	-0.250106	-0.250106	-0.240967	-0.242346	-0.250106	-0.250106	-0.238897	-0.250106	-0.250106	-0.233567	-0.0711472	-0.233846	-0.250106	-0.250106	-0.250106	-0.250106	-0.250106	-0.129491	-0.0704673	-0.250106	-0.250106	-0.250106	-0.245522	-0.250106	-0.250106	-0.250106	-0.250106	-0.250106	-0.243024	-0.250106	-0.250106	-0.250106	-0.250106	-0.229103	-0.250106	-0.250106	-0.250106	3.34267	3.33631
FEN1	-0.381624	-0.366589	-0.524623	-0.330993	-0.335949	-0.372687	-0.313833	-0.129844	-0.394254	-0.320922	-0.334595	-0.453288	-0.504456	-0.478044	-0.301971	-0.577419	-0.425508	-0.375484	-0.422298	-0.419739	-0.306384	-0.550778	-0.326442	0.0455123	-0.362829	-0.326442	0.837582	-0.336379	-0.453288	0.293823	0.335977	-0.382897	0.228535	0.751702	0.0564386	-0.0463047	-0.127717	-0.303471	-0.369529	-0.436384	-0.00125473	-0.373405	-0.340523	-0.389553	0.10289	0.0719762	-0.104532	4.6572	4.09066
FH	-0.335752	0.236941	-0.498109	0.204528	-0.634331	-0.354363	-0.810789	0.165827	-0.747237	-0.74094	-0.201518	-0.520891	-0.861919	-0.639729	-0.244429	-1.03005	-0.871499	-0.75315	-0.937992	-0.913667	0.0826911	-0.811345	-0.276419	0.962	-0.482135	0.772051	2.92963	-0.714164	-0.520891	1.06341	-0.64818	0.116314	1.40581	0.947575	1.10674	0.187284	0.23624	-0.6049	-0.942316	-0.973833	-0.0563217	0.00356444	-0.729783	-0.475176	-0.155121	-0.366904	-0.406238	2.88595	3.26571
FHDC1	-0.252265	-0.601509	-0.144063	3.80669	-0.537181	-0.564057	-0.601509	0.354564	-0.560339	-0.601509	-0.296126	-0.601509	-0.601509	-0.582353	-0.557258	-0.601509	-0.592286	-0.601509	-0.578156	-0.5879	1.22871	-0.601509	1.7566	0.866634	-0.601509	-0.317939	0.796723	-0.601509	-0.601509	1.92484	0.192487	-0.244466	-0.567559	2.2733	0.92665	-0.389373	-0.601509	-0.0412297	-0.584028	-0.601509	-0.601509	-0.601509	-0.601509	-0.100324	-0.4529	-0.601509	-0.601509	2.35486	-0.601509
FOXA2	-0.496906	-0.51767	2.50465	3.4336	-0.51767	-0.502083	-0.51767	1.4188	-0.509103	-0.51767	-0.51767	-0.51767	-0.511411	-0.50704	-0.51767	-0.51767	-0.509993	-0.51767	-0.51767	-0.512006	2.21398	-0.51767	2.45141	0.748015	-0.51767	-0.51767	0.0642541	-0.51767	-0.45615	0.533761	-0.51767	-0.51767	-0.489411	-0.51767	1.67299	-0.51767	-0.51767	-0.51767	-0.515245	-0.51767	2.63662	-0.51767	-0.51767	-0.503285	-0.455821	-0.51767	0.349761	0.712728	-0.51767
FOXA3	-0.212729	-0.259721	-0.152007	0.303024	-0.259721	-0.242083	-0.259721	-0.0195881	-0.259721	-0.259721	-0.202195	-0.259721	-0.259721	-0.253707	-0.259721	-0.259721	-0.251034	-0.259721	-0.259721	-0.234085	-0.200279	-0.259721	-0.203492	0.036594	-0.259721	-0.259721	6.81892	-0.259721	-0.259721	-0.259721	-0.259721	-0.0355284	-0.256168	-0.259721	1.1263	-0.259721	-0.259721	-0.259721	-0.254233	-0.259721	2.11978	-0.259721	-0.259721	-0.259721	-0.119751	-0.259721	-0.259721	0.297183	-0.259721
FOXM1	-0.262432	-0.262432	-0.262432	-0.239762	-0.255761	-0.25078	-0.262432	-0.262432	-0.262432	-0.246769	-0.262432	-0.262432	-0.253074	-0.256472	-0.20736	-0.243798	-0.250954	-0.253155	-0.262432	-0.262432	-0.229706	-0.262432	-0.253145	-0.00141136	-0.201543	-0.262432	0.118223	-0.262432	-0.262432	-0.262432	-0.262432	-0.262432	-0.228983	0.0357166	-0.244823	-0.19643	-0.197422	-0.262432	-0.258806	-0.262432	-0.262432	-0.240924	-0.262432	-0.262432	-0.216195	-0.262432	-0.262432	5.62443	3.98421
FTCDNL1	-0.416248	-0.354586	-0.372286	-0.326617	-0.383276	-0.387453	-0.298368	-0.416248	-0.0997174	-0.338836	-0.228417	-0.416248	-0.410467	-0.367154	-0.416248	-0.416248	-0.345336	-0.232851	-0.272612	-0.311616	0.586539	-0.251658	-0.37035	-0.254997	0.185606	-0.416248	-0.416248	0.346817	1.17482	-0.416248	-0.416248	-0.416248	3.93406	1.05726	-0.0681288	-0.0900524	0.547624	-0.416248	-0.371447	-0.416248	-0.416248	0.912473	-0.416248	-0.389674	0.0407748	-0.104338	-0.416248	-0.416248	4.87794
FUT4	-0.14769	-0.388728	-0.668247	-0.626821	-0.357222	-0.337202	-0.809062	-0.565067	-0.681186	-0.667165	-0.576648	-0.636589	-0.616635	-0.542328	-0.110699	-0.686051	-0.657801	-0.582922	-0.51724	-0.558167	-0.531179	0.0192616	-0.452754	-0.47736	-0.161144	-0.842422	-0.081876	-0.496917	0.0580968	-0.842422	-0.151412	0.245142	2.27965	0.825534	-0.202076	0.449925	0.157724	0.230316	-0.64971	-0.698031	3.55491	0.390911	0.559628	-0.361121	0.0629124	-0.665886	-0.237788	1.73049	3.01011
FUT6	-0.283364	-0.283364	-0.283364	-0.208022	-0.275152	-0.283364	-0.283364	-0.136904	-0.27548	-0.264083	-0.259973	-0.283364	-0.281924	-0.273582	-0.283364	-0.283364	-0.276299	-0.271944	-0.256533	-0.278152	-0.170572	-0.27824	-0.237638	1.48373	-0.283364	-0.283364	6.61097	-0.283364	-0.283364	-0.283364	-0.283364	-0.283364	-0.277585	-0.283364	1.12555	-0.283364	-0.243353	-0.283364	-0.283364	-0.283364	-0.283364	-0.283364	-0.283364	-0.283364	0.0581138	-0.283364	-0.0172958	1.07528	-0.283364
FZD5	-0.518178	-0.52263	2.71946	3.2865	-0.449557	-0.445896	-0.605042	0.285589	-0.612535	-0.54235	-0.520769	-0.524689	-0.586876	-0.560121	-0.621334	-0.643578	-0.629669	-0.62859	-0.631839	-0.636737	-0.146554	-0.616675	1.47211	0.252582	-0.446824	-0.643578	1.55289	-0.444013	-0.494966	2.53132	0.154682	-0.494011	-0.11927	0.801548	-0.188359	0.102886	-0.486027	-0.587249	-0.620144	-0.643578	1.89634	-0.626203	-0.643578	-0.582766	-0.419468	-0.541611	-0.643578	2.62589	0.0981678
GALE	-0.692514	-0.639115	-0.391222	1.84011	-0.702896	-0.504822	-0.717759	0.636718	-0.531142	-0.446741	-0.378586	-0.491091	-0.676505	-0.609647	-0.485431	-0.71573	-0.696156	-0.678078	-0.65769	-0.677138	0.0796377	-0.675811	0.389835	1.71974	-0.559312	-0.40629	3.85815	-0.556353	-0.390964	0.3031	-0.766441	-0.539708	1.22499	0.450623	2.13286	0.0867422	-0.191462	-0.647843	-0.635692	-0.625964	-0.231671	-0.342084	-0.766441	-0.653035	-0.357499	-0.680566	-0.178194	2.36253	1.70628
GAR1	-0.444303	-0.478562	-0.484992	0.276522	-0.813525	-0.289765	-0.91082	1.04161	-0.573363	-0.515631	0.378034	-0.210901	-0.932366	-0.908121	-0.579855	-0.956036	-0.772487	-0.80484	-0.871661	-0.821914	1.45388	-0.911619	0.289218	0.677421	-0.426515	-0.453121	2.5558	-0.54757	-0.420968	0.754687	0.55434	0.271194	0.957351	2.83415	0.827236	-0.266625	-0.0256128	-0.536906	-0.92276	-0.932416	0.474201	-0.556341	-0.672134	-0.878691	-0.746739	-0.262843	-0.437379	2.46744	2.23158
GFPT1	-0.142292	-0.274114	-0.411891	0.831698	-0.454181	-0.666544	-0.813943	0.147415	-0.756495	-0.688221	-0.67251	-0.818596	-0.779868	-0.820749	-0.625612	-0.905571	-0.674579	-0.716712	-0.721477	-0.693348	2.27933	-0.813483	0.349501	0.275239	-0.447289	0.0152028	2.602	-0.545062	-0.631183	0.124151	0.0631399	-0.629176	0.225021	0.473911	2.6205	-0.315965	-0.391631	-0.256859	-0.794546	-0.645542	0.657995	-0.753639	-0.51801	-0.640429	0.469579	-0.514904	0.0841123	2.18002	0.92728
GINS1	-0.32034	-0.32034	-0.32034	-0.281771	-0.249399	-0.32034	-0.244252	-0.109469	-0.306719	-0.287028	-0.199101	-0.32034	-0.307901	-0.31189	-0.26178	-0.32034	-0.289826	-0.261151	-0.304888	-0.293325	-0.250741	-0.311487	-0.241337	0.16538	-0.32034	-0.32034	0.604841	-0.123326	-0.222532	-0.32034	-0.32034	-0.280965	-0.140629	-0.32034	-0.32034	-0.0396075	0.0944264	-0.32034	-0.297206	-0.26545	-0.32034	-0.251728	-0.32034	-0.308905	-0.222009	-0.32034	-0.32034	5.54816	4.31733
GINS2	-0.349583	-0.315907	-0.382946	-0.324478	-0.361438	-0.382946	-0.357314	-0.212457	-0.34165	-0.366114	-0.382946	-0.382946	-0.370375	-0.372271	-0.353355	-0.342896	-0.318185	-0.343068	-0.36733	-0.337444	-0.284473	-0.378473	-0.243222	0.0728713	-0.382946	-0.288133	0.493626	-0.316577	-0.333523	0.884099	-0.382946	-0.36305	-0.16538	-0.062544	-0.231555	-0.17016	-0.17336	-0.308014	-0.359566	-0.382946	1.30645	-0.336719	-0.382946	-0.336719	-0.28357	-0.247302	-0.150655	5.15252	3.85175
GLOD4	-0.722033	-0.290911	-0.729571	0.180464	-0.980305	-0.556741	-0.688891	0.180729	-0.403872	-0.634599	-0.15837	-0.695356	-1.03195	-0.782943	-0.203146	-1.19455	-0.306708	-0.510628	-0.42859	-0.505222	1.08916	-1.01626	-0.403013	0.765244	-0.631648	-0.157505	2.03997	-0.579009	-0.654342	2.1927	-0.303627	-0.0883075	1.28925	0.906429	0.703359	-0.301224	0.4045	-0.674188	-0.758718	-0.378784	0.94096	-0.473319	-1.03038	-0.795284	-0.384411	-0.155454	-0.460988	2.77329	2.87285
GLRX3	-0.618614	-0.628438	-0.719766	0.0548969	-1.13978	-0.425783	-0.944838	0.788296	-0.886209	-0.636883	0.0315173	-0.451951	-1.07293	-0.851057	-0.210264	-1.24295	-0.811322	-1.07647	-1.00643	-0.894921	1.03618	-0.790556	-0.228725	0.997588	0.00256482	-0.448658	2.21223	-0.840734	0.00521616	1.35227	0.387085	0.248512	1.3202	1.50283	1.09344	0.526021	0.911664	-0.79938	-1.00125	-1.00135	1.12246	-0.302104	-0.145354	-0.952934	-0.202299	0.0254344	0.00790537	2.34483	2.34674
GNAT1	-0.167064	-0.167064	-0.167064	-0.167064	-0.167064	0.281609	-0.167064	-0.167064	-0.167064	-0.167064	-0.167064	-0.167064	0.283369	0.138924	-0.167064	-0.167064	-0.167064	-0.167064	-0.167064	-0.167064	-0.167064	0.153509	-0.167064	7.37063	-0.167064	-0.167064	-0.167064	-0.167064	-0.167064	-0.167064	-0.167064	-0.167064	-0.121874	-0.167064	-0.167064	-0.167064	-0.167064	-0.167064	-0.167064	-0.167064	-0.167064	-0.167064	-0.167064	0.24701	-0.167064	-0.167064	-0.167064	-0.167064	-0.167064
GOLT1A	-0.446538	-0.446538	-0.379416	3.76839	-0.436469	-0.446538	-0.446538	0.51115	-0.446538	-0.446538	-0.446538	-0.446538	-0.441241	-0.446538	-0.404982	-0.446538	-0.442207	-0.418537	-0.446538	-0.446538	-0.268738	-0.446538	0.464474	0.784452	-0.446538	-0.446538	0.538254	-0.446538	-0.446538	0.739689	-0.446538	-0.418597	-0.418198	-0.446538	0.855654	-0.346931	-0.446538	-0.446538	-0.443802	-0.407587	4.29837	-0.446538	-0.446538	-0.446538	-0.37676	-0.446538	-0.120325	2.05211	-0.446538
GOT1	-0.460523	-0.404257	-0.460879	0.570021	-0.621896	-0.516933	-0.79067	1.02328	-0.565416	-0.631186	-0.220509	-0.497773	-0.712597	-0.537591	-0.191858	-0.804162	-0.614287	-0.73345	-0.715072	-0.696285	0.963518	-0.800852	-0.0673213	0.957946	-0.415696	-0.0220613	2.37387	-0.559524	-0.625849	2.67502	-0.710014	-0.250397	0.248457	0.571001	1.16539	-0.468443	-0.361511	-0.517914	-0.669947	-0.612468	-0.334767	-0.492675	-0.794761	-0.563802	-0.0772446	-0.222923	-0.280043	3.9849	1.32873
GPR84	-0.335802	-0.340598	-0.36024	-0.353102	-0.36024	-0.341895	-0.36024	-0.32902	-0.350157	-0.36024	-0.300408	-0.36024	-0.336298	-0.33209	-0.295216	-0.36024	-0.36024	-0.36024	-0.348801	-0.333576	-0.339631	-0.150527	-0.345619	-0.308875	3.76161	-0.36024	-0.36024	0.757864	0.508592	-0.36024	-0.36024	-0.36024	0.744659	-0.36024	-0.221628	1.19835	1.12374	-0.36024	-0.354531	-0.319608	-0.36024	-0.25866	5.2291	-0.36024	-0.21466	-0.36024	-0.36024	-0.36024	0.844335
GREB1L	0.0101998	0.721362	-0.105829	-0.26156	-0.26156	-0.26156	-0.26156	0.259209	-0.0933707	-0.26156	-0.26156	-0.26156	-0.118197	-0.26156	0.341028	-0.26156	-0.0857232	0.144476	-0.134358	-0.113303	-0.0896784	-0.22512	-0.180265	-0.26156	-0.26156	-0.26156	-0.26156	-0.26156	-0.26156	-0.26156	-0.26156	-0.0994932	-0.230739	-0.26156	-0.26156	-0.26156	-0.26156	-0.26156	-0.102858	-0.26156	6.61889	-0.167424	-0.26156	-0.214492	-0.26156	-0.26156	-0.26156	2.95908	-0.26156
GSTO2	-0.520053	-0.507097	-0.0769985	0.529978	-0.523048	-0.509361	-0.516803	0.83444	-0.53258	-0.541378	-0.502219	-0.541378	-0.536557	-0.531826	-0.541378	-0.541378	-0.535465	-0.528633	-0.531397	-0.53847	0.91082	-0.5328	0.390007	1.4757	-0.541378	-0.238359	2.33483	-0.541378	-0.541378	-0.00145339	-0.541378	-0.528661	-0.520014	0.482617	1.0674	-0.496041	-0.496723	-0.37374	-0.527679	-0.541378	2.69817	-0.526604	-0.541378	-0.537685	-0.446098	-0.541378	0.0525391	3.75505	-0.515099
GTF3C6	-0.910985	-0.438503	-1.06387	0.609099	-1.31394	-0.555986	-0.896382	0.478261	-0.733337	-0.718871	-0.379943	-0.893901	-1.31798	-1.15228	-0.483029	-1.24623	-0.78265	-1.15348	-1.00516	-0.84804	0.893963	-0.683434	0.100453	0.707078	0.433196	-0.621503	1.97261	-0.379943	0.554176	1.82155	0.223958	-0.335717	1.69594	1.37762	1.55426	0.752255	0.713435	-0.789524	-1.00494	-0.971225	0.860798	0.105581	-0.0526114	-1.25094	-0.224285	0.0529258	0.707078	1.67846	2.06131
GTSE1	-0.254226	-0.243926	-0.254226	-0.244869	-0.254226	-0.239796	-0.254226	-0.221483	-0.243651	-0.228364	-0.254226	-0.254226	-0.243603	-0.232904	-0.231494	-0.254226	-0.24475	-0.254226	-0.248228	-0.240244	-0.248823	-0.254226	-0.254226	-0.22729	-0.254226	-0.254226	-0.0297572	-0.228733	-0.254226	-0.254226	-0.254226	-0.254226	-0.23727	-0.00808434	-0.225151	-0.199737	-0.146886	-0.225444	-0.230278	-0.254226	-0.254226	-0.245348	-0.254226	-0.23647	-0.254226	-0.202123	-0.254226	4.30202	4.45188
HAS3	-0.447215	-0.429014	-0.31745	3.57749	-0.447215	-0.413217	-0.429818	4.0079	-0.428529	-0.424365	-0.33633	-0.447215	-0.435269	-0.441419	-0.386961	-0.447215	-0.43047	-0.447215	-0.436616	-0.428685	0.2689	-0.441142	0.975323	1.17108	-0.447215	-0.318509	0.18741	-0.447215	-0.447215	0.126111	-0.447215	-0.177126	-0.406124	-0.447215	1.42806	-0.447215	-0.399797	-0.447215	-0.441925	-0.447215	-0.447215	-0.415839	-0.447215	-0.439371	-0.447215	-0.447215	-0.131886	1.96807	-0.391405
HDAC2	-0.330782	-0.0967053	-0.406772	-0.0311066	-0.78419	-0.434541	-0.938145	0.743434	-0.727717	-0.591227	0.163302	-0.177883	-1.02732	-0.921738	-0.502751	-1.14703	-0.986619	-0.817966	-1.11518	-1.11205	0.855371	-0.699397	0.0729686	1.07737	-0.257144	0.102157	2.03444	-0.417755	-0.505513	2.64815	0.471872	0.334713	0.901113	1.8105	1.13205	0.328642	0.625109	-0.464715	-1.1225	-0.982433	-0.233948	-0.353779	-0.812754	-0.674866	-0.52458	-0.279028	-0.56333	2.48171	2.37852
HJURP	-0.256767	-0.256767	-0.256767	-0.238713	-0.256767	-0.250138	-0.256767	-0.256767	-0.24948	-0.256767	-0.256767	-0.256767	-0.254105	-0.254506	-0.225439	-0.256767	-0.250237	-0.256767	-0.256767	-0.256767	-0.241874	-0.252031	-0.246201	-0.256767	-0.187492	-0.256767	-0.00929588	-0.256767	-0.256767	-0.256767	-0.256767	-0.256767	-0.24742	0.082439	-0.236732	-0.181675	-0.256767	-0.256767	-0.256767	-0.256767	-0.256767	-0.220062	-0.256767	-0.256767	-0.204163	-0.256767	-0.0108426	4.76637	4.31351
HKDC1	-0.359424	-0.359424	-0.359424	5.09943	-0.359424	-0.359424	-0.359424	-0.10269	-0.359424	-0.359424	-0.359424	-0.359424	-0.329134	-0.359424	-0.359424	-0.359424	0.0863878	0.961708	0.299023	0.0242936	0.0642547	-0.359424	0.0012717	0.0629756	-0.359424	-0.359424	1.04857	-0.359424	-0.359424	-0.359424	-0.359424	-0.359424	-0.34423	-0.359424	0.552478	-0.359424	-0.359424	-0.359424	-0.359424	-0.025287	-0.359424	-0.359424	-0.359424	-0.359424	-0.359424	-0.359424	-0.359424	4.40381	-0.359424
HMBS	-0.548316	-0.365479	-0.516802	0.493895	-0.660103	-0.70803	-0.64071	0.175711	-0.764124	-0.694115	-0.430972	-0.620606	-0.820997	-0.819217	-0.805408	-0.872987	-0.732007	-0.716271	-0.693114	-0.682446	0.268909	-0.628821	-0.176502	1.03745	-0.442423	-0.0538697	3.07098	-0.631711	0.176156	0.352822	-0.10979	-0.481952	0.670099	2.25685	0.893128	-0.265171	0.446468	-0.598039	-0.722218	-0.756349	0.767987	-0.506424	-0.848548	-0.642747	-0.257714	0.374035	-0.435991	2.79964	0.602656
HMGN1	-0.697696	-1.11511	-0.639548	0.892732	-1.0573	-0.670161	0.181814	1.01899	0.496205	0.531964	-0.0233403	-0.99369	-1.7812	-2.11809	-1.15018	-1.8911	-0.182462	-0.0660403	-0.518765	-0.490219	0.850193	-1.48616	0.391208	1.10096	0.393607	-0.37659	1.17012	-0.814666	-0.56622	1.24388	0.227653	-0.275667	0.902762	1.14444	1.14325	0.919534	1.18172	-0.525215	-0.535475	-0.621895	1.05162	-0.852319	-0.995429	-1.64933	0.463534	1.09653	0.167229	1.25615	1.41742
HMMR	-0.263662	-0.243777	-0.263662	-0.229337	-0.258345	-0.254376	-0.235151	-0.263662	-0.24835	-0.25118	-0.233375	-0.263662	-0.254339	-0.258912	-0.241719	-0.263662	-0.259088	-0.263662	-0.263662	-0.260288	-0.190639	-0.263662	-0.24886	-0.18566	-0.263662	-0.263662	-0.0469895	-0.239054	-0.263662	-0.263662	-0.263662	-0.248908	-0.198192	-0.0260694	-0.235596	-0.158468	-0.211856	-0.235879	-0.254993	-0.263662	-0.263662	-0.246522	-0.263662	-0.263662	-0.0794324	-0.263662	-0.263662	4.57412	4.82775
HOOK1	-0.546282	-0.548136	-0.176739	0.499819	-0.543548	-0.552184	-0.461367	0.784052	-0.551832	-0.546196	-0.55573	-0.533336	-0.551458	-0.553312	-0.53059	-0.55573	-0.508571	-0.459739	-0.502662	-0.524804	1.35648	-0.550663	0.523915	1.56915	-0.55573	-0.50203	2.52237	-0.55573	-0.527738	1.59714	-0.55573	-0.55573	-0.542515	0.170141	1.26634	-0.515558	-0.55573	-0.55573	-0.545799	-0.540021	2.79318	-0.542639	-0.55573	-0.552457	0.0915373	-0.55573	0.102091	2.91532	-0.532444
HPR	1.1887	2.90689	-0.387984	5.59878	-0.116931	-0.387984	-0.387984	-0.387984	-0.387984	-0.387984	-0.387984	-0.387984	-0.387984	-0.347625	-0.108299	-0.387984	-0.387984	-0.387984	-0.387984	-0.387984	-0.122061	-0.387984	-0.199324	0.937618	-0.387984	1.40428	-0.387984	-0.387984	-0.387984	-0.387984	-0.387984	1.11645	-0.0184368	-0.387984	-0.0302606	-0.387984	-0.387984	1.02849	-0.387984	-0.387984	-0.387984	-0.387984	-0.387984	-0.278754	-0.387984	-0.387984	-0.387984	-0.387984	-0.387984
HUNK	-0.18365	-0.385842	-0.339496	0.529536	-0.351083	-0.385842	-0.385842	0.130768	-0.385842	-0.385842	-0.385842	-0.385842	-0.379747	-0.385842	-0.385842	-0.385842	-0.378366	-0.361675	-0.385842	-0.385842	-0.266486	-0.385842	0.17061	2.07907	-0.385842	-0.156003	4.71398	-0.385842	-0.385842	0.637986	-0.385842	-0.385842	-0.375141	0.390855	0.990382	-0.385842	-0.385842	-0.295019	-0.385842	-0.385842	-0.385842	-0.385842	-0.385842	-0.329812	-0.385842	-0.221432	0.177263	3.9273	-0.385842
IARS	-0.0963925	-0.383222	-0.666371	0.200443	-0.450505	-0.429807	-0.515328	0.551026	-0.598528	-0.593298	0.0830283	-0.552861	-0.822915	-0.922004	-0.601945	-1.12602	-0.633507	-0.515225	-0.770806	-0.578992	1.39614	-0.959712	0.0221033	0.468354	-0.557352	-0.476937	2.39125	-0.76241	-0.765447	0.626025	-0.334201	-0.120861	0.394845	1.22113	1.94318	-0.275363	0.236744	-0.304272	-0.798835	-0.743236	-0.282297	-0.830227	-0.901009	-0.625177	0.0917181	0.122139	-0.191465	3.69886	1.59463
IL1B	-0.459608	-0.448997	-0.512531	-0.440241	-0.449812	-0.245425	-0.613055	-0.285822	-0.193082	-0.564343	-0.61812	-0.618753	-0.352029	-0.31319	0.016387	-0.375198	-0.543547	-0.589517	-0.45582	-0.503071	0.103835	0.355632	-0.414848	-0.416441	2.44675	-0.637969	-0.552766	0.281314	3.46947	-0.637969	-0.12188	-0.338207	2.5452	0.140613	1.06349	0.982195	0.855972	-0.455882	-0.393669	-0.51665	-0.637969	0.614541	3.61602	-0.359946	-0.493078	-0.242427	-0.0734971	-0.541889	2.35923
IL1RN	-0.497094	-0.513218	-0.478365	-0.457552	-0.513676	-0.442686	-0.56122	-0.0394441	-0.438815	-0.472662	-0.521781	-0.523615	-0.468686	-0.466588	-0.4231	-0.480626	-0.531519	-0.530152	-0.480365	-0.524828	-0.267464	0.569645	-0.431788	0.308887	1.999	-0.512544	0.243099	-0.25237	0.533547	-0.579255	-0.205672	-0.355265	3.00775	-0.353817	0.485953	1.06765	0.379282	-0.473808	-0.462731	-0.579255	0.60942	-0.0913662	4.66355	-0.436954	-0.299567	-0.388373	0.0745161	0.533547	3.06566
IMPA2	-0.625877	-0.469653	-0.429295	1.39672	-0.778201	-0.833877	-0.838912	0.738991	-0.776093	-0.773618	-0.713176	-0.823159	-0.856701	-0.829973	-0.735274	-0.832602	-0.847914	-0.85386	-0.865212	-0.860814	0.855782	-0.199053	0.902037	1.17455	0.22779	-0.209122	2.37758	-0.575097	0.183921	3.08624	-0.627379	-0.665891	-0.0868679	-0.737953	1.22056	0.0995155	0.909899	-0.689781	-0.876544	-0.891651	-0.462611	-0.111147	-0.599765	1.58824	-0.619178	-0.0870033	-0.0522757	2.62375	2.11659
INTS7	-0.0240227	-0.195909	-0.552408	0.039774	-0.407627	-0.583784	-0.744597	0.0469053	-0.691398	-0.559962	-0.65245	-0.500657	-0.760253	-0.7188	-0.541342	-0.819005	-0.619643	-0.638158	-0.663366	-0.633406	0.0659961	-0.674033	-0.214638	0.445433	-0.635606	-0.899882	2.52241	-0.430792	-0.70027	1.65879	0.172324	-0.0963017	0.273002	1.6882	0.437646	-0.183714	-0.123944	-0.143285	-0.561516	-0.619829	0.8059	-0.223086	-0.899882	-0.573153	-0.0971611	-0.215079	-0.430792	4.29005	2.50414
IQGAP3	-0.239834	-0.239834	-0.239834	-0.234177	-0.239834	-0.225296	-0.239834	-0.239834	-0.239834	-0.200752	-0.19242	-0.239834	-0.222321	-0.22992	-0.171129	-0.146846	-0.232674	-0.239834	-0.239834	-0.229269	-0.223503	-0.239834	-0.19349	-0.239834	-0.0879103	-0.239834	0.0315262	-0.08574	-0.239834	-0.239834	-0.239834	-0.239834	-0.137342	0.504067	-0.195897	-0.239834	0.00347207	-0.239834	-0.239834	-0.239834	-0.239834	-0.239834	-0.135616	-0.239834	-0.239834	-0.239834	-0.239834	4.80919	5.48754
IRX1	-0.473368	-0.473368	2.21721	1.648	-0.473368	-0.473368	-0.473368	1.96343	-0.473368	-0.473368	-0.473368	-0.473368	-0.473368	-0.454589	-0.473368	-0.473368	-0.473368	-0.473368	-0.473368	-0.473368	2.12505	-0.473368	1.809	-0.164967	-0.473368	-0.473368	1.06864	-0.473368	-0.473368	-0.473368	-0.473368	-0.473368	-0.445634	2.34478	3.35495	-0.473368	-0.473368	-0.473368	-0.473368	-0.473368	-0.473368	-0.473368	-0.473368	-0.473368	-0.473368	-0.473368	-0.473368	-0.473368	-0.111747
ISY1	-0.602106	-0.421734	-0.857862	-0.0186684	-0.866688	-0.154302	-0.893055	0.321627	-0.59768	-0.578892	0.191119	-0.31754	-0.684296	-0.577921	0.422262	-1.11639	-0.589332	-0.528734	-0.620161	-0.499742	0.0249577	-0.7966	-0.435602	0.913977	-0.240931	-0.136134	1.41035	-0.775152	-0.490937	0.500497	-0.468774	-0.291901	0.845972	1.21314	0.297984	0.122467	0.260085	-0.446042	-0.326718	-0.70656	4.00993	-0.232816	-0.86899	-0.691622	-0.164689	-0.196835	-0.162395	3.47895	1.8532
KIF11	-0.299039	-0.271999	-0.299039	-0.262191	-0.277351	-0.261158	-0.273192	-0.27755	-0.285158	-0.265092	-0.278447	-0.299039	-0.28763	-0.279663	-0.284119	-0.299039	-0.227518	-0.278933	-0.283292	-0.271509	-0.164281	-0.285506	-0.278911	-0.122261	-0.299039	-0.299039	0.525925	-0.232116	-0.249202	-0.299039	-0.299039	-0.278976	-0.223368	0.0240383	-0.241793	-0.227518	-0.193371	-0.299039	-0.273499	-0.215135	-0.299039	-0.275732	-0.299039	-0.293212	-0.248936	-0.162262	-0.299039	4.2859	4.8416
KIF14	-0.283634	-0.265178	-0.270476	-0.27022	-0.204684	-0.223304	-0.283634	-0.283634	-0.255212	-0.214124	-0.283634	-0.229209	-0.273251	-0.277756	-0.242902	-0.283634	-0.26241	-0.269911	-0.283634	-0.264844	-0.26427	-0.283634	-0.283634	-0.23537	-0.283634	-0.283634	0.279443	-0.237956	-0.215603	-0.283634	-0.283634	-0.283634	-0.232419	0.157397	-0.127342	-0.186001	-0.0913049	-0.283634	-0.280952	-0.283634	-0.283634	-0.267726	-0.16006	-0.27568	-0.215239	-0.283634	-0.283634	3.79825	4.80968
KIF15	-0.25798	-0.242058	-0.246628	-0.243515	-0.249466	-0.250545	-0.181885	-0.25798	-0.25798	-0.218002	-0.25798	-0.25798	-0.254994	-0.255445	-0.187701	-0.25798	-0.254318	-0.25798	-0.25798	-0.236366	-0.232922	-0.252668	-0.246128	-0.25798	-0.180277	-0.25798	-0.11919	-0.25798	-0.25798	-0.25798	-0.25798	-0.25798	-0.230272	0.122495	-0.235508	-0.173753	-0.133539	-0.25798	-0.244098	-0.25798	-0.25798	-0.230533	-0.25798	-0.251118	-0.198976	-0.25798	-0.25798	3.26343	4.72186
KIF18B	-0.222468	-0.198173	-0.222468	-0.20481	-0.222468	-0.211123	-0.199245	-0.222468	-0.209997	-0.222468	-0.222468	-0.222468	-0.211078	-0.222468	-0.195658	-0.222468	-0.222468	-0.204403	-0.222468	-0.222468	-0.222468	-0.222468	-0.186299	-0.222468	-0.222468	-0.222468	-0.0106862	-0.222468	-0.222468	-0.222468	-0.222468	-0.222468	-0.216755	-0.222468	-0.222468	-0.222468	-0.0325809	-0.222468	-0.148329	-0.222468	-0.222468	-0.222468	-0.222468	-0.222468	-0.132433	-0.222468	-0.222468	6.58385	2.60848
KIF20A	-0.219261	-0.23871	-0.23871	-0.0853311	-0.23871	-0.23141	-0.23871	-0.23871	-0.23871	-0.23871	-0.214901	-0.23871	-0.235779	-0.23871	-0.22146	-0.23871	-0.23871	-0.227087	-0.23871	-0.23871	-0.222309	-0.23871	-0.23871	-0.116071	-0.23871	-0.23871	0.170086	-0.23871	-0.23871	-0.23871	-0.23871	-0.23871	-0.232828	0.134845	-0.216647	-0.156015	-0.197984	-0.23871	-0.236439	-0.23871	-0.23871	-0.23871	-0.23871	-0.23871	-0.180779	-0.23871	-0.23871	6.21506	3.59602
KIF23	-0.26269	-0.131733	-0.222632	-0.239362	-0.247058	-0.235512	-0.29369	-0.234285	-0.274504	-0.29369	-0.29369	-0.29369	-0.285513	-0.291706	-0.252447	-0.29369	-0.282228	-0.29369	-0.286435	-0.29369	-0.110693	-0.231339	-0.26587	-0.29369	-0.23289	-0.205593	0.0321033	-0.232022	-0.201844	-0.29369	-0.29369	-0.29369	-0.173568	0.00401769	-0.258523	-0.16188	-0.228776	-0.224065	-0.290069	-0.29369	-0.29369	-0.239999	-0.29369	-0.229261	-0.155184	-0.29369	-0.29369	5.03337	4.02307
KIF2C	-0.211739	-0.259763	-0.259763	-0.250412	-0.252883	-0.247746	-0.247464	-0.239313	-0.239949	-0.24361	-0.22057	-0.259763	-0.251318	-0.255665	-0.259763	-0.259763	-0.247926	-0.259763	-0.259763	-0.242297	-0.253013	-0.259763	-0.259763	-0.226116	-0.259763	-0.259763	0.132781	-0.259763	-0.259763	-0.259763	-0.259763	-0.221577	-0.215587	-0.259763	-0.259763	-0.123635	-0.125682	-0.151904	-0.250415	-0.259763	-0.259763	-0.259763	-0.259763	-0.243128	-0.212082	-0.259763	-0.259763	4.10356	4.6324
KIF4A	-0.286009	-0.267831	-0.286009	-0.2761	-0.276289	-0.286009	-0.268633	-0.286009	-0.286009	-0.263188	-0.258322	-0.286009	-0.2826	-0.283115	-0.265949	-0.286009	-0.273466	-0.286009	-0.275423	-0.27984	-0.209718	-0.286009	-0.272478	-0.143395	-0.197294	-0.286009	0.0309125	-0.241018	-0.286009	-0.286009	-0.286009	-0.286009	-0.270619	0.148392	-0.286009	-0.189844	-0.19129	-0.0320246	-0.283368	-0.286009	-0.286009	-0.270341	-0.225151	-0.254672	-0.218642	-0.286009	-0.286009	4.53862	4.84224
KIFC1	-0.256907	-0.259456	-0.232685	-0.245239	-0.269894	-0.245522	-0.259917	-0.269894	-0.253819	-0.243686	-0.253996	-0.269894	-0.262064	-0.244962	-0.235339	-0.269894	-0.25789	-0.262133	-0.263815	-0.255724	-0.231564	-0.262929	-0.246585	-0.269894	-0.269894	-0.269894	-0.0424274	-0.24406	-0.269894	-0.269894	-0.269894	-0.269894	-0.210982	0.228964	-0.255162	0.00619142	0.00203976	-0.269894	-0.251693	-0.269894	-0.269894	-0.233907	-0.269894	-0.260897	-0.231212	-0.269894	-0.269894	4.34719	4.40303
KNSTRN	-0.27579	-0.320546	-0.383214	-0.116987	-0.405833	-0.34582	-0.409504	-0.190087	-0.388039	-0.41534	-0.310568	-0.462269	-0.428491	-0.380359	-0.363812	-0.461731	-0.413042	-0.399005	-0.44637	-0.393789	0.176677	-0.315665	-0.314927	-0.245735	-0.366223	-0.204723	0.786722	-0.399155	-0.24397	-0.0596918	-0.503849	-0.357382	0.681937	0.843939	-0.16553	-0.130893	0.083908	-0.188641	-0.391157	-0.416344	-0.503849	0.0795218	-0.409439	-0.321546	-0.24258	-0.3612	-0.259563	4.07003	5.07367
KRT18	-0.770454	0.29846	1.62361	1.50247	-0.763205	-0.758028	-0.801266	1.4569	-0.801074	-0.797143	-0.355607	-0.605132	-0.763171	-0.686779	-0.545797	-0.753344	-0.803965	-0.742921	-0.793125	-0.799466	1.42871	-0.815635	1.41424	1.39166	-0.67019	-0.752243	1.65939	-0.811011	-0.828897	1.67514	-0.399634	0.0611881	-0.297295	1.67514	1.59354	-0.618634	-0.668865	-0.768315	-0.797918	-0.784048	1.4475	-0.813324	-0.78051	-0.571953	-0.42718	-0.792342	-0.140287	1.62186	0.0796465
KRT79	-0.217924	-0.0276738	-0.217924	-0.217924	-0.116193	-0.217924	-0.217924	-0.217924	-0.169093	-0.0985007	-0.217924	-0.217924	-0.217924	-0.217924	-0.217924	-0.217924	-0.217924	-0.217924	-0.217924	-0.217924	-0.217924	-0.217924	-0.147117	-0.217924	-0.217924	-0.217924	-0.217924	-0.217924	-0.217924	-0.217924	-0.217924	-0.217924	3.24505	-0.217924	-0.217924	-0.217924	-0.217924	-0.217924	-0.204101	-0.217924	-0.217924	-0.135932	-0.217924	-0.176928	-0.217924	-0.217924	-0.217924	-0.217924	6.49093
LONP1	-0.554021	-0.414804	-0.313383	0.356466	-0.76495	-0.536123	-0.7304	0.0938311	-0.848888	-0.891989	-0.656305	-0.707416	-0.84361	-0.722664	-0.0276221	-1.07317	-0.716082	-0.731661	-0.835441	-0.844742	1.3068	-0.80778	0.165431	0.805861	-0.38297	0.382669	2.24566	-0.188159	-0.606704	1.62811	-0.126685	-0.446822	0.996048	0.373584	1.06323	0.0722837	-0.0749175	-0.312098	-0.857616	-0.776288	-0.327872	-0.617863	-0.528195	-0.596455	-0.419918	-0.293606	0.611	3.46757	1.51733
LRPPRC	-0.471883	-0.471161	-0.68464	0.119494	-0.838854	-0.410462	-0.553252	0.487137	-0.724953	-0.541098	0.0608939	-0.700463	-0.918945	-0.850472	-0.213103	-1.12983	-0.768124	-0.577735	-0.920606	-0.866009	1.00039	-0.681812	0.0851755	1.08275	-0.323901	0.189489	1.96441	-0.491268	-0.0176902	0.643848	0.172254	-0.190442	0.691629	3.09258	1.20126	-0.437394	0.343691	-0.356034	-0.985023	-0.972929	-0.507719	-0.204072	-0.337116	-0.834283	-0.462559	-0.165891	-0.219827	3.57585	2.05019
LSM5	-0.629472	-0.165024	-1.12407	0.681742	-1.08338	-0.690441	-0.742061	0.621726	-0.650474	-0.57745	-0.0663032	-0.875272	-1.37266	-1.31916	-0.593067	-1.41028	-0.943022	-0.224595	-0.841174	-0.891782	1.06516	-0.789503	0.154875	1.03939	0.342372	-0.229791	1.7524	-0.738706	0.195219	0.817796	0.0302716	-0.350672	1.2123	1.35501	1.07326	0.470166	0.895887	-0.454705	-1.1179	-1.0603	1.61673	-0.147587	-0.917095	-1.2188	0.441825	1.19685	-1.09965	2.0417	2.24068
LSR	-0.787082	-0.655092	0.894168	1.14843	-0.832637	0.325272	-0.717496	1.43754	-0.601555	-0.41559	-0.00847884	-0.385184	-0.232724	0.362134	1.00481	-0.650837	-0.555577	-0.504354	-0.479235	-0.659626	1.08521	-0.885739	1.32089	1.56177	-0.907217	-0.603747	2.36606	-0.801002	-0.828121	1.62745	-0.907217	-0.787811	-0.833795	1.52839	1.92445	-0.793705	-0.753485	-0.802287	-0.858107	-0.607597	0.782559	-0.842484	-0.763545	-0.766192	0.921717	-0.825812	0.208035	2.33572	-0.84142
LYZ	-0.271061	-0.530909	-0.784556	-0.0643829	-0.606665	-0.84012	-0.818263	-0.351655	-0.699169	-1.06784	-0.547104	-0.454421	-1.16934	-1.03772	-0.731184	-1.37179	-1.04705	-0.87508	-0.925012	-0.928009	0.139704	1.66709	-0.227313	-0.0192898	1.66874	-0.543322	1.08442	0.992835	1.66874	-0.677387	0.783918	-0.880685	1.65917	1.31278	0.953915	1.58994	1.62994	-0.329251	-0.881876	-1.10459	-0.520978	1.53607	1.66874	-0.702288	0.288667	-0.541528	-0.395851	0.643768	1.66874
MAD2L1	-0.333276	-0.294714	-0.36644	-0.324136	-0.374019	-0.357044	-0.299217	-0.329175	-0.313818	-0.322026	-0.331997	-0.29645	-0.369645	-0.364256	-0.321686	-0.333253	-0.119031	-0.156489	-0.238292	-0.200519	0.0939408	-0.393916	-0.333458	-0.0854361	-0.313756	-0.336623	0.752155	-0.375707	-0.396753	-0.396753	-0.396753	-0.34628	-0.150787	0.416045	-0.264735	-0.126854	-0.153066	-0.301708	-0.315201	-0.203259	-0.396753	-0.338118	-0.368286	-0.330789	-0.20768	-0.138675	-0.249433	4.24225	4.66166
MAD2L1BP	-0.233045	-0.419675	-0.267118	-0.0156515	-0.768826	-0.33984	-0.847716	0.474414	-0.112799	-0.55953	-0.352479	-0.647356	-0.760849	-0.560006	0.0610916	-1.00283	-0.932883	-0.922413	-0.993265	-0.941101	0.248053	-0.965435	-0.280925	0.846564	-0.414292	-0.15449	1.83013	-0.88375	-0.870972	1.8734	0.497555	-0.427859	1.14307	2.29511	0.682495	-0.0929266	-0.583466	-0.404265	-0.894895	-0.983247	0.344683	-0.692524	-0.859089	-0.551346	-0.464637	-0.570315	1.75875	2.7516	2.08985
MAGOH	-0.669256	-0.407452	-0.977661	0.555819	-1.49805	-0.337389	-0.96974	0.762537	-0.815111	-0.118726	0.228889	-0.15232	-1.14105	-0.911211	0.441089	-1.70767	-0.77807	-0.916049	-0.956522	-0.883608	0.987233	-1.04891	0.20388	0.786598	0.156789	-0.332222	1.67094	-0.975689	-0.186576	1.73384	1.4202	-0.0228753	1.45506	1.47307	1.0189	0.618398	0.794745	-0.898402	-1.16521	-1.08354	0.514117	0.0498934	-0.157615	-1.1316	-0.490362	0.211411	-0.937355	1.69751	2.43113
MAPKAPK3	-0.771026	-0.549705	-0.550626	0.0750251	-0.903925	-0.87561	-0.80575	0.181428	-0.135724	-0.18244	-0.755749	-0.956881	-0.989032	-0.953319	-0.886696	-0.990004	-0.418751	-0.631745	-0.735179	-0.60822	-0.505153	0.308745	-0.278106	0.11363	1.1191	-0.0730267	0.387149	-0.346324	1.99959	0.399278	-0.744093	-0.933588	2.17553	-0.315626	0.0330054	0.977115	1.38532	-0.662217	-0.616774	-0.429722	0.399278	2.60731	0.720707	-0.803084	-0.309758	1.08202	0.278742	1.54822	2.9892
MARS2	0.0927308	-0.288632	-0.538292	0.0522532	-0.645887	-0.230102	-0.504653	1.30696	-0.584199	-0.741008	0.400669	-0.231835	-0.592524	-0.665007	-0.381124	-0.825214	-0.377832	-0.525977	-0.434614	-0.483774	0.617433	-0.601423	0.87228	0.0517933	-0.170547	-0.825214	1.22114	-0.659209	-0.330731	-0.825214	1.83086	0.369168	0.310479	3.9832	1.06812	-0.470394	0.0484962	-0.825214	-0.542563	-0.270212	-0.825214	-0.53615	-0.600666	-0.565057	-0.328087	-0.485934	-0.825214	1.15272	0.614475
MCM10	-0.266216	-0.190492	-0.266216	-0.247871	-0.266216	-0.230854	-0.266216	-0.266216	-0.253259	-0.266216	-0.266216	-0.266216	-0.247282	-0.250139	-0.182654	-0.228517	-0.248799	-0.266216	-0.266216	-0.25765	-0.239733	-0.266216	-0.228639	-0.0681894	-0.266216	-0.266216	0.613903	-0.266216	-0.266216	-0.266216	-0.266216	-0.266216	-0.231787	-0.266216	-0.266216	-0.132687	-0.200455	-0.266216	-0.255212	-0.266216	-0.266216	-0.266216	-0.266216	-0.266216	-0.266216	-0.266216	-0.266216	4.5721	4.45517
MCM2	-0.269906	-0.29199	-0.416809	-0.343594	-0.362201	-0.317425	-0.211573	-0.11962	-0.216725	-0.248948	-0.320507	-0.370148	-0.398734	-0.345849	-0.240741	-0.391859	-0.372412	-0.357982	-0.335604	-0.372117	0.0457858	-0.455385	-0.141222	0.140401	-0.310977	-0.0271962	0.273934	-0.346755	-0.347561	-0.460496	-0.460496	-0.369568	-0.0966435	0.271631	-0.179425	0.106763	-0.061404	-0.41769	-0.362551	-0.365429	-0.460496	-0.394477	-0.409212	-0.348264	-0.0631114	-0.150544	0.0702963	4.96036	3.81402
MCM4	-0.237782	-0.236164	-0.543213	-0.429092	-0.412248	-0.440322	-0.476737	-0.097975	-0.476001	-0.513131	-0.413829	-0.296573	-0.507357	-0.487824	-0.383871	-0.582749	-0.39462	-0.489974	-0.510088	-0.451013	0.689987	-0.531868	-0.23189	0.46862	-0.244462	-0.484715	1.5925	-0.205318	-0.42944	0.290645	0.240737	-0.562177	0.202974	0.0798261	0.160792	-0.362734	0.103489	-0.466531	-0.500153	-0.525392	0.290645	-0.415457	-0.582749	-0.463255	-0.428621	-0.442496	-0.342566	4.73195	3.66829
MDH2	-0.40919	0.0371016	-0.696484	0.646329	-1.18881	-0.717792	-0.809219	0.867537	-1.04161	-1.04852	-0.296024	-0.889102	-1.4877	-1.00928	-0.110109	-1.80998	-0.580741	-0.536688	-0.911426	-0.785028	0.66904	-0.904291	-0.0268953	0.971707	-0.317551	0.0815756	1.88976	-1.15733	0.160804	2.02755	-0.25567	0.221192	1.31808	0.811629	1.34806	0.589304	1.08	-0.281054	-0.950725	-0.490568	0.567005	0.40922	-1.06792	-0.980998	0.125159	0.42689	-1.09176	2.04087	1.78936
MEIOB	-0.230435	-0.230435	-0.230435	-0.07805	-0.0809503	-0.230435	-0.230435	-0.230435	-0.230435	-0.230435	-0.230435	-0.230435	-0.204223	-0.230435	-0.230435	-0.230435	-0.230435	-0.0225678	-0.230435	-0.230435	-0.230435	-0.230435	-0.230435	-0.230435	-0.230435	-0.230435	2.20645	-0.230435	-0.230435	-0.230435	-0.230435	-0.230435	-0.190989	-0.230435	-0.230435	-0.230435	-0.230435	-0.230435	-0.230435	-0.230435	-0.230435	-0.230435	-0.230435	-0.230435	-0.230435	-0.230435	-0.230435	3.89153	5.77012
MELK	-0.253718	-0.269185	-0.260322	-0.248855	-0.269185	-0.269185	-0.269185	-0.249425	-0.256422	-0.253577	-0.269185	-0.269185	-0.264523	-0.265226	-0.241747	-0.232049	-0.249169	-0.269185	-0.261945	-0.264966	-0.249619	-0.265037	-0.250677	-0.139139	-0.269185	-0.269185	0.543606	-0.207645	-0.223358	-0.269185	-0.269185	-0.250737	-0.199601	-0.269185	-0.251638	-0.0718818	-0.0748488	-0.269185	-0.260152	-0.269185	-0.269185	-0.258469	-0.269185	-0.263827	-0.223113	-0.269185	-0.269185	4.49688	4.99166
METAP1	-0.558195	-0.0130466	-0.389679	-0.0652848	-0.772309	-0.421402	-0.542295	0.695872	-0.625063	-0.569234	-0.16622	-0.649183	-0.768287	-0.754701	-0.450356	-0.938829	-0.379704	-0.480623	-0.374024	-0.538575	0.782252	-0.592464	0.0893629	1.27358	-0.507497	-0.176957	1.96187	-0.560826	-0.139833	0.505123	-0.316546	-0.188914	0.28293	0.719538	0.204353	-0.461995	0.172014	-0.773586	-0.533064	-0.615516	-1.04939	-0.25183	-0.553746	-0.714413	-0.500736	-0.300499	-0.194406	4.58985	0.879994
MKI67	-0.261071	-0.245143	-0.261071	-0.230682	-0.261071	-0.257352	-0.253459	-0.261071	-0.252895	-0.251073	-0.248941	-0.261071	-0.251364	-0.258535	-0.234705	-0.249176	-0.231762	-0.255149	-0.247157	-0.242151	-0.252715	-0.261071	-0.249215	-0.136106	-0.261071	-0.261071	0.0166298	-0.201936	-0.231713	-0.261071	-0.261071	-0.261071	-0.238596	-0.0707504	-0.261071	-0.134675	-0.0535785	-0.261071	-0.237925	-0.244596	-0.261071	-0.261071	-0.261071	-0.261071	-0.202041	-0.220784	-0.261071	4.31878	4.01273
MLST8	-0.589504	-0.347469	-0.576098	0.42036	-0.615819	-0.606376	-0.562466	0.176564	-0.795994	-0.752598	-0.0810758	-0.590566	-0.823774	-0.672728	-0.427738	-0.999813	-0.749821	-0.602624	-0.726971	-0.779753	0.21645	-0.666456	-0.145897	1.18566	-0.300623	0.144396	2.28323	-0.730216	-0.294838	1.69162	-0.895683	-0.38877	0.947522	2.07892	0.991069	-0.173185	-0.0131919	-0.182217	-0.727706	-0.839704	0.287657	-0.127071	-0.855182	-0.688918	0.205071	-0.609034	-0.151081	3.64821	2.16375
MMP12	-0.287947	-0.287947	-0.287947	-0.239469	-0.287947	-0.287947	-0.287947	0.136125	-0.287947	-0.287947	-0.287947	-0.287947	-0.287947	-0.287947	-0.287947	-0.287947	-0.267491	-0.287947	-0.287947	-0.287947	-0.194636	-0.198926	1.16844	0.409771	-0.287947	-0.287947	-0.287947	-0.0678333	-0.287947	-0.287947	-0.287947	-0.287947	-0.216836	-0.287947	-0.287947	2.06441	2.26073	-0.287947	-0.287947	-0.287947	-0.287947	-0.21129	-0.287947	-0.287947	-0.287947	-0.287947	1.25285	-0.287947	-0.287947
MMP15	-0.638352	-0.610213	0.180986	1.29972	-0.697473	-0.275426	-0.721215	-0.156632	-0.664234	-0.721215	0.428425	-0.459344	-0.155028	-0.31114	0.332209	-0.522272	-0.644622	-0.704707	-0.708286	-0.683544	0.0823866	-0.721215	0.964348	1.54298	-0.721215	-0.250249	4.02004	-0.721215	-0.721215	1.37672	0.157922	-0.292942	-0.441376	2.46187	1.87949	-0.603773	-0.721215	-0.411036	-0.721215	-0.721215	0.677412	-0.721215	-0.721215	0.130312	-0.721215	-0.272021	-0.336593	2.22483	0.095682
MND1	-0.280361	-0.211772	-0.280361	-0.257513	-0.280361	-0.269685	-0.258507	-0.171343	-0.262757	-0.280361	-0.280361	-0.280361	-0.275002	-0.278541	-0.229902	-0.263288	-0.269844	-0.263361	-0.280361	-0.264843	-0.226388	-0.280361	-0.246325	-0.0711003	-0.280361	-0.199524	0.267703	-0.280361	-0.280361	-0.280361	-0.280361	-0.280361	-0.242187	0.265985	-0.151286	-0.0384675	-0.131451	-0.280361	-0.273717	-0.280361	-0.280361	-0.280361	-0.280361	-0.275435	-0.237997	-0.222536	-0.280361	4.9448	4.87246
MPDU1	-0.469759	-0.922829	-0.364497	0.852731	-0.668885	-0.446542	-0.932151	0.629336	-1.00311	-0.905051	-0.123172	-0.503802	-0.679963	-0.447182	0.152146	-1.02028	-0.938858	-1.0394	-1.02286	-0.948507	0.425209	-0.863606	0.267865	0.956723	-0.407731	-0.967498	2.67598	-0.573465	-0.273281	2.48061	-0.513935	0.00105881	1.14082	1.37461	1.74765	0.473691	0.530454	-0.25469	-0.99194	-1.05889	0.207643	-0.0153817	-0.341383	-0.7099	-0.327173	-0.253218	-0.613152	2.59346	1.86376
MRPL12	-0.542152	-0.229905	-0.652127	0.510981	-0.898919	-0.359599	-0.881878	0.769158	-0.937517	-1.13615	-0.199214	-0.545834	-0.938348	-0.860153	-0.504112	-1.03516	-0.9556	-0.987755	-0.919117	-0.904277	1.14755	-0.723638	0.287513	1.21549	-0.333789	-0.755341	2.30232	-0.61149	0.286266	1.5353	-0.18922	0.0533891	1.13185	1.77764	1.61444	-0.039454	0.419396	-0.570101	-0.95046	-0.951343	-0.531761	-0.170797	-0.743459	-0.744894	-0.142668	-0.196807	-0.562767	2.60841	2.02188
MRPL15	-0.377504	-0.439094	-0.39058	-0.276106	-0.732313	-0.419971	-0.79832	0.328784	-0.555446	-0.948036	-0.0173658	-0.856362	-0.9888	-0.84166	-0.472362	-1.11309	-0.828466	-0.890746	-0.951294	-0.868251	0.224579	-0.679995	-0.351061	1.06585	-0.180859	0.00572138	1.93338	-0.599719	-0.0201521	2.4002	0.305854	0.243182	1.6617	2.03456	0.736398	0.337929	0.465998	-0.245085	-1.02105	-0.833816	0.556122	-0.0327671	-0.601994	-0.682437	-0.203204	-0.436584	-0.400493	2.59638	2.43692
MRPL3	-0.100856	-0.151514	-0.753089	0.436306	-0.872316	-0.486916	-0.908436	0.946635	-0.833702	-0.674497	-0.363417	-0.74124	-1.10783	-1.12291	-0.473139	-1.32137	-0.706549	-0.627178	-0.881514	-0.948441	0.13328	-0.836498	0.128725	1.10246	-0.164379	-0.602075	2.38148	-0.571558	0.446538	1.60347	0.710152	-0.191588	0.965381	1.00971	1.77143	0.181814	0.530263	-0.483124	-1.12111	-0.794741	1.60347	-0.328536	-0.94238	-0.787302	-0.102435	-0.404197	-0.571558	2.46152	2.07063
MRPL37	-0.448351	-0.456376	-0.596812	-0.0591804	-0.774756	-0.465613	-0.723814	0.197899	-0.618055	-0.865812	-0.363158	-0.740682	-0.936552	-0.808408	-0.422441	-1.03304	-0.7432	-0.702533	-0.880557	-0.852195	0.345354	-0.647839	-0.227549	1.07573	-0.181697	-0.379032	2.32086	-0.851488	-0.485909	1.22544	0.0228271	0.128321	1.08628	1.37559	1.13676	0.228275	0.286922	-0.506912	-0.827583	-0.859998	0.257821	-0.333102	-0.807965	-0.769976	0.00168584	-0.144766	-0.262275	3.33568	2.7625
MRPL39	-0.201971	-0.346268	-0.402558	-0.051409	-0.676151	-0.0721812	-0.789123	0.298202	-0.577657	-0.763488	0.174345	-0.330927	-0.538365	-0.306895	0.276426	-0.847643	-0.769488	-0.608849	-0.882852	-0.820979	0.760303	-0.951941	-0.352646	0.654049	-0.849555	-0.409023	2.37059	-0.694665	-0.97119	1.35027	-0.194792	-0.175525	0.822664	0.494688	0.587087	-0.286371	-0.036937	-0.376197	-0.956812	-0.797623	1.35027	-0.628761	-0.890267	-0.624409	0.00301912	-0.223981	0.0301513	3.57021	2.33554
MRPL47	-0.423787	-0.368859	-0.476149	0.294815	-0.942386	-0.35143	-1.12466	0.372565	-0.797626	-0.392974	-0.195436	-0.443905	-0.989674	-0.703644	0.344566	-1.23302	-0.863594	-1.06246	-0.957925	-0.913641	0.95328	-0.950207	-0.0854003	0.525681	-0.101941	-0.210928	2.2701	-0.801885	-0.117895	1.08518	0.626482	0.0204815	1.49314	2.19238	0.991895	0.432767	0.59524	-0.219049	-1.05853	-1.08125	-0.803572	-0.19102	-0.142053	-0.827357	0.0297004	-0.269345	-0.579283	2.67253	2.4119
MRPS16	-0.685721	-0.405057	-0.769656	0.252895	-0.867843	-0.549542	-0.697707	0.193462	-0.47175	-0.72159	-0.247592	-0.837125	-0.973924	-0.865904	-0.200501	-1.22548	-0.803711	-0.81679	-0.860551	-0.815617	0.937324	-0.658203	-0.223838	0.83767	-0.443084	-0.284585	2.2071	-0.731836	-0.0349186	0.489251	-0.7655	-0.298384	1.74041	1.64902	1.62321	0.108223	0.4216	-0.640617	-0.943667	-1.00266	0.703476	-0.160887	-0.869582	-0.873107	0.40104	-0.131535	-0.260539	2.47198	2.64857
MRPS22	-0.217714	-0.273764	-0.629024	-0.0803546	-0.708231	-0.121014	-0.963844	0.327643	-0.472633	-0.622723	0.127125	-0.283139	-0.74554	-0.515369	0.215363	-1.04575	-0.829044	-0.955747	-1.03466	-0.914894	0.340692	-0.805849	-0.448574	1.00312	-0.447682	-0.367638	2.42071	-0.762111	-0.499224	1.9056	-0.434498	0.214916	1.50803	0.662926	0.791312	-0.470225	0.181317	-0.36656	-0.984462	-0.940238	1.01211	-0.0340041	-0.927388	-0.747093	-0.389448	-0.318347	-0.715309	3.3694	2.36947
MRPS33	-0.640298	-0.727259	-0.757054	0.689104	-0.948597	-0.785121	-0.793447	0.135123	-0.774641	-0.764625	-0.278244	-0.851065	-1.09625	-1.03675	-0.661116	-1.14618	-0.698736	-0.347792	-0.703842	-0.772808	0.912165	-0.722632	0.107728	1.1418	-0.288068	-0.351313	2.15839	-0.711842	-0.0858197	1.39147	-0.213146	-0.476684	0.977302	1.61697	1.19796	0.0554089	0.321341	-0.789352	-0.90904	-0.909651	0.622135	-0.44336	-0.8515	-0.980174	0.825783	0.428397	-0.24337	2.38998	1.86295
MRPS35	-0.409211	-0.112686	-0.480183	0.338611	-0.874566	-0.528044	-0.709281	0.308511	-0.84617	-0.846737	-0.0822168	-0.754576	-0.993383	-0.893263	-0.254219	-1.15828	-0.852716	-0.738462	-0.901811	-0.872731	0.596405	-0.808579	-0.197777	0.749813	-0.383659	-0.348977	2.03987	-0.567003	-0.144868	2.0528	-0.225857	-0.255385	1.59493	2.0922	0.826432	-0.0701554	0.137024	-0.26003	-0.956468	-0.894749	-0.00386753	0.50092	-0.840665	-0.690276	-0.460905	-0.384176	-0.620868	2.68974	2.18425
MTCH2	-0.471804	-0.488174	-0.472669	0.209313	-0.853348	-0.728706	-0.961536	0.106172	-0.740631	-0.69381	-0.445886	-0.875692	-1.03846	-0.821858	-0.265435	-1.19973	-0.816618	-0.998391	-0.922276	-0.854083	0.562453	-0.447276	-0.287777	0.721892	0.0583596	-0.243094	2.16501	-0.500021	0.10724	1.82451	-0.85972	0.0557182	1.646	1.35779	0.931861	0.511743	0.779913	-0.618576	-0.93963	-0.889598	1.02834	-0.0802562	-0.61977	-0.820972	-0.329831	0.0142415	-0.484382	2.27342	2.47625
MUCL1	-0.28776	-0.28776	-0.28776	-0.263375	-0.28776	-0.28776	-0.28776	-0.0744527	-0.28776	-0.28776	-0.28776	-0.28776	-0.282726	-0.283486	-0.28776	-0.28776	-0.28776	-0.28776	-0.272129	-0.28776	0.937245	-0.234027	-0.0480127	0.0631906	-0.0257827	-0.28776	0.531124	-0.28776	-0.28776	-0.28776	-0.28776	-0.28776	-0.259986	-0.28776	6.07652	-0.28776	-0.217833	-0.28776	-0.279959	-0.28776	1.40318	-0.28776	-0.197903	-0.276192	-0.188292	-0.28776	0.177249	0.107993	-0.28776
MYBL2	-0.299146	-0.299146	-0.299146	-0.285555	-0.299146	-0.299146	-0.239564	-0.279331	-0.286347	-0.283495	-0.280158	-0.299146	-0.297977	-0.299146	-0.285389	-0.299146	-0.293411	-0.299146	-0.291886	-0.290684	-0.286066	-0.299146	-0.262027	-0.299146	-0.299146	-0.299146	-0.081805	-0.299146	-0.299146	-0.299146	-0.299146	-0.299146	-0.287419	-0.299146	-0.281551	-0.167248	-0.104274	-0.299146	-0.297334	-0.299146	-0.299146	-0.299146	-0.299146	-0.299146	0.624843	4.68264	-0.0831634	2.82571	3.90582
MYCN	-0.162309	-0.162309	-0.162309	-0.162309	-0.162309	-0.162309	-0.162309	-0.162309	-0.0955744	-0.162309	0.2337	-0.162309	-0.137931	-0.141608	-0.162309	-0.162309	-0.162309	-0.162309	-0.162309	-0.162309	-0.162309	-0.162309	0.0312292	-0.162309	-0.162309	-0.162309	-0.162309	-0.162309	-0.162309	-0.162309	-0.162309	0.802276	-0.162309	-0.162309	-0.162309	-0.162309	-0.162309	-0.162309	-0.162309	-0.162309	-0.162309	-0.162309	-0.162309	-0.162309	-0.162309	-0.162309	-0.162309	-0.162309	-0.162309
NARS2	-0.149009	-0.646696	-0.590185	2.21658	-0.726164	-0.616961	-0.606848	0.419644	-0.605071	-0.569337	-0.192048	-0.396983	-0.888216	-0.850013	-0.472212	-1.01824	-0.646489	-0.570527	-0.709168	-0.70074	0.605307	-0.833867	-0.0619208	0.736818	0.127509	-0.764285	1.75184	-0.501646	-0.456186	2.11378	-1.04822	-0.392799	0.450328	0.870786	0.821932	-0.517197	-0.0544488	-0.20672	-0.759403	-0.799035	1.48138	-0.54639	-0.846585	-0.728087	0.29098	-0.134241	-0.7004	3.98407	1.10642
NCAPG	-0.252894	-0.252894	-0.252894	-0.23452	-0.252894	-0.246148	-0.239085	-0.252894	-0.230647	-0.216622	-0.230891	-0.252894	-0.247476	-0.248293	-0.20507	-0.252894	-0.22299	-0.252894	-0.236068	-0.252894	-0.245315	-0.252894	-0.231388	-0.215116	-0.252894	-0.252894	0.0619182	-0.252894	-0.252894	-0.252894	-0.252894	-0.252894	-0.212806	0.0923139	-0.252894	0.0527863	-0.139987	-0.252894	-0.244497	-0.22301	-0.252894	-0.252894	-0.252894	-0.252894	-0.199359	-0.252894	-0.252894	3.79411	5.59425
NCAPH	-0.26949	-0.225393	-0.26949	-0.256136	-0.26163	-0.255761	-0.26949	-0.222763	-0.26949	-0.195675	-0.247102	-0.226143	-0.263977	-0.262468	-0.188388	-0.26949	-0.0564976	-0.24763	-0.175329	-0.159744	-0.26949	-0.264585	-0.26949	-0.154172	-0.197754	-0.26949	0.17897	-0.196729	-0.26949	-0.26949	0.0215512	-0.247677	-0.250132	-0.26949	-0.227997	-0.113972	-0.11631	-0.26949	-0.254538	-0.147861	-0.26949	-0.26949	-0.26949	-0.250485	-0.215017	-0.26949	-0.26949	5.36556	4.59836
NDC1	-0.512239	-0.436301	-0.451094	-0.34034	-0.532963	-0.362826	-0.50679	-0.196245	-0.469319	-0.535285	-0.097113	-0.205835	-0.617891	-0.630916	-0.273073	-0.735856	-0.506194	-0.424023	-0.52652	-0.559644	0.186074	-0.509308	-0.215577	0.360854	-0.248552	-0.594638	2.48464	-0.488723	-0.07333	0.522274	-0.340444	-0.409874	0.595112	0.218588	0.166103	0.00365563	0.0445631	-0.624248	-0.587856	-0.653233	0.522274	-0.185033	-0.735856	-0.589544	-0.143795	-0.12975	-0.38987	3.68099	4.65295
NDUFA7	-0.916929	-0.382052	-0.236424	1.21067	-1.41984	-0.550906	-0.763735	0.325647	-0.967423	-0.832769	-0.224741	-0.989152	-1.02668	-0.769038	0.281326	-1.13184	-0.824482	-0.883042	-0.911681	-1.0146	1.58285	-0.82452	0.540292	0.892594	-0.499283	-0.629971	1.75704	-1.16874	0.31256	1.6013	-0.989152	-0.391543	1.52278	1.64071	1.36466	0.124034	0.567298	-0.847217	-1.06366	-1.10173	0.839405	0.148105	-0.8353	-0.870839	0.144733	0.895018	-0.255824	1.73909	1.76986
NDUFV2	-0.572218	-0.136373	-0.242468	1.10279	-1.29258	-0.581107	-1.26567	0.900095	-0.552135	-0.389268	-0.0733199	-1.09312	-1.29729	-0.924042	0.158481	-1.59636	-0.977474	-1.02921	-1.33023	-1.31753	1.1575	-1.20756	0.395524	0.780219	0.280637	-0.0672027	1.4991	-0.528883	-0.00610274	1.54737	-0.235087	-0.04516	1.37745	0.549793	1.55018	1.31452	0.979165	-0.24606	-1.61404	-1.34473	1.74418	-0.140616	0.238215	-1.14763	0.239222	0.258826	-1.07009	1.3757	1.49513
NEFH	-0.425061	-0.425061	-0.425061	-0.370561	-0.425061	-0.390043	-0.425061	-0.425061	-0.386568	-0.425061	0.0317873	-0.425061	-0.425061	-0.389239	-0.425061	-0.425061	-0.304329	-0.313545	-0.250384	-0.246919	-0.346384	-0.224901	-0.425061	-0.425061	-0.425061	-0.425061	-0.425061	0.317318	0.68061	-0.425061	-0.425061	-0.425061	1.74756	-0.425061	-0.213385	-0.0283703	0.161027	-0.425061	-0.392371	-0.425061	4.29917	1.12618	-0.425061	-0.425061	-0.425061	-0.425061	-0.425061	0.68061	3.94381
NEK2	-0.294183	-0.294183	-0.294183	-0.266246	-0.294183	-0.287003	-0.279486	-0.269745	-0.278398	-0.294183	-0.270765	-0.294183	-0.294183	-0.294183	-0.277216	-0.294183	-0.283574	-0.294183	-0.294183	-0.210697	0.246226	-0.294183	-0.294183	-0.133354	-0.294183	-0.294183	0.509962	-0.294183	-0.294183	-0.294183	-0.294183	-0.294183	-0.284782	0.0732281	-0.294183	-0.294183	-0.254127	-0.294183	-0.283012	-0.294183	-0.294183	-0.294183	-0.294183	-0.294183	-0.294183	-0.294183	-0.0278099	5.14663	3.80749
NIPAL1	-0.449212	-0.449212	-0.151968	0.189277	-0.449212	-0.449212	-0.449212	1.91745	-0.449212	-0.449212	-0.449212	-0.449212	-0.443628	-0.439728	-0.449212	-0.449212	-0.449212	-0.449212	-0.449212	-0.449212	-0.230498	-0.449212	-0.005877	0.485305	-0.449212	-0.0280438	1.3679	-0.449212	-0.449212	1.4269	-0.449212	-0.0956832	-0.409994	0.974047	1.06391	-0.449212	-0.449212	-0.282783	-0.449212	-0.449212	3.30302	-0.449212	-0.449212	-0.397876	-0.228493	-0.449212	-0.449212	2.18533	-0.449212
NLN	-0.616527	-0.669173	0.037577	-0.336304	-0.621258	-0.510801	-0.619804	1.26942	-0.457867	-0.614097	0.0535049	-0.430616	-0.864575	-0.870077	-0.782819	-0.884792	-0.842284	-0.861888	-0.848916	-0.853431	-0.238425	-0.350365	0.0552686	0.967902	0.618465	-0.231335	1.80027	0.63994	0.591279	2.02606	-0.274899	-0.0163148	1.05802	2.7956	0.68031	-0.395946	-0.0823012	-0.36835	-0.87584	-0.757352	-0.884792	0.309961	-0.575426	-0.791867	-0.65649	-0.884792	-0.351136	2.74861	0.34309
NNAT	0.136858	-0.208208	-0.0434262	-0.19141	-0.158774	-0.197415	-0.208208	-0.208208	-0.208208	-0.208208	-0.208208	-0.208208	-0.208208	-0.204528	-0.208208	-0.208208	-0.202892	-0.208208	-0.208208	-0.208208	-0.0748358	-0.208208	-0.156597	-0.0873266	-0.208208	-0.208208	-0.208208	-0.208208	-0.123012	-0.208208	-0.208208	-0.173911	-0.10385	0.344096	-0.208208	-0.208208	-0.208208	-0.143624	-0.20485	-0.208208	7.07216	-0.208208	-0.208208	-0.188287	-0.208208	-0.0912971	-0.208208	-0.208208	1.98879
NOL11	0.0879905	-0.380705	-0.625437	-0.0211834	-0.661612	-0.207059	-0.848159	0.430759	-0.623211	-0.681575	0.659052	-0.0775669	-0.797741	-0.726647	0.200791	-1.24828	-0.660927	-0.41357	-0.813799	-0.805393	0.690174	-1.10888	-0.249705	0.740706	-0.742858	-0.952772	1.82942	-0.616055	-0.929283	2.42945	1.5864	0.487615	0.579161	1.47981	0.654645	-0.348527	-0.0405283	-0.239631	-0.93534	-0.794259	1.4459	-0.683915	-1.03437	-0.757926	-0.694781	-0.0832798	0.118098	3.3293	1.89415
NPM1	0.400863	0.246573	-1.27717	0.852184	-1.08189	-0.667337	0.65572	0.889861	0.179284	0.416108	0.386592	-0.620657	-2.5889	-2.42804	-0.823244	-2.74318	0.0278682	0.89757	0.23008	-0.0501175	0.204124	-0.790468	0.563428	0.658054	0.183026	0.0111849	0.733253	-0.598852	-0.130941	0.837507	0.76763	0.251542	0.636143	0.9031	0.817029	0.881069	0.996875	0.289637	-0.806231	-0.425492	1.10925	0.0161926	-1.11458	-1.81301	0.405914	0.803787	-2.3283	1.10925	1.05634
NUF2	-0.276413	-0.276413	-0.269085	-0.255868	-0.259923	-0.271613	-0.266588	-0.276413	-0.234199	-0.224792	-0.260757	-0.276413	-0.267739	-0.27314	-0.253726	-0.276413	-0.243313	-0.230553	-0.234509	-0.213619	-0.265628	-0.262694	-0.276413	-0.168886	-0.276413	-0.276413	0.126816	-0.276413	-0.276413	0.0473918	-0.276413	-0.276413	-0.205341	-0.0307681	-0.276413	-0.276413	-0.142509	-0.276413	-0.218157	-0.233884	-0.276413	-0.267553	-0.276413	-0.263123	-0.200224	-0.224416	-0.276413	4.72534	4.54628
NUP93	-0.657052	-0.533687	-0.879499	-0.205908	-0.978566	-0.357519	-0.713161	-0.0651497	-0.640015	-0.682488	-0.00204799	-0.271827	-0.890085	-0.703764	-0.331571	-1.05387	-0.778598	-0.758008	-0.783088	-0.763578	0.227953	-0.698337	-0.316834	0.792401	-0.313731	0.425162	2.64612	-0.480523	-0.129302	1.0854	-0.241286	-0.283805	1.42219	0.245439	0.336588	0.271888	1.00527	-0.624259	-0.827766	-0.573362	1.84661	0.197317	-0.551023	-0.818104	-0.705688	-0.159211	-0.570237	3.0775	3.02547
NUSAP1	-0.282263	-0.278331	-0.279469	-0.245533	-0.293167	-0.279853	-0.264658	-0.179242	-0.269827	-0.262795	-0.277976	-0.301385	-0.279048	-0.291595	-0.233545	-0.289908	-0.19887	-0.267101	-0.270059	-0.251834	-0.269134	-0.257797	-0.255624	-0.140617	-0.263882	-0.301385	0.0670424	-0.263346	-0.244731	-0.301385	-0.301385	-0.278578	-0.0512688	-0.117749	-0.258	-0.0574712	0.0389633	-0.301385	-0.286868	-0.190107	-0.301385	-0.235148	-0.301385	-0.294761	-0.187472	-0.145897	-0.168249	4.1176	4.38784
NXT2	-0.650277	-0.782871	-0.621821	1.16864	-0.827133	-0.736596	-0.536977	0.981495	-0.76636	-0.478102	-0.623084	-0.862603	-0.865039	-0.729798	-0.354523	-0.946426	-0.688028	-0.732672	-0.741764	-0.58289	0.508467	-0.718575	0.668093	1.22676	-0.00183693	-0.896687	2.31453	-0.747354	-0.537075	-0.427708	0.488036	-0.519648	1.04527	-0.573679	2.11071	0.897173	0.217951	-0.764214	-0.410335	-0.714732	0.177029	-0.436734	-0.711087	-0.883517	0.0347379	0.618442	0.630581	2.93051	2.32304
OIP5	-0.271006	-0.243367	-0.279368	-0.261989	-0.282173	-0.275889	-0.245451	-0.24055	-0.27443	-0.270828	-0.266615	-0.290591	-0.274355	-0.268031	-0.255849	-0.290591	-0.276108	-0.267181	-0.281424	-0.279906	-0.257559	-0.274834	-0.267156	-0.167095	-0.290591	-0.179277	0.258279	-0.0957909	-0.290591	0.205263	-0.290591	-0.290591	-0.164726	0.0855745	-0.290591	-0.207318	-0.20857	-0.246604	-0.256279	-0.290591	-0.290591	-0.290591	-0.290591	-0.283807	-0.173919	-0.131338	-0.290591	5.04775	4.87419
ORC1	-0.238257	-0.286198	-0.286198	-0.251191	-0.265594	-0.268204	-0.286198	-0.224953	-0.266418	-0.237823	-0.22751	-0.286198	-0.26452	-0.26779	-0.243677	-0.228649	-0.233023	-0.257547	-0.241319	-0.246967	-0.24577	-0.286198	-0.228834	-0.084667	-0.286198	-0.286198	0.385571	-0.286198	-0.144161	-0.286198	-0.286198	-0.114659	-0.0886541	-0.286198	-0.177429	-0.286198	0.0149619	-0.286198	-0.207808	-0.286198	-0.286198	-0.286198	-0.286198	-0.286198	-0.286198	-0.0912866	-0.286198	4.82711	4.79443
ORC6	-0.315363	-0.280892	-0.28102	-0.294653	-0.320159	-0.31106	-0.283921	-0.262258	-0.314288	-0.315054	-0.307708	-0.349514	-0.314769	-0.312362	-0.152632	-0.349514	-0.308478	-0.318899	-0.317544	-0.29828	-0.234317	-0.326618	-0.278003	-0.0623922	-0.282536	-0.349514	0.96646	-0.145709	-0.197744	0.0828	-0.0777737	-0.329148	-0.0499984	-0.0215516	-0.21392	-0.204309	-0.0992268	-0.349514	-0.323588	-0.321123	-0.349514	-0.290366	-0.349514	-0.325855	-0.247793	-0.280091	-0.349514	4.70948	4.61635
ORM1	-0.276424	-0.228232	-0.242065	6.61502	-0.250655	-0.231414	-0.230359	-0.046624	-0.276424	-0.276424	-0.276424	-0.276424	-0.276424	-0.26875	-0.170062	-0.276424	-0.276424	-0.276424	-0.276424	-0.276424	-0.150014	0.0451708	0.261669	-0.150396	-0.276424	-0.276424	-0.0663763	-0.276424	-0.276424	1.24165	-0.276424	-0.276424	-0.22429	-0.276424	0.199713	0.233464	-0.276424	-0.276424	-0.262418	-0.276424	-0.276424	-0.276424	-0.276424	-0.255655	-0.0978273	-0.0326459	-0.276424	-0.276424	-0.128647
ORM2	-0.219868	-0.219868	-0.219868	6.37783	-0.219868	-0.219868	-0.219868	-0.219868	-0.219868	-0.219868	-0.219868	-0.219868	-0.211138	-0.219868	-0.117126	-0.219868	-0.219868	-0.219868	-0.219868	-0.219868	-0.171025	-0.126673	0.0573484	-0.219868	-0.219868	-0.219868	0.185932	-0.219868	-0.219868	-0.219868	-0.219868	-0.219868	-0.202352	-0.219868	0.174361	-0.219868	-0.219868	-0.219868	-0.206339	-0.219868	-0.219868	-0.219868	-0.219868	-0.219868	-0.219868	-0.219868	-0.219868	-0.219868	-0.219868
PAFAH1B3	-0.791996	-0.768456	-0.524589	-0.166474	-0.80185	-0.507759	-0.576893	0.149449	-0.35322	-0.140157	0.160168	-0.616907	-0.764	-0.658472	-0.505139	-0.85738	-0.407266	-0.508941	-0.632749	-0.602352	0.649718	-0.538458	0.0783395	1.35834	-0.577228	-0.688295	2.48522	-0.678249	-0.260824	1.34821	-0.748568	-0.572997	0.277064	1.48709	0.85516	-0.325581	0.406142	-0.551789	-0.756058	-0.40432	1.34821	-0.60758	-0.74653	-0.84635	-0.415399	-0.134689	-0.150858	3.40473	2.5085
PARP1	-0.789391	-0.790669	-0.682453	0.211267	-1.09988	-0.594764	0.337952	0.983504	0.0363588	0.288852	-0.257413	-0.718765	-1.13938	-0.88913	-0.0993137	-1.29269	-0.185161	-0.247433	-0.416104	-0.522639	0.599389	-1.2423	-0.0969244	1.04983	-0.725691	-0.392058	2.0447	-0.565001	-0.527536	1.56606	-0.968535	0.0903774	0.286379	0.42296	1.0906	-0.0556137	0.576091	-0.749609	-0.825611	-0.552408	2.03295	-0.552408	-1.30526	-1.14968	1.26395	0.0972008	-0.803453	2.66873	2.27467
PBDC1	-0.287066	-0.387035	-0.6237	0.00533051	-0.835247	-0.544694	-0.849857	0.526559	-0.493113	-0.69016	-0.277832	-0.630437	-0.911724	-0.965954	-0.229344	-1.2149	-0.711001	-0.85709	-0.702827	-0.654156	0.583718	-0.971102	-0.252315	0.361405	0.0740139	-0.5544	2.01675	-0.643743	-0.0941478	1.95607	-0.0562447	-0.170847	2.13716	2.23885	0.989295	0.280543	0.0754188	-0.543483	-0.812113	-0.549551	0.508856	-0.140348	-0.728613	-0.876253	-0.71134	-0.374963	-0.226809	2.30504	2.80561
PBK	-0.230038	-0.242766	-0.213591	-0.227895	-0.242766	-0.237988	-0.242766	-0.226505	-0.232263	-0.217079	-0.242766	-0.242766	-0.232214	-0.237879	-0.208898	-0.212207	-0.23806	-0.242766	-0.242766	-0.242766	-0.232032	-0.239352	-0.227536	-0.109001	-0.242766	-0.242766	0.0247645	-0.242766	-0.242766	-0.242766	-0.0402071	-0.242766	-0.236029	0.00170155	-0.242766	-0.242766	-0.216113	-0.242766	-0.241279	-0.242766	-0.242766	-0.233948	-0.242766	-0.233948	-0.204854	-0.242766	-0.242766	5.94173	3.58434
PCK2	-0.453075	-0.490481	-0.471965	1.13623	-0.61135	-0.569261	-0.344604	-0.157462	-0.762842	-0.814454	-0.627289	-0.517958	-0.678283	-0.599205	-0.370654	-0.731029	-0.531811	-0.57356	-0.619282	-0.655219	-0.328025	-0.523716	-0.0743634	0.324912	-0.487334	-0.577459	1.13318	-0.372063	0.173867	0.593155	-0.372063	-0.250808	2.32401	-0.0135733	0.383877	-0.0461792	0.466152	-0.627151	-0.702442	-0.629574	-0.11065	0.0714289	-0.664853	-0.660388	0.137752	-0.701435	0.346823	2.97411	3.63882
PCLO	-0.457721	-0.425071	0.0311308	0.426234	-0.448992	-0.457721	-0.457721	0.216933	-0.457721	-0.457721	-0.358263	-0.457721	-0.456191	-0.457721	-0.457721	-0.457721	-0.457721	-0.445583	-0.457721	-0.457721	0.74128	-0.457721	0.113419	1.03651	-0.457721	-0.457721	1.9615	-0.457721	-0.457721	1.59927	-0.457721	0.0994715	-0.453882	0.322516	0.579152	-0.457721	-0.457721	-0.412103	-0.455349	-0.457721	5.71324	-0.457721	-0.457721	-0.457721	-0.336722	-0.457721	-0.174885	1.70868	-0.457721
PCNA	-0.309431	-0.380898	-0.550262	-0.0219095	-0.738427	-0.347802	-0.806092	0.288925	-0.776982	-0.842778	-0.000830779	-0.429274	-0.656421	-0.35683	0.197899	-0.91335	-0.589369	-0.780866	-0.764559	-0.756928	0.36519	-0.912101	-0.149686	1.1231	-0.798841	0.0694848	1.98073	-0.562769	-0.672818	0.66042	-0.296156	-0.136911	0.979679	0.566813	0.543395	-0.275533	-0.00802682	-0.286409	-0.742327	-0.807629	0.66042	-0.573646	-1.02911	-0.685067	-0.430746	-0.531762	-0.402801	2.98035	2.96864
PDIK1L	-0.42407	-0.274194	-0.290997	0.00137896	-0.495644	-0.308435	-0.686504	-0.0862907	-0.0322191	-0.00225404	-0.56707	-0.574272	-0.539205	-0.480135	-0.0161737	-0.737395	-0.417892	-0.352082	-0.533888	-0.465908	0.878241	-0.471415	-0.186196	0.56326	-0.61196	-0.268903	3.24292	-0.151046	-0.656186	0.373953	-0.792711	-0.353026	0.839541	-0.792711	1.14143	-0.204926	0.0757078	-0.275239	-0.582814	-0.409627	-0.792711	-0.377704	-0.792711	-0.585207	0.44258	-0.792711	-0.792711	4.12217	1.25153
PDZK1IP1	-0.550482	-0.535363	1.73487	1.90966	-0.48821	-0.497997	-0.542445	0.563523	-0.53456	-0.550346	-0.547124	-0.56546	-0.534983	-0.500281	-0.452538	-0.538489	-0.553	-0.560984	-0.547933	-0.545032	0.738725	-0.541359	0.630877	1.1661	-0.536083	-0.522894	2.74026	-0.550562	-0.543271	-0.56546	-0.56546	-0.52973	-0.504023	1.59221	3.08779	-0.56546	-0.534096	-0.531819	-0.547966	-0.540556	-0.56546	-0.544707	-0.545308	-0.560272	-0.543153	-0.56546	1.93744	1.65342	-0.510086
PEG10	-0.36804	-0.222191	1.56021	0.872601	-0.44796	-0.526403	-0.359634	0.64392	-0.544462	-0.544462	-0.524828	-0.506448	-0.539627	-0.544462	-0.501787	-0.525209	-0.538532	-0.544462	-0.521941	-0.535713	0.111507	-0.540161	1.99833	0.567993	-0.544462	-0.270992	0.242123	-0.512557	-0.544462	-0.138401	2.00793	-0.372299	-0.518391	0.995772	1.09302	-0.544462	-0.544462	-0.328333	-0.535096	-0.517795	5.1404	-0.544462	-0.544462	-0.105572	-0.544462	-0.544462	-0.0977944	1.92647	-0.544462
PEX3	0.213352	-0.178494	-0.663316	0.207912	-0.319968	-0.415291	-0.822613	0.568042	-0.558439	0.0315235	0.134926	0.0895269	-0.793171	-0.317787	0.387207	-1.11322	-0.674463	-0.622056	-0.845666	-0.864966	0.988708	-1.09282	-0.0419966	1.15484	-1.00271	0.913921	2.35909	-0.854165	-0.928963	1.16409	0.638733	0.0406251	0.941788	1.50226	1.04675	-0.772921	-0.0202711	-0.145776	-0.973737	-0.965575	-1.28759	-0.834758	-1.22245	-0.574801	0.0824695	-0.500186	0.0608371	3.30279	2.11331
PHB	-0.348354	-0.422996	-0.429872	0.505374	-1.08314	-0.126014	-0.97991	0.653396	-0.744798	-0.871709	0.0332123	-0.710023	-0.965293	-1.02855	-0.0918955	-1.23649	-1.03982	-0.94318	-0.835073	-0.762051	0.401286	-1.3591	-0.057874	1.07179	-0.573092	0.0416135	1.85368	-0.966526	-0.556746	2.08081	0.0332123	0.258119	1.24646	0.990366	1.05223	-0.277438	0.348919	-0.321534	-0.626366	-0.890164	1.51945	-0.594221	-1.41114	-0.880947	-0.0875488	1.45663	-0.819506	2.00516	1.81255
PHGDH	0.799112	0.345485	-0.643811	0.460853	-0.226281	-0.650126	-0.606903	0.490579	-0.662114	-0.629885	-0.652339	-0.662114	-0.658503	-0.661092	-0.64795	-0.662114	-0.642924	-0.576217	-0.658376	-0.646868	0.260392	-0.653549	-0.404146	0.29453	-0.630793	1.38013	0.568656	-0.64623	-0.662114	-0.0556289	1.6252	-0.662114	-0.533825	3.01862	0.00818993	-0.594212	-0.461472	0.198703	-0.62854	-0.635561	-0.257791	-0.65105	-0.619142	-0.50999	0.241668	-0.62965	-0.217358	3.21767	2.09301
PI3	-0.294892	-0.274187	-0.250852	0.255862	-0.314326	-0.194656	-0.302789	-0.0895026	-0.216479	-0.294583	-0.328973	-0.328973	-0.263478	-0.263543	-0.0418025	-0.267604	-0.322673	-0.328973	-0.305045	-0.315029	0.102143	-0.324403	0.180788	0.100842	-0.26213	-0.328973	3.07373	-0.295074	-0.227997	0.10247	-0.328973	-0.227349	-0.158903	-0.00167159	6.2244	-0.111605	-0.328973	-0.328973	-0.297129	-0.30064	-0.328973	-0.281751	-0.328973	-0.275848	-0.328973	-0.328973	-0.0916796	0.074931	-0.118979
PIGU	-0.0409295	-0.317905	-0.281564	-0.086483	-0.380667	-0.464465	-0.622365	0.475746	-0.695697	-0.704335	-0.243435	-0.391111	-0.606096	-0.525249	-0.49232	-0.808638	-0.54281	-0.573694	-0.599947	-0.645111	1.46937	-0.753903	-0.216343	1.12598	-0.734793	-0.378645	1.91476	-0.652325	-0.720643	0.875871	-0.409482	0.0485868	0.554039	0.461405	0.52826	-0.55284	-0.301551	-0.292847	-0.676445	-0.63823	0.532456	-0.596883	-0.804705	-0.310277	-0.315981	-0.400028	-0.274569	4.62421	2.5352
PKMYT1	-0.251906	-0.251906	-0.242231	-0.22725	-0.251906	-0.239232	-0.238935	-0.251906	-0.251906	-0.23487	-0.251906	-0.251906	-0.243	-0.247585	-0.206982	-0.231639	-0.248785	-0.241816	-0.251906	-0.242696	-0.23055	-0.247379	-0.231704	-0.180932	-0.251906	-0.251906	0.102965	-0.21832	-0.251906	-0.251906	-0.251906	-0.251906	-0.224461	-0.251906	-0.213601	-0.180119	-0.0751377	-0.251906	-0.247963	-0.251906	-0.251906	-0.24021	-0.251906	-0.24021	-0.251906	-0.251906	-0.251906	4.3501	4.6582
PLEK2	-0.452396	-0.455632	-0.459436	-0.110075	-0.468885	-0.468885	-0.468885	0.35267	-0.468885	-0.452246	-0.468885	-0.468885	-0.465157	-0.460443	-0.42501	-0.468885	-0.44145	-0.449176	-0.461167	-0.464387	-0.364594	-0.464463	-0.360367	0.640194	0.760036	-0.468885	1.78393	-0.0424589	-0.468885	2.87096	-0.468885	-0.468885	-0.150349	-0.468885	0.279348	0.582783	2.25886	-0.468885	-0.465033	-0.468885	-0.468885	-0.468885	-0.202666	-0.446038	-0.468885	-0.468885	-0.468885	4.80735	1.72566
PLGRKT	-0.555538	-0.836038	-0.709621	-0.246407	-0.832599	-0.439868	-0.764428	-0.239316	1.58536	0.582565	-0.408202	-0.940076	-0.628196	-0.798291	-0.0063447	-0.801768	-0.477329	-0.580688	-0.609283	-0.661929	0.469666	-0.96286	-0.598017	0.396328	0.142649	-0.634269	1.6841	-0.47929	-0.664801	0.466763	-0.840908	-0.371484	1.88352	2.3624	0.601638	1.33923	0.368717	-0.461144	-0.779303	-0.651403	0.722453	-0.791333	-0.181726	-0.885786	-0.240144	-0.132335	-0.47929	2.50684	3.18205
PLK1	-0.319215	-0.27582	-0.298589	-0.285047	-0.303745	-0.28544	-0.291562	-0.296223	-0.31179	-0.301055	-0.297184	-0.319215	-0.300227	-0.307698	-0.223441	-0.319215	-0.299253	-0.319215	-0.319215	-0.289761	-0.266096	-0.295083	-0.286913	-0.281387	-0.248621	-0.319215	0.122109	-0.247612	-0.265894	-0.319215	-0.0328046	-0.276284	-0.256622	0.372121	-0.23755	-0.0896494	-0.243844	-0.319215	-0.304501	-0.319215	0.592091	-0.269343	-0.270788	-0.312981	-0.212003	-0.246045	-0.319215	4.79961	4.69297
PLK4	-0.315895	-0.297713	-0.328673	-0.302116	-0.345824	-0.222257	-0.32283	-0.307589	-0.308779	-0.345824	-0.272548	-0.274886	-0.323269	-0.322841	-0.186553	-0.309896	-0.307094	-0.310051	-0.289789	-0.296841	-0.257488	-0.345824	-0.292106	-0.157103	-0.345824	-0.345824	1.22684	-0.286287	-0.345824	-0.345824	-0.345824	-0.345824	-0.144432	0.229014	-0.243969	-0.345824	-0.0324725	-0.345824	-0.307373	-0.2463	-0.345824	-0.262887	-0.345824	-0.314722	-0.167532	-0.102462	0.0709334	5.68385	3.12101
PLRG1	-0.27889	-0.142474	-0.511306	0.0400836	-0.65166	-0.384975	-0.794165	0.559671	-0.508982	-0.462066	-0.155563	-0.555049	-0.94287	-0.621483	-0.0540814	-1.16618	-0.745448	-0.736388	-0.771045	-0.731273	0.578544	-0.905323	-0.32472	0.937134	-0.543208	0.345639	2.56244	-0.956846	-0.681832	2.03884	0.0512197	0.175555	0.981067	0.780426	0.840335	-0.0418062	0.338901	-0.320211	-0.860321	-0.802041	-0.812254	-0.43069	-0.837046	-0.629628	-0.510374	-0.100522	0.185628	3.15501	1.94801
POLE2	-0.100656	-0.321495	-0.402314	-0.306863	-0.315882	-0.100385	-0.363688	-0.145398	-0.340083	-0.351582	0.0285147	0.193513	-0.273491	0.022377	0.355752	-0.402314	-0.346548	-0.402314	-0.355248	-0.361172	-0.359916	-0.388831	-0.281996	-0.402314	-0.402314	-0.402314	1.35893	-0.102272	-0.402314	-0.402314	0.397796	-0.102487	-0.191344	-0.402314	-0.231211	-0.402314	-0.297036	0.0493613	-0.367081	-0.402314	-0.402314	-0.332652	-0.267029	-0.315237	-0.252561	-0.402314	-0.402314	4.3643	4.80194
POLQ	-0.302553	-0.302553	-0.302553	-0.296851	-0.302553	-0.287899	-0.302553	-0.252674	-0.286444	-0.302553	-0.302553	-0.302553	-0.293726	-0.302553	-0.302553	-0.302553	-0.288118	-0.302553	-0.302553	-0.281253	0.0102404	-0.302553	-0.302553	-0.220488	-0.302553	-0.302553	-0.0290012	-0.147215	-0.186876	-0.302553	-0.302553	-0.302553	-0.227277	-0.302553	-0.302553	-0.302553	-0.139039	-0.302553	-0.284313	-0.302553	-0.302553	-0.275504	-0.302553	-0.302553	-0.186257	-0.143813	-0.302553	3.86184	4.70127
POMC	-0.778424	-0.663097	-0.51842	-0.46383	-0.827869	-0.60436	-0.387546	-0.617099	-0.134276	-0.201084	-0.659413	-0.726021	-0.75849	-0.664239	-0.528207	-0.842955	-0.636353	-0.457419	-0.35637	-0.184693	-0.546627	-0.416512	-0.338108	0.193333	0.266098	-0.479222	1.35881	-0.0629356	0.347946	0.354633	-0.112325	-0.54721	1.38102	-0.425696	-0.395588	0.36423	0.761095	-0.902563	0.0833699	-0.40719	4.12622	-0.0597412	0.0327424	-0.868162	0.724397	1.72195	-0.556834	2.03981	3.13604
PRC1	-0.204385	-0.201427	-0.319805	-0.288754	-0.292956	-0.232113	-0.297234	-0.273374	-0.309065	-0.309591	-0.275874	-0.194416	-0.253784	-0.234287	-0.125452	-0.262925	-0.285591	-0.312229	-0.272921	-0.307669	-0.224575	-0.314382	-0.291183	-0.160892	-0.241339	-0.333229	0.282263	-0.240026	-0.333229	-0.333229	-0.146823	-0.235436	-0.266366	-0.108256	-0.213641	0.214605	0.0592046	-0.201693	-0.3045	-0.333229	-0.333229	-0.317	-0.333229	-0.207451	-0.263452	-0.237985	-0.333229	4.66404	4.6321
PRR11	-0.315346	-0.332868	-0.384165	-0.360298	-0.350909	-0.257179	-0.322317	-0.336193	-0.360425	-0.314538	-0.229751	-0.319982	-0.315813	-0.297215	-0.103708	-0.297451	-0.312199	-0.383287	-0.354481	-0.316955	0.137483	-0.165192	-0.34053	-0.292031	-0.404631	-0.303138	0.0958114	-0.0138838	0.33605	-0.404631	-0.404631	-0.340736	-0.0299742	0.28132	-0.364116	-0.252779	0.492779	-0.364525	-0.365004	-0.34525	-0.404631	0.362372	-0.308531	-0.330405	-0.191876	-0.404631	-0.155974	3.61621	5.22867
PTTG1	-0.504388	-0.527733	-0.56042	1.24484	-0.56042	-0.540916	-0.482743	0.0195959	-0.309987	-0.355579	-0.477721	-0.558278	-0.570934	-0.550733	-0.493489	-0.579405	0.330712	-0.442878	-0.17363	-0.101687	-0.357123	-0.571811	-0.251077	0.549872	-0.407987	-0.623343	0.755024	-0.386708	-0.487791	-0.160002	-0.477721	-0.536032	0.210319	0.255407	-0.311932	0.2326	0.219729	-0.520586	-0.537845	0.183009	-0.623343	-0.502897	-0.524855	-0.550442	-0.269023	-0.102507	-0.241087	4.36497	3.57133
QRFPR	-0.461923	0.125253	-0.461923	-0.355233	-0.147947	0.360678	-0.461923	-0.461923	-0.461923	-0.461923	4.00965	3.00117	0.253795	0.66008	2.12988	-0.461923	-0.32687	-0.461923	-0.461923	-0.461923	-0.153889	-0.0700951	-0.0248518	-0.461923	-0.461923	-0.461923	2.09728	-0.461923	-0.461923	-0.461923	-0.461923	3.02341	-0.18575	-0.461923	-0.461923	-0.461923	-0.461923	-0.461923	-0.291273	-0.461923	-0.461923	-0.461923	1.50384	-0.208867	-0.461923	-0.461923	-0.461923	-0.461923	1.33858
RAD51	-0.299564	-0.286277	-0.280617	-0.248863	-0.292459	-0.274744	-0.261461	-0.193965	-0.299564	-0.266201	-0.259089	-0.26038	-0.284614	-0.291101	-0.255576	-0.259874	-0.265946	-0.299564	-0.284088	-0.263489	-0.25077	-0.299564	-0.230329	-0.125823	-0.299564	-0.205602	0.3954	-0.299564	-0.299564	-0.299564	-0.299564	-0.260129	-0.153947	0.0179625	-0.262056	-0.0886878	-0.230329	-0.262434	-0.278325	-0.24459	-0.299564	-0.299564	-0.299564	-0.299564	-0.20108	-0.165137	-0.299564	4.20662	4.75277
RAD51AP1	-0.315115	-0.300981	-0.311716	-0.289113	-0.298384	-0.285985	-0.222195	-0.32352	-0.304783	-0.279689	-0.295659	-0.310809	-0.262109	-0.305626	-0.214566	-0.324417	-0.319026	-0.331429	-0.316601	-0.319342	-0.132367	-0.325903	-0.233983	-0.216124	-0.29275	-0.338382	0.232154	-0.153248	-0.16605	-0.0438516	-0.338382	-0.282881	0.107551	0.108491	-0.285594	-0.0910663	-0.0704257	-0.338382	-0.300338	-0.338382	-0.338382	-0.24973	-0.307079	-0.302115	-0.338382	0.0872895	-0.0143986	4.4869	5.08045
RAD54L	-0.26822	-0.26822	-0.26822	-0.256958	-0.26822	-0.239275	-0.26822	-0.169699	-0.252311	-0.26822	-0.173813	-0.26822	-0.262408	-0.26822	-0.19982	-0.26822	-0.26822	-0.26822	-0.250172	-0.236667	-0.235703	-0.25788	-0.222082	-0.106126	-0.26822	-0.26822	0.542253	-0.26822	-0.26822	-0.26822	-0.26822	-0.26822	-0.236151	-0.26822	-0.224478	-0.10427	-0.26822	-0.26822	-0.259213	-0.26822	-0.26822	-0.26822	-0.26822	-0.26822	-0.26822	-0.26822	-0.26822	4.30147	4.19835
RRM2	-0.292647	-0.282925	-0.278785	-0.204325	-0.287449	-0.288107	-0.274062	-0.261743	-0.267695	-0.256032	-0.292647	-0.292647	-0.285355	-0.289551	-0.260463	-0.249088	-0.279231	-0.292647	-0.292647	-0.272851	0.00825907	-0.28616	-0.285411	-0.16553	-0.245202	-0.292647	0.342942	-0.268586	-0.292647	-0.292647	-0.292647	-0.292647	-0.265212	-0.0603286	-0.265204	-0.08693	-0.191335	-0.292647	-0.231901	-0.292647	-0.292647	-0.275888	-0.292647	-0.284268	-0.256619	-0.24347	0.212646	4.15107	4.47708
SGPL1	-0.562854	-0.610981	-0.502177	-0.466656	-0.627132	-0.723571	-0.574006	0.366014	-0.806829	-0.279689	-0.774816	-0.814121	-0.869686	-0.834669	-0.65893	-0.878478	-0.614759	-0.796165	-0.667143	-0.596774	1.999	-0.491817	-0.00907927	1.26251	0.596692	-0.269995	2.80481	-0.207044	-0.116803	1.47547	-0.757867	-0.71399	0.474714	-0.180453	0.922199	0.375735	0.297394	-0.107541	-0.685518	-0.632904	0.423898	-0.0286433	0.437445	-0.383527	-0.772006	-0.640466	-0.0142562	3.28775	0.659649
SHCBP1	-0.267185	-0.267185	-0.257241	-0.249446	-0.259727	-0.260672	-0.173863	-0.267185	-0.238547	-0.197145	-0.245942	-0.226055	-0.261954	-0.260522	-0.221012	-0.246354	-0.254353	-0.256815	-0.250941	-0.267185	-0.245235	-0.239264	-0.246421	-0.267185	-0.267185	-0.267185	0.158342	-0.129106	-0.267185	-0.267185	-0.267185	-0.246488	-0.151729	0.0661097	-0.2475	-0.0458367	0.0961814	-0.267185	-0.265159	-0.267185	-0.267185	-0.23112	-0.267185	-0.267185	-0.16381	-0.196634	-0.267185	2.81757	5.97693
SHCBP1L	0.450849	-0.174287	-0.174287	-0.0829913	0.0943867	-0.174287	-0.174287	-0.174287	-0.174287	-0.174287	-0.174287	-0.174287	-0.174287	-0.174287	-0.174287	-0.174287	-0.174287	-0.174287	-0.174287	-0.174287	-0.174287	-0.174287	-0.174287	-0.174287	-0.174287	-0.174287	-0.174287	-0.174287	-0.174287	-0.174287	-0.174287	-0.174287	-0.174287	-0.174287	-0.174287	-0.174287	-0.174287	-0.174287	-0.174287	-0.174287	-0.174287	-0.174287	-0.174287	-0.174287	-0.174287	-0.174287	-0.174287	7.23424	1.36643
SKA1	-0.264383	-0.242265	-0.264383	-0.236252	-0.240729	-0.254054	-0.243242	-0.264383	-0.230322	-0.236616	-0.19701	-0.264383	-0.243645	-0.236208	-0.191163	-0.23135	-0.254209	-0.247937	-0.225742	-0.226853	-0.241177	-0.264383	-0.214993	-0.206544	-0.264383	-0.264383	0.314007	-0.154902	-0.264383	-0.264383	-0.264383	-0.231562	-0.220691	-0.264383	-0.233166	-0.264383	-0.206761	-0.202579	-0.241885	-0.21863	-0.264383	-0.245319	-0.264383	-0.254851	-0.100454	-0.264383	-0.264383	3.64898	5.29686
SKA3	-0.251742	-0.271713	-0.248825	-0.236714	-0.254547	-0.24173	-0.271713	-0.169661	-0.263473	-0.211258	-0.271713	-0.271713	-0.247632	-0.246153	-0.183148	-0.271713	-0.268021	-0.271713	-0.262365	-0.25537	-0.170665	-0.255646	-0.235868	-0.229737	-0.271713	-0.271713	0.148049	-0.231985	-0.212544	-0.271713	-0.271713	-0.152616	-0.201501	-0.271713	-0.226402	-0.271713	-0.146258	-0.271713	-0.26005	-0.271713	-0.271713	-0.271713	-0.271713	-0.257877	-0.212228	-0.271713	-0.271713	3.98842	5.487
SPAG5	-0.226502	-0.32794	-0.332444	-0.28091	-0.301681	-0.299668	-0.313635	-0.293752	-0.246978	-0.225441	-0.224142	-0.343631	-0.323034	-0.298658	-0.205115	-0.343631	-0.311151	-0.331964	-0.307081	-0.327656	0.183169	-0.301749	-0.343631	-0.261567	-0.0373358	-0.232677	-0.00169775	-0.304797	-0.343631	-0.343631	-0.0329602	-0.343631	-0.244003	-0.343631	-0.255048	-0.260627	-0.220998	-0.343631	-0.332231	-0.343631	-0.343631	-0.316582	-0.238573	-0.316582	-0.285484	-0.184894	-0.071794	3.58933	4.80443
SPC24	-0.278259	-0.278259	-0.278259	-0.278259	-0.235607	-0.278259	-0.278259	-0.278259	-0.237313	-0.278259	-0.278259	-0.278259	-0.27078	-0.278259	-0.190238	-0.278259	-0.278259	-0.278259	-0.278259	-0.278259	-0.278259	-0.278259	-0.218885	-0.0696649	-0.278259	-0.278259	0.417055	-0.278259	-0.278259	-0.278259	-0.278259	-0.278259	-0.267004	-0.278259	-0.165678	-0.278259	-0.278259	-0.278259	-0.278259	-0.278259	-0.278259	-0.278259	-0.278259	-0.278259	0.0173423	-0.278259	-0.278259	4.42621	4.12437
STIL	-0.30021	-0.331227	-0.352068	-0.329347	-0.32978	-0.313139	-0.352068	-0.186443	-0.34137	-0.325904	-0.320326	-0.29061	-0.320803	-0.325519	-0.260077	-0.352068	-0.337688	-0.336571	-0.339931	-0.323777	0.18365	-0.352068	-0.290016	-0.0795674	-0.352068	-0.352068	2.0096	-0.300487	-0.275246	-0.352068	-0.352068	-0.290215	-0.238363	0.14595	-0.23441	-0.352068	-0.134887	-0.352068	-0.32784	-0.308956	-0.352068	-0.352068	-0.352068	-0.343086	-0.352068	-0.246648	0.00899519	5.17911	3.41832
TCF19	-0.276286	-0.167252	-0.337394	-0.332121	-0.28783	-0.229426	-0.273251	-0.224041	-0.320899	-0.233265	-0.248365	-0.23683	-0.311145	-0.278624	-0.0694284	-0.284548	-0.239661	-0.342942	-0.258331	-0.230967	-0.32498	-0.382281	-0.235245	-0.109957	-0.346553	-0.00755531	0.714204	-0.15307	-0.318834	-0.400837	-0.400837	-0.202765	-0.169598	-0.400837	-0.243845	-0.106626	0.0628215	-0.1211	-0.281228	-0.239768	-0.400837	-0.31455	-0.400837	-0.304963	-0.235953	-0.344572	-0.015421	4.02735	4.78353
TOP2A	-0.273218	-0.283635	-0.277666	-0.225821	-0.283635	-0.271905	-0.259624	-0.257017	-0.266442	-0.252099	-0.245376	-0.283635	-0.273429	-0.276969	-0.265155	-0.246118	-0.250895	-0.271183	-0.273883	-0.266585	-0.222138	-0.266873	-0.252471	-0.0646636	-0.242771	-0.283635	0.154308	-0.200739	-0.283635	-0.283635	-0.283635	-0.246359	-0.251341	0.116555	-0.259999	-0.195044	-0.109117	-0.283635	-0.276335	-0.266314	-0.283635	-0.276418	-0.283635	-0.280027	-0.252605	-0.283635	-0.283635	4.40795	4.10694
TPX2	-0.306882	-0.223599	-0.306882	-0.288387	-0.306882	-0.298239	-0.298037	-0.292174	-0.287881	-0.283647	-0.306882	-0.306882	-0.301676	-0.300988	-0.276248	-0.279241	-0.291983	-0.306882	-0.296104	-0.29432	-0.2729	-0.306882	-0.272442	-0.0890887	-0.306882	-0.241445	0.298099	-0.238173	-0.306882	0.567591	-0.306882	-0.29315	-0.248995	-0.0857509	-0.2677	-0.160024	-0.162232	-0.306882	-0.29209	-0.230311	-0.306882	-0.306882	-0.306882	-0.298906	-0.272589	-0.213264	-0.306882	4.60505	4.1764
TRIM10	-0.199674	-0.199674	-0.199674	-0.199674	-0.199674	-0.199674	-0.199674	-0.199674	-0.199674	-0.199674	-0.199674	-0.199674	-0.199674	-0.199674	-0.199674	-0.199674	-0.199674	-0.199674	-0.199674	-0.199674	-0.199674	-0.199674	-0.199674	-0.199674	-0.199674	-0.199674	-0.199674	-0.199674	-0.199674	-0.199674	-0.199674	-0.199674	0.478599	-0.199674	-0.199674	5.6686	-0.199674	-0.199674	-0.199674	-0.199674	-0.199674	-0.199674	-0.199674	-0.199674	-0.199674	-0.199674	-0.199674	-0.199674	-0.199674
TRIML2	7.09937	-0.188904	-0.188904	0.875482	-0.188904	-0.188904	-0.188904	-0.188904	-0.188904	-0.188904	-0.188904	-0.188904	0.360354	1.67671	-0.188904	-0.188904	-0.188904	-0.188904	-0.188904	-0.188904	-0.188904	-0.188904	-0.188904	-0.188904	-0.188904	-0.188904	-0.188904	-0.188904	-0.188904	-0.188904	-0.188904	-0.188904	-0.188904	-0.188904	-0.188904	-0.188904	-0.188904	-0.188904	-0.188904	-0.188904	-0.188904	-0.188904	-0.188904	-0.188904	-0.188904	-0.188904	-0.188904	-0.188904	-0.188904
TRIP13	-0.36353	-0.323783	-0.321023	-0.325614	-0.310396	-0.326408	-0.306541	-0.300354	-0.353328	-0.36353	-0.287858	-0.36353	-0.344896	-0.347707	-0.319669	-0.319007	-0.333819	-0.333976	-0.34617	-0.343296	2.72247	-0.36353	-0.333944	-0.0257185	-0.36353	-0.36353	0.459344	-0.338936	-0.36353	-0.0505228	-0.36353	-0.319293	-0.298099	-0.126076	-0.237307	-0.258398	-0.285866	-0.335763	-0.354866	-0.36353	-0.36353	-0.3464	-0.330263	-0.153691	-0.326705	-0.313266	0.152932	3.73886	2.68344
TROAP	-0.277838	-0.277838	-0.277838	-0.252931	-0.277838	-0.272018	-0.254014	-0.238223	-0.258647	-0.262193	-0.277838	-0.277838	-0.26849	-0.2699	-0.250335	-0.277838	-0.266373	-0.277838	-0.263323	-0.269379	-0.251688	-0.277838	-0.240734	-0.147483	-0.277838	-0.277838	0.102364	-0.277838	-0.277838	0.114708	-0.277838	-0.259345	-0.199297	0.0199556	-0.260249	-0.0800666	-0.147973	-0.277838	-0.263351	-0.277838	-0.277838	-0.277838	-0.277838	-0.272467	-0.185474	-0.277838	-0.277838	4.49953	4.88084
TTK	-0.256299	-0.256299	-0.256299	-0.236155	-0.256299	-0.24767	-0.256299	-0.256299	-0.227844	-0.209905	-0.256299	-0.256299	-0.252834	-0.24453	-0.256299	-0.256299	-0.247799	-0.24256	-0.256299	-0.256299	-0.159366	-0.256299	-0.242545	-0.256299	-0.256299	-0.256299	0.226904	-0.256299	-0.256299	-0.256299	-0.256299	-0.256299	-0.147665	0.185248	-0.23022	-0.0608048	-0.256299	-0.256299	-0.240189	-0.256299	-0.256299	-0.240373	-0.256299	-0.256299	-0.187824	-0.256299	-0.256299	5.73747	4.21974
TYMS	-0.275477	-0.292493	-0.345621	-0.303091	-0.312497	-0.32964	-0.354782	-0.079106	-0.318459	-0.352462	-0.291421	-0.339349	-0.325156	-0.34862	-0.251101	-0.315924	-0.342593	-0.356426	-0.357674	-0.335905	-0.289064	-0.357016	-0.223851	-0.0381887	-0.324394	-0.0883996	0.447804	-0.285524	-0.362184	-0.362184	0.71105	-0.258767	-0.301726	0.933098	-0.252893	-0.239294	-0.120101	-0.362184	-0.34418	-0.362184	-0.362184	-0.348835	-0.362184	-0.348835	-0.276095	-0.323015	-0.228029	3.86225	4.29166
UBE2C	-0.310464	-0.28711	-0.282714	-0.260959	-0.297976	-0.299558	-0.310464	-0.260972	-0.290484	-0.290918	-0.286751	-0.310464	-0.298056	-0.303026	-0.276103	-0.275585	-0.29614	-0.304675	-0.310464	-0.299896	-0.277794	-0.300074	-0.217753	-0.167964	-0.310464	-0.310464	0.232391	-0.291197	-0.310464	0.670376	-0.310464	-0.310464	-0.231013	0.061579	-0.266516	-0.186923	-0.0670974	-0.310464	-0.301414	-0.310464	-0.310464	-0.303754	-0.310464	-0.307109	-0.252767	-0.310464	0.228998	4.51026	4.1771
UBE2T	-0.418507	-0.293929	-0.40824	-0.254742	-0.435873	-0.365134	-0.33197	-0.293331	-0.314927	-0.346524	-0.374396	-0.400838	-0.393112	-0.399588	-0.3139	-0.436776	-0.323221	-0.315484	-0.368182	-0.349273	0.064705	-0.440795	-0.376078	-0.0221985	-0.409141	-0.218161	0.866893	-0.327792	-0.418885	0.0650941	-0.448962	-0.448962	-0.047528	-0.0589885	-0.333797	-0.189972	-0.215125	-0.38056	-0.392049	-0.347686	0.0650941	-0.280168	-0.394328	-0.389181	-0.328008	-0.16004	-0.166231	4.36348	3.85455
UCHL5	-0.743654	-0.673051	-0.536534	0.151852	-0.858375	-0.422162	-0.800186	0.183729	-0.463956	-0.237942	-0.402039	-0.685393	-0.955568	-0.875173	-0.190079	-1.01593	-0.583894	-0.362122	-0.586741	-0.500684	-0.0406801	-0.809923	-0.170513	0.0518915	-0.149198	-0.19168	1.9481	-0.518433	-0.0355225	-0.0545803	-0.835133	-0.448734	1.20048	0.980126	1.05001	-0.420388	1.12063	-0.603567	0.300119	-0.633453	1.28899	-0.405514	-0.588981	-0.742521	0.656723	0.184059	-0.659188	3.84274	3.13591
UHRF1	-0.296519	-0.245906	-0.313286	-0.2888	-0.298874	-0.3007	-0.300405	-0.227608	-0.27178	-0.296368	-0.313286	-0.313286	-0.304441	-0.313286	-0.268674	-0.293159	-0.303987	-0.293245	-0.289742	-0.285846	-0.0587833	-0.295301	-0.263131	0.00388197	-0.247519	-0.313286	0.215327	-0.279933	-0.313286	-0.313286	-0.0464621	-0.293288	-0.267016	0.330771	-0.256226	-0.0994195	0.0729064	-0.313286	-0.301536	-0.285409	-0.313286	-0.30167	-0.313286	-0.30167	-0.163465	-0.0406193	-0.313286	3.85938	4.39745
WDHD1	-0.282729	-0.382811	-0.264431	-0.298229	-0.367606	-0.290451	-0.335809	-0.0479564	-0.304624	-0.31319	-0.292983	-0.111109	-0.325387	-0.343857	-0.185799	-0.37039	-0.297995	-0.370552	-0.305384	-0.296944	0.225762	-0.37439	-0.220642	0.0527291	-0.16233	-0.230009	0.688945	-0.15882	-0.407979	0.384798	0.588655	-0.258591	-0.101393	0.193438	-0.0527632	-0.407979	-0.211275	-0.337652	-0.320207	-0.355916	-0.407979	-0.3429	-0.407979	-0.37544	-0.314711	-0.407979	-0.407979	6.27159	2.91046
WDR62	-0.249172	-0.306221	-0.273529	-0.197912	-0.306221	-0.177746	-0.218563	-0.23334	-0.306221	-0.306221	-0.166546	-0.171003	-0.151446	-0.138287	-0.154424	-0.237738	-0.242943	-0.306221	-0.306221	-0.243976	-0.210003	-0.245025	-0.237959	-0.0664012	-0.0824455	-0.306221	1.09273	-0.306221	-0.306221	-0.306221	-0.306221	-0.306221	-0.00644632	-0.306221	-0.306221	0.421476	-0.186762	-0.306221	-0.292895	-0.306221	-0.306221	0.0494818	-0.306221	-0.306221	-0.136295	-0.0742785	-0.306221	2.39813	6.58329
XRCC2	-0.381866	-0.223144	-0.381866	-0.30496	-0.240412	-0.0359718	-0.331294	-0.297772	-0.273229	-0.249022	-0.301284	-0.225845	-0.198319	-0.339742	0.0268179	-0.381866	-0.272346	-0.303186	-0.289434	-0.345955	-0.2986	-0.34656	-0.342484	-0.243508	-0.123663	-0.381866	0.540518	-0.381866	-0.381866	1.28471	-0.381866	-0.224843	-0.249978	-0.381866	-0.157845	-0.101982	0.169484	-0.381866	-0.28192	-0.381866	-0.381866	-0.381866	-0.381866	-0.267858	-0.381866	-0.381866	0.534753	5.07884	2.8628
YBX2	-0.290094	-0.15851	-0.290094	0.0924452	-0.290094	-0.290094	-0.290094	-0.290094	-0.290094	-0.290094	-0.290094	-0.290094	-0.290094	-0.290094	-0.290094	-0.290094	-0.259829	-0.290094	-0.290094	-0.290094	-0.083006	-0.290094	-0.290094	0.742221	-0.290094	-0.290094	3.72446	-0.290094	-0.290094	-0.290094	-0.290094	-0.290094	-0.283905	-0.290094	0.081343	-0.290094	-0.290094	-0.290094	-0.290094	-0.290094	-0.290094	-0.290094	-0.290094	-0.290094	-0.290094	-0.290094	-0.290094	3.59024	-0.290094
ZNF518B	-0.805836	-0.530121	-0.420913	-0.312467	-0.819619	0.251642	-0.592334	0.621909	-0.349001	-0.241889	-0.315504	-0.579099	-0.345735	-0.605501	0.736374	-0.329923	-0.712729	-0.665705	-0.703571	-0.838001	-0.205401	-0.651742	-0.24145	0.961962	0.92601	-1.05884	1.77737	-0.555541	-0.00940465	-1.05884	-0.25356	-0.0931927	0.270634	-1.05884	0.950265	0.447221	1.3782	-0.831545	-0.804711	-0.80644	1.50342	-0.568061	-0.10573	-0.620644	-0.00379268	-0.235926	-1.05884	2.53923	-0.185859
AKR1C1	1.01196	-0.491839	-0.0185212	-0.0704689	-0.212471	-0.502404	-0.539495	0.495698	-0.519109	-0.519552	-0.116095	-0.516073	-0.495556	-0.5142	-0.486907	-0.503907	-0.534014	-0.533589	-0.534869	-0.526017	1.01051	-0.531544	0.891242	1.7245	-0.500733	-0.202503	3.71847	-0.539495	-0.539495	-0.539495	-0.0677063	0.285546	0.0425292	0.0299051	4.39298	-0.497478	-0.477417	-0.228774	-0.524491	-0.539495	-0.039113	-0.525803	-0.539495	-0.529226	-0.480626	-0.499318	0.0109251	1.5685	0.507764
B3GNT6	-0.247981	-0.247981	-0.247981	-0.119111	-0.200574	-0.165179	-0.247981	-0.247981	-0.202471	-0.247981	-0.247981	-0.247981	-0.231355	-0.219746	-0.150149	-0.247981	-0.247981	-0.247981	-0.196352	-0.217893	-0.0619443	-0.247981	1.99575	0.44755	-0.247981	-0.247981	6.70732	-0.247981	-0.247981	-0.247981	-0.247981	-0.247981	-0.218792	-0.247981	2.00435	0.221016	0.213963	-0.247981	-0.247981	-0.247981	-0.247981	-0.171565	-0.247981	-0.209773	-0.247981	-0.247981	-0.247981	-0.247981	-0.247981
CD1A	-0.219309	-0.219309	-0.219309	-0.219309	-0.219309	-0.198461	0.0367283	-0.219309	-0.219309	-0.219309	-0.151314	-0.219309	-0.215123	-0.219309	-0.219309	-0.219309	-0.209041	-0.219309	-0.219309	-0.219309	-0.195889	0.0339136	-0.219309	-0.219309	0.216435	-0.219309	-0.219309	-0.219309	0.27438	-0.219309	-0.219309	-0.219309	-0.202511	-0.219309	-0.156299	4.97636	5.36346	-0.219309	-0.219309	-0.219309	-0.219309	-0.142349	-0.219309	-0.219309	-0.219309	-0.219309	-0.219309	-0.219309	-0.219309
CD207	-0.197459	-0.197459	-0.197459	-0.197459	-0.197459	-0.197459	-0.197459	-0.197459	-0.197459	-0.102698	-0.197459	0.0251277	-0.197459	-0.197459	-0.197459	-0.197459	-0.180098	-0.141334	-0.197459	-0.197459	-0.197459	-0.197459	-0.197459	-0.197459	-0.197459	-0.197459	-0.197459	-0.197459	-0.197459	-0.197459	-0.197459	-0.197459	-0.193908	-0.197459	-0.0909255	5.79198	4.52204	-0.197459	-0.197459	-0.197459	-0.197459	-0.197459	-0.197459	-0.197459	-0.197459	-0.197459	-0.197459	-0.197459	-0.197459
CNGB1	-0.321217	-0.321217	-0.0152352	-0.0872782	-0.321217	-0.22101	-0.321217	4.79486	-0.321217	-0.321217	-0.321217	-0.321217	-0.301097	-0.287048	-0.321217	-0.321217	-0.321217	-0.321217	-0.321217	-0.321217	1.25479	-0.321217	0.157969	0.801102	-0.321217	-0.321217	-0.321217	-0.321217	-0.321217	-0.321217	-0.321217	-0.321217	-0.290939	4.80662	0.890248	-0.321217	-0.321217	-0.321217	-0.321217	-0.321217	-0.321217	-0.321217	-0.321217	-0.228738	-0.321217	-0.321217	-0.321217	-0.321217	-0.321217
CYP17A1	-0.242695	-0.242695	-0.242695	5.33858	-0.242695	0.617964	-0.242695	-0.242695	-0.242695	-0.242695	-0.242695	-0.242695	-0.242695	-0.242695	-0.242695	-0.242695	-0.242695	-0.242695	-0.242695	-0.242695	0.401877	-0.242695	-0.242695	-0.242695	-0.242695	-0.242695	-0.242695	-0.242695	-0.242695	-0.242695	-0.242695	-0.242695	-0.242695	-0.242695	-0.242695	-0.242695	-0.242695	-0.242695	-0.242695	-0.242695	-0.242695	-0.242695	-0.242695	-0.242695	-0.242695	-0.242695	-0.242695	-0.242695	-0.242695
DHRS9	-0.452943	-0.474003	-0.461935	-0.427868	-0.469478	-0.462146	-0.409283	-0.460551	1.09878	1.43861	-0.461113	-0.474003	-0.468448	-0.465917	-0.464664	-0.474003	-0.472057	-0.46771	-0.474003	-0.471131	0.600494	-0.417525	-0.436203	1.5844	-0.350088	-0.474003	3.91578	-0.138841	-0.255613	-0.207397	-0.306422	-0.474003	0.502093	-0.474003	0.840023	-0.384456	-0.187352	-0.426702	-0.470314	-0.456495	-0.474003	-0.371871	-0.417334	-0.474003	-0.411273	-0.474003	0.11253	1.14832	0.771731
ETNPPL	1.10695	-0.153097	-0.153097	-0.153097	-0.153097	-0.153097	-0.153097	-0.153097	-0.153097	-0.153097	-0.153097	-0.153097	-0.153097	-0.153097	-0.153097	-0.153097	-0.153097	-0.153097	-0.153097	-0.153097	-0.153097	-0.153097	-0.153097	-0.153097	-0.153097	-0.153097	-0.153097	-0.153097	-0.153097	-0.153097	-0.153097	-0.153097	-0.153097	-0.153097	-0.153097	-0.153097	-0.153097	-0.153097	-0.153097	-0.153097	-0.153097	-0.153097	-0.153097	-0.153097	-0.153097	-0.153097	-0.153097	7.31338	-0.153097
FAM41C	-0.654428	-0.458014	-0.628823	0.410752	-0.759367	-0.94621	-0.134242	3.16683	-0.301158	0.0387946	-0.495339	-1.05309	-0.954375	-0.929176	-0.547961	-0.984724	-0.600368	-0.440431	-0.146744	-0.369558	1.39631	-0.182526	0.34391	1.70015	0.0638861	-1.05309	2.53809	-0.146744	0.802992	0.388825	-0.146744	-0.509671	0.398024	1.13464	0.820518	-0.568783	0.0202148	-1.05309	-0.673942	-0.769012	-1.05309	-0.145617	-0.133608	-0.855814	-0.374542	0.799297	-0.260037	0.296788	1.19272
HES5	4.02325	3.1791	2.18672	0.349979	-0.27821	4.56528	-0.27821	-0.27821	-0.27821	-0.27821	-0.27821	-0.27821	-0.27821	-0.27821	-0.27821	-0.27821	-0.27821	-0.27821	-0.27821	-0.27821	-0.27821	-0.27821	-0.27821	-0.27821	-0.27821	-0.27821	-0.27821	-0.27821	-0.27821	-0.27821	-0.27821	-0.27821	-0.115599	-0.27821	-0.27821	-0.27821	-0.27821	-0.27821	-0.27821	-0.27821	-0.27821	-0.27821	-0.27821	-0.27821	-0.27821	-0.27821	-0.27821	-0.27821	-0.27821
KLK3	-0.207921	-0.207921	5.01903	-0.207921	-0.207921	-0.207921	-0.207921	-0.207921	-0.207921	-0.207921	-0.207921	-0.207921	-0.207921	0.959495	-0.207921	-0.207921	-0.207921	-0.207921	-0.207921	-0.207921	-0.207921	-0.207921	5.24921	-0.207921	-0.207921	-0.207921	-0.207921	-0.207921	-0.207921	-0.207921	-0.207921	-0.207921	-0.207921	-0.207921	-0.207921	-0.207921	-0.207921	-0.207921	-0.207921	-0.207921	-0.207921	-0.207921	-0.207921	-0.207921	-0.207921	-0.207921	-0.207921	-0.207921	-0.207921
LCN12	-0.237276	-0.237276	-0.15549	-0.153903	-0.237276	-0.237276	-0.237276	-0.237276	-0.237276	-0.237276	-0.237276	-0.237276	-0.237276	-0.228143	-0.237276	-0.237276	-0.210892	-0.194628	-0.237276	-0.198346	0.0335271	-0.237276	0.317743	-0.237276	-0.237276	-0.237276	0.512684	-0.237276	-0.0258511	-0.237276	-0.237276	-0.237276	-0.226485	-0.237276	1.8675	-0.237276	-0.237276	-0.237276	-0.187268	-0.237276	6.98961	-0.237276	-0.237276	-0.212557	-0.237276	0.633115	-0.237276	0.608424	-0.237276
PGA5	-0.24863	-0.24863	-0.24863	-0.24863	-0.24863	-0.24863	-0.24863	-0.24863	-0.24863	-0.24863	-0.24863	-0.24863	-0.24863	-0.24863	-0.24863	-0.24863	-0.24863	-0.24863	-0.24863	-0.24863	-0.24863	1.72698	-0.24863	-0.24863	-0.24863	-0.24863	-0.24863	2.68233	-0.24863	-0.24863	-0.24863	-0.24863	-0.192931	-0.24863	-0.24863	-0.24863	2.83659	-0.24863	-0.24863	-0.24863	-0.24863	5.87577	-0.24863	-0.24863	-0.24863	-0.24863	-0.24863	-0.24863	-0.24863
PTPRN	-0.156283	-0.156283	-0.156283	-0.148139	-0.156283	-0.156283	-0.156283	-0.156283	-0.156283	-0.156283	-0.156283	-0.156283	-0.153481	-0.156283	-0.156283	-0.156283	-0.156283	-0.156283	-0.156283	-0.146142	-0.140607	-0.146313	-0.156283	-0.0781379	-0.156283	-0.156283	-0.156283	-0.156283	-0.156283	-0.156283	-0.156283	-0.156283	-0.15277	-0.156283	-0.156283	-0.156283	-0.156283	-0.156283	-0.14977	-0.156283	7.37409	-0.156283	-0.156283	-0.156283	-0.156283	-0.156283	0.620287	0.0640203	-0.156283
ZNF367	-0.257345	-0.251068	-0.311475	-0.306562	-0.307292	-0.235349	-0.210347	-0.233036	-0.308798	-0.344938	-0.273452	-0.344938	-0.292129	-0.315043	-0.215455	-0.344938	-0.22619	-0.292589	-0.290273	-0.233438	-0.271071	-0.313618	-0.240128	-0.283568	-0.344938	-0.344938	0.166479	-0.228774	-0.344938	-0.344938	-0.344938	-0.135991	-0.23456	-0.344938	-0.278694	-0.096647	-0.0392413	-0.148208	-0.314247	-0.247845	-0.344938	-0.264028	-0.344938	-0.264028	0.0029351	-0.344938	2.09452	4.84541	3.39701
[truncated: 8 more columns]
