# Supplementary material for: The aging transcriptome and cellular landscape of the human lung in relation to SARS-CoV-2
Source: Nat Commun. 2021 Jan 4;12:4. doi: 10.1038/s41467-020-20323-9 (PMC7782551; doi:10.1038/s41467-020-20323-9)
Supplement: Supplementary file 17 — Supplementary Data 14 [file 41467_2020_20323_MOESM17_ESM.xlsx]

## Sheet: Sheet1
gene	Alveolar_Type1	Alveolar_Type2	B_cells	Blood_vessel	Ciliated	DC_1	DC_2	DC_activated	DC_Monocyte_Dividing	DC_plasmacytoid	Fibroblast	Lymph_vessel	Macrophage_Dividing	Macrophage_MARCOneg	Macrophage_MARCOpos	Mast_cells	Monocyte	Muscle_cells	NK	NK_Dividing	Plasma_cells	T_CD4	T_CD8_CytT	T_cells_Dividing	T_regulatory
A1BG	8.63874	2.54491	9.47776	6.57016	17.5966	15.9509	26.2928	36.0656	21.0744	43.4783	15.5926	12.1662	21.2766	19.5304	18.7722	12.8822	12.6422	24.553	3.8971	10.7692	32.7526	9.22202	6.84622	11.3636	7.90021
A2M-AS1	0.52356	0.620188	0.0644745	0.853749	0.858369	0.613497	0.934579	0	3.30579	0	2.03287	2.37389	2.12766	0.747065	0.64273	3.71007	0.510961	1.31108	3.51315	2.30769	0.348432	1.23423	4.69157	3.40909	0.2079
ABLIM2	1.70157	0.491873	0.193424	2.74684	1.71674	0	0.0623053	0	0	0	0.951557	13.9466	1.06383	0	0.243794	0.0343525	0.0659304	4.41001	0.230371	0.769231	0.696864	0.388296	0.208514	0	0.2079
AC003090.1	0.91623	0.0213858	0	0	0	0	0.0623053	0	0	0	0.908304	0	0	0	0.0221631	0	0	1.07271	0.00959877	0	0	0	0.0347524	0	0
AC005618.6	0	0.0427716	0.128949	0.111359	0	0	0	0	0	0	0.237889	0.296736	0	0	0	0	0	0.715137	0.105586	0	0.348432	0.0970739	0.0695048	0	0.4158
AC005754.8	0	0	0	0.074239	0	0	0	0	0	0	0.17301	0	0	0	0	0	0	0	0	0	0	0	0	0	0.2079
AC006946.16	0.13089	0.0427716	0.257898	0.0371195	0.214592	0.613497	0.124611	0	0	0	0.475779	0.296736	0	0	0.0443262	0	0	0	0.105586	0	0.696864	0.0277354	0	0	0
AC021188.4	0	0.0641574	0.322373	0.222717	0	1.22699	0.0623053	0	0.413223	0	0.129758	0.296736	0	0	0.0664894	0.27482	0.0329652	0	0.441543	0	0.696864	0.776591	0.590791	1.13636	0.831601
AC093609.1	0	0	0.128949	0.0371195	0	0	0.249221	0.819672	0	0	2.22751	0	0	0.106724	0.620567	0.0343525	0.164826	0.11919	0.959877	0	0	0.471502	1.33797	1.13636	0.4158
ACER2	0.13089	0.0213858	0.0644745	0.222717	0	0	0.0623053	0	0	0	0.108131	0	0	0	0.0221631	0.0687049	0.0494478	0.11919	0.0383951	0	0.348432	0.0554708	0.0347524	0	0
ADAMTSL2	0.52356	0.278015	0.193424	1.74462	0.214592	0.613497	0.0623053	0	0.826446	0	17.8633	0.296736	0	0.320171	0.421099	0.0687049	0.214274	3.93325	0.211173	0	0.348432	0.0693385	0.0521286	0	0
ADCY1	0.13089	0.0641574	0	1.3363	0	0	0	0	0	0	0.973183	0.296736	0	0	0.155142	0.0343525	0.0329652	1.07271	0.0287963	0	0	0.0277354	0.0347524	0	0
ADCY5	0.13089	0.0213858	0	0.111359	0	0	0.0623053	0	0	0	0.713668	0	1.06383	0	0.0664894	0	0.0164826	10.7271	0.00959877	0	0	0.0138677	0	0	0
ADD1	32.0681	27.8657	13.2818	27.3571	24.2489	12.2699	17.8193	18.0328	28.5124	28.2609	41.5009	45.1039	38.2979	13.4472	21.2101	8.41635	9.98846	33.1347	14.8397	19.2308	21.6028	6.55942	8.21894	22.7273	6.02911
ADRA2C	0.13089	0	0	0.965108	0	0	0	0	0	0	0.0432526	0	0	0	0	0	0	5.12515	0.00959877	0	0	0	0	0	0
ADSSL1	2.48691	2.43798	0.128949	2.56125	11.8026	1.84049	1.55763	0	4.13223	0	3.76298	1.48368	1.06383	0.426894	0.487589	0.13741	0.7582	2.14541	0.220772	0	0.696864	0.0970739	0.156386	2.27273	0
AEBP1	3.53403	1.58255	1.74081	13.0661	2.57511	0.613497	1.80685	2.45902	7.85124	10.8696	75.3893	25.2226	3.19149	0.960512	2.5266	1.33975	1.31861	69.8451	1.67978	0	5.57491	0.873665	0.538662	0	0.4158
AFF1	11.911	11.7194	3.41715	15.4788	13.0901	11.0429	13.7072	5.7377	15.2893	13.0435	12.3054	14.8368	17.0213	9.28495	9.46365	3.91618	4.87885	6.7938	2.68766	6.15385	10.8014	3.0925	1.84188	2.27273	2.9106
AGT	0.13089	0.449102	0	0.222717	0.214592	0	0.186916	0	0.826446	0	7.39619	0.296736	0	0.106724	0.265957	0.13741	0.0824131	12.0381	0	0	0	0.0277354	0.0173762	0	0
AHDC1	9.68586	2.48075	0.967118	7.9807	11.588	3.06748	2.61682	2.45902	7.43802	0	12.6298	16.0237	2.12766	1.70758	1.41844	0.343525	1.26916	10.0119	2.82204	6.15385	0.696864	1.05395	1.21633	6.81818	1.0395
AKT3	1.3089	0.40633	1.74081	12.9176	1.93133	1.22699	2.99065	5.7377	7.02479	4.34783	13.6678	11.8694	9.57447	2.34792	6.11702	1.3741	1.31861	14.3027	2.3517	6.15385	1.39373	2.89835	2.1199	3.40909	1.6632
ANKRD37	11.2565	7.72027	23.5977	20.1559	44.6352	26.3804	31.2773	23.7705	25.6198	26.087	16.1765	15.727	7.44681	9.0715	11.3032	14.0158	21.312	19.1895	8.6197	14.6154	28.9199	14.9355	11.1729	30.6818	9.97921
ANKRD62	0	0.0213858	0.0644745	0.0371195	0	0.613497	0.0623053	0	0	0	0.0865052	0	0	0	0.0221631	0	0.0494478	0.834327	0.0479939	0	0	0.0554708	0.0521286	0	0
ANTXR2	4.84293	5.79555	6.25403	4.12027	3.64807	6.13497	11.1526	35.2459	10.3306	13.0435	26.4273	17.5074	4.25532	15.3682	5.09752	5.04981	5.91726	12.1573	2.02534	5.38462	6.96864	6.03245	3.96177	5.68182	10.395
APOD	20.288	4.42686	2.90135	12.9176	33.2618	3.06748	6.72897	12.2951	3.71901	2.17391	67.2362	51.0386	4.25532	4.0555	7.9344	1.64892	4.38437	3.4565	2.10213	2.30769	12.5436	1.51158	1.3901	4.54545	2.4948
ARHGAP10	4.97382	3.97776	0.322373	2.89532	0.858369	0.613497	8.59813	42.623	19.4215	0	21.5398	3.26409	36.1702	9.4984	27.6596	1.27104	3.52728	23.1228	2.53408	6.15385	1.74216	2.17723	2.05039	9.09091	2.4948
ARHGDIG	0	0	0	0.0371195	0.214592	0	0	0	0	0	0.75692	0	0	0	0	0.0343525	0.0164826	0	0.0287963	0	0.348432	0	0	0	0
ARHGEF17	8.11518	8.16938	0	2.96956	6.43777	0	0.498442	0	1.23967	0	7.76384	5.63798	1.06383	0.320171	0.820035	0.0687049	0.280204	17.8784	0.191975	0	0.696864	0.0416031	0.191138	0	0
ARHGEF25	0.65445	0.427716	0	1.03935	0.643777	0	0.124611	0	2.89256	0	17.1497	0.593472	0	0	0.177305	0.103057	0.148343	25.6257	0.297562	0	1.39373	0.0693385	0.104257	1.13636	0
ASIP	0	0	0	0.074239	0.214592	0	0.0623053	0	0.826446	6.52174	0.519031	0	1.06383	0.640342	0.598404	0.0343525	0.0329652	0	0.00959877	0	0	0.0277354	0	0	0
ASPN	1.17801	0.320787	0.193424	0.81663	0.429185	2.45399	0.623053	0	2.06612	0	22.9239	1.48368	3.19149	0.747065	1.6844	0.27482	0.44503	27.056	0.220772	0.769231	0.696864	0.277354	0.260643	0	0.831601
ATP10D	7.06806	5.85971	3.86847	7.34967	3.43348	3.68098	6.23053	2.45902	10.3306	4.34783	14.9221	13.9466	8.51064	7.79082	6.71543	1.27104	2.67018	7.15137	3.29238	6.92308	6.96864	1.51158	2.39791	3.40909	1.6632
ATP8B2	1.04712	1.1976	0.773694	3.78619	4.29185	0.613497	0.124611	0	1.65289	0	10.3157	6.52819	1.06383	0.320171	0.620567	1.03057	0.3791	5.84029	1.19025	0	6.96864	2.44072	1.58123	6.81818	2.4948
B3GAT1	0.52356	0.192472	0.0644745	0.111359	0	0	0	0	0	0	0.108131	0	0	0	0.0664894	0.0687049	0.197791	0	2.53408	2.30769	0	0.443766	1.80712	3.40909	3.1185
BARX1	0.13089	0.0213858	0	0	0	0	0	0	0	0	0.0432526	0	0	0	0.0221631	0	0	0	0	0	0	0.0138677	0	0	0
BEGAIN	0.26178	0.0641574	0.0644745	0.259837	0.214592	0	0.0623053	0.819672	0	0	0.562284	0.593472	1.06383	0	0.421099	3.12607	0.0494478	0.476758	0.0767902	0	0.348432	0.0277354	0.0173762	0	0
BEND4	0	0.0213858	1.67634	0.222717	0	0	0.249221	0	0	0	0.0216263	0	0	0.320171	0.0443262	0.0343525	0.148343	0	0.0479939	0	0.348432	0.0277354	0.0173762	0	0
BHLHE22	0	0.0427716	0	0.0371195	0	0	0.0623053	0	0.826446	0	5.47145	0	0	0	0.0221631	0.0343525	0.0164826	0.357569	0.0479939	0	0	0	0.0173762	0	0
BRSK1	0.26178	0.0427716	0.0644745	0.148478	0	0	0.934579	0	2.06612	0	0.778547	1.78042	6.38298	1.06724	5.03103	0.0343525	1.00544	0.953516	0.211173	0	9.7561	0.152545	0.0695048	1.13636	0
BRSK2	0	0.192472	0	0.185598	0	0	0.0623053	0	0	0	0.346021	0.296736	0	0.106724	0.0221631	0.0343525	0	8.10489	0.00959877	0	0	0.0138677	0	0	0
BTNL9	0.39267	0.106929	0.773694	15.7387	1.50215	0.613497	0.124611	0	0.413223	0	0.194637	0	0	0.320171	0.155142	0	0.0659304	0.238379	0.0287963	0	0	0.0554708	0.0347524	3.40909	0.2079
C10orf10	10.9948	8.19076	2.12766	59.2056	7.29614	3.68098	6.41745	20.4918	8.26446	6.52174	48.551	41.2463	10.6383	5.01601	8.88741	2.57643	4.20307	39.4517	1.87176	0.769231	12.5436	2.03855	1.78975	1.13636	3.5343
C14orf180	0	0	0	0	0	0	0	0	0	0	0.0648789	0	0	0	0	0	0	1.07271	0	0	0	0	0.0173762	0	0
C16orf45	4.45026	0.40633	0.193424	17.8174	5.79399	5.52147	2.55452	4.91803	3.71901	0	31.25	17.2107	2.12766	0.320171	0.842199	2.88561	0.346135	25.3874	1.36303	2.30769	0	0.568576	0.538662	1.13636	1.8711
C20orf202	0	0	0	0.0371195	0	0	0	0	0	0	0.151384	0	0	0	0.509752	0	0	0.238379	0.0287963	0	0	0.0277354	0	0	0
C2orf40	1.3089	0.278015	0.0644745	4.23163	60.7296	0	0.311526	0	2.47934	0	9.2128	1.78042	1.06383	0.106724	0.731383	0.171762	0.247239	39.5709	0.211173	0.769231	0.696864	0.48537	0.295395	0	0.2079
C7orf61	0.65445	0.171086	0.386847	1.15071	0	0.613497	1.1838	0	1.23967	0	0.627163	0.593472	0	0.747065	0.376773	0.103057	0.560409	0.834327	0.412747	0.769231	0.696864	0.54084	0.608167	3.40909	0.4158
C9orf172	0.91623	0.834046	0.0644745	0.185598	1.93133	0	0.311526	0.819672	0.826446	0	1.01644	1.18694	0	0.426894	0.576241	0.13741	0.230757	1.66865	0.94068	0.769231	1.0453	0.291222	0.50391	0	0.831601
CA3	2.09424	1.47562	0	0.371195	0.214592	0	0.0623053	0	1.65289	2.17391	12.846	0	2.12766	0.640342	0.554078	0.171762	0.329652	2.02622	0.191975	0.769231	0.348432	0.0832062	0.086881	0	0
CAB39L	5.2356	3.42173	0.902643	1.5219	8.15451	3.06748	2.74143	2.45902	5.3719	2.17391	26.9031	4.45104	5.31915	1.28068	3.05851	0.446582	1.28564	20.739	1.44941	3.07692	1.74216	0.610179	0.886186	1.13636	0.4158
CACNA1H	0.13089	0.0427716	0	0.445434	2.57511	0	0	0	0	0	0.129758	0	0	0	0.0664894	0.0343525	0	9.53516	0.0479939	0	0.348432	0.124809	0.0521286	0	0
CACNA2D3-AS1	0	0	0	0	0	0	0	0	0	0	0.0432526	0	0	0	0	0	0.0164826	0	0	0	0	0	0	0	0
CALCOCO2	25.1309	34.6664	10.7028	28.582	16.7382	25.1534	24.2991	8.19672	36.3636	15.2174	49.2647	43.9169	75.5319	17.5027	36.3254	7.42013	15.4607	41.5971	12.9487	26.9231	25.0871	12.5641	11.5378	35.2273	8.93971
CALD1	15.1832	9.40975	1.67634	52.0045	4.07725	6.74847	3.36449	2.45902	7.02479	6.52174	86.5917	81.6024	4.25532	2.56137	6.36082	1.51151	2.14274	93.087	1.84296	2.30769	6.96864	1.10942	1.07732	4.54545	3.1185
CBLB	6.28272	4.98289	2.51451	8.68597	9.22747	4.29448	4.42368	18.0328	2.89256	10.8696	16.8469	5.93472	6.38298	3.84205	6.0727	2.02679	1.92847	8.10489	11.2402	16.9231	2.78746	9.63805	11.1381	20.4545	10.6029
CBX7	7.19895	6.11634	4.83559	6.64439	12.0172	2.45399	2.55452	19.6721	3.71901	0	9.60208	8.60534	11.7021	2.88154	3.70124	3.02302	1.28564	12.9917	4.01229	4.61538	8.7108	3.0925	4.39618	7.95455	3.5343
CCR10	0.39267	0.278015	0.0644745	0.519673	1.07296	1.22699	0.685358	0.819672	0.826446	0	4.34689	2.37389	2.12766	0.106724	1.17465	0.343525	0.0824131	2.97974	0.182377	0.769231	29.6167	0.582443	0.173762	3.40909	0.831601
CD72	1.04712	0.705731	18.6976	0.519673	1.71674	14.1104	16.5109	6.55738	13.2231	6.52174	0.865052	1.48368	8.51064	6.93703	6.60461	0.583992	6.52711	0.834327	4.77059	6.92308	3.13589	0.499237	1.07732	3.40909	0.831601
CDC42EP5	6.02094	0.641574	0.128949	10.5791	1.71674	0.613497	0.249221	0.819672	2.06612	0	17.5606	35.0148	0	0.106724	0.35461	0	0.0494478	2.86055	0.297562	0	0.348432	0.110942	0.0521286	0	0
CDKN1B	17.4084	18.2207	17.795	16.8894	16.7382	23.3129	15.8879	19.6721	24.3802	19.5652	21.6696	29.6736	22.3404	10.8858	12.234	8.07283	12.3125	25.149	16.3083	24.6154	28.9199	24.4765	18.6447	36.3636	19.7505
CDKN2A	4.31937	0.149701	0.580271	2.44989	6.43777	0	0.934579	1.63934	7.85124	0	2.76817	1.48368	32.9787	0.533618	3.45745	1.06493	0.791165	0.595948	1.01747	11.5385	13.2404	1.94148	2.60643	20.4545	4.7817
CDO1	0.13089	0.0855432	0.0644745	2.63549	0.429185	0	0.373832	0	1.23967	0	25.0433	5.34125	0	0.320171	0.376773	0.0343525	0.181309	3.33731	0.191975	0	0	0.0970739	0.086881	0	0.4158
CECR7	0.91623	0.213858	0.386847	0.334076	1.07296	0.613497	0.124611	0.819672	0.826446	0	0.735294	0	1.06383	0	0.443262	0.13741	0.0988957	0.357569	0.297562	0	2.43902	0.166412	0.156386	0	0
CEP68	6.41361	2.18135	3.09478	13.1032	8.3691	16.5644	11.9003	13.9344	15.2893	8.69565	9.40744	32.6409	3.19149	5.12273	3.85638	1.40845	4.1701	7.86651	1.41102	2.30769	3.83275	3.10637	2.13727	3.40909	1.4553
CFD	20.5497	12.0616	7.73694	13.0661	25.5365	11.6564	27.8505	16.3934	31.8182	8.69565	83.5424	13.9466	78.7234	64.9947	64.8493	6.21779	48.1952	14.0644	6.49837	3.84615	29.6167	5.07558	3.47524	10.2273	6.44491
CHRD	0.26178	0.235244	0	0.296956	0.214592	0	0.186916	0	0.826446	0	13.3867	1.18694	0	0	0.243794	0	0.148343	12.3957	0.0767902	0	0.348432	0	0.0173762	0	0
CHST3	2.09424	0.192472	0.0644745	3.19228	1.71674	0	0.186916	0	1.65289	0	7.52595	0.593472	4.25532	0.106724	0.775709	0	0.115378	9.41597	0.15358	0	0.348432	0.0416031	0.0173762	0	0
CHST7	5.49738	6.71514	0.773694	6.90423	2.36052	2.45399	5.10903	18.8525	3.71901	0	11.051	10.6825	7.44681	1.60085	5.74025	0.240467	4.25251	6.31704	1.71818	6.15385	2.43902	3.79975	2.41529	13.6364	3.5343
CILP2	0	0.0213858	0.0644745	0.074239	0	0	0.0623053	0.819672	0.413223	0	6.76903	0	0	0	0.110816	0	0.0164826	0.476758	0.0479939	0	0	0.0970739	0.0347524	0	0.2079
CLIP3	0.52356	0.213858	0.0644745	0.890869	0.643777	0	0.124611	0.819672	1.23967	0	14.122	2.37389	0	0.320171	0.265957	0.0343525	0.148343	5.60191	0.15358	0	0.348432	0.0416031	0.0173762	0	0
COL10A1	0	0	0.0644745	0.185598	0.429185	0	0	0	0	0	4.82266	0	0	0	0.0886525	0	0.0164826	0.11919	0	0	0.348432	0	0.0521286	0	0
COL21A1	0.52356	0.235244	0.0644745	2.44989	20.6009	0	0	0.819672	1.23967	0	13.7111	0.296736	0	0	0.199468	0.0343525	0.0329652	11.7998	0.0767902	0	0.348432	0.0554708	0.0173762	0	0
COLGALT2	0.39267	0.128315	0	0.185598	0	0	0.436137	0	0.826446	0	6.94204	0.593472	0	0.213447	0.155142	0.0343525	0.131861	1.78784	1.17105	1.53846	0	0.526973	0.851434	0	0
COMP	1.17801	0.0855432	0.193424	1.07647	0.429185	1.22699	0.996885	0.819672	1.65289	0	14.7059	0.593472	0	1.60085	1.19681	0.549639	0.560409	2.38379	0.422346	0	1.74216	0.249619	0.208514	0	0.2079
COX4I2	0.13089	0.0213858	0.0644745	0.927988	0.429185	0	0.124611	0	0	0	4.54152	0	0	0	0.221631	0.0343525	0.0824131	19.0703	0.0479939	0	0	0.0693385	0.0347524	0	0
CPE	5.62827	3.12233	0.386847	29.2873	2.14592	0.613497	1.05919	1.63934	2.47934	0	42.3659	8.90208	46.8085	0.960512	21.8972	0.721402	0.824131	50.298	0.873488	0	3.48432	0.443766	0.50391	0	1.4553
CPED1	0.91623	0.235244	0.773694	2.37565	0.214592	0.613497	10.7788	0.819672	18.1818	0	16.9983	0.296736	14.8936	11.206	9.77394	0.240467	3.59321	30.5125	0.239969	0.769231	2.09059	0.0693385	0.0347524	2.27273	0
CPNE7	0.13089	0.0213858	0	0.074239	1.07296	0	0	0.819672	1.23967	0	1.05969	0	0	0	0.110816	0.0687049	0.230757	0.11919	0.39355	0	0	3.0925	0.973067	7.95455	0.4158
CPXM2	1.04712	0.128315	0.128949	14.5137	0.643777	0	0.0623053	0	2.06612	0	15.9386	12.1662	0	0.213447	0.376773	0.13741	0.181309	4.88677	0.182377	0	0	0.0832062	0	1.13636	0
CRYAB	10.6021	4.40547	2.25661	4.08315	5.5794	4.29448	3.4891	6.55738	6.19835	0	72.5346	2.96736	4.25532	3.20171	4.58777	1.68327	4.05472	88.081	1.92935	0.769231	9.7561	1.56705	1.52911	5.68182	1.8711
CSDC2	0.13089	0.0641574	0	0.111359	0	0	0	0	0.413223	0	8.95329	0	0	0.106724	0.243794	0.0687049	0.0824131	17.8784	0.15358	0.769231	0	0.0277354	0.0347524	1.13636	0
CSRP2	12.9581	5.17536	0.322373	20.1188	4.07725	0.613497	3.30218	4.91803	6.61157	0	23.2483	22.8487	5.31915	1.17396	1.24113	0.583992	1.76364	60.5483	0.508735	0	1.74216	0.443766	0.434405	2.27273	0.623701
CTB-47B11.3	0	0.0213858	0.70922	0.111359	0	2.45399	0.436137	0	0	0	0.194637	1.18694	0	0	0.0443262	0	0.0824131	1.07271	0.0383951	0	0.348432	0.471502	0.0347524	1.13636	0.2079
CTC-455F18.1	0	0	0	0	0	0	0	0	0	0	0.0216263	0	0	0	0	0	0	0	0	0	0	0.0277354	0	0	0
CTD-2201E18.5	0	0.0427716	0.128949	0.148478	0.429185	0	0.186916	0.819672	0	0	0.151384	0	0	0.106724	0.0221631	0.0687049	0.0164826	0.11919	0.0671914	0	0	0.0832062	0.121633	0	0
CTD-2314G24.2	0	0	0	0	0.214592	0	0	0	0.413223	0	0.237889	0	0	0	0	0	0	0	0.00959877	0	0	0	0	0	0
CTD-2366F13.2	0	0.0213858	0.0644745	0	0	0	0	0	0	0	0.108131	0	0	0	0.0221631	0.0343525	0.0329652	0	0.0191975	0	0	0.0138677	0	0	0
CYP3A7	0.13089	0.598802	0	0.074239	0	0	0	0	0.413223	0	0.627163	0	0	0	0.110816	0	0	0	0	0	0	0	0	0	0
CYP8B1	0	0	0	0	0	0	0	0	0	0	0.259516	0	0	0	0	0	0	0	0.0191975	0	0.348432	0.0138677	0	0	0
CYSLTR2	0.13089	0.0427716	0.0644745	0.259837	0	0	2.67913	0	1.65289	0	0.129758	0	1.06383	1.60085	0.975177	0.0687049	1.07137	1.1919	0.815896	5.38462	0.348432	0.693385	0.434405	2.27273	0.623701
DACT3	0.13089	0.384944	0.451322	0.631032	0.858369	0	0.809969	0	1.23967	0	7.93685	0	0	0.106724	0.598404	0.446582	0.461513	16.2098	0.355155	0	0.348432	0.318957	0.243267	1.13636	0.2079
DAPL1	7.19895	5.83832	0.902643	0.890869	13.5193	7.36196	5.17134	5.7377	10.3306	6.52174	7.30969	1.78042	21.2766	3.41515	12.5887	1.82068	2.98335	8.46246	1.31503	1.53846	10.1045	1.10942	0.903562	3.40909	0.2079
DDB2	17.1466	7.63473	4.25532	10.6162	9.22747	10.4294	8.90966	11.4754	27.686	4.34783	19.5285	12.4629	51.0638	4.90928	12.367	3.95053	2.98335	12.9917	7.44865	23.8462	11.8467	6.83678	6.23805	44.3182	10.6029
DKK3	10.2094	0.876818	0.322373	5.97624	2.36052	1.22699	0.934579	0.819672	3.30579	0	45.199	39.7626	1.06383	0.640342	1.72872	1.03057	0.824131	56.1383	0.806297	0	1.74216	0.554708	1.33797	0	1.0395
DLG2	2.22513	5.13259	0.322373	1.22494	0.858369	0.613497	0.186916	0	0.413223	0	6.03374	2.07715	2.12766	0.106724	0.288121	0.309172	0.131861	1.54946	0.518334	0	0	0.249619	0.382276	0	0.623701
DLX5	0	0	0	0.074239	0	0	0	0	0	0	1.66522	0	0	0	0	0.0343525	0.0164826	0.834327	0.0191975	0	0	0	0.0173762	0	0
DMPK	3.40314	1.06929	0.322373	2.74684	6.65236	0.613497	0.311526	0	2.47934	0	9.66696	1.78042	1.06383	0.106724	0.310284	0.27482	0.247239	37.5447	0.662315	0.769231	1.0453	0.596311	0.677672	2.27273	0.623701
DNAJB4	14.267	6.39435	12.8949	36.5256	21.6738	15.9509	25.6698	24.5902	23.9669	39.1304	36.2673	42.73	25.5319	15.7951	16.0018	20.3023	14.686	43.6234	9.16683	17.6923	23.3449	11.5795	11.0513	22.7273	12.8898
DOK6	0.13089	0	0	0.185598	0	0	0	0	0.826446	0	3.20069	0	0	0	0.0443262	0	0.0164826	1.1919	0.143982	0	0	0.0693385	0.0695048	0	0
DPEP1	0	0.0213858	0	0.296956	0.214592	0	0	0	0	0	1.49221	0.593472	0	0	0.0443262	0	0	0	0	0	5.57491	0	0	0	0
DPF1	0	0	0	0.074239	4.29185	0	0.249221	0	0.826446	0	0.4109	0	0	0	0.0221631	0	0.0164826	0.238379	0	0	0.348432	0	0.0173762	0	0
DPT	1.96335	0.983747	0.838169	2.00445	2.14592	1.84049	2.55452	2.45902	4.13223	0	58.0666	0.890208	1.06383	1.28068	2.90337	0.412229	1.18675	9.29678	0.883087	0	3.48432	0.471502	0.469157	1.13636	1.2474
DRD4	0.26178	0.192472	0	0.0371195	0.214592	1.22699	0.186916	0	0	4.34783	0.562284	0	0	0.106724	0.110816	0	0.0659304	0	0.00959877	0	0	0.0277354	0.0173762	0	0
DSE	5.2356	1.77502	3.15925	2.11581	8.79828	56.4417	31.9003	22.1311	47.5207	4.34783	26.5571	8.01187	35.1064	21.7716	31.0505	1.09928	24.5426	11.2038	1.35343	1.53846	6.96864	2.1911	1.18158	5.68182	0.623701
EBF1	0.26178	0.149701	8.63959	5.75353	0.214592	0	0.249221	0	1.23967	0	21.8209	16.9139	0	0.213447	0.265957	0.0343525	0.0988957	30.6317	0.191975	0.769231	0	0.0277354	0.0521286	0	0
EBF2	0	0	0	0.0371195	0	0	0	0	0.413223	0	1.98962	0	0	0	0.0221631	0	0	2.02622	0	0	0	0.0138677	0	0	0
EBF4	4.71204	1.13345	0	2.37565	6.43777	1.22699	0.311526	10.6557	1.23967	2.17391	3.15744	4.45104	0	0.106724	0.199468	0.0687049	0.0494478	2.14541	0.518334	0	0	0.0554708	0.295395	0	0.2079
EDA2R	2.48691	0.66296	0.0644745	0.81663	0.643777	0	0.186916	0	0.826446	0	2.83304	0.593472	0	0.320171	0.177305	0.0687049	0.0329652	2.38379	0.124784	0	0.348432	0.0277354	0.0521286	0	0.2079
EFHD1	7.32984	0.149701	0.0644745	0.482554	2.14592	0	0.186916	0	0	0	2.66003	0	0	0.213447	0.243794	0.0343525	0.0494478	38.4982	0.0383951	0	0.348432	0.235751	0.0173762	3.40909	0
EGLN3	1.17801	0.25663	0.644745	13.8085	7.72532	39.8773	2.3053	7.37705	5.78512	39.1304	9.90484	19.8813	0	0.640342	0.620567	0.240467	0.527444	4.29082	0.383951	0.769231	0.696864	0.388296	0.173762	0	0
ELAVL3	0.26178	0	0.0644745	0.334076	0	0.613497	0.124611	0	0.413223	0	0.151384	0	0	0.106724	0.0443262	0	0.0329652	1.07271	0.0575926	0.769231	0	0.0554708	0	0	0.2079
ELMO1	0.78534	0.898204	8.18827	16.4068	1.28755	22.6994	25.6698	14.7541	27.2727	32.6087	10.2076	24.9258	23.4043	15.7951	16.0461	7.62625	8.47206	1.31108	5.16414	15.3846	10.453	7.80752	5.23023	26.1364	6.86071
ELN	4.84293	1.41146	0.838169	9.91091	2.57511	1.84049	1.99377	0	4.13223	4.34783	69.4637	48.0712	5.31915	2.2412	3.14716	0.618344	1.78012	46.4839	0.969476	0	2.78746	0.776591	0.573414	1.13636	1.4553
EPHA5	0.13089	0.0213858	0	0	0	0	0	0	0	0	0.367647	0	0	0	0	0.13741	0	0.357569	0.00959877	0	0	0	0	0	0
EPHA6	0	0.0427716	0	0	0.214592	0	0	0	0	0	0.475779	0	0	0	0	0	0	0	0.0191975	0	0	0	0	0	0
EPHA7	0.13089	0	0	0.408315	1.07296	0	0	0	0	0	0.151384	0	0	0	0	0	0	0.11919	0	0	0	0	0	0	0
EYA2	4.84293	0.0641574	0.257898	0.074239	9.87124	0	0.0623053	0	0.826446	0	3.22232	0	1.06383	2.34792	0.465426	0	0.0824131	0.953516	0.0287963	0	1.39373	0.0693385	0	0	0
EYA4	1.70157	0.0213858	0	0.074239	3.21888	0	0.0623053	3.27869	0.413223	0	2.94118	0	0	0	0	0	0.0164826	0.476758	0.0479939	0	0	0	0.0347524	0	0
F8	3.53403	2.73738	0.257898	26.2435	4.07725	1.22699	1.37072	0.819672	6.61157	2.17391	4.04412	49.2582	15.9574	0.853789	3.32447	0.412229	0.609857	1.66865	0.566328	0.769231	1.0453	0.734988	1.26846	5.68182	0.2079
FAM153B	0.65445	0.727117	0	0.185598	0.858369	0	0.124611	0	0.413223	0	0.821799	0	1.06383	0.106724	0.132979	0.0343525	0.0329652	0.476758	0.0287963	0	0.348432	0.48537	0.0347524	0	0.2079
FAM153C	0.39267	0.171086	0	0.0371195	0	0	0	0	0	0	0.0865052	0	0	0	0	0	0.0164826	0.11919	0.0191975	0	0	0.0554708	0.0347524	0	0
FAM180A	0.13089	0.0213858	0	0.0371195	0.214592	0.613497	0.124611	0	0	0	10.4022	0.296736	1.06383	0.320171	0.0443262	0.0343525	0.0329652	2.14541	0.0863889	0	0	0.0277354	0	0	0
FAM193B	7.72251	6.00941	0.773694	4.78842	9.22747	1.84049	2.67913	2.45902	5.3719	6.52174	5.38495	5.63798	11.7021	2.88154	4.36613	0.687049	1.69771	3.33731	1.45901	0.769231	4.18118	0.943004	1.21633	2.27273	1.0395
FAM196A	0.13089	0	0	0	0	0	0.249221	0	0	4.34783	0.648789	0	0	0.213447	0.0221631	0	0.0164826	0	0	0	0	0	0	0	0
FAM229A	1.04712	0.898204	0.386847	1.37342	1.71674	0.613497	0.249221	0	0.413223	0	2.5519	2.67062	0	0.320171	0.332447	0.13741	0.214274	0.834327	0.297562	0.769231	1.39373	0.332825	0.347524	0	0
FAM46A	16.623	15.0342	6.89877	2.63549	15.0215	15.3374	30.0312	13.9344	36.7769	2.17391	39.1869	8.90208	39.3617	22.412	30.0532	35.4861	14.1091	22.1692	15.9532	28.4615	5.22648	4.79822	7.2285	3.40909	4.3659
FAM95B1	1.17801	0.534645	0	0.965108	2.57511	11.0429	0.560748	1.63934	2.89256	2.17391	0.17301	2.07715	0	0.213447	0.554078	0.309172	0.181309	0.11919	0.0863889	0	0.696864	0.124809	0.121633	0	0
FBLN5	15.5759	10.6715	0.322373	6.05048	14.3777	0	1.37072	0.819672	3.71901	0	63.949	15.4303	4.25532	1.17396	2.32713	0.446582	0.725235	26.8176	1.25744	0	1.39373	2.88448	1.80712	5.68182	1.0395
FBXO17	3.66492	1.90334	0.0644745	3.30364	2.14592	7.36196	0.0623053	0.819672	2.89256	0	27.3573	17.5074	0	0	0.265957	0.171762	0.148343	14.5411	0.345556	0	1.0453	0.0554708	0.0695048	0	0.2079
FBXO31	4.18848	3.55004	1.41844	6.05048	11.3734	3.06748	1.74455	1.63934	4.54545	0	7.61246	5.63798	3.19149	1.8143	2.54876	0.996221	0.741717	6.91299	1.49741	0	2.43902	1.52545	1.14683	1.13636	1.6632
FBXO32	9.03141	1.66809	1.09607	3.34076	7.29614	0	0.996885	3.27869	2.89256	4.34783	11.2673	2.67062	10.6383	1.28068	3.61259	0.446582	0.873578	21.5733	3.69553	3.07692	6.62021	8.34836	7.10686	9.09091	4.158
FBXW7	7.8534	7.14286	3.93295	6.82999	5.36481	22.0859	10.7788	10.6557	16.5289	13.0435	11.2889	10.6825	8.51064	5.01601	7.24734	2.67949	6.03264	8.22408	4.86658	6.92308	38.676	4.27125	4.50043	20.4545	4.158
FGF14	0.39267	0.149701	0	0.185598	31.5451	0	0.0623053	0	0.413223	0	3.74135	0.296736	0	0	0.243794	0	0.0659304	1.90703	0.0287963	0	0	0.0138677	0.0347524	0	0
FGF17	0	0.0213858	0	0.074239	0	0	0	0	0	0	0.0432526	0	0	0	0	0.0343525	0	0.11919	0	0	0	0.0416031	0.0173762	0	0
FHL1	7.98429	1.94611	2.57898	21.1581	6.00858	1.22699	6.91589	11.4754	18.1818	13.0435	70.6531	53.7092	68.0851	2.98826	27.5488	6.73308	2.48887	82.2408	2.55327	10	10.1045	5.57482	2.24153	6.81818	2.7027
FLJ21408	1.04712	0.320787	1.09607	0.890869	1.28755	1.22699	1.74455	1.63934	1.23967	4.34783	0.99481	0.296736	1.06383	1.06724	1.10816	12.5043	0.69227	0.953516	1.34383	0	0.348432	0.929136	0.834057	3.40909	0.623701
FMO3	2.48691	0.192472	0	0.371195	10.515	0	0.249221	0	0	0	13.2569	0	1.06383	0.106724	0.243794	0.0687049	0.0659304	5.12515	0.0863889	0	0.348432	0.0416031	0.0521286	1.13636	0
FOXC2	0.13089	0.0213858	0	0.81663	0.429185	0	0.0623053	0	0	0	0.75692	23.1454	1.06383	0	0.0443262	0.0343525	0.0494478	22.0501	0.0383951	0	0	0.0138677	0.0521286	0	0.2079
FOXD2	0.39267	0.25663	0.0644745	0.0371195	0.429185	0	0.249221	0	0	0	0.432526	0.593472	0	0.320171	0.221631	0.0343525	0.0988957	1.07271	0.230371	0.769231	0	0.249619	0.208514	0	0
FOXL1	0	0	0	0.111359	0.214592	0	0	0	0	0	0.735294	0.296736	0	0	0	0	0	4.76758	0	0	0	0	0.0347524	0	0
FOXO3	20.0262	21.4927	5.80271	22.1975	26.1803	3.68098	22.4922	19.6721	24.3802	19.5652	44.6799	25.5193	24.4681	17.3959	18.0408	9.68739	22.0373	30.6317	5.83605	11.5385	18.4669	5.20039	4.95222	10.2273	3.3264
FRZB	0	0.128315	0	0.556793	1.07296	0	0.249221	0	1.23967	0	11.0078	0	1.06383	0.106724	0.288121	0.103057	0.148343	35.6377	0.0959877	0	2.43902	0.0416031	0.0347524	0	0
FST	2.6178	0.299401	0.128949	0.482554	0.643777	0	0.311526	0	2.47934	0	16.9766	0.593472	1.06383	0	0.398936	0.0343525	0.148343	11.2038	0.239969	0	0.348432	0.166412	0.0173762	0	0.2079
FXYD1	3.9267	2.20274	3.41715	2.59837	28.97	0.613497	2.49221	7.37705	7.43802	4.34783	66.1116	2.67062	3.19149	0.853789	2.1055	7.0079	1.30213	63.0513	1.43022	1.53846	2.09059	4.68728	2.46742	7.95455	4.3659
GABRD	0	0.0213858	0	0.853749	0	0	0	0	0	0	0.389273	0.296736	0	0	0	0	0.0164826	0	0	0	0	0	0	0	0
GAS6	35.6021	4.12746	0.580271	25.7981	28.97	35.5828	35.7632	40.1639	42.9752	60.8696	40.6142	48.0712	17.0213	36.1793	7.62411	0.583992	9.8566	50.6555	0.614321	3.07692	35.1916	0.66565	0.50391	1.13636	0.623701
GAS6-AS2	0.91623	0.0641574	0.0644745	1.3363	0.429185	0	0.996885	1.63934	0.826446	0	1.47059	2.96736	0	0.853789	0.0886525	0.0343525	0.263722	0.834327	0.0191975	0	0.696864	0.0138677	0	0	0
GATA5	0.13089	0.0427716	0	0.371195	0	0	0	0	0.413223	0	4.30363	0	0	0	0.0221631	0	0.0164826	2.2646	0.0287963	0	0	0	0	0	0
GDF5	0.91623	0.278015	0	0	0	0	0	0	0	0	0.951557	0	0	0	0	0	0	0.11919	0.0191975	0	0	0.0138677	0	0	0
GDF7	0.52356	0	0.580271	0.371195	0.214592	0.613497	0	0	0	0	0.129758	0.296736	0	0	0	0	0	1.43027	0.0191975	0	0	0	0	0	0
GDNF	0.13089	0	0	0	0	0	0	0.819672	0	0	0.346021	0	0	0	0	0.0343525	0.0329652	0.11919	0	0	0	0	0	0	0
GDNF-AS1	0	0	0	0	0	0	0	0	0	0	0.0865052	0	0	0	0	0	0	0	0	0	0	0	0	0	0
GEM	6.67539	3.80667	3.2882	3.45212	1.28755	14.1104	25.919	20.4918	22.7273	17.3913	45.5666	1.48368	3.19149	3.09498	7.75709	1.33975	5.90077	52.5626	2.98522	9.23077	4.87805	2.52392	0.938315	18.1818	10.6029
GLB1L3	1.43979	0.0213858	0	0	0.643777	0	0.0623053	0	0	0	0	0	0	0	0.0221631	0	0	0	0.0287963	0	0	0.124809	0.0521286	0	0
GLIS1	0	0	0	0	0	0	0	0	0	0	0.75692	0.593472	0	0	0	0.0343525	0	0.11919	0	0	0.348432	0	0	0	0
GNRH1	0.39267	0.491873	0	0.111359	0.429185	0	0.124611	0	0.826446	2.17391	0.627163	1.18694	0	0.106724	0.177305	0.0687049	0.131861	0.715137	0.15358	0.769231	0	0.110942	0.0695048	0	0
GPM6B	7.46073	6.20188	6.89877	3.11804	13.3047	3.68098	3.92523	10.6557	3.30579	23.913	15.6142	2.37389	1.06383	0.960512	0.70922	5.32463	0.609857	34.4458	4.00269	8.46154	1.39373	5.28359	3.37098	10.2273	5.19751
GPX3	19.5026	9.60222	4.25532	68.8196	21.2446	25.7669	18.8785	13.9344	23.1405	2.17391	78.1358	13.9466	63.8298	25.8271	35.4832	5.15287	9.70826	79.857	4.57861	4.61538	10.453	2.41298	2.06777	5.68182	2.7027
GRAMD3	17.5393	7.20701	0.193424	4.23163	17.382	9.81595	2.61682	0.819672	6.61157	2.17391	9.1263	5.34125	3.19149	0.960512	1.04167	0.377877	0.972474	12.1573	1.72778	2.30769	1.39373	1.12328	1.16421	4.54545	2.2869
GRM2	0.13089	0	0	0.296956	0	0	0.0623053	0	0.413223	0	0.0648789	0.296736	0	0	0	0	0.0164826	0	0.0383951	0	0	0	0.0347524	0	0
H2AFJ	49.2147	46.2147	6.64088	36.6741	73.176	46.0123	48.0997	43.4426	76.4463	15.2174	69.269	46.5875	93.617	41.1953	62.5222	9.99656	40.5802	72.5864	14.7437	33.8462	38.676	15.4348	12.5804	46.5909	11.4345
HAND2-AS1	0.13089	0.0855432	0	0.074239	0.214592	0	0.373832	0	0.826446	0	0.216263	0	1.06383	0.320171	0.132979	0	0.0988957	0.834327	0.0575926	0	0	0.0970739	0.086881	0	0.4158
HEBP2	35.6021	38.6228	4.0619	21.1581	31.7597	19.0184	22.1807	5.7377	31.8182	26.087	39.7708	37.6855	44.6809	15.1547	25.2881	6.49261	13.9937	31.466	4.24266	13.0769	22.6481	6.67036	4.76108	32.9545	7.06861
HES7	0.26178	0.0427716	0.193424	0.185598	0.214592	0	0.249221	0	0.413223	0	1.21107	0.296736	0	0	0.0443262	0.0343525	0.0164826	1.66865	0.15358	0	0.696864	0.0554708	0.121633	1.13636	0
HOXB2	2.74869	1.02652	1.48291	2.07869	1.50215	12.2699	11.4019	7.37705	18.1818	8.69565	29.4766	5.34125	24.4681	7.57737	14.4947	7.52319	3.19763	30.0358	10.4243	20	2.78746	8.23742	5.87315	20.4545	12.8898
HOXB3	0.65445	0.0427716	0.193424	0.74239	0.429185	0.613497	0.373832	0	0.413223	0	8.62889	6.23145	2.12766	0.213447	0.465426	0.790106	0.115378	5.36353	0.739105	0.769231	0.348432	0.305089	0.3649	1.13636	0.4158
HOXB4	0.91623	0.299401	1.09607	1.7075	0.858369	1.22699	1.61994	1.63934	4.13223	2.17391	24.0917	12.4629	4.25532	1.17396	2.54876	4.32841	0.44503	17.0441	4.7034	8.46154	3.13589	1.88601	2.69331	5.68182	3.3264
HOXB5	0.26178	0.0855432	0.128949	1.55902	0.429185	0	0	0	2.47934	0	21.5182	0	1.06383	2.13447	0.64273	0.549639	0.181309	13.9452	0.191975	0.769231	0.348432	0.0138677	0	0	0
HOXB6	0.26178	0.235244	0.257898	0.853749	0.429185	0	0.685358	0	4.54545	0	15.6358	1.18694	20.2128	2.77481	10.9043	2.8169	0.164826	12.0381	0.355155	0	1.0453	0.0970739	0.121633	0	0
HOXB-AS3	0.52356	0.106929	0.128949	0.519673	0.643777	0	0.311526	0	2.06612	0	19.1176	0	0	0.213447	0.199468	0.343525	0.0659304	20.0238	0.201574	0.769231	0.348432	0.0554708	0.0695048	0	0.2079
HSPA1B	51.9634	47.9683	58.0271	52.3756	54.5064	88.9571	92.0872	88.5246	87.1901	82.6087	66.1981	56.0831	72.3404	78.8687	75.5319	88.3202	81.9186	62.0977	48.8673	49.2308	72.1254	66.8146	62.3805	62.5	61.5385
HSPA4L	4.45026	2.05304	0.193424	2.44989	21.03	4.29448	3.42679	1.63934	4.95868	2.17391	4.75779	3.85757	3.19149	1.49413	1.15248	2.1642	1.4175	3.81406	0.451142	3.84615	0.348432	0.263486	0.312772	2.27273	0.4158
HSPB1	81.2827	81.4157	53.7073	70.9354	78.3262	85.2761	92.7726	96.7213	93.3884	71.7391	91.8036	91.3947	98.9362	87.9402	91.6888	61.6283	69.3918	96.7819	35.1027	46.1538	70.0348	49.4384	47.0547	63.6364	55.9252
HSPB6	0.78534	0.513259	0.644745	1.67038	0.858369	1.22699	1.93146	0.819672	3.30579	0	54.3685	2.67062	2.12766	1.06724	1.4406	0.343525	0.840613	52.205	0.518334	0	2.78746	0.235751	0.330148	0	0.623701
HSPB7	0.39267	0.513259	0.193424	0.482554	0.214592	0	0.249221	0	0	0	3.87111	0	0	0.106724	0.288121	0.309172	0.148343	42.9082	0.0575926	0	0.696864	0.0416031	0.0347524	1.13636	0
IDO1	0.39267	0.128315	0.386847	5.30809	0.214592	51.5337	1.30841	32.7869	6.19835	0	0.259516	0	1.06383	0.106724	0.35461	0.103057	0.609857	0.238379	0.105586	0.769231	1.39373	0.0832062	0.0347524	0	0
IGFBP3	9.81675	1.73225	0.967118	13.6229	6.43777	1.22699	1.1838	1.63934	5.3719	4.34783	36.1808	1.18694	0	0.960512	2.30496	0.618344	1.17027	11.6806	1.34383	0	2.78746	1.67799	3.78801	4.54545	0.831601
IGFBP7	40.7068	21.5355	11.3475	76.0579	87.9828	53.9877	40.1869	40.9836	60.3306	21.7391	91.263	96.1424	51.0638	30.8431	39.1844	15.6304	27.1963	95.8284	42.2058	59.2308	35.5401	9.80447	11.5378	18.1818	13.5135
IGSF21	0.26178	0.0427716	0	0.185598	0	3.06748	2.11838	0	4.13223	0	0.108131	0	0	14.7279	0.310284	0	0.0988957	0.11919	0.0287963	0	0	0	0	0	0
IL13	0.26178	0.171086	0.193424	0.0371195	0.214592	0.613497	0.124611	0	0.413223	0	0.194637	0	0	0.106724	0.132979	8.55376	0.0988957	0.476758	0.345556	0	0	0.748856	0.3649	5.68182	0.623701
IL20RB	0.78534	0.192472	0.0644745	0.408315	0.214592	0	0	0	0.413223	0	3.22232	0.296736	0	0.320171	0.332447	0.0687049	0.0988957	0.11919	0.191975	0	0	0.124809	0.121633	0	0.2079
ILDR2	0.39267	0.235244	0	0.111359	0	3.06748	0.311526	0	2.06612	0	0.237889	0	2.12766	0.106724	0	0	0.0659304	0.834327	0.115185	1.53846	0	0.0277354	0.0347524	1.13636	0
INMT	1.43979	0.983747	0.386847	10.4306	1.93133	1.84049	0.809969	1.63934	4.13223	0	48.3348	1.48368	4.25532	0.747065	1.46277	0.652697	0.609857	32.3004	0.518334	0	2.78746	0.36056	0.243267	0	0
IQSEC1	6.02094	3.57143	6.25403	4.67706	14.3777	17.7914	6.35514	5.7377	8.67769	17.3913	12.3054	18.3976	30.8511	5.76307	19.016	2.0955	6.85677	8.93921	4.74179	4.61538	3.48432	3.10637	3.35361	6.81818	1.8711
IQSEC3	0.13089	0.0427716	0	0.185598	0	0.613497	0.124611	0	0	6.52174	2.24913	14.2433	12.766	0	8.00089	0.515287	0.0494478	0.238379	0.259167	0	0.696864	0.0554708	0.0521286	1.13636	0
ISCU	48.9529	68.8623	43.7782	45.3229	54.0773	46.0123	48.9097	84.4262	59.9174	47.8261	69.7664	56.9733	92.5532	47.0651	68.883	19.9244	25.4986	68.534	26.579	40.7692	64.1115	33.3102	31.4162	51.1364	35.5509
ITGA1	3.14136	3.3148	0.0644745	16.6295	0.858369	0	1.05919	0	3.71901	0	19.4637	32.3442	13.8298	0.533618	0.70922	0.240467	0.774683	49.8212	0.719908	0	1.0453	2.64873	3.24935	7.95455	0.623701
ITGB5	8.90052	4.08469	0.322373	4.23163	12.6609	1.84049	2.55452	1.63934	8.67769	0	29.1306	0.593472	26.5957	12.7001	12.5	0.171762	1.5164	20.739	0.355155	0	1.39373	0.194148	0.086881	0	0.2079
ITGBL1	1.70157	0.171086	0.128949	0.668151	1.07296	0	0.249221	1.63934	3.71901	0	29.5415	1.48368	0	0.533618	0.775709	0.103057	0.164826	9.29678	0.268766	0	1.0453	0.208016	0.191138	0	0
ITIH3	0.39267	0	0	0.185598	0.214592	0	0	0	0	0	0.346021	1.78042	0	0	0	0.0343525	0.0164826	26.8176	0	0	0	0.0277354	0	0	0
ITPR1	5.10471	7.69889	5.80271	13.8085	10.3004	1.22699	10.5919	6.55738	11.5702	13.0435	8.36938	12.7596	8.51064	4.26894	5.20833	4.67193	4.46679	16.2098	4.11787	12.3077	1.39373	3.66107	2.4848	7.95455	1.8711
JADE2	6.93717	6.39435	6.18956	7.38679	7.29614	3.06748	5.10903	8.19672	10.3306	6.52174	9.01817	10.089	19.1489	3.30843	4.5656	3.40089	1.5164	5.12515	6.52716	10.7692	4.18118	4.99237	5.56038	13.6364	5.82121
JPH4	0.13089	0.0213858	0.0644745	3.67483	0	1.22699	0.872274	0	1.23967	0	0.151384	0.890208	6.38298	0.533618	3.32447	1.40845	0.181309	0	0.0191975	0	0.348432	0.0554708	0.0173762	0	0
KALRN	0.78534	1.15483	0	7.46102	6.43777	0.613497	0.373832	0	0.826446	0	1.90311	25.816	0	0	1.08599	0.549639	0.0329652	10.1311	1.04627	0.769231	0	0.0970739	0.225891	0	0.2079
KB-1460A1.5	0.52356	0.299401	0.515796	0.519673	0.214592	0	0.623053	0	0.413223	0	1.21107	1.48368	1.06383	0.320171	0.554078	0.103057	0.576891	0.476758	0.0671914	0	0.348432	0.18028	0.156386	0	0
KB-1517D11.4	0	0	0	0	0	0	0	0	0	0	0.0648789	0	0	0	0	0	0	0	0	0	0	0	0	0	0
KCNA5	0	0.0641574	0.193424	0.222717	0.214592	0	0.124611	0.819672	0.413223	8.69565	0.108131	0	0	0.106724	0.0221631	0.0343525	0.0329652	29.0822	0.0191975	0	0	0.0554708	0	0	0
KCNE4	1.70157	2.01027	0.0644745	0.445434	1.28755	0	0.373832	0.819672	1.65289	0	24.1566	0.296736	0	0.106724	0.221631	0.0687049	0.148343	12.9917	0.211173	0	1.0453	0.0416031	0.104257	0	0
KCNMB2-AS1	0.26178	0.0641574	0	0.0371195	0.214592	0	0	0	0	0	0.302768	0	0	0	0	0.0343525	0	0	0	0	0	0	0.0173762	0	0
KIF7	0.78534	0.320787	0	0.371195	0.429185	0	0	0.819672	0.413223	0	4.41176	0.296736	2.12766	0.106724	0.110816	0.0343525	0.0164826	3.4565	0.201574	0	0	0.0138677	0.0173762	0	0
KLC1	18.3246	18.1779	7.28562	18.2257	15.6652	6.74847	9.53271	18.0328	18.595	15.2174	31.8988	29.0801	20.2128	8.75133	14.7828	4.50017	5.07664	28.3671	7.0359	7.69231	14.6341	5.99085	6.62033	21.5909	5.61331
KLF17	0	0	0	0	0	0	0	0	0	0	0.0865052	0	0	0	0	0	0	0.11919	0	0	0	0	0	0	0
LAMC3	0	0.0213858	0	0.334076	0.214592	0	0.0623053	0	0.413223	0	0.908304	0	0	0	0	0	0.0164826	3.69487	0.00959877	0	0	0	0	0	0
LCAT	5.89005	1.68948	0.322373	2.22717	3.43348	1.22699	0.498442	0.819672	3.30579	2.17391	6.63927	3.26409	2.12766	0.426894	0.864362	0.343525	0.362617	2.86055	0.268766	1.53846	0.696864	0.249619	0.104257	0	0.4158
LCN10	0.13089	0	0.0644745	0.371195	0	0	0	0	0	0	0	0	0	0	0	0.240467	0	0	0	0	0	0	0	0	0.4158
LDB3	0.13089	0.192472	0	0.185598	0.429185	0	0.249221	0	0.413223	0	0.216263	0	0	0.106724	0.0221631	0.0687049	0.0329652	26.2217	0.0863889	0	0	0.0277354	0.0347524	0	0
LEFTY2	0	0.0213858	0	0.074239	0	0	0	0	0	0	1.2327	0	0	0	0	0	0	0.834327	0.00959877	0	0.696864	0	0	0	0
LGI4	0	0	0.128949	0.482554	1.71674	0	0.186916	0	0.413223	2.17391	1.88149	0	0	0.106724	0.177305	0.0343525	0	19.3087	0.0575926	0	1.0453	0.0138677	0.0521286	0	0
LINC00176	0.52356	0.213858	0.128949	3.56347	0.429185	0	0.311526	0.819672	0.413223	0	0.0648789	6.52819	1.06383	0	0.0664894	0.0687049	0.0494478	0	0.0959877	0	0	0.471502	0.173762	2.27273	0
LINC00222	0	0.0427716	0	0	0	0	0	0	0	0	0.151384	0	0	0	0	0	0.0329652	0	0	0	0	0	0	0	0
LINC00294	1.57068	0.940975	0.257898	1.44766	0.858369	0.613497	0.872274	0.819672	1.23967	0	3.93599	2.96736	4.25532	2.45464	1.66223	0.446582	0.543926	2.2646	0.537531	0.769231	0.696864	0.305089	0.312772	1.13636	0.2079
LINC00603	0	0	0	0	0	0	0	0	0	0	0.367647	0	0	0	0	0	0	0.11919	0.00959877	0	0	0	0	0	0
LINC00670	0	0	0	0.074239	0	0	0	0	0	0	0.0648789	0	0	0	0	0	0	3.69487	0.00959877	0	0	0	0	0	0
LINC00844	0.13089	0	0	0	0	0	0	0	0	0	2.22751	0	0	0	0.0664894	0	0.0329652	3.4565	0.0191975	0	0	0	0	0	0
LINC00924	0.13089	0.0641574	0.257898	0.111359	0	0	0	0	0	0	0.648789	1.18694	0	0.213447	0.132979	0.0343525	0.131861	4.29082	0.0863889	0	0	0.0416031	0.0521286	0	0.623701
LINC00960	2.35602	4.79042	0	0.593912	1.28755	0.613497	0.623053	0.819672	0.413223	0	3.04931	4.1543	0	0.213447	0.421099	0.13741	0.197791	3.33731	0.0767902	0	0	0.0277354	0.0695048	0	0
LINC01021	0	0.0213858	0	0.185598	0	0	0.124611	0	0	0	0.194637	0	0	0	0.0221631	0	0	0.11919	0	0	0	0	0	0	0
LINC01088	0.39267	0.0213858	0	0.222717	0.214592	0	0	0	0.413223	0	3.24394	0.296736	0	0	0.110816	0.0343525	0	3.57569	0.0191975	0	0	0	0	0	0
LINC01474	0.13089	0.0427716	0	0.185598	0.214592	0	0.0623053	0	0	0	0.324394	0	0	0.106724	0.155142	0	0.0164826	0	0	0	0	0	0	0	0
LINC01554	0.26178	0.278015	0	0.074239	0	0	1.49533	0	1.65289	2.17391	0.562284	0	0	1.06724	0.443262	0	0.675787	0.238379	0.0479939	0	0.696864	0.0693385	0.086881	0	0
LIPN	0	0	0	0	0	0	0.498442	0	1.23967	2.17391	0.0432526	0	3.19149	0	0.70922	0.0343525	1.15378	0	0	0	0	0	0	0	0
LMBR1L	4.71204	6.11634	7.28562	9.79955	3.21888	22.0859	16.8224	20.4918	11.9835	13.0435	9.23443	12.7596	7.44681	6.72359	7.5133	5.42769	4.0712	5.12515	6.50797	11.5385	7.66551	5.74123	5.87315	13.6364	6.44491
LMOD1	0.39267	0.0641574	0	0.631032	0.643777	0.613497	0.498442	0.819672	0.826446	0	7.95848	0	1.06383	0.106724	0.243794	0.240467	0.0988957	62.6937	0.134383	0	0.696864	0.0832062	0.0695048	0	0.2079
LOX	3.27225	0.491873	0.193424	3.74907	4.29185	0	0.249221	0	3.71901	0	38.7111	27.5964	2.12766	0.320171	0.797872	0.206115	0.461513	3.69487	0.403148	0	0.696864	0.152545	0.278019	0	0
LOXHD1	0	0	0	0.185598	0	0	0	0	0	0	0	0.296736	0	0	0	0	0.0824131	0	0	0	0	0	0	0	0
LRCH1	5.49738	3.29341	3.67505	14.1425	0.858369	6.13497	5.79439	5.7377	11.157	0	7.41782	10.089	15.9574	2.98826	6.18351	3.5383	2.09329	10.0119	2.3709	9.23077	2.43902	1.89988	1.96351	1.13636	2.7027
LRCOL1	0	0	0	1.18782	0	0	0	0	0.413223	0	0.129758	12.4629	0	0	0	0	0.0164826	0.595948	0.0479939	0	0	0	0	0	0
LTBP3	25.2618	14.4568	6.06061	12.2123	15.0215	6.74847	9.96885	9.01639	16.1157	6.52174	40.4628	23.1454	30.8511	7.04376	19.7252	5.87427	3.80748	24.6722	4.46343	6.15385	19.5122	3.89682	2.97133	10.2273	4.3659
MAN2B2	8.63874	6.80068	1.93424	6.97847	5.5794	7.97546	5.17134	4.09836	12.8099	2.17391	15.2249	8.01187	30.8511	6.18997	15.6915	1.51151	3.60969	9.53516	3.18679	3.07692	5.22648	2.75967	3.09296	9.09091	2.4948
MAP1B	1.70157	0.470488	0.580271	7.7951	32.8326	0.613497	0.809969	0	4.13223	0	49.4377	45.1039	0	0.426894	1.15248	0.240467	0.263722	74.7318	0.652716	0	1.39373	0.18028	0.278019	3.40909	0.623701
MAP3K3	8.63874	8.91788	1.61186	12.2866	8.58369	4.29448	7.22741	4.91803	17.7686	0	8.45588	19.8813	9.57447	8.32444	5.00887	1.85503	7.48311	5.95948	2.26531	3.07692	8.01394	2.59326	1.63336	6.81818	2.4948
MAP7D3	3.27225	0.940975	3.09478	12.1752	7.29614	3.68098	6.04361	4.09836	12.3967	4.34783	31.5528	29.6736	10.6383	5.33618	7.6906	2.95431	2.07681	29.0822	2.67806	9.23077	7.31707	3.12023	2.57168	7.95455	2.2869
MASP1	0	0.0213858	0.0644745	1.26206	0	0	0.0623053	0	0	0	2.141	0.296736	0	0	0.0221631	0	0.0329652	2.50298	0.0575926	0	0	0	0	0	0
MAST3	3.14136	2.01027	2.57898	1.41054	2.57511	1.22699	3.73832	1.63934	6.19835	8.69565	2.9628	2.07715	14.8936	3.52188	6.11702	0.618344	3.52728	2.97974	4.7226	5.38462	1.74216	2.21883	3.50999	1.13636	1.2474
MCC	4.18848	0.641574	0.0644745	9.09428	1.07296	0.613497	0.249221	4.09836	0.413223	4.34783	9.9481	3.26409	0	0.533618	0.288121	2.1642	0.164826	2.74136	0.671914	0	1.39373	0.54084	0.50391	0	0.831601
MEF2B	0	0	0.0644745	0	0	0	0	0	0	0	0.0648789	0	0	0	0	0.0343525	0	0	0.0191975	0	1.0453	0	0.0173762	0	0
MEF2C-AS1	0.52356	0.705731	2.06319	1.93022	0.214592	0.613497	1.61994	1.63934	1.65289	2.17391	1.27595	2.67062	0	0.853789	0.443262	0.240467	0.148343	2.50298	0.0287963	0	2.78746	0	0.0347524	0	0
MEG3	2.74869	0.513259	0.322373	1.74462	0.858369	1.22699	1.1838	0	4.54545	0	52.0112	1.18694	3.19149	0.960512	1.28546	3.02302	0.725235	12.2765	0.499136	0.769231	2.09059	0.291222	0.225891	1.13636	0.4158
MFAP4	3.14136	2.18135	0.902643	3.11804	1.93133	2.45399	2.99065	4.91803	5.78512	2.17391	80.9689	16.9139	6.38298	3.30843	4.41046	1.4428	2.04384	69.6067	1.40142	0	4.52962	0.873665	1.04257	2.27273	2.2869
MFGE8	15.445	10.586	1.67634	12.2866	5.36481	2.45399	5.10903	4.91803	14.876	8.69565	58.6289	9.19881	42.5532	1.92102	10.328	1.3741	2.91742	79.4994	2.86043	12.3077	5.57491	2.38524	1.52911	12.5	3.3264
MGAT4C	0.13089	0.0213858	0.0644745	0.0371195	0	0	0	0	0	0	0.194637	23.4421	1.06383	0	0.0221631	0	0.0164826	0	0.0191975	0	0	0.0138677	0	0	0
MIR497HG	0.65445	1.68948	0.128949	1.96733	0.429185	0	0.373832	2.45902	2.06612	0	20.2855	5.34125	0	0.320171	0.332447	0	0.148343	14.0644	0.297562	0.769231	0	0.110942	0.0347524	1.13636	0.2079
MMP2	5.75916	1.81779	1.41844	7.90646	4.07725	4.90798	6.10592	3.27869	11.9835	6.52174	83.6938	20.4748	5.31915	7.04376	7.2695	1.4428	2.83501	13.1108	1.29583	0.769231	5.22648	1.09555	1.16421	2.27273	1.8711
MOCS1	1.96335	2.20274	0	2.8582	1.07296	0	0.0623053	0	0.413223	0	8.49913	5.93472	0	0.426894	0.509752	0.480934	0.0659304	19.1895	0.220772	0	0.348432	0.0832062	0.104257	0	0
MPPED2	0.26178	0.0213858	0.257898	0.631032	0.214592	3.06748	1.24611	10.6557	2.06612	2.17391	0.627163	0.890208	0	1.06724	0.288121	0.309172	0.115378	1.54946	0.287963	1.53846	0	0.0832062	0.086881	1.13636	0.4158
MSRB3	3.53403	0.705731	0.193424	24.9443	4.93562	3.68098	0.934579	0	3.30579	4.34783	35.6834	44.5104	0	0.213447	0.64273	1.03057	0.362617	61.2634	0.585525	2.30769	2.43902	0.263486	0.278019	1.13636	0
MUSK	0	0	0	0.074239	0	0	0.0623053	0	0	0	1.21107	0	0	0	0.0443262	0	0.0329652	0	0	0	0	0	0	0	0
MXI1	12.0419	9.92301	4.90006	10.9131	15.6652	3.06748	5.919	9.83607	3.30579	2.17391	19.5069	20.4748	2.12766	6.51014	6.87057	1.54586	5.04368	23.7187	1.43982	3.84615	8.7108	5.02011	2.74544	7.95455	2.7027
MYCBP2	20.0262	21.8563	19.7937	22.7171	13.0901	14.7239	23.1153	23.7705	38.843	10.8696	37.9542	28.7834	35.1064	16.8623	19.0381	6.87049	13.6311	20.6198	10.645	25.3846	24.3902	13.5487	11.3293	31.8182	14.1372
MYH10	7.19895	2.35244	0.386847	6.05048	13.3047	1.22699	0.996885	0.819672	3.71901	2.17391	38.0839	29.3769	1.06383	0.426894	0.775709	0.790106	0.461513	44.4577	0.431945	0.769231	1.39373	0.235751	0.295395	2.27273	0
MYOZ1	1.04712	0.384944	0	0.074239	0	0	0.373832	2.45902	0.413223	0	0.692042	0	4.25532	0.320171	2.63741	0	0.0329652	18.9511	0.0191975	0	0	0	0.0347524	0	0
N4BP3	1.70157	0.491873	4.44874	3.71195	0	0.613497	0.872274	0.819672	0	0	0.17301	13.3531	0	0	0.199468	0.549639	0.181309	0.11919	0.633519	2.30769	3.13589	0.568576	0.382276	2.27273	0.4158
NALCN	0.13089	0.0213858	0	0	0	0	0	0	0.413223	0	1.21107	2.37389	2.12766	0	0.842199	0	0.0164826	0.715137	0	0	0.348432	0.0416031	0.0173762	0	0
NALCN-AS1	0	0	0	0.111359	0	0	0	0	0	0	0	0	2.12766	0	0.243794	0	0	0	0	0	0	0	0	0	0
NBL1	9.68586	2.07442	1.80529	14.6622	18.8841	5.52147	4.6729	6.55738	9.50413	2.17391	84.4939	39.1691	6.38298	4.37567	6.00621	2.30161	3.08225	50.0596	2.40929	8.46154	8.01394	5.42227	3.649	20.4545	3.5343
NCKIPSD	4.05759	3.12233	1.16054	2.26429	1.93133	1.84049	3.23988	2.45902	7.85124	2.17391	7.17993	4.1543	17.0213	3.09498	4.8094	0.343525	1.31861	3.57569	0.796698	5.38462	2.09059	0.748856	0.7298	4.54545	0.623701
NEGR1	0.78534	0.235244	0.0644745	0.371195	6.43777	16.5644	0.809969	0	4.13223	2.17391	21.583	0	0	0.213447	0.177305	0.13741	0.230757	6.31704	0.0863889	0	0	0	0.104257	0	0
NFASC	0	0.0641574	0.128949	0.482554	3.21888	0	0.124611	0.819672	0.413223	0	7.59083	5.93472	0	0	0.110816	0.103057	0.0659304	17.9976	0.163179	0	1.0453	0.0970739	0.0695048	0	0.2079
NFATC4	3.66492	1.73225	0.257898	0.705271	1.50215	0	0.311526	0	2.06612	0	19.8097	0.296736	0	0.106724	0.421099	0.0343525	0.131861	11.2038	0.220772	0	1.0453	0.0138677	0.086881	0	0.2079
NFYB	15.1832	12.3824	3.99742	14.4395	15.4506	4.29448	9.03427	5.7377	26.4463	6.52174	31.0986	13.9466	35.1064	5.97652	10.6605	2.98866	2.62074	15.6138	5.94164	20	13.2404	4.4238	5.14335	22.7273	4.9896
NLGN2	0.78534	0.384944	0.0644745	3.0438	1.07296	1.84049	0.373832	0	1.23967	0	11.6133	4.45104	0	0.320171	0.288121	0.171762	0.0824131	5.48272	0.191975	0.769231	0.348432	0.194148	0.13901	2.27273	0
NOS2	0	0	0.0644745	0.668151	0	0	0	0	0	0	0.0216263	0	0	0	0	0	0	0	0	0	0	0.0138677	0	0	0
NOX4	0.39267	0.0855432	0	0.74239	0.429185	0	0	0	1.23967	0	4.58478	1.18694	0	0	0.0886525	0	0.0329652	1.90703	0.0287963	0.769231	0	0.0693385	0	0	0
NPAS3	0.13089	0	0	0.259837	4.93562	0	0	0	0	0	0.670415	2.07715	0	0.533618	0	0	0.0164826	0.595948	0	0	0	0.0138677	0	0	0
NPC1L1	0.13089	0.0213858	0	0.074239	0	0	0.0623053	0	0.413223	0	0.151384	0	0	0.106724	0.0221631	0	0	0.11919	0.0191975	0	0	0.0138677	0	0	0
NPR2	0.78534	0.727117	0	2.59837	0.429185	0	0	0.819672	1.23967	0	5.38495	1.18694	3.19149	0	0.132979	0.0343525	0.0329652	1.66865	0.143982	0	0	0.0832062	0.156386	1.13636	0.4158
NPY5R	0	0	0	0	0	0	0	0	0	0	0.605536	0	0	0	0	0	0	0.11919	0.00959877	0	0	0	0	0	0
NR2F2	14.1361	9.15312	0.193424	24.0163	24.2489	0	0.498442	0.819672	2.06612	0	39.1869	67.9525	3.19149	0	0.820035	0.412229	0.395583	50.298	0.508735	0.769231	1.0453	0.18028	0.278019	0	0.2079
NTF3	1.43979	0	0	0.890869	0.429185	1.22699	0.124611	0	0	0	0.75692	0.890208	0	0.106724	0.0443262	0.0343525	0	20.2622	0.0575926	0	0	0.0277354	0.0173762	0	0
NTRK2	0.13089	0.0855432	0	2.33853	0.643777	0	0	1.63934	0.413223	0	7.28806	0	1.06383	0.106724	0.0886525	0	0.0824131	24.0763	0.124784	0	0.348432	0.138677	0.0347524	0	0.831601
NTRK3	0.13089	0.0427716	0	0.185598	0.214592	0	0.685358	0	0.826446	0	3.97924	0	0	0	1.59574	0.0343525	0.148343	28.6055	0.0383951	0	0.696864	0.0416031	0.0347524	0	0.2079
NUGGC	0.13089	0.0641574	0.193424	0	0	0	0.0623053	0	0	0	0.519031	0	0	0.106724	0.0221631	0	0.0659304	0	0.239969	0.769231	8.01394	0.762724	0.764553	3.40909	0
NUMBL	2.87958	1.75364	0.257898	2.15293	10.7296	0.613497	1.61994	0	4.54545	8.69565	16.8901	5.63798	1.06383	0.213447	1.4406	0.343525	0.329652	7.38975	0.556729	1.53846	0.348432	0.138677	0.382276	1.13636	0.2079
OBP2A	0.26178	0	0	0.0371195	0.214592	0	0	0	0	0	0	0	0	0	0	0	0.0164826	0	0	0	0	0	0	0	0
PALLD	14.3979	1.66809	0.322373	12.0638	14.1631	3.06748	10.1558	38.5246	18.1818	2.17391	62.2405	8.01187	13.8298	4.69584	6.98138	5.5651	4.0712	65.3159	3.9355	3.84615	3.83275	0.624047	1.72024	2.27273	0.2079
PARD6G	2.22513	0.320787	0	0.185598	0.858369	0.613497	0.311526	0	1.65289	2.17391	2.141	49.5549	0	0	0.0664894	0.0343525	0.164826	1.54946	0.115185	0.769231	0	0.734988	0.486533	5.68182	0.623701
PBX4	1.96335	0.727117	0.967118	0.408315	5.36481	0.613497	0.623053	2.45902	0	2.17391	1.2327	0.296736	2.12766	0	0.509752	0.240467	0.593374	0.238379	1.26704	1.53846	1.39373	10.8445	4.41355	18.1818	13.5135
PCDH10	0.13089	0.342173	0	1.96733	0	0	0.0623053	0	0	0	0.4109	0.296736	0	0	0	0.0343525	0.0164826	2.62217	0.0191975	0	0	0	0.0173762	0	0
PCDHA3	0	0.0213858	0.0644745	0.111359	0	0	0	0	0	0	0.519031	0	0	0	0	0	0	0.238379	0.00959877	0	0	0	0	0	0
PCDHA4	0.13089	0.192472	0	0.111359	0.858369	0	0	0	0	0	0.497405	0	0	0	0	0	0	0.11919	0	0	0	0	0	0	0
PCDHA5	0	0	0	0.0371195	0	0	0	0	0	0	0.0865052	0	0	0	0	0	0	0	0.00959877	0	0	0	0	0	0
PCDHA6	0.39267	0.0855432	0	0	0	0	0	0	0.413223	0	0.4109	0	0	0	0	0.0343525	0	0	0.00959877	0	0	0	0.0173762	0	0
PCDHB10	0	0.106929	0.0644745	1.44766	0	0	0.0623053	0	0	0	3.04931	4.74777	0	0	0.0221631	0.0343525	0.0164826	2.2646	0.0287963	0	0	0.0138677	0	0	0
PCDHB14	0.91623	0.363559	0	2.33853	0.214592	0	0	0	0.826446	0	5.90398	2.67062	0	0	0.110816	0	0.0329652	3.33731	0.0191975	0	0	0	0.0173762	0	0
PCDHB2	0.78534	0.534645	0.128949	3.0438	0	0	0	0	0.413223	0	5.10381	1.48368	0	0.320171	0.0221631	0.13741	0.0164826	0.715137	0.0671914	0	0	0.0693385	0.104257	0	0
PCDHB4	0.65445	0.342173	0.0644745	2.59837	0	0	0	0	0.413223	0	5.60121	1.18694	1.06383	0	0.0664894	0	0	2.02622	0.0383951	0	0	0	0.0173762	0	0
PCDHB9	0.13089	0.192472	0	0.631032	0	0	0	0	0	0	2.35727	2.67062	0	0	0.0443262	0	0	1.07271	0.00959877	0	0	0.0416031	0.0173762	0	0
PCDHGA1	0	0.0213858	0.0644745	0.148478	0	0	0	0	0	0	0.4109	0.890208	0	0.213447	0.0221631	0	0	0.476758	0	0	0	0	0	0	0
PCDHGA12	0.13089	0.0855432	0	0.259837	0	0	0.0623053	0	0	0	0.821799	1.48368	0	0.106724	0.0886525	0.0343525	0	0	0.0383951	0	0	0	0	0	0
PCDHGA7	0.13089	0.0855432	0	0.185598	0	0	0	0	0.413223	0	0.735294	0	0	0	0	0.0687049	0	0.11919	0.00959877	0	0	0.0138677	0	0	0
PCDHGB1	0	0	0.0644745	0.0371195	0	0	0	0	0	0	0.0216263	0	0	0	0.0221631	0	0	0	0.00959877	0	0	0.0138677	0	0	0
PCDHGB2	0.13089	0.0213858	0	0	0	0	0	0	0	0	0.129758	0.296736	0	0	0	0.0343525	0	0.11919	0	0	0	0.0138677	0	0	0
PDE1A	1.43979	0.641574	0.0644745	0.259837	0.858369	0	0.124611	0	0.826446	0	10.9645	29.0801	0	0.106724	0.155142	0.0343525	0.0659304	13.1108	0.115185	0	0.348432	0.0416031	0.0347524	1.13636	0
PDE2A	0.13089	0.128315	0.322373	13.2888	0	0.613497	3.23988	0	1.65289	2.17391	1.01644	45.1039	0	0.853789	0.64273	1.99244	2.2746	8.58164	0.239969	0.769231	0	0.110942	0.0695048	0	0
PDGFD	0.91623	0.363559	0.257898	2.04157	0.429185	0	0.311526	0	0.826446	0	12.0458	8.01187	19.1489	0.426894	5.07535	0.309172	0.247239	0.953516	7.0071	6.92308	2.09059	0.18028	3.07559	2.27273	0
PDGFRB	1.17801	0.299401	0.0644745	1.07647	1.07296	0.613497	0.934579	0	4.13223	2.17391	47.7725	0.890208	2.12766	0.320171	0.842199	0.27482	0.7582	48.0334	2.24611	4.61538	1.39373	0.194148	0.573414	2.27273	0
PDIA2	0.13089	0	0	0.0371195	0	0	0	0	0.826446	0	0.259516	0	0	0	0.0221631	0	0	0	0	0	0	0	0	0	0
PDZD4	0.39267	0.235244	0.193424	0.482554	8.15451	0	0.124611	0.819672	0.413223	2.17391	1.05969	3.85757	0	0	0.110816	0	0.131861	2.86055	2.96602	6.15385	0	0.54084	1.66811	0	0.2079
PITX1	3.14136	0	0	0.0371195	4.50644	0.613497	0.249221	0.819672	0.826446	0	0.216263	0	0	0.106724	0.177305	0.0343525	0.0494478	0.357569	0.0287963	0	0	0.0832062	0.0173762	0	0.2079
PKD2	4.58115	2.73738	0.322373	6.01336	7.08155	0.613497	2.3676	4.91803	7.85124	4.34783	20.6531	2.67062	14.8936	2.56137	4.69858	0.412229	0.807648	12.2765	0.883087	1.53846	1.39373	0.582443	0.521286	1.13636	1.0395
PLB1	0.39267	0.213858	0.193424	0.296956	0	8.58896	7.41433	0	7.02479	0	1.34083	0.296736	3.19149	6.51014	1.64007	0.171762	3.4119	0.715137	0.211173	0.769231	0.348432	0.526973	0.086881	3.40909	0.4158
PLCE1	8.11518	1.1976	2.90135	1.74462	8.58369	0.613497	1.24611	0.819672	2.47934	0	8.23962	18.6944	2.12766	0.106724	0.487589	0.755754	0.3791	10.1311	0.7775	3.07692	2.78746	1.22036	0.816681	3.40909	0.623701
PLCG1	4.71204	2.48075	1.16054	9.53972	1.50215	0.613497	0.498442	0.819672	2.06612	0	7.41782	16.3205	2.12766	0.426894	0.99734	0.824459	0.510961	4.76758	1.93895	5.38462	2.43902	3.18957	3.09296	10.2273	2.7027
PLEKHF1	5.75916	1.41146	2.06319	4.9369	4.07725	0.613497	1.24611	1.63934	1.23967	0	22.4048	8.60534	1.06383	0.320171	1.24113	1.64892	1.12082	7.50894	22.0388	17.6923	2.43902	5.03398	10.9123	10.2273	6.02911
PLXDC2	3.53403	1.73225	0.838169	13.7342	2.57511	10.4294	43.4891	6.55738	44.2149	2.17391	41.3495	16.6172	73.4043	28.9221	59.109	2.40467	20.1088	8.58164	1.35343	3.84615	2.43902	0.596311	0.3649	4.54545	0.2079
PNLDC1	0.26178	0.0427716	0	0.0371195	4.72103	0.613497	0.685358	0	1.23967	0	0.151384	0.296736	0	0.320171	0.155142	0.0343525	0.197791	0.11919	0.0959877	0	0	0.0554708	0.0695048	0	0
PTCHD4	0.91623	0.0641574	0	0.74239	0	0	0.124611	0	0	0	0.454152	0.890208	0	0	0	0	0.0164826	0.238379	0	0	0	0	0	0	0
RBFOX3	0.13089	0.128315	0.193424	0.111359	0	0	0.311526	0	0.413223	0	0.216263	0.890208	0	0.426894	0.0886525	0.0343525	0.0988957	0.357569	0.259167	0	0	0.0693385	0.208514	0	0.2079
RFTN2	0.13089	0.0855432	0	4.86266	0.214592	1.22699	0.0623053	0	2.06612	0	9.77509	6.23145	0	0	0.177305	0	0.0329652	4.29082	0.0479939	0	0	0.0138677	0	0	0.2079
RP11-135D11.2	0	0	0	0	0	0	0.0623053	0	0	0	1.08131	0	1.06383	0	0	0	0	0	0	0	0	0	0	0	0
RP11-50D9.3	0	0.0213858	0	0.0371195	0.214592	0	0.0623053	0	0	0	0.0216263	0	0	0	0	0.0343525	0.0164826	0	0	0	0	0	0.0173762	0	0
RP11-54O7.16	0	0	0	0	0	0	0.0623053	0	0	0	0.0648789	0	0	0	0	0	0	0.11919	0.00959877	0	0	0	0	0	0
SCT	0	0.0213858	0	0.296956	0	0.613497	0.186916	0	0	45.6522	1.75173	0	0	0	0	0	0.0164826	0	0.0191975	0.769231	0	0	0.0173762	0	0
SOST	0	0	0	0.185598	0	0	0	0	0	0	0.0216263	0	0	0.106724	0.0221631	0	0.0329652	0.11919	0.0479939	0	0	0	0	0	0
STARD3	13.2199	10.0513	5.86718	20.9725	5.79399	18.4049	15.1402	6.55738	26.4463	6.52174	18.2958	26.4095	24.4681	10.9925	17.7527	3.91618	7.46662	11.2038	10.0691	17.6923	14.9826	7.79365	8.0278	17.0455	8.10811
SUSD5	0.39267	0.149701	0	0.111359	0.214592	0	0.0623053	0	0	0	0.497405	0	0	0	0.0443262	0	0	10.2503	0	0	0	0	0.0173762	0	0
TMEM130	0.39267	0.149701	0	0	1.28755	0	0.124611	0	0	0	0.778547	0	0	0.106724	0.0221631	0.103057	0.0659304	0.11919	0.0479939	0	0.348432	0.0554708	0.086881	0	0
TMEM95	0	0	0	0.0371195	0	0.613497	0.0623053	0	0	0	0.237889	0	0	0	0.0221631	0.0343525	0.0164826	0.11919	0.0191975	0	0	0	0.0173762	0	0
TNNT2	0.78534	0.213858	0	0.259837	0.214592	0.613497	0.311526	18.0328	0	0	2.5519	0	1.06383	0	0.0443262	0.103057	0.0659304	20.739	0.124784	0	0.348432	0.0277354	0.0347524	2.27273	0
UNC45B	0	0.0641574	0	0.222717	0	0	0.124611	0	0	0	0.129758	0	0	0.106724	0.64273	0	0.131861	10.7271	0.115185	0	0	0.18028	0.260643	0	0
WISP2	1.43979	0.513259	0.0644745	0.556793	0.643777	0.613497	0.249221	0	2.06612	0	25.2811	0.890208	0	0.426894	0.820035	0.343525	0.329652	46.4839	0.345556	0	0.696864	0.152545	0.104257	0	0
ABTB1	10.6021	5.79555	7.67247	10.1707	7.29614	6.13497	11.2773	11.4754	7.43802	17.3913	14.7491	15.727	17.0213	11.6329	11.5027	3.02302	9.65881	19.6663	8.36053	13.8462	7.66551	7.11413	7.6629	9.09091	8.52391
AC025165.8	0	0	0	0.074239	0	0	0	0	0	0	0	0	0	0	0	0	0	0.11919	0	0	0	0	0	0	0
AC068831.6	0.13089	0.0427716	0	0.074239	0	0	0.0623053	0	0.413223	0	0.0865052	0	0	0.106724	0.0221631	0	0.0164826	0.11919	0.0287963	0	0	0.0554708	0.0347524	0	0
AC074289.1	0.52356	0.128315	1.16054	0.668151	1.28755	1.22699	1.1838	3.27869	2.47934	0	0.692042	9.19881	2.12766	2.13447	1.55142	0.549639	1.33509	0.238379	0.0479939	0.769231	15.6794	0.318957	0.0521286	0	2.079
AC093390.1	0	0	0	0.074239	0	0	0	0	0	0	0.0216263	0.890208	0	0	0.0221631	0	0	9.53516	0	0	0	0	0	1.13636	0
ACTN2	0.26178	0.0641574	0	0.111359	0	0	0.747664	0	0.413223	0	1.12457	0	0	0.213447	0.110816	0	0.280204	7.9857	0.0383951	0	0	0.0138677	0.0347524	0	0
APOBEC3H	2.22513	0.363559	0.515796	0.259837	0.214592	0.613497	0.685358	13.1148	0.826446	0	0.389273	0	0	0.213447	0.687057	0.515287	0.543926	1.1919	3.69553	13.0769	2.09059	6.57329	5.87315	34.0909	3.7422
ART3	0	0.0213858	0.0644745	0.0371195	0	0	0.124611	0	0	0	0.389273	0.296736	0	0	0	0.0687049	0.0329652	0.238379	0.0191975	0	0	0	0.0521286	0	0
ASTN2	1.43979	1.09068	0.451322	0.556793	12.4464	0.613497	0.186916	0	2.06612	0	5.0173	0.890208	0	0	0.265957	0.343525	0.0988957	0.476758	0.39355	0.769231	3.13589	0.443766	0.486533	0	0.4158
CDH22	0	0	0	0	0	0	0	0	0	0	0	2.07715	0	0	0	0	0.0164826	0	0	0	0	0.0138677	0	0	0
CNOT6L	10.733	10.7143	10.8317	17.5575	10.3004	15.3374	11.9003	6.55738	17.3554	6.52174	9.51557	12.7596	35.1064	5.65635	10.9486	4.39711	7.10401	8.46246	19.9462	36.1538	13.5889	30.2732	22.2589	52.2727	19.9584
COL11A2	0	0.0427716	0	0.853749	0.214592	0	0.0623053	0.819672	0	0	0.17301	0.890208	1.06383	0.106724	0.0443262	0.0343525	0.0329652	0	0.0863889	0	0.696864	0.0416031	0.0695048	0	0
COL9A3	1.43979	0.235244	1.93424	2.00445	1.28755	3.68098	0.498442	0	0.413223	0	0.886678	1.18694	3.19149	0	0.421099	0	0.230757	0.11919	0.0287963	0	8.7108	0.0138677	0.0173762	0	0.2079
CTB-92J24.3	0.26178	0.0213858	0	0	0	0	0	0	0	0	0.129758	0	0	0	0	0	0	0	0	0	0	0	0	0	0
CXCR4	18.5864	15.5475	94.7131	16.3697	14.1631	79.7546	85.6075	93.4426	76.8595	97.8261	19.269	17.8042	79.7872	47.5987	49.18	17.5541	48.6567	16.4482	68.3049	85.3846	65.8537	91.7071	83.788	90.9091	84.8233
DNAJB1	57.0681	52.6518	63.4429	55.0111	56.4378	90.7975	90.9657	90.1639	84.2975	78.2609	68.9663	60.8309	78.7234	65.4216	77.3715	85.9842	77.1716	61.1442	56.8823	66.9231	73.8676	78.7269	69.0356	88.6364	73.3888
ERO1B	5.62827	5.21814	9.8646	6.19896	5.15021	22.0859	18.2555	22.1311	23.1405	26.087	8.391	9.79228	9.57447	8.85806	6.49379	5.15287	7.15345	7.15137	8.31254	14.6154	20.5575	8.87533	9.55691	17.0455	6.02911
GABRP	1.83246	0.0427716	0	0.259837	0.858369	0	0	0	0	0	0.0216263	0	0	0	0.0221631	0	0	0	0	0	0	0.0138677	0	0	0
GPR155	3.9267	1.34731	1.61186	2.19005	0.858369	3.06748	3.17757	8.19672	4.54545	2.17391	4.15225	3.26409	2.12766	7.2572	1.66223	0.27482	1.43399	4.5292	1.08466	0.769231	6.62021	4.75662	2.81494	12.5	5.61331
GZMK	2.6178	1.53978	1.22502	1.41054	0.214592	4.29448	1.1215	7.37705	1.23967	2.17391	1.98962	1.48368	3.19149	0.213447	1.50709	3.02302	1.96143	1.78784	10.3379	13.8462	4.52962	10.4424	36.629	12.5	1.4553
HIST1H2BD	9.94764	6.24465	3.67505	7.31255	27.897	9.81595	3.42679	5.7377	7.02479	8.69565	14.641	8.90208	5.31915	2.98826	4.92021	1.47716	2.48887	3.69487	1.92935	2.30769	22.6481	2.05242	1.96351	5.68182	1.8711
HIST1H2BE	0.78534	0.598802	0.386847	1.18782	1.50215	2.45399	1.55763	2.45902	2.89256	0	0.973183	0.593472	2.12766	0.533618	0.731383	0.412229	0.7582	0.357569	1.01747	3.07692	1.39373	0.818194	0.7298	1.13636	0.2079
HSPA1A	63.7435	55.1326	59.6389	64.5137	65.2361	96.9325	96.0748	96.7213	93.3884	93.4783	79.9524	75.9644	95.7447	89.4344	90.6693	91.618	89.7643	76.6389	56.9687	60.7692	77.0035	66.1489	67.3501	70.4545	72.7651
HSPA1L	1.04712	0.684346	1.35397	2.19005	4.50644	1.84049	5.66978	2.45902	2.89256	2.17391	2.11938	2.96736	4.25532	4.26894	6.00621	3.36654	3.32949	1.43027	1.43982	1.53846	3.48432	1.26196	1.26846	2.27273	2.2869
IGHGP	1.04712	0.192472	2.38556	0.148478	0	0	0.186916	0.819672	0	0	1.2327	0.296736	2.12766	0.320171	0.598404	0	0.725235	0.476758	0.211173	0	31.0105	0.235751	0.3649	0	0.2079
ITK	1.17801	0.791275	0.386847	1.41054	0.643777	1.22699	0.809969	4.91803	0.826446	0	1.3192	1.18694	3.19149	0.320171	1.13032	3.81312	1.71419	0.834327	13.3807	10.7692	2.43902	25.6691	16.49	38.6364	17.4636
ITPR1-AS1	0.26178	0.278015	0.0644745	0.259837	0.429185	0	0.623053	1.63934	0.826446	0	0.302768	0	1.06383	0.213447	0.288121	0.13741	0.230757	0.834327	0.239969	0.769231	0.348432	0.152545	0.451781	0	0
ITPRIPL1	3.01047	0.213858	0.515796	0.482554	0.214592	11.6564	1.74455	0.819672	8.26446	0	0.389273	0.593472	3.19149	0.533618	0.265957	0.240467	0.3791	2.38379	2.72605	3.84615	3.13589	4.59021	3.73588	3.40909	4.9896
KCNB1	0.13089	0.0213858	0	0.222717	3.86266	0	0	0	0	0	0.216263	0	0	0	0	0	0	0.357569	0	0	0	0.0138677	0	0	0
KCNK3	0	0.192472	0	0.482554	0.214592	0	0	0	0	0	0.627163	0	1.06383	0	0.0443262	0.0343525	0.0329652	11.0846	0.0191975	0	0	0.0138677	0.0173762	0	0
KIF1A	0.13089	0	0	0	0	0	0	0	0	0	0.0432526	0	0	0	0	0	0	0	0	0	0	0	0	0	0
LINC00968	0	0.0213858	0.0644745	0	0	0	0.809969	0	1.23967	0	3.61159	0.296736	0	0.320171	0.70922	0	0.148343	0.238379	0.0287963	0	0	0.0277354	0	0	0
LSMEM1	1.70157	0.748503	0.451322	2.52413	1.71674	3.06748	1.80685	3.27869	1.65289	0	3.20069	2.07715	1.06383	0.960512	1.55142	0.446582	0.873578	2.38379	0.671914	0	1.39373	0.84593	0.521286	0	1.0395
LURAP1	3.53403	1.66809	0.128949	3.48924	2.14592	0	0.311526	0	1.23967	0	4.43339	6.52819	5.31915	1.38741	1.37411	1.06493	0.131861	6.91299	0.239969	0.769231	0	0.0416031	0.0521286	0	0
MYH7B	0.39267	0.449102	0.322373	0.222717	1.50215	1.22699	0.498442	0	1.65289	0	0.821799	1.18694	0	0.213447	0.421099	0.377877	0.181309	0.595948	0.249568	0	0.348432	0.18028	0.121633	1.13636	0.4158
P2RX2	0	0	0	0.0371195	0	0	0	0	0	0	1.27595	0	0	0	0	0	0	0.238379	0	0	0	0	0	0	0
PBXIP1	16.4921	12.4893	14.8291	11.0987	13.0901	7.97546	8.16199	34.4262	11.9835	13.0435	22.8806	17.2107	19.1489	8.00427	10.8378	7.69495	5.19202	31.9428	11.7489	13.8462	21.9512	28.8864	18.523	43.1818	42.4116
PLN	0.39267	0.470488	0	0.890869	0.429185	0.613497	0.186916	0	0	0	2.141	1.48368	2.12766	0.106724	0.797872	0.240467	0.362617	71.1561	0.15358	0	1.0453	0.235751	0.173762	1.13636	0.2079
PPP1R1A	2.35602	0.0213858	0	0.111359	0.858369	0	0	0.819672	0	0	0.17301	0.296736	0	0	0	0	0.0164826	5.24434	0	0	0	0	0	0	0
RP11-159H22.2	0	0	0	0	0.214592	0	0	0	0	0	0.0648789	0	0	0	0	0	0.0164826	0	0	0	0	0	0.0173762	0	0
RP11-178L8.9	0	0	0	0	0	0	0.124611	0	0	0	0.0216263	0	0	0	0.0221631	0	0	0	0.00959877	0	0	0	0	0	0
SLC4A3	1.43979	0.363559	0	0	0	3.68098	1.05919	0	0.413223	6.52174	1.42734	0	0	0.213447	0.0664894	0	0.0494478	0.238379	0	0	0	0	0	0	0
ADAM33	0.26178	0.128315	0.0644745	0.259837	0.643777	0	0.311526	0	1.23967	0	18.3607	2.96736	0	0.106724	0.177305	0.0687049	0.131861	11.2038	0.239969	0.769231	0.348432	0.0416031	0.0347524	0	0
APOBEC2	0.39267	0.106929	0	0	0	0	0.0623053	0	0	0	0.346021	0	0	0	0	0	0	0.476758	0.00959877	0	0	0	0.0173762	0	0
C1orf64	0.26178	0	0.0644745	0.519673	0	0	0	0	0	0	0.0216263	0.296736	0	0	0	0	0.0164826	0.11919	0.00959877	0	0	0	0.0173762	0	0
CABP1	0	0	0	0.519673	0.214592	0.613497	0.249221	0	0	0	1.60035	0	0	0	0.0221631	0	0.0494478	9.65435	0.0191975	0	0	0.0138677	0.0173762	0	0
CAMK1D	11.1257	7.54919	9.34881	5.67929	13.7339	20.2454	25.4829	26.2295	32.2314	6.52174	3.48183	1.78042	22.3404	11.8463	16.0239	1.58021	5.35685	5.95948	4.58821	8.46154	3.83275	3.45306	3.11034	2.27273	2.079
CHRNA1	0	0.0213858	1.93424	0.074239	0	0	0	0	0	0	0.129758	0	0	0.213447	0.110816	0	0.0494478	0	0.134383	0.769231	0.348432	0.832062	0.434405	0	0
COL7A1	4.18848	0.128315	0	0.222717	1.71674	0.613497	0.623053	0.819672	2.47934	0	2.91955	0	3.19149	0.106724	0.265957	0.0343525	0.31317	0.953516	0.0575926	0.769231	0.348432	0.0277354	0.0173762	0	0
CPT1B	1.17801	0.748503	0.322373	0.185598	0.643777	0.613497	0.685358	0.819672	2.89256	0	0.0648789	0.296736	2.12766	0.533618	0.664894	0.0687049	0.329652	0.476758	0.249568	0	0.348432	0.138677	0.156386	0	0
CYP26B1	0.13089	0.106929	0	1.55902	0	0	0	0	0	0	1.68685	0	0	0.106724	0.0664894	0.515287	0.0329652	0.834327	0.0287963	0	0	0	0	0	0
DDO	0.13089	0.213858	0.193424	1.74462	3.00429	0	1.05919	0	0	0	1.79498	2.96736	11.7021	1.06724	8.3555	0.240467	0.395583	2.2646	0.0479939	0	0.696864	0.0138677	0.0521286	0	0
DGCR5	0.52356	0.192472	0	0	0.214592	0	0	0	0	0	0.0432526	0	0	0	0.0886525	0	0	0	0.0287963	0	0	0.0277354	0.0173762	0	0.2079
EDN2	5.10471	0.25663	0	0.890869	1.28755	0	0.0623053	0	0	0	0.108131	0	0	0.106724	0.0443262	0	0.0329652	0	0.00959877	0	0.348432	0.0277354	0.0347524	0	0
FGF11	0	0.0855432	0	0.296956	0.429185	1.22699	0.623053	0.819672	0	0	1.21107	0	0	0.213447	0.288121	0.0343525	0.263722	0.11919	0.105586	0	0	0.0693385	0.156386	0	0.2079
FOXD2-AS1	0.65445	0.513259	0.0644745	0.185598	0.858369	0	0.436137	0	2.47934	0	0.605536	0.296736	0	0.747065	0.35461	0	0.197791	1.07271	0.307161	1.53846	0.348432	0.388296	0.469157	1.13636	0.4158
GATS	0.78534	1.02652	0.580271	0.556793	6.86695	0.613497	0.249221	0	1.23967	0	1.70848	1.48368	1.06383	0.106724	0.221631	0.103057	0.230757	0.595948	0.54713	0.769231	0.696864	0.388296	0.330148	2.27273	0.2079
HSF4	3.40314	3.89222	0.0644745	1.26206	1.07296	0.613497	0.872274	0.819672	1.65289	0	4.97405	2.07715	0	0.960512	0.531915	0.13741	0.395583	3.33731	0.134383	0	2.09059	0.457634	0.312772	0	0.831601
HTR1F	0.39267	0.0213858	0	0.148478	1.07296	0	0	0	0	0	0.0216263	0	0	0	0	0.309172	0	1.54946	0.0383951	0	0	0.0277354	0	0	0
IGHG4	3.01047	1.1976	5.67376	0.890869	0.643777	2.45399	1.61994	2.45902	1.65289	0	3.7846	2.07715	1.06383	1.92102	1.52926	0.377877	2.29108	1.54946	0.652716	1.53846	33.4495	0.984607	1.07732	1.13636	1.0395
IL12A	0.78534	0.171086	1.22502	1.85598	4.72103	0	0.0623053	0	0.413223	0	0.432526	1.48368	1.06383	0	0.155142	0.13741	0.0988957	0.357569	0.249568	0.769231	1.74216	0.124809	0.278019	0	0
INSRR	0	0.0213858	0	0	0	0	0	0	0	0	0.129758	0	0	0	0	0.0343525	0	0	0.0287963	0	0	0.0138677	0.0173762	0	0
KCNT1	0	0	0	0	0	0	0	0	0	0	0	0	0	0	0.0221631	0	0	1.54946	0.00959877	0	0	0.0138677	0.0173762	0	0
LY6H	0.13089	0.0213858	0	1.00223	12.4464	0	0	0.819672	0	0	0.0865052	1.48368	0	0	0.0664894	0	0	0	0	0	0	0	0	0	0
MSC-AS1	0.26178	0.0641574	0.386847	0.371195	0.214592	0.613497	0.249221	1.63934	2.06612	0	15.3114	0	0	0	0.487589	0.0687049	0.131861	9.17759	0.374352	2.30769	1.0453	0.998475	0.920938	0	0.2079
MUC13	0.13089	0	0	0.074239	0.858369	0	0.0623053	0	0	0	0	0	0	0.106724	0	0	0.0164826	0.11919	0	0	0	0	0	0	0
NEK9	8.37696	8.87511	1.74081	6.82999	10.9442	3.68098	5.79439	2.45902	9.91736	2.17391	9.81834	11.8694	18.0851	4.80256	9.59663	2.33597	2.95039	6.7938	2.3133	2.30769	3.48432	2.06629	2.06777	5.68182	1.4553
NEURL1B	2.74869	0.149701	0	13.8456	6.65236	0	0.498442	0	7.02479	0	3.61159	0.593472	10.6383	0.106724	0.310284	0.13741	0.148343	8.34327	0.0767902	1.53846	0.348432	0.0277354	0.13901	3.40909	0
NLGN4X	0	0.0213858	0	0.593912	0	0	0	0	0	0	0.324394	0.593472	0	0	0	0	0	0.238379	0	0	0	0	0.0173762	0	0
