# Supplementary material for: The aging transcriptome and cellular landscape of the human lung in relation to SARS-CoV-2
Source: Nat Commun. 2021 Jan 4;12:4. doi: 10.1038/s41467-020-20323-9 (PMC7782551; doi:10.1038/s41467-020-20323-9)
Supplement: Supplementary file 18 — Supplementary Data 15 [file 41467_2020_20323_MOESM18_ESM.xlsx]

## Sheet: Sheet1
gene	Alveolar_Type1	Alveolar_Type2	B_cells	Blood_vessel	Ciliated	DC_1	DC_2	DC_activated	DC_Monocyte_Dividing	DC_plasmacytoid	Fibroblast	Lymph_vessel	Macrophage_Dividing	Macrophage_MARCOneg	Macrophage_MARCOpos	Mast_cells	Monocyte	Muscle_cells	NK	NK_Dividing	Plasma_cells	T_CD4	T_CD8_CytT	T_cells_Dividing	T_regulatory
A1BG	-0.754389	-1.35332	-0.671927	-0.957701	0.126032	-0.0357106	0.980746	1.94126	0.46785	2.66982	-0.070932	-0.407695	0.487724	0.316101	0.241576	-0.337323	-0.360912	0.80975	-1.22042	-0.544994	1.61565	-0.697062	-0.930568	-0.486573	-0.826976
A2M-AS1	-0.706971	-0.635375	-1.04713	-0.462318	-0.458895	-0.640333	-0.402427	-1.0949	1.35451	-1.0949	0.411351	0.664026	0.481584	-0.541366	-0.618672	1.65407	-0.716307	-0.123456	1.50816	0.614979	-0.836732	-0.180405	2.38131	1.43106	-0.940859
ABLIM2	0.174235	-0.25039	-0.355152	0.541145	0.179559	-0.423047	-0.401176	-0.423047	-0.423047	-0.423047	-0.0890331	4.47245	-0.0496234	-0.423047	-0.33747	-0.410988	-0.399904	1.12495	-0.342182	-0.153033	-0.178435	-0.286748	-0.349854	-0.423047	-0.35007
AC003090.1	2.48621	-0.314597	-0.381533	-0.381533	-0.381533	-0.381533	-0.186521	-0.381533	-0.381533	-0.381533	2.46141	-0.381533	-0.381533	-0.381533	-0.312164	-0.381533	-0.381533	2.97597	-0.35149	-0.381533	-0.381533	-0.381533	-0.27276	-0.381533	-0.381533
AC005618.6	-0.584249	-0.341091	0.148832	0.0488289	-0.584249	-0.584249	-0.584249	-0.584249	-0.584249	-0.584249	0.768161	1.10271	-0.584249	-0.584249	-0.584249	-0.584249	-0.584249	3.48134	0.0160143	-0.584249	1.3966	-0.03238	-0.189112	-0.584249	1.77959
AC005754.8	-0.336198	-0.336198	-0.336198	1.03473	-0.336198	-0.336198	-0.336198	-0.336198	-0.336198	-0.336198	2.85867	-0.336198	-0.336198	-0.336198	-0.336198	-0.336198	-0.336198	-0.336198	-0.336198	-0.336198	-0.336198	-0.336198	-0.336198	-0.336198	3.50296
AC006946.16	0.0407241	-0.399382	0.675064	-0.427611	0.458773	2.4511	0.00936146	-0.613004	-0.613004	-0.613004	1.76326	0.869038	-0.613004	-0.613004	-0.391617	-0.613004	-0.613004	-0.613004	-0.0856541	-0.613004	2.86747	-0.47448	-0.613004	-0.613004	-0.613004
AC021188.4	-0.81377	-0.641719	0.0507407	-0.216507	-0.81377	2.47668	-0.646685	-0.81377	0.294376	-0.81377	-0.465797	-0.0180097	-0.81377	-0.81377	-0.635465	-0.0767828	-0.725367	-0.81377	0.370323	-0.81377	1.05502	1.26883	0.770561	2.23363	1.41634
AC093609.1	-0.634666	-0.634666	-0.402947	-0.567963	-0.634666	-0.634666	-0.186821	0.838265	-0.634666	-0.634666	3.36811	-0.634666	-0.634666	-0.442886	0.480478	-0.572935	-0.338477	-0.420485	1.09021	-0.634666	-0.634666	0.212611	1.76963	1.40735	0.112517
ACER2	0.933482	-0.393508	0.128648	2.04626	-0.652665	-0.652665	0.102361	-0.652665	-0.652665	-0.652665	0.65769	-0.652665	-0.652665	-0.652665	-0.384089	0.179912	-0.053448	0.791693	-0.187387	-0.652665	3.56969	0.0195394	-0.23153	-0.652665	-0.652665
ADAMTSL2	-0.169405	-0.237974	-0.261596	0.171575	-0.255685	-0.14429	-0.298211	-0.31561	-0.0848243	-0.31561	4.67273	-0.232746	-0.31561	-0.226202	-0.198018	-0.296424	-0.255774	0.782752	-0.256639	-0.31561	-0.21831	-0.296247	-0.301053	-0.31561	-0.31561
ADCY1	-0.0984487	-0.277858	-0.450344	3.14228	-0.450344	-0.450344	-0.450344	-0.450344	-0.450344	-0.450344	2.16604	0.347425	-0.450344	-0.450344	-0.0332482	-0.357988	-0.361718	2.4336	-0.372926	-0.450344	-0.450344	-0.375778	-0.356913	-0.450344	-0.450344
ADCY5	-0.180529	-0.231666	-0.241653	-0.18965	-0.241653	-0.241653	-0.212557	-0.241653	-0.241653	-0.241653	0.0916176	-0.241653	0.255137	-0.241653	-0.210603	-0.241653	-0.233956	4.76769	-0.23717	-0.241653	-0.241653	-0.235177	-0.241653	-0.241653	-0.241653
ADD1	0.952157	0.569882	-0.756772	0.523616	0.240876	-0.848813	-0.344005	-0.324586	0.62871	0.605829	1.81023	2.13798	1.51886	-0.741724	-0.0355554	-1.19936	-1.05635	1.04918	-0.61505	-0.215609	0.000165483	-1.36828	-1.21732	0.102456	-1.41652
ADRA2C	-0.116159	-0.242786	-0.242786	0.690888	-0.242786	-0.242786	-0.242786	-0.242786	-0.242786	-0.242786	-0.200942	-0.242786	-0.242786	-0.242786	-0.242786	-0.242786	-0.242786	4.71544	-0.2335	-0.242786	-0.242786	-0.242786	-0.242786	-0.242786	-0.242786
ADSSL1	0.351808	0.331805	-0.612114	0.382196	4.16	0.0875546	-0.0280763	-0.664828	1.02441	-0.664828	0.873456	-0.0583078	-0.22994	-0.490316	-0.465504	-0.608655	-0.35488	0.212204	-0.574577	-0.664828	-0.379954	-0.625144	-0.600898	0.26425	-0.664828
AEBP1	-0.295873	-0.394319	-0.386336	0.184993	-0.344248	-0.443206	-0.383004	-0.350104	-0.0780811	0.0741852	3.32903	0.798254	-0.313153	-0.4257	-0.346695	-0.406568	-0.407635	3.04934	-0.389414	-0.474155	-0.192916	-0.430081	-0.446981	-0.474155	-0.453179
AFF1	0.613315	0.574189	-1.12139	1.34198	0.85413	0.436032	0.980147	-0.647459	1.30326	0.844602	0.693857	1.21085	1.65699	0.0769968	0.113493	-1.01947	-0.822863	-0.431772	-1.27037	-0.56247	0.3867	-1.18769	-1.44311	-1.35511	-1.22484
AGT	-0.278765	-0.162822	-0.326456	-0.245307	-0.248268	-0.326456	-0.258352	-0.326456	-0.025333	-0.326456	2.36841	-0.218338	-0.326456	-0.287571	-0.229552	-0.27639	-0.296428	4.05975	-0.326456	-0.326456	-0.326456	-0.316351	-0.320125	-0.326456	-0.326456
AHDC1	1.14446	-0.459433	-0.796376	0.764881	1.56788	-0.328824	-0.429144	-0.464272	0.644077	-1.01166	1.79978	2.5553	-0.538034	-0.631546	-0.695909	-0.93519	-0.729139	1.21704	-0.383461	0.358215	-0.856535	-0.777047	-0.740899	0.506099	-0.780263
AKT3	-0.805918	-1.01381	-0.706433	1.86797	-0.66255	-0.824784	-0.418551	0.214191	0.510652	-0.105947	2.04077	1.62654	1.09793	-0.566595	0.301561	-0.7909	-0.803682	2.18702	-0.565725	0.310043	-0.786379	-0.439812	-0.619117	-0.32217	-0.72431
ANKRD37	-0.832083	-1.21471	0.503243	0.130838	2.77953	0.804333	1.33418	0.521941	0.722042	0.772586	-0.299741	-0.348374	-1.2443	-1.06851	-0.827035	-0.533528	0.255931	0.0262738	-1.11739	-0.468652	1.07911	-0.434014	-0.841134	1.26976	-0.970292
ANKRD62	-0.391559	-0.284027	-0.0673686	-0.204915	-0.391559	2.69322	-0.0782759	-0.391559	-0.391559	-0.391559	0.0434057	-0.391559	-0.391559	-0.391559	-0.280118	-0.391559	-0.142926	3.80359	-0.150237	-0.391559	-0.391559	-0.112641	-0.129446	-0.391559	-0.391559
ANTXR2	-0.583595	-0.459195	-0.399323	-0.677966	-0.739629	-0.414871	0.240375	3.38665	0.133023	0.487293	2.23506	1.07023	-0.66033	0.790872	-0.550349	-0.556579	-0.443301	0.371573	-0.951537	-0.512858	-0.306004	-0.428259	-0.698663	-0.474047	0.141437
APOD	0.573625	-0.396288	-0.489574	0.122924	1.36698	-0.479415	-0.255513	0.0848572	-0.439574	-0.534057	3.44453	2.45404	-0.406778	-0.418997	-0.181801	-0.566161	-0.398886	-0.455626	-0.538446	-0.525876	0.100051	-0.574559	-0.581988	-0.389036	-0.514434
ARHGAP10	-0.376563	-0.460111	-0.76672	-0.550905	-0.721761	-0.742301	-0.0725616	2.78139	0.835285	-0.79376	1.01297	-0.519973	2.24014	0.0029515	1.52628	-0.687147	-0.497897	1.14574	-0.581205	-0.277585	-0.64763	-0.611137	-0.621776	-0.0312282	-0.5845
ARHGDIG	-0.346157	-0.346157	-0.346157	-0.122568	0.946437	-0.346157	-0.346157	-0.346157	-0.346157	-0.346157	4.21314	-0.346157	-0.346157	-0.346157	-0.346157	-0.139235	-0.246874	-0.346157	-0.172702	-0.346157	1.75262	-0.346157	-0.346157	-0.346157	-0.346157
ARHGEF17	1.30772	1.32033	-0.580676	0.110339	0.917388	-0.580676	-0.464689	-0.580676	-0.292206	-0.580676	1.22596	0.731279	-0.333123	-0.506172	-0.389854	-0.564688	-0.515472	3.57962	-0.536003	-0.580676	-0.418516	-0.570995	-0.536198	-0.580676	-0.580676
ARHGEF25	-0.242814	-0.280814	-0.352497	-0.178307	-0.244603	-0.352497	-0.331613	-0.352497	0.132286	-0.352497	2.52172	-0.253034	-0.352497	-0.352497	-0.322782	-0.335225	-0.327636	3.94229	-0.302627	-0.352497	-0.118914	-0.340877	-0.335024	-0.162047	-0.352497
ASIP	-0.325469	-0.325469	-0.325469	-0.268619	-0.161141	-0.325469	-0.277757	-0.325469	0.307396	4.66866	0.0719881	-0.325469	0.489177	0.164884	0.132769	-0.299163	-0.300225	-0.325469	-0.318118	-0.325469	-0.325469	-0.30423	-0.325469	-0.325469	-0.325469
ASPN	-0.233506	-0.360214	-0.37904	-0.286923	-0.344192	-0.0449014	-0.315536	-0.407631	-0.102234	-0.407631	2.9808	-0.188325	0.0641103	-0.297205	-0.158656	-0.367009	-0.34185	3.59158	-0.374998	-0.293929	-0.304626	-0.366634	-0.369104	-0.407631	-0.28471
ATP10D	0.368082	0.0304077	-0.526043	0.446776	-0.647603	-0.578437	0.134033	-0.919915	1.27979	-0.392088	2.5629	2.29028	0.771209	0.570057	0.269537	-1.2519	-0.860905	0.391362	-0.687033	0.327566	0.340299	-1.18468	-0.93699	-0.654417	-1.14231
ATP8B2	-0.500284	-0.446357	-0.598266	0.481267	0.662469	-0.655673	-0.830867	-0.875521	-0.283204	-0.875521	2.82114	1.46387	-0.494296	-0.760787	-0.65314	-0.506213	-0.73967	1.21736	-0.448994	-0.875521	1.6217	-0.000886581	-0.308883	1.56779	0.0184956
B3GAT1	-0.0690373	-0.375564	-0.494066	-0.45066	-0.553758	-0.553758	-0.553758	-0.553758	-0.553758	-0.553758	-0.453648	-0.553758	-0.553758	-0.553758	-0.492201	-0.490149	-0.370639	-0.553758	1.79233	1.58274	-0.553758	-0.142912	1.11931	2.60243	2.3334
BARX1	4.44133	0.442696	-0.338223	-0.338223	-0.338223	-0.338223	-0.338223	-0.338223	-0.338223	-0.338223	1.24118	-0.338223	-0.338223	-0.338223	0.471081	-0.338223	-0.338223	-0.338223	-0.338223	-0.338223	-0.338223	0.168167	-0.338223	-0.338223	-0.338223
BEGAIN	-0.121338	-0.42632	-0.42583	-0.124337	-0.194161	-0.525331	-0.429178	0.739632	-0.525331	-0.525331	0.342416	0.390547	1.11643	-0.525331	0.124532	4.299	-0.44902	0.210428	-0.406824	-0.525331	0.0123883	-0.482528	-0.498515	-0.525331	-0.525331
BEND4	-0.37437	-0.311429	4.55934	0.281119	-0.37437	-0.37437	0.359124	-0.37437	-0.37437	-0.37437	-0.310721	-0.37437	-0.37437	0.567939	-0.243912	-0.273266	0.0622262	-0.37437	-0.233118	-0.37437	0.651116	-0.292741	-0.32323	-0.37437	-0.37437
BHLHE22	-0.253115	-0.214093	-0.253115	-0.21925	-0.253115	-0.253115	-0.196272	-0.253115	0.500867	-0.253115	4.73859	-0.253115	-0.253115	-0.253115	-0.232895	-0.221774	-0.238077	0.0731015	-0.209329	-0.253115	-0.253115	-0.253115	-0.237262	-0.253115	-0.253115
BRSK1	-0.428799	-0.521475	-0.512291	-0.476744	-0.539575	-0.539575	-0.144094	-0.539575	0.334731	-0.539575	-0.210122	0.213833	2.16147	-0.0879588	1.58938	-0.525038	-0.114109	-0.136081	-0.450214	-0.539575	3.58885	-0.475023	-0.510163	-0.0587065	-0.539575
BRSK2	-0.232427	-0.113128	-0.232427	-0.117389	-0.232427	-0.232427	-0.193809	-0.232427	-0.232427	-0.232427	-0.0179552	-0.0485032	-0.232427	-0.166278	-0.21869	-0.211135	-0.232427	4.79118	-0.226478	-0.232427	-0.232427	-0.223832	-0.232427	-0.232427	-0.232427
BTNL9	-0.184382	-0.274851	-0.0637448	4.67435	0.166892	-0.114465	-0.269252	-0.308706	-0.177874	-0.308706	-0.247081	-0.308706	-0.308706	-0.207336	-0.259586	-0.308706	-0.287831	-0.233232	-0.299588	-0.308706	-0.308706	-0.291143	-0.297703	0.770653	-0.242882
C10orf10	-0.104743	-0.277198	-0.650098	2.86038	-0.33222	-0.554564	-0.386262	0.479356	-0.272665	-0.379848	2.20509	1.75582	-0.126666	-0.472455	-0.234352	-0.622497	-0.522454	1.64545	-0.665837	-0.733646	-0.00948708	-0.655578	-0.670881	-0.711066	-0.563585
C14orf180	-0.215611	-0.215611	-0.215611	-0.215611	-0.215611	-0.215611	-0.215611	-0.215611	-0.215611	-0.215611	0.087183	-0.215611	-0.215611	-0.215611	-0.215611	-0.215611	-0.215611	4.79078	-0.215611	-0.215611	-0.215611	-0.215611	-0.134515	-0.215611	-0.215611
C16orf45	-0.106596	-0.590439	-0.615913	1.49274	0.0541767	0.0215707	-0.333416	-0.0506289	-0.194088	-0.639056	3.09991	1.42015	-0.384488	-0.600748	-0.538289	-0.293802	-0.597642	2.39846	-0.475974	-0.362948	-0.639056	-0.571027	-0.574606	-0.503093	-0.415184
C20orf202	-0.353498	-0.353498	-0.353498	-0.0231989	-0.353498	-0.353498	-0.353498	-0.353498	-0.353498	-0.353498	0.993558	-0.353498	-0.353498	-0.353498	4.18241	-0.353498	-0.353498	1.76766	-0.0972611	-0.353498	-0.353498	-0.106701	-0.353498	-0.353498	-0.353498
C2orf40	-0.262334	-0.335637	-0.350821	-0.0545074	3.96289	-0.355405	-0.333254	-0.355405	-0.179107	-0.355405	0.299689	-0.228806	-0.27976	-0.347817	-0.303399	-0.343192	-0.337825	2.45836	-0.34039	-0.300708	-0.305854	-0.320892	-0.334401	-0.355405	-0.340622
C7orf61	0.0156886	-0.696506	-0.378601	0.746877	-0.948587	-0.0446526	0.79564	-0.948587	0.877958	-0.948587	-0.0245174	-0.0741578	-0.948587	0.152148	-0.393444	-0.796741	-0.122873	0.280721	-0.34044	0.184808	0.0781817	-0.151706	-0.052506	4.07441	-0.335941
C9orf172	0.56636	0.408923	-1.06532	-0.833289	2.51095	-1.18883	-0.592051	0.381387	0.394364	-1.18883	0.758321	1.08496	-1.18883	-0.371045	-0.084946	-0.9256	-0.746779	2.00775	0.613197	0.284758	0.813607	-0.630948	-0.223509	-1.18883	0.404238
CA3	0.376715	0.135327	-0.440465	-0.295624	-0.356731	-0.440465	-0.416154	-0.440465	0.204499	0.407804	4.5721	-0.440465	0.389755	-0.190602	-0.224262	-0.373443	-0.311834	0.350174	-0.365556	-0.140309	-0.304506	-0.407998	-0.406564	-0.440465	-0.440465
CAB39L	0.147878	-0.143183	-0.547404	-0.448036	0.616257	-0.200026	-0.252345	-0.297663	0.169749	-0.343412	3.62473	0.0219843	0.161284	-0.486743	-0.201466	-0.620586	-0.485947	2.63561	-0.459668	-0.198511	-0.412692	-0.594334	-0.550045	-0.509901	-0.625525
CACNA1H	-0.211242	-0.256593	-0.278606	-0.049356	1.04672	-0.278606	-0.278606	-0.278606	-0.278606	-0.278606	-0.211824	-0.278606	-0.278606	-0.278606	-0.244387	-0.260926	-0.278606	4.62883	-0.253906	-0.278606	-0.0992799	-0.214371	-0.251778	-0.278606	-0.278606
CACNA2D3-AS1	-0.261764	-0.261764	-0.261764	-0.261764	-0.261764	-0.261764	-0.261764	-0.261764	-0.261764	-0.261764	4.47664	-0.261764	-0.261764	-0.261764	-0.261764	-0.261764	1.54394	-0.261764	-0.261764	-0.261764	-0.261764	-0.261764	-0.261764	-0.261764	-0.261764
CALCOCO2	-0.0427958	0.556419	-0.949465	0.174076	-0.570196	-0.0413829	-0.095068	-1.10695	0.663075	-0.665764	1.47378	1.13773	3.12443	-0.522157	0.660669	-1.15575	-0.650475	0.99195	-0.808327	0.069826	-0.045547	-0.832496	-0.896992	0.591665	-1.06026
CALD1	-0.0392135	-0.241563	-0.512605	1.2513	-0.428457	-0.334836	-0.453438	-0.485173	-0.325152	-0.342783	2.46351	2.28865	-0.422216	-0.481586	-0.348423	-0.518382	-0.496258	2.69116	-0.506765	-0.490477	-0.32712	-0.532474	-0.533599	-0.412048	-0.462059
CBLB	-0.37018	-0.615364	-1.08097	0.0831377	0.185279	-0.745217	-0.720847	1.8462	-1.00966	0.495024	1.62251	-0.435823	-0.351269	-0.830558	-0.409797	-1.17296	-1.19151	-0.0264703	0.564928	1.63688	-1.02948	0.262727	0.545684	2.30301	0.444725
CBX7	0.222301	-0.0217517	-0.31047	0.0972875	1.30847	-0.847352	-0.82469	3.03412	-0.56218	-1.40055	0.764035	0.539342	1.23745	-0.75097	-0.566185	-0.719077	-1.11073	1.52815	-0.496066	-0.36011	0.563116	-0.703414	-0.409526	0.392634	-0.603818
CCR10	-0.310254	-0.329942	-0.36661	-0.288446	-0.193439	-0.166989	-0.259996	-0.236932	-0.235769	-0.377681	0.36874	0.0299483	-0.0123324	-0.359355	-0.175978	-0.318693	-0.36353	0.133981	-0.346364	-0.245593	4.70792	-0.277667	-0.347844	0.207707	-0.234884
CD72	-0.794995	-0.858749	2.50121	-0.893495	-0.669945	1.64456	2.09285	0.234039	1.47886	0.227384	-0.828996	-0.713468	0.598808	0.304939	0.24286	-0.881484	0.228387	-0.834734	-0.0996416	0.302333	-0.40492	-0.897312	-0.789355	-0.3539	-0.835243
CDC42EP5	0.365469	-0.327445	-0.393476	0.952598	-0.188954	-0.331062	-0.377984	-0.304504	-0.143951	-0.410086	1.85188	4.10016	-0.410086	-0.396339	-0.364409	-0.410086	-0.403717	-0.0416202	-0.371757	-0.410086	-0.365205	-0.395796	-0.403371	-0.410086	-0.410086
CDKN1B	-0.417984	-0.289521	-0.356847	-0.500059	-0.523968	0.51577	-0.658444	-0.0599879	0.684553	-0.0768956	0.255889	1.52167	0.361983	-1.44948	-1.23627	-1.89433	-1.22386	0.806136	-0.591951	0.721751	1.40247	0.699787	-0.222475	2.57965	-0.0475914
CDKN2A	-0.0820583	-0.629261	-0.572756	-0.327398	0.195947	-0.648907	-0.526258	-0.433769	0.381443	-0.648907	-0.285629	-0.454198	3.67902	-0.578878	-0.195172	-0.509152	-0.545079	-0.570698	-0.51538	0.865332	1.08869	-0.394119	-0.306855	2.03543	-0.0213845
CDO1	-0.294235	-0.303223	-0.307399	0.202182	-0.235113	-0.320178	-0.246084	-0.320178	-0.0744725	-0.320178	4.64345	0.73847	-0.320178	-0.256719	-0.245501	-0.313369	-0.284242	0.341284	-0.282128	-0.320178	-0.320178	-0.300938	-0.302958	-0.320178	-0.237765
CECR7	0.858268	-0.429606	-0.112412	-0.209174	1.14565	0.303174	-0.59325	0.681218	0.693639	-0.821737	0.526502	-0.821737	1.12891	-0.821737	-0.00896876	-0.569782	-0.640401	-0.166098	-0.276126	-0.821737	3.65047	-0.516602	-0.534987	-0.821737	-0.821737
CEP68	-0.139568	-0.74159	-0.611659	0.811998	0.138592	1.30434	0.640893	0.930238	1.12296	0.185043	0.286292	3.59117	-0.597902	-0.323191	-0.503324	-0.851532	-0.458699	0.0671006	-0.851167	-0.723619	-0.506685	-0.610011	-0.747861	-0.566949	-0.844868
CFD	-0.167452	-0.518094	-0.696743	-0.476599	0.0385487	-0.53483	0.134139	-0.339147	0.298043	-0.65714	2.43475	-0.440225	2.23568	1.66855	1.66255	-0.759499	0.97457	-0.43536	-0.747908	-0.85747	0.207102	-0.806683	-0.872793	-0.593869	-0.750117
CHRD	-0.263458	-0.270966	-0.337517	-0.253507	-0.276808	-0.337517	-0.284638	-0.337517	-0.103711	-0.337517	3.44965	-0.00172472	-0.337517	-0.337517	-0.268547	-0.337517	-0.29555	3.1693	-0.315793	-0.337517	-0.238944	-0.337517	-0.332602	-0.337517	-0.337517
CHST3	0.326495	-0.453299	-0.505783	0.776731	0.171706	-0.532219	-0.455577	-0.532219	0.145527	-0.532219	2.55369	-0.288874	1.21262	-0.488459	-0.21415	-0.532219	-0.48491	3.32867	-0.469246	-0.532219	-0.38935	-0.515161	-0.525095	-0.532219	-0.532219
CHST7	0.0363716	0.311759	-1.03186	0.35452	-0.673008	-0.651869	-0.0514503	3.05652	-0.365794	-1.20682	1.29229	1.20895	0.47722	-0.844799	0.091294	-1.15244	-0.245146	0.221732	-0.818267	0.184826	-0.655253	-0.347535	-0.66062	1.87694	-0.407564
CILP2	-0.273587	-0.257715	-0.225737	-0.218491	-0.273587	-0.273587	-0.227347	0.334727	0.0330838	-0.273587	4.75	-0.273587	-0.273587	-0.273587	-0.191346	-0.273587	-0.261354	0.0802358	-0.237968	-0.273587	-0.273587	-0.201544	-0.247795	-0.273587	-0.119295
CLIP3	-0.201266	-0.306138	-0.356723	-0.0768861	-0.160557	-0.378556	-0.33636	-0.100995	0.0412263	-0.378556	4.40349	0.4253	-0.378556	-0.270138	-0.288496	-0.366923	-0.328323	1.51839	-0.32655	-0.378556	-0.260568	-0.364468	-0.372672	-0.378556	-0.378556
COL10A1	-0.255241	-0.255241	-0.188091	-0.0619423	0.191751	-0.255241	-0.255241	-0.255241	-0.255241	-0.255241	4.76752	-0.255241	-0.255241	-0.255241	-0.16291	-0.255241	-0.238074	-0.131106	-0.255241	-0.255241	0.107648	-0.255241	-0.200949	-0.255241	-0.255241
COL21A1	-0.302928	-0.358322	-0.391132	0.06718	3.55454	-0.40352	-0.40352	-0.246035	-0.165341	-0.40352	2.2308	-0.346508	-0.40352	-0.40352	-0.365196	-0.39692	-0.397186	1.86358	-0.388766	-0.40352	-0.336575	-0.392862	-0.400181	-0.40352	-0.40352
COLGALT2	-0.173367	-0.361244	-0.452437	-0.320533	-0.452437	-0.452437	-0.142475	-0.452437	0.134916	-0.452437	4.48126	-0.030658	-0.452437	-0.300741	-0.342178	-0.428023	-0.358724	0.818179	0.379826	0.640944	-0.452437	-0.0779188	0.152675	-0.452437	-0.452437
COMP	-0.0366488	-0.417205	-0.379625	-0.0720213	-0.297499	-0.0195856	-0.0997431	-0.161474	0.128774	-0.447004	4.67573	-0.24027	-0.447004	0.110647	-0.0301006	-0.255539	-0.251788	0.383379	-0.299881	-0.447004	0.15987	-0.36005	-0.374368	-0.447004	-0.374582
COX4I2	-0.233056	-0.261376	-0.250232	-0.0269086	-0.15591	-0.266907	-0.23468	-0.266907	-0.266907	-0.266907	0.907631	-0.266907	-0.266907	-0.266907	-0.209588	-0.258022	-0.245593	4.6651	-0.254494	-0.266907	-0.266907	-0.248974	-0.257919	-0.266907	-0.266907
CPE	-0.216154	-0.375106	-0.548618	1.28454	-0.43704	-0.534241	-0.505971	-0.469172	-0.415891	-0.573156	2.11412	-0.00849605	2.39591	-0.51223	0.815783	-0.527397	-0.520881	2.61725	-0.51775	-0.573156	-0.352145	-0.545007	-0.541193	-0.573156	-0.480846
CPED1	-0.533593	-0.620114	-0.551703	-0.348171	-0.622738	-0.572056	0.719471	-0.545861	1.66004	-0.650003	1.50967	-0.612302	1.24227	0.773743	0.591799	-0.619451	-0.193477	3.22668	-0.619514	-0.55227	-0.384388	-0.641193	-0.645587	-0.361247	-0.650003
CPNE7	-0.349714	-0.415717	-0.428607	-0.38386	0.21811	-0.428607	-0.428607	0.0654424	0.318592	-0.428607	0.21011	-0.428607	-0.428607	-0.428607	-0.361814	-0.387196	-0.289521	-0.356767	-0.191399	-0.428607	-0.428607	1.43537	0.1579	4.36592	-0.177987
CPXM2	-0.236398	-0.432326	-0.432191	2.63525	-0.322408	-0.459689	-0.446402	-0.459689	-0.0191051	-0.459689	2.93909	2.13466	-0.459689	-0.414173	-0.379345	-0.430387	-0.421026	0.582378	-0.420798	-0.459689	-0.459689	-0.441945	-0.459689	-0.217368	-0.459689
CRYAB	0.024513	-0.264997	-0.365393	-0.280056	-0.21015	-0.270183	-0.307811	-0.164459	-0.181233	-0.470823	2.91804	-0.332186	-0.272012	-0.321238	-0.25648	-0.39218	-0.281384	3.64438	-0.380683	-0.434884	-0.0150125	-0.39761	-0.399383	-0.205365	-0.383404
CSDC2	-0.27572	-0.292819	-0.309257	-0.280725	-0.309257	-0.309257	-0.309257	-0.309257	-0.20338	-0.309257	1.98478	-0.309257	-0.309257	-0.281912	-0.246792	-0.291653	-0.288141	4.2716	-0.269906	-0.112163	-0.309257	-0.302151	-0.300353	-0.018095	-0.309257
CSRP2	0.434797	-0.156371	-0.524998	0.978713	-0.239782	-0.502884	-0.298655	-0.175917	-0.0472782	-0.549485	1.21642	1.18607	-0.145449	-0.460312	-0.45521	-0.505125	-0.415521	4.04969	-0.510842	-0.549485	-0.417152	-0.515777	-0.516488	-0.376851	-0.502109
CTB-47B11.3	-0.589059	-0.552226	0.632432	-0.397266	-0.589059	3.63745	0.162101	-0.589059	-0.589059	-0.589059	-0.253836	1.45522	-0.589059	-0.589059	-0.512716	-0.589059	-0.447119	1.25846	-0.522931	-0.589059	0.0110463	0.22301	-0.529205	1.3681	-0.230992
CTC-455F18.1	-0.286551	-0.286551	-0.286551	-0.286551	-0.286551	-0.286551	-0.286551	-0.286551	-0.286551	-0.286551	2.85203	-0.286551	-0.286551	-0.286551	-0.286551	-0.286551	-0.286551	-0.286551	-0.286551	-0.286551	-0.286551	3.73863	-0.286551	-0.286551	-0.286551
CTD-2201E18.5	-0.565094	-0.324611	0.159921	0.269723	1.84799	-0.565094	0.485839	4.04351	-0.565094	-0.565094	0.286062	-0.565094	-0.565094	0.0349583	-0.440482	-0.178801	-0.472421	0.105048	-0.187311	-0.565094	-0.565094	-0.097268	0.118788	-0.565094	-0.565094
CTD-2314G24.2	-0.348068	-0.348068	-0.348068	-0.348068	1.78527	-0.348068	-0.348068	-0.348068	3.75993	-0.348068	2.01687	-0.348068	-0.348068	-0.348068	-0.348068	-0.348068	-0.348068	-0.348068	-0.252643	-0.348068	-0.348068	-0.348068	-0.348068	-0.348068	-0.348068
CTD-2366F13.2	-0.496343	0.342	2.03112	-0.496343	-0.496343	-0.496343	-0.496343	-0.496343	-0.496343	-0.496343	3.74251	-0.496343	-0.496343	-0.496343	0.372472	0.850305	0.795924	-0.496343	0.256218	-0.496343	-0.496343	0.0472837	-0.496343	-0.496343	-0.496343
CYP3A7	0.287727	2.84314	-0.427103	-0.021661	-0.427103	-0.427103	-0.427103	-0.427103	1.82963	-0.427103	2.99802	-0.427103	-0.427103	-0.427103	0.178095	-0.427103	-0.427103	-0.427103	-0.427103	-0.427103	-0.427103	-0.427103	-0.427103	-0.427103	-0.427103
CYP8B1	-0.302108	-0.302108	-0.302108	-0.302108	-0.302108	-0.302108	-0.302108	-0.302108	-0.302108	-0.302108	2.75562	-0.302108	-0.302108	-0.302108	-0.302108	-0.302108	-0.302108	-0.302108	-0.075914	-0.302108	3.80327	-0.138713	-0.302108	-0.302108	-0.302108
CYSLTR2	-0.60615	-0.679389	-0.661351	-0.498977	-0.714938	-0.714938	1.51179	-0.714938	0.658847	-0.714938	-0.607091	-0.714938	0.169253	0.615595	0.0955708	-0.657835	0.17552	0.275694	-0.0368146	3.76043	-0.425342	-0.138638	-0.353887	1.17402	-0.196556
DACT3	-0.341399	-0.268153	-0.249016	-0.197205	-0.131662	-0.379135	-0.145616	-0.379135	-0.0217311	-0.379135	1.9091	-0.379135	-0.379135	-0.348366	-0.206612	-0.250383	-0.246078	4.29424	-0.276742	-0.379135	-0.27868	-0.287178	-0.309	-0.0515148	-0.319196
DAPL1	0.30283	0.033702	-0.94256	-0.944889	1.55298	0.335073	-0.0982253	0.0138	0.922256	0.168879	0.324733	-0.768939	3.08734	-0.445593	1.3689	-0.760975	-0.531002	0.552747	-0.860991	-0.816797	0.877544	-0.901661	-0.942378	-0.446792	-1.07998
DDB2	0.287252	-0.511277	-0.794981	-0.260981	-0.377565	-0.276658	-0.404246	-0.188849	1.17204	-0.787215	0.487219	-0.105947	3.13463	-0.74008	-0.113997	-0.820568	-0.901764	-0.0615585	-0.526899	0.849685	-0.157679	-0.578265	-0.628529	2.56833	-0.262096
DKK3	0.201025	-0.405455	-0.441486	-0.0740684	-0.309037	-0.382699	-0.401701	-0.409169	-0.247608	-0.462435	2.47482	2.12154	-0.393302	-0.420823	-0.350094	-0.395463	-0.408879	3.18572	-0.410038	-0.462435	-0.349221	-0.426387	-0.375487	-0.462435	-0.394883
DLG2	0.783973	2.66754	-0.448707	0.136014	-0.101468	-0.260106	-0.536461	-0.657552	-0.389851	-0.657552	3.25133	0.688106	0.720827	-0.588413	-0.470897	-0.457259	-0.572128	0.34625	-0.321756	-0.657552	-0.657552	-0.49584	-0.409899	-0.657552	-0.253495
DLX5	-0.29182	-0.29182	-0.29182	-0.0882985	-0.29182	-0.29182	-0.29182	-0.29182	-0.29182	-0.29182	4.27328	-0.29182	-0.29182	-0.29182	-0.29182	-0.197645	-0.246634	1.99543	-0.239191	-0.29182	-0.29182	-0.29182	-0.244184	-0.29182	-0.29182
DMPK	0.0522586	-0.257673	-0.356863	-0.0348966	0.48375	-0.318202	-0.358303	-0.399674	-0.070421	-0.399674	0.884084	-0.163237	-0.258399	-0.385501	-0.358468	-0.363178	-0.366841	4.58621	-0.311719	-0.297521	-0.26086	-0.320484	-0.30968	-0.0978588	-0.316847
DNAJB4	-0.709283	-1.45271	-0.838853	1.39262	-0.00985155	-0.550271	0.367491	0.265542	0.20669	1.63859	1.36823	1.9785	0.354472	-0.564986	-0.545469	-0.139365	-0.669718	2.06287	-1.1909	-0.38583	0.147955	-0.963065	-1.01295	0.089627	-0.839334
DOK6	-0.15368	-0.346582	-0.346582	-0.0730529	-0.346582	-0.346582	-0.346582	-0.346582	0.871414	-0.346582	4.37052	-0.346582	-0.346582	-0.346582	-0.281255	-0.346582	-0.32229	1.41	-0.134386	-0.346582	-0.346582	-0.244393	-0.244148	-0.346582	-0.346582
DPEP1	-0.289557	-0.270765	-0.289557	-0.0286102	-0.100987	-0.289557	-0.289557	-0.289557	-0.289557	-0.289557	1.02171	0.23195	-0.289557	-0.289557	-0.250606	-0.289557	-0.289557	-0.289557	-0.289557	-0.289557	4.60934	-0.289557	-0.289557	-0.289557	-0.289557
DPF1	-0.301432	-0.301432	-0.301432	-0.215303	4.67779	-0.301432	-0.0122956	-0.301432	0.657377	-0.301432	0.175277	-0.301432	-0.301432	-0.301432	-0.275719	-0.301432	-0.282309	-0.0248742	-0.301432	-0.301432	0.102805	-0.301432	-0.281272	-0.301432	-0.301432
DPT	-0.184601	-0.270501	-0.283266	-0.180997	-0.168592	-0.195375	-0.132763	-0.141138	0.00558253	-0.356763	4.73496	-0.278703	-0.263478	-0.244463	-0.102173	-0.320616	-0.2527	0.45845	-0.279327	-0.356763	-0.0512312	-0.315418	-0.315624	-0.257118	-0.247381
DRD4	-0.037254	-0.115623	-0.33326	-0.291288	-0.0906113	1.05416	-0.121906	-0.33326	-0.33326	4.58302	0.302539	-0.33326	-0.33326	-0.212583	-0.207956	-0.33326	-0.25871	-0.33326	-0.322407	-0.33326	-0.33326	-0.301899	-0.313612	-0.33326	-0.33326
DSE	-0.580497	-0.797513	-0.710707	-0.776142	-0.357077	2.63069	1.09167	0.479039	2.07124	-0.63617	0.756595	-0.406394	1.29273	0.456493	1.03838	-0.83989	0.630264	-0.206224	-0.823952	-0.812348	-0.471816	-0.771421	-0.834728	-0.552514	-0.869713
EBF1	-0.40916	-0.423316	0.649033	0.284497	-0.41512	-0.442225	-0.410746	-0.442225	-0.285644	-0.442225	2.31396	1.69416	-0.442225	-0.415265	-0.408632	-0.437886	-0.429734	3.42684	-0.417977	-0.345064	-0.442225	-0.438722	-0.435641	-0.442225	-0.442225
EBF2	-0.32375	-0.32375	-0.32375	-0.257019	-0.32375	-0.32375	-0.32375	-0.32375	0.419112	-0.32375	3.25304	-0.32375	-0.32375	-0.32375	-0.283906	-0.32375	-0.32375	3.31884	-0.32375	-0.32375	-0.32375	-0.298819	-0.32375	-0.32375	-0.32375
EBF4	1.18966	-0.20565	-0.647587	0.278691	1.86253	-0.169176	-0.526121	3.50714	-0.164233	0.200033	0.583515	1.0879	-0.647587	-0.605975	-0.569813	-0.620798	-0.628307	0.18892	-0.445486	-0.647587	-0.647587	-0.625958	-0.532411	-0.647587	-0.566525
EDA2R	2.40107	0.180902	-0.547591	0.367953	0.157552	-0.626071	-0.398552	-0.626071	0.379902	-0.626071	2.82239	0.0963191	-0.626071	-0.23635	-0.410251	-0.542442	-0.585945	2.27554	-0.47418	-0.626071	-0.20195	-0.592311	-0.562619	-0.626071	-0.373009
EFHD1	0.657957	-0.270997	-0.282023	-0.227933	-0.0127291	-0.290365	-0.266182	-0.290365	-0.290365	-0.290365	0.0537858	-0.290365	-0.290365	-0.262749	-0.258823	-0.28592	-0.283967	4.69047	-0.285397	-0.290365	-0.245285	-0.259864	-0.288117	0.150697	-0.290365
EGLN3	-0.454918	-0.537328	-0.502614	0.674762	0.13068	3.00638	-0.354093	0.0995298	-0.0428536	2.93958	0.325618	1.21792	-0.560281	-0.503008	-0.504777	-0.538773	-0.513106	-0.176505	-0.52594	-0.49148	-0.497953	-0.525551	-0.544739	-0.560281	-0.560281
ELAVL3	0.323397	-0.623765	-0.390486	0.584974	-0.623765	1.59596	-0.172904	-0.623765	0.871342	-0.623765	-0.0760332	-0.623765	-0.623765	-0.237622	-0.463385	-0.623765	-0.504491	3.25745	-0.415386	2.15943	-0.623765	-0.423063	-0.623765	-0.623765	0.128451
ELMO1	-1.33705	-1.3251	-0.553384	0.316624	-1.28388	0.982747	1.29719	0.141668	1.46688	2.03173	-0.339618	1.21843	1.05736	0.251866	0.278437	-0.612878	-0.523341	-1.28139	-0.873514	0.208414	-0.313645	-0.593689	-0.866517	1.34658	-0.693917
ELN	-0.214251	-0.406422	-0.438528	0.06957	-0.341255	-0.382395	-0.373811	-0.485468	-0.254052	-0.241978	3.40468	2.20665	-0.187581	-0.359955	-0.309218	-0.450839	-0.385776	2.11776	-0.431174	-0.485468	-0.329363	-0.441976	-0.453355	-0.421828	-0.403967
EPHA5	0.867845	-0.18913	-0.395554	-0.395554	-0.395554	-0.395554	-0.395554	-0.395554	-0.395554	-0.395554	3.15311	-0.395554	-0.395554	-0.395554	-0.395554	0.930776	-0.395554	3.05583	-0.302903	-0.395554	-0.395554	-0.395554	-0.395554	-0.395554	-0.395554
EPHA6	-0.2937	0.123731	-0.2937	-0.2937	1.80062	-0.2937	-0.2937	-0.2937	-0.2937	-0.2937	4.34968	-0.2937	-0.2937	-0.2937	-0.2937	-0.2937	-0.2937	-0.2937	-0.10634	-0.2937	-0.2937	-0.2937	-0.2937	-0.2937	-0.2937
EPHA7	0.24547	-0.332603	-0.332603	1.47071	4.40611	-0.332603	-0.332603	-0.332603	-0.332603	-0.332603	0.335982	-0.332603	-0.332603	-0.332603	-0.332603	-0.332603	-0.332603	0.193795	-0.332603	-0.332603	-0.332603	-0.332603	-0.332603	-0.332603	-0.332603
EYA2	1.74036	-0.438023	-0.349708	-0.433428	4.03249	-0.467269	-0.438868	-0.467269	-0.0905373	-0.467269	1.00161	-0.467269	0.0176729	0.603019	-0.255107	-0.467269	-0.429702	-0.0326131	-0.454143	-0.467269	0.168056	-0.435662	-0.467269	-0.467269	-0.467269
EYA4	1.14025	-0.442986	-0.463138	-0.393183	2.57001	-0.463138	-0.404428	2.62636	-0.0737586	-0.463138	2.30833	-0.463138	-0.463138	-0.463138	-0.463138	-0.463138	-0.447606	-0.0138898	-0.417913	-0.463138	-0.463138	-0.463138	-0.430391	-0.463138	-0.463138
F8	-0.174664	-0.248513	-0.47836	1.93049	-0.124308	-0.388525	-0.375202	-0.426284	0.110622	-0.300746	-0.127379	4.06394	0.97698	-0.423121	-0.19409	-0.464053	-0.445733	-0.347583	-0.449768	-0.430959	-0.405368	-0.434134	-0.384681	0.0244347	-0.482995
FAM153B	1.17712	1.39933	-0.824196	-0.256638	1.8007	-0.824196	-0.443137	-0.824196	0.439442	-0.824196	1.68887	-0.824196	2.429	-0.497835	-0.417547	-0.719146	-0.723389	0.633732	-0.736137	-0.824196	0.24131	0.660066	-0.717923	-0.824196	-0.188437
FAM153C	4.14194	1.55933	-0.434729	-0.00209142	-0.434729	-0.434729	-0.434729	-0.434729	-0.434729	-0.434729	0.573511	-0.434729	-0.434729	-0.434729	-0.434729	-0.434729	-0.24262	0.954455	-0.210977	-0.434729	-0.434729	0.211797	-0.029681	-0.434729	-0.434729
FAM180A	-0.235824	-0.28821	-0.29844	-0.280683	-0.195783	-0.00495294	-0.238828	-0.29844	-0.29844	-0.29844	4.67783	-0.156486	0.210479	-0.145276	-0.277235	-0.282007	-0.28267	0.727891	-0.257113	-0.29844	-0.29844	-0.285172	-0.29844	-0.29844	-0.29844
FAM193B	1.35903	0.765674	-1.04777	0.342771	1.88028	-0.678275	-0.387804	-0.464042	0.544866	0.943125	0.549385	0.637026	2.73741	-0.317698	0.196508	-1.07778	-0.727729	-0.159837	-0.810404	-1.04932	0.132449	-0.989129	-0.894458	-0.528565	-0.955706
FAM196A	-0.108297	-0.258674	-0.258674	-0.258674	-0.258674	-0.258674	0.0276518	-0.258674	-0.258674	4.73647	0.486709	-0.258674	-0.258674	-0.0134484	-0.233211	-0.258674	-0.239738	-0.258674	-0.258674	-0.258674	-0.258674	-0.258674	-0.258674	-0.258674	-0.258674
FAM229A	0.494017	0.29578	-0.384934	0.928388	1.38541	-0.0832194	-0.568141	-0.899902	-0.349822	-0.899902	2.49717	2.65521	-0.899902	-0.473693	-0.457351	-0.716983	-0.614662	0.210747	-0.50379	0.124092	0.955419	-0.456848	-0.437281	-0.899902	-0.899902
FAM46A	-0.0653756	-0.195123	-0.859484	-1.20763	-0.196165	-0.170362	1.02957	-0.284934	1.58044	-1.24533	1.77724	-0.695889	1.79152	0.407362	1.03137	1.47503	-0.270669	0.387542	-0.12008	0.901387	-0.996047	-1.03102	-0.832558	-1.14446	-1.06632
FAM95B1	0.0219458	-0.264837	-0.503157	-0.0729564	0.644707	4.41928	-0.253201	0.227587	0.786214	0.465873	-0.426037	0.422741	-0.503157	-0.408012	-0.256174	-0.365342	-0.422338	-0.450028	-0.464649	-0.503157	-0.192527	-0.447523	-0.448938	-0.503157	-0.503157
FBLN5	0.61166	0.249889	-0.513511	-0.0909797	0.523272	-0.537291	-0.436181	-0.476828	-0.26296	-0.537291	4.17988	0.600916	-0.223399	-0.450694	-0.365631	-0.504349	-0.483794	1.4409	-0.444536	-0.537291	-0.434483	-0.324518	-0.403989	-0.118174	-0.460612
FBXO17	0.0458085	-0.216577	-0.490473	-0.00800419	-0.180444	0.596478	-0.490796	-0.377987	-0.0692333	-0.500076	3.57475	2.10763	-0.500076	-0.500076	-0.460462	-0.474493	-0.477981	1.6658	-0.448606	-0.500076	-0.344381	-0.491814	-0.489724	-0.500076	-0.46911
FBXO31	0.418626	0.182275	-0.606846	1.10794	3.07848	0.00363174	-0.48612	-0.525067	0.550777	-1.13195	1.68618	0.955232	0.0495384	-0.460298	-0.188401	-0.763151	-0.857369	1.42724	-0.577612	-1.13195	-0.229025	-0.567232	-0.707396	-0.711271	-0.516235
FBXO32	0.817517	-0.727928	-0.847987	-0.376862	0.45331	-1.07803	-0.868803	-0.389889	-0.470931	-0.165494	1.28679	-0.517512	1.15478	-0.809239	-0.319809	-0.984303	-0.894683	3.44986	-0.302401	-0.432236	0.311443	0.674154	0.413584	0.830004	-0.205334
FBXW7	-0.264236	-0.355532	-0.767962	-0.395731	-0.583987	1.56445	0.11164	0.0958259	0.850451	0.402618	0.177182	0.0992635	-0.17979	-0.628803	-0.342107	-0.929014	-0.49818	-0.21661	-0.648003	-0.38377	3.69604	-0.724494	-0.695047	1.35484	-0.739045
FGF14	-0.185841	-0.224416	-0.248183	-0.218717	4.75999	-0.248183	-0.238291	-0.248183	-0.182578	-0.248183	0.345803	-0.201072	-0.248183	-0.248183	-0.209477	-0.248183	-0.237715	0.0545824	-0.243611	-0.248183	-0.248183	-0.245981	-0.242665	-0.248183	-0.248183
FGF17	-0.483071	0.25191	-0.483071	2.06836	-0.483071	-0.483071	-0.483071	-0.483071	-0.483071	-0.483071	1.00342	-0.483071	-0.483071	-0.483071	-0.483071	0.697545	-0.483071	3.6132	-0.483071	-0.483071	-0.483071	0.946734	0.114109	-0.483071	-0.483071
FHL1	-0.410567	-0.663168	-0.636693	0.140548	-0.493219	-0.693252	-0.455262	-0.264519	0.0160368	-0.198921	2.21112	1.50229	2.10369	-0.619571	0.407894	-0.46291	-0.640462	2.69588	-0.637768	-0.326242	-0.321869	-0.511365	-0.65081	-0.45935	-0.631517
FLJ21408	-0.242984	-0.540465	-0.222937	-0.306979	-0.144511	-0.169314	0.0426576	-0.000430274	-0.164123	1.10887	-0.264409	-0.550315	-0.236141	-0.234746	-0.217986	4.44947	-0.388318	-0.281321	-0.121463	-0.671848	-0.529142	-0.291306	-0.330247	0.724395	-0.416402
FMO3	0.318284	-0.363918	-0.421146	-0.310779	2.70527	-0.421146	-0.347045	-0.421146	-0.421146	-0.421146	3.52052	-0.421146	-0.104839	-0.389414	-0.348659	-0.400718	-0.401543	1.10271	-0.39546	-0.421146	-0.317547	-0.408776	-0.405647	-0.0832723	-0.421146
FOXC2	-0.293487	-0.311089	-0.314527	-0.183258	-0.245537	-0.314527	-0.304511	-0.314527	-0.314527	-0.314527	-0.192856	3.40598	-0.143521	-0.314527	-0.307401	-0.309005	-0.306578	3.22991	-0.308355	-0.314527	-0.314527	-0.312298	-0.306147	-0.314527	-0.281108
FOXD2	0.608157	0.110475	-0.592493	-0.692567	0.741739	-0.828363	0.0833724	-0.828363	-0.828363	-0.828363	0.753963	1.34276	-0.828363	0.34293	-0.0175611	-0.70269	-0.466569	3.09596	0.0144103	1.98574	-0.828363	0.0848264	-0.065547	-0.828363	-0.828363
FOXL1	-0.257955	-0.257955	-0.257955	-0.14138	-0.0333108	-0.257955	-0.257955	-0.257955	-0.257955	-0.257955	0.511782	0.0526806	-0.257955	-0.257955	-0.257955	-0.257955	-0.257955	4.73295	-0.257955	-0.257955	-0.257955	-0.257955	-0.221575	-0.257955	-0.257955
FOXO3	0.254231	0.401818	-1.17716	0.47274	0.87355	-1.39068	0.502401	0.218601	0.692396	0.207842	2.73527	0.807033	0.701244	-0.0104641	0.0544292	-0.786218	0.456616	1.32152	-1.1738	-0.599935	0.0973119	-1.23777	-1.26275	-0.731887	-1.42636
FRZB	-0.296485	-0.278942	-0.296485	-0.22036	-0.14979	-0.296485	-0.262411	-0.296485	-0.126997	-0.296485	1.2085	-0.296485	-0.151038	-0.281894	-0.257093	-0.282395	-0.276203	4.5759	-0.283361	-0.296485	0.0369787	-0.290797	-0.291734	-0.296485	-0.296485
FST	0.275663	-0.314298	-0.357673	-0.267691	-0.226665	-0.390486	-0.311212	-0.390486	0.240429	-0.390486	3.92954	-0.239466	-0.119774	-0.390486	-0.288969	-0.381744	-0.352737	2.46054	-0.329421	-0.390486	-0.301821	-0.348139	-0.386064	-0.390486	-0.337582
FXYD1	-0.310798	-0.409259	-0.3399	-0.386663	1.1195	-0.500025	-0.392726	-0.113737	-0.110255	-0.286746	3.24078	-0.382536	-0.352788	-0.486301	-0.414812	-0.134821	-0.460695	3.06599	-0.45338	-0.447198	-0.415664	-0.267358	-0.394142	-0.0807547	-0.285713
GABRD	-0.331511	-0.219165	-0.331511	4.15351	-0.331511	-0.331511	-0.331511	-0.331511	-0.331511	-0.331511	1.71347	1.22734	-0.331511	-0.331511	-0.331511	-0.331511	-0.244923	-0.331511	-0.331511	-0.331511	-0.331511	-0.331511	-0.331511	-0.331511	-0.331511
GAS6	0.662768	-0.931083	-1.11071	0.1663	0.326922	0.661792	0.670928	0.893776	1.03614	1.94229	0.916576	1.29419	-0.27815	0.691997	-0.754015	-1.11052	-0.640963	1.42506	-1.10899	-0.984281	0.641983	-1.10639	-1.11458	-1.08255	-1.10851
GAS6-AS2	0.513659	-0.651608	-0.651175	1.08814	-0.152409	-0.739348	0.62396	1.50257	0.390874	-0.739348	1.27178	3.31872	-0.739348	0.428266	-0.61811	-0.692369	-0.378691	0.40165	-0.713094	-0.739348	0.213661	-0.720383	-0.739348	-0.739348	-0.739348
GATA5	-0.181907	-0.274637	-0.319647	0.0709748	-0.319647	-0.319647	-0.319647	-0.319647	0.115202	-0.319647	4.20922	-0.319647	-0.319647	-0.319647	-0.296324	-0.319647	-0.302302	2.06347	-0.289344	-0.319647	-0.319647	-0.319647	-0.319647	-0.319647	-0.319647
GDF5	3.16714	0.715004	-0.353182	-0.353182	-0.353182	-0.353182	-0.353182	-0.353182	-0.353182	-0.353182	3.30287	-0.353182	-0.353182	-0.353182	-0.353182	-0.353182	-0.353182	0.104766	-0.279422	-0.353182	-0.353182	-0.2999	-0.353182	-0.353182	-0.353182
GDF7	1.07797	-0.505609	1.2495	0.617123	0.143456	1.35	-0.505609	-0.505609	-0.505609	-0.505609	-0.113138	0.391911	-0.505609	-0.505609	-0.505609	-0.505609	-0.505609	3.82046	-0.447543	-0.505609	-0.505609	-0.505609	-0.505609	-0.505609	-0.505609
GDNF	0.408336	-0.338482	-0.338482	-0.338482	-0.338482	-0.338482	-0.338482	4.33831	-0.338482	-0.338482	1.63581	-0.338482	-0.338482	-0.338482	-0.338482	-0.142478	-0.150393	0.341576	-0.338482	-0.338482	-0.338482	-0.338482	-0.338482	-0.338482	-0.338482
GDNF-AS1	-0.2	-0.2	-0.2	-0.2	-0.2	-0.2	-0.2	-0.2	-0.2	-0.2	4.8	-0.2	-0.2	-0.2	-0.2	-0.2	-0.2	-0.2	-0.2	-0.2	-0.2	-0.2	-0.2	-0.2	-0.2
GEM	-0.363159	-0.575766	-0.614192	-0.602044	-0.762464	0.187869	1.06303	0.660807	0.826483	0.431022	2.51916	-0.747929	-0.621359	-0.628511	-0.282992	-0.758596	-0.420568	3.03765	-0.636646	-0.173774	-0.496364	-0.670834	-0.788347	0.489609	-0.0720815
GLB1L3	4.35862	-0.24135	-0.310705	-0.310705	1.7771	-0.310705	-0.108645	-0.310705	-0.310705	-0.310705	-0.310705	-0.310705	-0.310705	-0.310705	-0.238829	-0.310705	-0.310705	-0.310705	-0.217317	-0.310705	-0.310705	0.0940587	-0.141649	-0.310705	-0.310705
GLIS1	-0.377483	-0.377483	-0.377483	-0.377483	-0.377483	-0.377483	-0.377483	-0.377483	-0.377483	-0.377483	3.47873	2.64602	-0.377483	-0.377483	-0.377483	-0.202471	-0.377483	0.22974	-0.377483	-0.377483	1.39764	-0.377483	-0.377483	-0.377483	-0.377483
GNRH1	0.0917897	0.289811	-0.692027	-0.469742	0.164677	-0.692027	-0.443289	-0.692027	0.957659	3.64736	0.559865	1.67725	-0.692027	-0.478994	-0.338105	-0.554883	-0.428817	0.735472	-0.385462	0.84345	-0.692027	-0.470574	-0.553287	-0.692027	-0.692027
GPM6B	0.0256831	-0.135515	-0.0462768	-0.530408	0.774018	-0.458322	-0.427045	0.43481	-0.506366	2.13244	1.06975	-0.625698	-0.793453	-0.806683	-0.838862	-0.247849	-0.851586	3.48117	-0.417127	0.153838	-0.751209	-0.253104	-0.498018	0.379944	-0.264128
GPX3	-0.105384	-0.51163	-0.731032	1.91826	-0.0339026	0.15166	-0.130993	-0.333865	0.043891	-0.816439	2.30054	-0.333366	1.71351	0.154132	0.550352	-0.694203	-0.50728	2.37116	-0.717766	-0.716257	-0.476722	-0.80663	-0.820795	-0.672498	-0.794741
GRAMD3	2.57202	0.509867	-0.889933	-0.0839731	2.54062	1.03057	-0.406262	-0.764944	0.391025	-0.494659	0.892925	0.137489	-0.291568	-0.736835	-0.720638	-0.853119	-0.734447	1.49787	-0.583701	-0.467959	-0.650372	-0.704348	-0.696181	-0.021338	-0.472109
GRM2	0.684063	-0.483223	-0.483223	2.16505	-0.483223	-0.483223	0.0724193	-0.483223	3.20193	-0.483223	0.0953708	2.16309	-0.483223	-0.483223	-0.483223	-0.483223	-0.33623	-0.483223	-0.140814	-0.483223	-0.483223	-0.483223	-0.173299	-0.483223	-0.483223
H2AFJ	0.303534	0.176759	-1.49559	-0.226419	1.31612	0.168204	0.256416	0.0596131	1.45432	-1.13316	1.15101	0.192514	2.17994	-0.0353566	0.865897	-1.35379	-0.0613508	1.2912	-1.15318	-0.345925	-0.141822	-1.12397	-1.2446	0.192657	-1.29302
HAND2-AS1	-0.238471	-0.392331	-0.682575	-0.430685	0.0455269	-0.682575	0.58582	-0.682575	2.12152	-0.682575	0.0511955	-0.682575	2.92695	0.40375	-0.231384	-0.682575	-0.347027	2.14826	-0.487166	-0.682575	-0.682575	-0.353208	-0.387792	-0.682575	0.728217
HEBP2	1.07019	1.30239	-1.35431	-0.0401195	0.774821	-0.2046	0.0384845	-1.22549	0.77932	0.33876	1.39064	1.23034	1.76807	-0.5016	0.277353	-1.16746	-0.590847	0.75225	-1.34041	-0.661323	0.0744135	-1.1538	-1.30056	0.866672	-1.12318
HES7	-0.0411566	-0.540093	-0.196884	-0.214713	-0.148658	-0.637534	-0.0697678	-0.637534	0.303855	-0.637534	2.12149	0.0384784	-0.637534	-0.637534	-0.536552	-0.559273	-0.599984	3.16393	-0.287653	-0.637534	0.950035	-0.511162	-0.360433	1.95129	-0.637534
HOXB2	-0.930638	-1.13015	-1.07728	-1.00826	-1.07505	0.172393	0.0718275	-0.394446	0.857281	-0.241686	2.16578	-0.630292	1.58554	-0.371238	0.430128	-0.377515	-0.878629	2.23055	-0.0414273	1.06792	-0.926147	-0.294773	-0.568671	1.12057	0.244205
HOXB3	-0.279043	-0.561328	-0.491803	-0.238459	-0.383002	-0.297943	-0.408546	-0.581067	-0.390368	-0.581067	3.4011	2.2947	0.400832	-0.482563	-0.366277	-0.216439	-0.527821	1.89416	-0.239975	-0.226073	-0.420268	-0.44027	-0.412668	-0.0566435	-0.389178
HOXB4	-0.631684	-0.74113	-0.599774	-0.491286	-0.64195	-0.576544	-0.506822	-0.503379	-0.0610567	-0.408528	3.48042	1.41709	-0.0392168	-0.585954	-0.342018	-0.0262481	-0.71529	2.22994	0.0402875	0.707108	-0.237841	-0.459612	-0.31637	0.213892	-0.204038
HOXB5	-0.321354	-0.356966	-0.348195	-0.0592232	-0.287527	-0.374251	-0.374251	-0.374251	0.126744	-0.374251	3.97388	-0.374251	-0.159285	0.0570571	-0.244376	-0.263187	-0.337614	2.44362	-0.335459	-0.218814	-0.303844	-0.371449	-0.374251	-0.374251	-0.374251
HOXB6	-0.492183	-0.49698	-0.492885	-0.385189	-0.461926	-0.539498	-0.415625	-0.539498	0.282061	-0.539498	2.28657	-0.324967	3.11382	-0.0379702	1.43137	-0.030363	-0.509707	1.63631	-0.475307	-0.539498	-0.350568	-0.521953	-0.517514	-0.539498	-0.539498
HOXB-AS3	-0.245166	-0.322955	-0.318843	-0.245892	-0.222721	-0.342919	-0.284755	-0.342919	0.0428412	-0.342919	3.2265	-0.342919	-0.342919	-0.303067	-0.305677	-0.27878	-0.330609	3.39569	-0.305284	-0.199298	-0.277864	-0.332562	-0.329942	-0.342919	-0.304102
HSPA1B	-1.13335	-1.40947	-0.714245	-1.10485	-0.957581	1.42353	1.63988	1.39364	1.30141	0.984756	-0.149491	-0.848608	0.275047	0.726262	0.495632	1.37951	0.937057	-0.432895	-1.34734	-1.32222	0.260187	-0.106881	-0.413348	-0.405092	-0.47155
HSPA4L	0.343831	-0.247838	-0.706817	-0.149889	4.43596	0.305382	0.0912244	-0.349943	0.469316	-0.218004	0.419733	0.197546	0.0331485	-0.385784	-0.470108	-0.2204	-0.404696	0.186809	-0.643208	0.194729	-0.668559	-0.689524	-0.67736	-0.193615	-0.651931
HSPB1	0.362	0.369098	-1.10952	-0.190168	0.204228	0.575098	0.975138	1.18586	1.008	-0.147279	0.923431	0.901607	1.30405	0.717267	0.917305	-0.686827	-0.272541	1.18909	-2.10232	-1.5126	-0.238226	-1.33732	-1.46452	-0.57967	-0.991167
HSPB6	-0.308347	-0.327127	-0.318052	-0.247259	-0.303306	-0.277863	-0.229237	-0.305977	-0.134377	-0.362554	3.39016	-0.178218	-0.215695	-0.28889	-0.263119	-0.338843	-0.304532	3.24083	-0.326777	-0.362554	-0.170154	-0.346282	-0.339766	-0.362554	-0.319504
HSPB7	-0.195812	-0.181699	-0.21913	-0.185292	-0.216653	-0.241767	-0.2126	-0.241767	-0.241767	-0.241767	0.211285	-0.241767	-0.241767	-0.229277	-0.208047	-0.205584	-0.224406	4.77997	-0.235027	-0.241767	-0.16021	-0.236898	-0.2377	-0.108774	-0.241767
IDO1	-0.315543	-0.337831	-0.316034	0.098888	-0.330557	3.99628	-0.238334	2.41569	0.173947	-0.34865	-0.326769	-0.34865	-0.258956	-0.339651	-0.318752	-0.339961	-0.297231	-0.328551	-0.339747	-0.283794	-0.231141	-0.341634	-0.345719	-0.34865	-0.34865
IGFBP3	0.693114	-0.384516	-0.486505	1.20045	0.24271	-0.451865	-0.457622	-0.3969	0.100634	-0.035871	4.20733	-0.457203	-0.615418	-0.487386	-0.308176	-0.532995	-0.459427	0.941553	-0.436291	-0.615418	-0.243862	-0.391749	-0.110492	-0.00952797	-0.504569
IGFBP7	-0.107051	-0.797097	-1.1638	1.16536	1.59459	0.370977	-0.125764	-0.0970884	0.59928	-0.789767	1.71265	1.88828	0.265736	-0.462082	-0.161848	-1.00964	-0.593344	1.87697	-0.0530973	0.559694	-0.293021	-1.21934	-1.15695	-0.917808	-1.08584
IGSF21	-0.24498	-0.316873	-0.330914	-0.269988	-0.330914	0.676048	0.364486	-0.330914	1.02557	-0.330914	-0.295418	-0.330914	-0.330914	4.50379	-0.229057	-0.330914	-0.29845	-0.291788	-0.321461	-0.330914	-0.330914	-0.330914	-0.330914	-0.330914	-0.330914
IL13	-0.260772	-0.306916	-0.295551	-0.375077	-0.284781	-0.0818231	-0.330563	-0.393963	-0.18372	-0.393963	-0.294934	-0.393963	-0.393963	-0.339663	-0.326305	3.95809	-0.343646	-0.151394	-0.218148	-0.393963	-0.393963	-0.0129541	-0.208306	2.49688	-0.0766316
IL20RB	0.779306	-0.148433	-0.348728	0.189324	-0.113819	-0.44962	-0.44962	-0.44962	0.197005	-0.44962	4.59277	0.0147219	-0.44962	0.0513935	0.0706035	-0.342108	-0.294865	-0.263108	-0.149211	-0.44962	-0.44962	-0.254314	-0.259284	-0.44962	-0.124291
ILDR2	-0.12393	-0.312055	-0.593173	-0.460099	-0.593173	3.07248	-0.220897	-0.593173	1.87584	-0.593173	-0.308894	-0.593173	1.94939	-0.465637	-0.593173	-0.593173	-0.514385	0.403851	-0.455526	1.2453	-0.593173	-0.560029	-0.551643	0.764787	-0.593173
INMT	-0.291054	-0.331842	-0.385228	0.513071	-0.247091	-0.255216	-0.347384	-0.273206	-0.0502455	-0.419827	3.90317	-0.287128	-0.0392367	-0.35301	-0.288999	-0.36145	-0.365282	2.46907	-0.373468	-0.419827	-0.17052	-0.387579	-0.398069	-0.419827	-0.419827
IQSEC1	-0.412356	-0.760436	-0.379234	-0.603324	0.775148	1.26024	-0.364866	-0.452605	-0.0348294	1.20339	0.480669	1.34639	3.11604	-0.449	1.43425	-0.970167	-0.293585	0.00233403	-0.594125	-0.612088	-0.772814	-0.826522	-0.791389	-0.299068	-1.00205
IQSEC3	-0.44358	-0.465486	-0.476118	-0.42998	-0.476118	-0.323608	-0.445141	-0.476118	-0.476118	1.14513	0.0829985	3.06466	2.6974	-0.476118	1.51284	-0.348022	-0.463826	-0.416859	-0.411692	-0.476118	-0.302884	-0.462329	-0.46316	-0.193628	-0.476118
ISCU	-0.124727	0.977279	-0.411151	-0.325648	0.158912	-0.287493	-0.127119	1.83876	0.482168	-0.187096	1.02732	0.319211	2.2886	-0.229218	0.978425	-1.73148	-1.42295	0.959106	-1.36314	-0.5777	0.714318	-0.990564	-1.0954	-0.00386896	-0.866539
ITGA1	-0.281505	-0.267011	-0.538645	0.84572	-0.472298	-0.544033	-0.455515	-0.544033	-0.233231	-0.544033	1.08257	2.15902	0.61174	-0.499438	-0.484763	-0.523937	-0.479292	3.61959	-0.483869	-0.544033	-0.456676	-0.322675	-0.272481	0.120739	-0.49191
ITGB5	0.333838	-0.228959	-0.668638	-0.211788	0.773296	-0.491225	-0.407781	-0.514732	0.307797	-0.706312	2.69801	-0.636957	2.40177	0.777873	0.754487	-0.686239	-0.5291	1.71733	-0.664807	-0.706312	-0.543436	-0.683623	-0.696159	-0.706312	-0.682016
ITGBL1	-0.0691534	-0.323	-0.329989	-0.240557	-0.173415	-0.351377	-0.310041	-0.0794743	0.26546	-0.351377	4.54839	-0.105293	-0.351377	-0.262871	-0.222717	-0.334284	-0.324039	1.19059	-0.306799	-0.351377	-0.178003	-0.316875	-0.319675	-0.351377	-0.351377
ITIH3	-0.1495	-0.222885	-0.222885	-0.188199	-0.182781	-0.222885	-0.222885	-0.222885	-0.222885	-0.222885	-0.158218	0.109851	-0.222885	-0.222885	-0.222885	-0.216465	-0.219805	4.78898	-0.222885	-0.222885	-0.222885	-0.217702	-0.222885	-0.222885	-0.222885
ITPR1	-0.529559	0.0799903	-0.365552	1.51555	0.69127	-1.4407	0.759757	-0.188229	0.989637	1.3358	0.237534	1.26911	0.270726	-0.725938	-0.505211	-0.631248	-0.679451	2.07978	-0.761435	1.16291	-1.40152	-0.868768	-1.14516	0.140062	-1.28935
JADE2	-0.0177999	-0.163249	-0.218125	0.102674	0.0783849	-1.05469	-0.507651	0.319697	0.891466	-0.129116	0.539804	0.82674	3.25435	-0.990124	-0.653264	-0.965349	-1.4703	-0.503333	-0.127662	1.009	-0.756269	-0.53891	-0.386712	1.77725	-0.316824
JPH4	-0.454362	-0.526381	-0.498042	1.87645	-0.540446	0.266533	0.033238	-0.540446	0.27487	-0.540446	-0.440883	0.0450327	3.65756	-0.189492	1.64602	0.385875	-0.421202	-0.540446	-0.52782	-0.540446	-0.311287	-0.503964	-0.529018	-0.540446	-0.540446
KALRN	-0.288372	-0.221585	-0.430326	0.91829	0.733332	-0.319434	-0.362754	-0.430326	-0.280942	-0.430326	-0.0863292	4.23605	-0.430326	-0.430326	-0.234028	-0.330976	-0.424368	1.40092	-0.241209	-0.291284	-0.430326	-0.41278	-0.389496	-0.430326	-0.392747
KB-1460A1.5	0.348263	-0.21943	0.328601	0.33842	-0.434212	-0.977677	0.600233	-0.977677	0.0688298	-0.977677	2.08942	2.77981	1.71652	-0.16683	0.425551	-0.716679	0.483327	0.229735	-0.807511	-0.977677	-0.0952566	-0.521109	-0.581623	-0.977677	-0.977677
KB-1517D11.4	-0.2	-0.2	-0.2	-0.2	-0.2	-0.2	-0.2	-0.2	-0.2	-0.2	4.8	-0.2	-0.2	-0.2	-0.2	-0.2	-0.2	-0.2	-0.2	-0.2	-0.2	-0.2	-0.2	-0.2	-0.2
KCNA5	-0.269038	-0.258306	-0.236683	-0.231783	-0.233142	-0.269038	-0.248194	-0.131928	-0.199916	1.18551	-0.25095	-0.269038	-0.269038	-0.251186	-0.26533	-0.263291	-0.263524	4.59565	-0.265826	-0.269038	-0.269038	-0.259759	-0.269038	-0.269038	-0.269038
KCNE4	-0.0392957	0.0189212	-0.348037	-0.276191	-0.117376	-0.360196	-0.289695	-0.205614	-0.048476	-0.360196	4.19551	-0.304235	-0.360196	-0.340069	-0.318399	-0.347239	-0.33222	2.08991	-0.320371	-0.360196	-0.163063	-0.35235	-0.340534	-0.360196	-0.360196
KCNMB2-AS1	2.60334	0.311615	-0.432385	-0.00192873	2.05613	-0.432385	-0.432385	-0.432385	-0.432385	-0.432385	3.07866	-0.432385	-0.432385	-0.432385	-0.432385	-0.034017	-0.432385	-0.432385	-0.432385	-0.432385	-0.432385	-0.432385	-0.230882	-0.432385	-0.432385
KIF7	0.203225	-0.21083	-0.496746	-0.165901	-0.114216	-0.496746	-0.496746	0.233825	-0.128442	-0.496746	3.43544	-0.232267	1.39963	-0.401624	-0.397977	-0.466128	-0.482055	2.58402	-0.317084	-0.496746	-0.496746	-0.484386	-0.481259	-0.496746	-0.496746
KLC1	0.502147	0.483818	-0.877275	0.489786	0.169834	-0.944398	-0.596481	0.465681	0.53594	0.113872	2.19837	1.84615	0.73809	-0.694121	0.059566	-1.22534	-1.15331	1.75705	-0.908481	-0.826456	0.0409901	-1.03907	-0.96041	0.910302	-1.08625
KLF17	-0.285041	-0.285041	-0.285041	-0.285041	-0.285041	-0.285041	-0.285041	-0.285041	-0.285041	-0.285041	2.71182	-0.285041	-0.285041	-0.285041	-0.285041	-0.285041	-0.285041	3.84413	-0.285041	-0.285041	-0.285041	-0.285041	-0.285041	-0.285041	-0.285041
LAMC3	-0.302411	-0.27392	-0.302411	0.142659	-0.0165218	-0.302411	-0.219405	-0.302411	0.248103	-0.302411	0.907673	-0.302411	-0.302411	-0.302411	-0.302411	-0.302411	-0.280452	4.62007	-0.289623	-0.302411	-0.302411	-0.302411	-0.302411	-0.302411	-0.302411
LCAT	2.3944	0.0110494	-0.764629	0.31613	1.00057	-0.251358	-0.664729	-0.482468	0.928122	0.285912	2.8195	0.904467	0.259668	-0.705325	-0.457111	-0.752628	-0.741795	0.6755	-0.795045	-0.0746355	-0.552147	-0.805909	-0.888385	-0.947539	-0.711619
LCN10	0.699126	-0.417147	0.132713	2.74853	-0.417147	-0.417147	-0.417147	-0.417147	-0.417147	-0.417147	-0.417147	-0.417147	-0.417147	-0.417147	-0.417147	1.63364	-0.417147	-0.417147	-0.417147	-0.417147	-0.417147	-0.417147	-0.417147	-0.417147	3.12893
LDB3	-0.192409	-0.180629	-0.217448	-0.181944	-0.135347	-0.217448	-0.169773	-0.217448	-0.138401	-0.217448	-0.176078	-0.217448	-0.217448	-0.197032	-0.213208	-0.204305	-0.211142	4.79861	-0.200922	-0.217448	-0.217448	-0.212142	-0.2108	-0.217448	-0.217448
LEFTY2	-0.364588	-0.296649	-0.364588	-0.128743	-0.364588	-0.364588	-0.364588	-0.364588	-0.364588	-0.364588	3.55149	-0.364588	-0.364588	-0.364588	-0.364588	-0.364588	-0.364588	2.28593	-0.334094	-0.364588	1.84923	-0.364588	-0.364588	-0.364588	-0.364588
LGI4	-0.289016	-0.289016	-0.255477	-0.163506	0.1575	-0.289016	-0.2404	-0.289016	-0.181538	0.27641	0.200351	-0.289016	-0.289016	-0.261257	-0.242899	-0.280081	-0.289016	4.73309	-0.274036	-0.289016	-0.0171387	-0.285409	-0.275457	-0.289016	-0.289016
LINC00176	-0.113937	-0.32549	-0.38349	1.96258	-0.178404	-0.471572	-0.258774	0.0883318	-0.189307	-0.471572	-0.427255	3.98772	0.255112	-0.471572	-0.426155	-0.424641	-0.437795	-0.471572	-0.406005	-0.471572	-0.471572	-0.149497	-0.352879	1.08089	-0.471572
LINC00222	-0.288675	1.07041	-0.288675	-0.288675	-0.288675	-0.288675	-0.288675	-0.288675	-0.288675	-0.288675	4.52163	-0.288675	-0.288675	-0.288675	-0.288675	-0.288675	0.75881	-0.288675	-0.288675	-0.288675	-0.288675	-0.288675	-0.288675	-0.288675	-0.288675
LINC00294	0.288825	-0.269078	-0.874268	0.179833	-0.342265	-0.559216	-0.329946	-0.37655	-0.00444271	-1.10276	2.38443	1.52625	2.66735	1.07199	0.369939	-0.707099	-0.620854	0.903621	-0.62652	-0.42124	-0.485355	-0.832457	-0.825651	-0.0959691	-0.918565
LINC00603	-0.260362	-0.260362	-0.260362	-0.260362	-0.260362	-0.260362	-0.260362	-0.260362	-0.260362	-0.260362	4.56008	-0.260362	-0.260362	-0.260362	-0.260362	-0.260362	-0.260362	1.3024	-0.134507	-0.260362	-0.260362	-0.260362	-0.260362	-0.260362	-0.260362
LINC00670	-0.208328	-0.208328	-0.208328	-0.107732	-0.208328	-0.208328	-0.208328	-0.208328	-0.208328	-0.208328	-0.120415	-0.208328	-0.208328	-0.208328	-0.208328	-0.208328	-0.208328	4.79837	-0.195322	-0.208328	-0.208328	-0.208328	-0.208328	-0.208328	-0.208328
LINC00844	-0.132361	-0.295107	-0.295107	-0.295107	-0.295107	-0.295107	-0.295107	-0.295107	-0.295107	-0.295107	2.47454	-0.295107	-0.295107	-0.295107	-0.212435	-0.295107	-0.254119	4.00265	-0.271237	-0.295107	-0.295107	-0.295107	-0.295107	-0.295107	-0.295107
LINC00924	-0.217146	-0.293654	-0.0715341	-0.239538	-0.367209	-0.367209	-0.367209	-0.367209	-0.367209	-0.367209	0.376614	0.993596	-0.367209	-0.122496	-0.214751	-0.327824	-0.216033	4.55212	-0.268166	-0.367209	-0.367209	-0.319512	-0.307444	-0.367209	0.34785
LINC00960	1.00394	2.71454	-0.651581	-0.234252	0.253155	-0.22049	-0.213775	-0.075615	-0.361218	-0.651581	1.4911	2.26756	-0.651581	-0.501596	-0.355684	-0.555026	-0.512597	1.69347	-0.597622	-0.651581	-0.651581	-0.632092	-0.602742	-0.651581	-0.651581
LINC01021	-0.448216	-0.089255	-0.448216	2.66705	-0.448216	-0.448216	1.64338	-0.448216	-0.448216	-0.448216	2.81877	-0.448216	-0.448216	-0.448216	-0.0762076	-0.448216	-0.448216	1.55238	-0.448216	-0.448216	-0.448216	-0.448216	-0.448216	-0.448216	-0.448216
LINC01088	0.0544847	-0.343281	-0.366192	-0.12759	-0.136294	-0.366192	-0.366192	-0.366192	0.0765036	-0.366192	3.10912	-0.048292	-0.366192	-0.366192	-0.247473	-0.32939	-0.366192	3.46453	-0.345626	-0.366192	-0.366192	-0.366192	-0.366192	-0.366192	-0.366192
LINC01474	0.931671	-0.0777141	-0.567657	1.55834	1.89047	-0.567657	0.146042	-0.567657	-0.567657	-0.567657	3.14824	-0.567657	-0.567657	0.654847	1.20947	-0.567657	-0.378851	-0.567657	-0.567657	-0.567657	-0.567657	-0.567657	-0.567657	-0.567657	-0.567657
LINC01554	-0.218518	-0.191475	-0.654563	-0.530903	-0.654563	-0.654563	1.83619	-0.654563	2.09865	2.9665	0.282028	-0.654563	-0.654563	1.12312	0.0837754	-0.654563	0.47109	-0.257497	-0.57462	-0.654563	0.506197	-0.539066	-0.509846	-0.654563	-0.654563
LIPN	-0.453654	-0.453654	-0.453654	-0.453654	-0.453654	-0.453654	0.171394	-0.453654	1.10089	2.27244	-0.399415	-0.453654	3.54848	-0.453654	0.435709	-0.410576	0.993191	-0.453654	-0.453654	-0.453654	-0.453654	-0.453654	-0.453654	-0.453654	-0.453654
LMBR1L	-0.914789	-0.63175	-0.396078	0.110612	-1.21574	2.58695	1.52609	2.26566	0.550785	0.764432	-0.00329079	0.707225	-0.36359	-0.509357	-0.350189	-0.770549	-1.04395	-0.831526	-0.552816	0.461093	-0.319511	-0.707354	-0.680764	0.88393	-0.565526
LMOD1	-0.218329	-0.244594	-0.249723	-0.199272	-0.198253	-0.200674	-0.209873	-0.18419	-0.183649	-0.249723	0.386556	-0.249723	-0.16467	-0.24119	-0.230232	-0.230498	-0.241816	4.76263	-0.238979	-0.249723	-0.194009	-0.243071	-0.244166	-0.249723	-0.233101
LOX	-0.0420615	-0.346398	-0.379066	0.0101307	0.069542	-0.400238	-0.372959	-0.400238	0.00683994	-0.400238	3.83703	2.62043	-0.167347	-0.365193	-0.312904	-0.377677	-0.349721	0.00419832	-0.35611	-0.400238	-0.32396	-0.383541	-0.369806	-0.400238	-0.400238
LOXHD1	-0.324186	-0.324186	-0.324186	2.33932	-0.324186	-0.324186	-0.324186	-0.324186	-0.324186	-0.324186	-0.324186	3.93426	-0.324186	-0.324186	-0.324186	-0.324186	0.85852	-0.324186	-0.324186	-0.324186	-0.324186	-0.324186	-0.324186	-0.324186	-0.324186
LRCH1	0.0106024	-0.510524	-0.420287	2.05474	-1.08629	0.161359	0.0808301	0.0674264	1.34882	-1.28925	0.464688	1.09629	2.48387	-0.582677	0.172837	-0.45262	-0.794291	1.07806	-0.728652	0.893358	-0.712543	-0.840025	-0.824978	-1.02056	-0.650197
LRCOL1	-0.2389	-0.2389	-0.2389	0.238697	-0.2389	-0.2389	-0.2389	-0.2389	-0.0727527	-0.2389	-0.186728	4.77215	-0.2389	-0.2389	-0.2389	-0.2389	-0.232273	0.000716519	-0.219603	-0.2389	-0.2389	-0.2389	-0.2389	-0.2389	-0.2389
LTBP3	1.24439	0.13497	-0.727124	-0.0954854	0.192948	-0.656497	-0.325839	-0.423633	0.305301	-0.679777	2.80518	1.02709	1.81828	-0.626178	0.675911	-0.746257	-0.958468	1.18386	-0.891118	-0.717551	0.654042	-0.949295	-1.04432	-0.299304	-0.901131
MAN2B2	0.217647	-0.0743259	-0.847353	-0.0460849	-0.268325	0.112285	-0.333145	-0.503586	0.880231	-0.809281	1.26385	0.118069	3.74604	-0.171337	1.33796	-0.914503	-0.58121	0.360041	-0.648387	-0.665839	-0.324386	-0.716234	-0.663291	0.289472	-0.758308
MAP1B	-0.376885	-0.439826	-0.434214	-0.0653452	1.21473	-0.432515	-0.42247	-0.463881	-0.252615	-0.463881	2.06369	1.84212	-0.463881	-0.442055	-0.404958	-0.451586	-0.450398	3.35689	-0.43051	-0.463881	-0.392624	-0.454664	-0.449667	-0.289586	-0.431993
MAP3K3	0.401276	0.459272	-1.05872	1.15919	0.389837	-0.501345	0.10804	-0.371787	2.29821	-1.39362	0.363282	2.73717	0.595694	0.335972	-0.352914	-1.0082	0.161165	-0.155403	-0.922951	-0.75432	0.271458	-0.854812	-1.05425	0.0230124	-0.875268
MAP7D3	-0.592677	-0.858992	-0.612951	0.42436	-0.133005	-0.545985	-0.276088	-0.498306	0.449662	-0.469808	2.63797	2.4233	0.24879	-0.356902	-0.0879425	-0.628997	-0.729239	2.35575	-0.660555	0.0879998	-0.130613	-0.610043	-0.672708	-0.0577908	-0.705239
MASP1	-0.384142	-0.352368	-0.288348	1.491	-0.384142	-0.384142	-0.291571	-0.384142	-0.384142	-0.384142	2.79691	0.0567404	-0.384142	-0.384142	-0.351213	-0.384142	-0.335163	3.33472	-0.298573	-0.384142	-0.384142	-0.384142	-0.384142	-0.384142	-0.384142
MAST3	-0.15012	-0.524438	-0.33623	-0.722906	-0.337513	-0.783648	0.0474325	-0.647188	0.861538	1.68798	-0.209211	-0.502303	3.73909	-0.0241945	0.834625	-0.985071	-0.0224073	-0.203607	0.373163	0.592247	-0.613162	-0.455416	-0.0281283	-0.813641	-0.776895
MCC	0.848777	-0.474375	-0.689659	2.67886	-0.313449	-0.484849	-0.62074	0.815157	-0.55956	0.908219	2.99737	0.50394	-0.713711	-0.514648	-0.606229	0.0936325	-0.652223	0.308936	-0.463057	-0.713711	-0.193789	-0.511954	-0.52573	-0.713711	-0.403487
MEF2B	-0.23925	-0.23925	0.0703564	-0.23925	-0.23925	-0.23925	-0.23925	-0.23925	-0.23925	-0.23925	0.0722981	-0.23925	-0.23925	-0.23925	-0.23925	-0.0742896	-0.23925	-0.23925	-0.147063	-0.23925	4.78025	-0.23925	-0.155809	-0.23925	-0.23925
MEF2C-AS1	-0.456133	-0.267869	1.13498	0.997567	-0.775434	-0.363188	0.676913	0.696968	0.71097	1.24942	0.321422	1.76274	-0.997203	-0.11486	-0.539116	-0.748694	-0.843899	1.58949	-0.967444	-0.997203	1.88348	-0.997203	-0.961289	-0.997203	-0.997203
MEG3	-0.0946854	-0.310536	-0.328968	-0.191638	-0.277213	-0.241619	-0.245789	-0.360096	0.078808	-0.360096	4.66205	-0.245486	-0.0519293	-0.26735	-0.235973	-0.0681969	-0.290068	0.825311	-0.3119	-0.28582	-0.158231	-0.331976	-0.338284	-0.25037	-0.319947
MFAP4	-0.293407	-0.340811	-0.403953	-0.294558	-0.353157	-0.327349	-0.300848	-0.205676	-0.162859	-0.341179	3.54966	0.386674	-0.133338	-0.285157	-0.230739	-0.37728	-0.347601	2.98861	-0.379324	-0.448525	-0.224855	-0.405384	-0.397043	-0.336299	-0.335599
MFGE8	0.121351	-0.133647	-0.601215	-0.0444015	-0.407648	-0.560405	-0.421071	-0.431094	0.0914913	-0.232849	2.3876	-0.206443	1.54396	-0.588374	-0.147184	-0.617076	-0.536084	3.48286	-0.539075	-0.0432926	-0.396622	-0.564012	-0.608942	-0.0332005	-0.514621
MGAT4C	-0.185928	-0.209326	-0.200119	-0.205964	-0.213895	-0.213895	-0.213895	-0.213895	-0.213895	-0.213895	-0.172307	4.79502	0.0134148	-0.213895	-0.20916	-0.213895	-0.210374	-0.213895	-0.209793	-0.213895	-0.213895	-0.210932	-0.213895	-0.213895	-0.213895
MIR497HG	-0.305639	-0.0887023	-0.415782	-0.0304649	-0.352854	-0.442809	-0.364455	0.0725892	-0.00976089	-0.442809	3.80893	0.676691	-0.442809	-0.375703	-0.37313	-0.442809	-0.411717	2.50501	-0.380441	-0.281582	-0.442809	-0.419556	-0.435525	-0.204632	-0.399234
MMP2	-0.158294	-0.399432	-0.423865	-0.0269202	-0.261196	-0.210371	-0.137079	-0.310053	0.222516	-0.111639	4.60984	0.742025	-0.185215	-0.0797013	-0.0658898	-0.422374	-0.337198	0.291491	-0.431366	-0.463584	-0.190884	-0.44362	-0.439419	-0.371599	-0.396171
MOCS1	0.0446631	0.102177	-0.427044	0.259657	-0.169259	-0.427044	-0.412075	-0.427044	-0.327765	-0.427044	1.61493	0.99881	-0.427044	-0.32448	-0.304573	-0.311497	-0.411204	4.18336	-0.374003	-0.427044	-0.343331	-0.407054	-0.401996	-0.427044	-0.427044
MPPED2	-0.420725	-0.533369	-0.422544	-0.247702	-0.442836	0.893964	0.0405073	4.44965	0.424745	0.475256	-0.249515	-0.126258	-0.543389	-0.0433071	-0.408383	-0.398518	-0.489326	0.182654	-0.408456	0.177498	-0.543389	-0.504401	-0.502679	-0.0109154	-0.348555
MSRB3	-0.271814	-0.448222	-0.480176	1.0636	-0.184394	-0.262649	-0.433948	-0.49224	-0.28605	-0.221056	1.73342	2.28398	-0.49224	-0.478927	-0.452151	-0.427961	-0.469623	3.3289	-0.455719	-0.348304	-0.340112	-0.475806	-0.474899	-0.421362	-0.49224
MUSK	-0.236162	-0.236162	-0.236162	0.0714445	-0.236162	-0.236162	0.0219975	-0.236162	-0.236162	-0.236162	4.78187	-0.236162	-0.236162	-0.236162	-0.0524981	-0.236162	-0.099572	-0.236162	-0.236162	-0.236162	-0.236162	-0.236162	-0.236162	-0.236162	-0.236162
MXI1	0.674127	0.334305	-0.471269	0.493101	1.25524	-0.765176	-0.307853	0.320361	-0.726957	-0.908486	1.87136	2.02658	-0.915904	-0.213047	-0.155242	-1.00921	-0.448236	2.54684	-1.02622	-0.640294	0.139892	-0.452016	-0.816825	0.018605	-0.823679
MYCBP2	-0.084086	0.126484	-0.110837	0.225533	-0.882137	-0.694155	0.27134	0.346729	2.08095	-1.13763	1.97868	0.923504	1.65102	-0.448114	-0.19777	-1.59776	-0.819891	-0.0157864	-1.16347	0.532447	0.418037	-0.829369	-1.08474	1.27268	-0.761661
MYH10	0.068464	-0.328276	-0.489181	-0.0255509	0.568288	-0.420406	-0.439243	-0.45375	-0.216407	-0.34289	2.59673	1.88397	-0.433763	-0.485903	-0.457349	-0.45617	-0.483069	3.1185	-0.48549	-0.457879	-0.406757	-0.50155	-0.496668	-0.334801	-0.520849
MYOZ1	-0.0576092	-0.230461	-0.330945	-0.311566	-0.330945	-0.330945	-0.233362	0.310947	-0.223079	-0.330945	-0.150298	-0.330945	0.779847	-0.247369	0.357514	-0.330945	-0.32234	4.61598	-0.325934	-0.330945	-0.330945	-0.330945	-0.321874	-0.330945	-0.330945
N4BP3	0.0807202	-0.356181	1.0729	0.806801	-0.533829	-0.312255	-0.218793	-0.237791	-0.533829	-0.533829	-0.471343	4.28886	-0.533829	-0.533829	-0.461788	-0.335318	-0.468346	-0.490782	-0.305024	0.299631	0.598747	-0.328479	-0.395764	0.287002	-0.383656
NALCN	-0.302557	-0.468642	-0.501078	-0.501078	-0.501078	-0.501078	-0.501078	-0.501078	0.125657	-0.501078	1.33576	3.0994	2.72594	-0.501078	0.776284	-0.501078	-0.476079	0.58357	-0.501078	-0.501078	0.0273888	-0.437979	-0.474723	-0.501078	-0.501078
NALCN-AS1	-0.233214	-0.233214	-0.233214	0.0282877	-0.233214	-0.233214	-0.233214	-0.233214	-0.233214	-0.233214	-0.233214	-0.233214	4.76314	-0.233214	0.339285	-0.233214	-0.233214	-0.233214	-0.233214	-0.233214	-0.233214	-0.233214	-0.233214	-0.233214	-0.233214
NBL1	-0.171743	-0.574153	-0.588382	0.0913522	0.314561	-0.391911	-0.436774	-0.337143	-0.181351	-0.568893	3.78329	1.38701	-0.346364	-0.452488	-0.366283	-0.562142	-0.52087	1.96278	-0.556449	-0.236472	-0.260136	-0.397155	-0.490907	0.397588	-0.49697
NCKIPSD	0.173106	-0.0981424	-0.667106	-0.346993	-0.443559	-0.469905	-0.0640506	-0.290518	1.27335	-0.373204	1.07866	0.201155	3.93288	-0.106072	0.391147	-0.90406	-0.621263	0.0333421	-0.772629	0.557974	-0.397369	-0.786504	-0.792031	0.314598	-0.822802
NEGR1	-0.302345	-0.404279	-0.435923	-0.379087	0.745065	2.62156	-0.297781	-0.447871	0.317843	-0.0450388	3.55152	-0.447871	-0.447871	-0.408318	-0.415016	-0.422408	-0.405111	0.722694	-0.431863	-0.447871	-0.447871	-0.447871	-0.428551	-0.447871	-0.447871
NFASC	-0.393772	-0.377426	-0.360918	-0.270826	0.426345	-0.393772	-0.362024	-0.184934	-0.28849	-0.393772	1.54024	1.11829	-0.393772	-0.393772	-0.365538	-0.367515	-0.376974	4.19172	-0.352197	-0.393772	-0.127448	-0.36904	-0.376064	-0.393772	-0.340803
NFATC4	0.43383	-0.00465444	-0.339155	-0.237655	-0.0568604	-0.397667	-0.326988	-0.397667	0.071093	-0.397667	4.09675	-0.330344	-0.397667	-0.373453	-0.302128	-0.389873	-0.36775	2.14425	-0.347578	-0.397667	-0.16051	-0.394521	-0.377955	-0.397667	-0.350499
NFYB	0.319496	0.00711089	-0.928076	0.236544	0.349319	-0.894945	-0.366309	-0.73398	1.57568	-0.646535	2.09456	0.18157	2.54155	-0.707344	-0.184937	-1.04058	-1.08162	0.367519	-0.711235	0.856716	0.102809	-0.880522	-0.800269	1.16089	-0.817417
NLGN2	-0.241734	-0.397875	-0.522847	0.638991	-0.129571	0.16974	-0.402208	-0.54799	-0.0645605	-0.54799	3.98082	1.18777	-0.54799	-0.423134	-0.435633	-0.481009	-0.515852	1.59009	-0.473126	-0.248016	-0.412113	-0.472279	-0.493781	0.338298	-0.54799
NOS2	-0.230173	-0.230173	0.252834	4.77524	-0.230173	-0.230173	-0.230173	-0.230173	-0.230173	-0.230173	-0.0681608	-0.230173	-0.230173	-0.230173	-0.230173	-0.230173	-0.230173	-0.230173	-0.230173	-0.230173	-0.230173	-0.126284	-0.230173	-0.230173	-0.230173
NOX4	-0.0699639	-0.378619	-0.464588	0.281496	-0.0332678	-0.464588	-0.464588	-0.464588	0.78125	-0.464588	4.143	0.728261	-0.464588	-0.464588	-0.375494	-0.464588	-0.431459	1.45193	-0.435648	0.30847	-0.464588	-0.394904	-0.464588	-0.464588	-0.464588
NPAS3	-0.227199	-0.351906	-0.351906	-0.104343	4.35057	-0.351906	-0.351906	-0.351906	-0.351906	-0.351906	0.28684	1.62712	-0.351906	0.156505	-0.351906	-0.351906	-0.336202	0.21589	-0.351906	-0.351906	-0.351906	-0.338693	-0.351906	-0.351906	-0.351906
NPC1L1	0.94665	-0.26567	-0.502432	0.319468	-0.502432	-0.502432	0.187349	-0.502432	4.07236	-0.502432	1.17354	-0.502432	-0.502432	0.679103	-0.257064	-0.502432	-0.502432	0.817114	-0.289896	-0.502432	-0.502432	-0.348903	-0.502432	-0.502432	-0.502432
NPR2	-0.0167676	-0.0624805	-0.633364	1.4067	-0.296397	-0.633364	-0.633364	0.0101874	0.339941	-0.633364	3.59454	0.298544	1.87238	-0.633364	-0.528958	-0.606393	-0.607482	0.676751	-0.52032	-0.633364	-0.633364	-0.568036	-0.510581	0.258832	-0.306906
NPY5R	-0.240028	-0.240028	-0.240028	-0.240028	-0.240028	-0.240028	-0.240028	-0.240028	-0.240028	-0.240028	4.70826	-0.240028	-0.240028	-0.240028	-0.240028	-0.240028	-0.240028	0.733957	-0.16159	-0.240028	-0.240028	-0.240028	-0.240028	-0.240028	-0.240028
NR2F2	0.25016	-0.0255644	-0.521331	0.796861	0.809731	-0.532034	-0.504454	-0.486679	-0.41771	-0.532034	1.63629	3.22798	-0.355439	-0.532034	-0.486659	-0.509224	-0.510145	2.2511	-0.503884	-0.48947	-0.474195	-0.522058	-0.51665	-0.532034	-0.52053
NTF3	0.0962555	-0.261451	-0.261451	-0.0401205	-0.154823	0.0433876	-0.230492	-0.261451	-0.261451	-0.261451	-0.073399	-0.0402846	-0.261451	-0.234936	-0.250438	-0.252916	-0.261451	4.77256	-0.247142	-0.261451	-0.261451	-0.25456	-0.257134	-0.261451	-0.261451
NTRK2	-0.29391	-0.303124	-0.320505	0.154644	-0.1897	-0.320505	-0.320505	0.0125818	-0.236545	-0.320505	1.1603	-0.320505	-0.104353	-0.29882	-0.302492	-0.320505	-0.30376	4.57138	-0.295151	-0.320505	-0.249709	-0.292328	-0.313444	-0.320505	-0.151538
NTRK3	-0.239581	-0.255016	-0.262507	-0.229999	-0.224921	-0.262507	-0.142465	-0.262507	-0.117753	-0.262507	0.434467	-0.262507	-0.262507	-0.262507	0.0169918	-0.25649	-0.236524	4.74782	-0.255782	-0.262507	-0.14045	-0.25522	-0.25642	-0.262507	-0.226093
NUGGC	-0.27988	-0.319277	-0.242962	-0.357153	-0.357153	-0.357153	-0.32037	-0.357153	-0.357153	-0.357153	-0.0507329	-0.357153	-0.357153	-0.294147	-0.344069	-0.357153	-0.31823	-0.357153	-0.215483	0.0969775	4.37404	0.0931359	0.0942156	1.65547	-0.357153
NUMBL	0.0108863	-0.261848	-0.624157	-0.165128	1.91238	-0.538021	-0.294234	-0.686627	0.414406	1.4197	3.40462	0.679046	-0.428938	-0.634924	-0.337673	-0.603416	-0.606776	1.10337	-0.551772	-0.313969	-0.602227	-0.653035	-0.594029	-0.411368	-0.636268
OBP2A	3.63736	-0.320509	-0.320509	0.240704	2.92393	-0.320509	-0.320509	-0.320509	-0.320509	-0.320509	-0.320509	-0.320509	-0.320509	-0.320509	-0.320509	-0.320509	-0.0713071	-0.320509	-0.320509	-0.320509	-0.320509	-0.320509	-0.320509	-0.320509	-0.320509
PALLD	0.132205	-0.59223	-0.668813	-0.000622746	0.118842	-0.512592	-0.109209	1.50522	0.347542	-0.563444	2.85486	-0.231215	0.0998744	-0.419925	-0.289858	-0.370457	-0.455472	3.02987	-0.463195	-0.468279	-0.469042	-0.651645	-0.589262	-0.557821	-0.675327
PARD6G	-0.0596341	-0.253616	-0.286292	-0.267386	-0.198856	-0.223799	-0.254559	-0.286292	-0.117924	-0.0648513	-0.0682036	4.7615	-0.286292	-0.286292	-0.279519	-0.282792	-0.269502	-0.128459	-0.274559	-0.207936	-0.286292	-0.211424	-0.236732	0.292473	-0.22276
PBX4	-0.197484	-0.467448	-0.415037	-0.537067	0.545315	-0.49226	-0.490173	-0.0892418	-0.626233	-0.151502	-0.357041	-0.561433	-0.161602	-0.626233	-0.514916	-0.573721	-0.496654	-0.574177	-0.349542	-0.290269	-0.321876	1.74196	0.337583	3.34425	2.3248
PCDH10	-0.166233	0.1654	-0.37168	2.71628	-0.37168	-0.37168	-0.273884	-0.37168	-0.37168	-0.37168	0.273275	0.0940816	-0.37168	-0.37168	-0.37168	-0.31776	-0.345808	3.74412	-0.341547	-0.37168	-0.37168	-0.37168	-0.344406	-0.37168	-0.37168
PCDHA3	-0.341498	-0.152144	0.229371	0.644491	-0.341498	-0.341498	-0.341498	-0.341498	-0.341498	-0.341498	4.2541	-0.341498	-0.341498	-0.341498	-0.341498	-0.341498	-0.341498	1.76915	-0.256509	-0.341498	-0.341498	-0.341498	-0.341498	-0.341498	-0.341498
PCDHA4	0.278508	0.593192	-0.390339	0.178702	3.99592	-0.390339	-0.390339	-0.390339	-0.390339	-0.390339	2.15139	-0.390339	-0.390339	-0.390339	-0.390339	-0.390339	-0.390339	0.218718	-0.390339	-0.390339	-0.390339	-0.390339	-0.390339	-0.390339	-0.390339
PCDHA5	-0.28754	-0.28754	-0.28754	1.71536	-0.28754	-0.28754	-0.28754	-0.28754	-0.28754	-0.28754	4.38013	-0.28754	-0.28754	-0.28754	-0.28754	-0.28754	-0.28754	-0.28754	0.230393	-0.28754	-0.28754	-0.28754	-0.28754	-0.28754	-0.28754
PCDHA6	2.53112	0.232034	-0.408323	-0.408323	-0.408323	-0.408323	-0.408323	-0.408323	2.68497	-0.408323	2.66758	-0.408323	-0.408323	-0.408323	-0.408323	-0.151168	-0.408323	-0.408323	-0.336469	-0.408323	-0.408323	-0.408323	-0.278249	-0.408323	-0.408323
PCDHB10	-0.401729	-0.31117	-0.347125	0.824306	-0.401729	-0.401729	-0.348962	-0.401729	-0.401729	-0.401729	2.18075	3.6192	-0.401729	-0.401729	-0.382959	-0.372636	-0.38777	1.51618	-0.377341	-0.401729	-0.401729	-0.389985	-0.401729	-0.401729	-0.401729
PCDHB14	0.17213	-0.214323	-0.468539	1.16666	-0.318486	-0.468539	-0.468539	-0.468539	0.109349	-0.468539	3.65978	1.39888	-0.468539	-0.468539	-0.391051	-0.468539	-0.445488	1.86505	-0.455115	-0.468539	-0.468539	-0.468539	-0.456388	-0.468539	-0.468539
PCDHB2	0.229693	0.0144429	-0.333892	2.16883	-0.444609	-0.444609	-0.444609	-0.444609	-0.0898112	-0.444609	3.93757	0.829294	-0.444609	-0.169707	-0.425579	-0.326627	-0.430457	0.169415	-0.386918	-0.444609	-0.444609	-0.385074	-0.355093	-0.444609	-0.444609
PCDHB4	0.0731456	-0.176425	-0.39836	1.62671	-0.449888	-0.449888	-0.449888	-0.449888	-0.119642	-0.449888	4.02657	0.498712	0.40032	-0.449888	-0.39675	-0.449888	-0.449888	1.16946	-0.419203	-0.449888	-0.449888	-0.449888	-0.436001	-0.449888	-0.449888
PCDHB9	-0.218191	-0.131962	-0.401467	0.48212	-0.401467	-0.401467	-0.401467	-0.401467	-0.401467	-0.401467	2.89924	3.33801	-0.401467	-0.401467	-0.3394	-0.401467	-0.401467	1.10056	-0.388026	-0.401467	-0.401467	-0.343213	-0.377136	-0.401467	-0.401467
PCDHGA1	-0.427991	-0.326193	-0.121087	0.278777	-0.427991	-0.427991	-0.427991	-0.427991	-0.427991	-0.427991	1.52792	3.80947	-0.427991	0.588035	-0.322493	-0.427991	-0.427991	1.84142	-0.427991	-0.427991	-0.427991	-0.427991	-0.427991	-0.427991	-0.427991
PCDHGA12	0.0194275	-0.118162	-0.377712	0.41067	-0.377712	-0.377712	-0.188669	-0.377712	-0.377712	-0.377712	2.11575	4.12399	-0.377712	-0.0538971	-0.108727	-0.273482	-0.377712	-0.377712	-0.261216	-0.377712	-0.377712	-0.377712	-0.377712	-0.377712	-0.377712
PCDHGA7	0.362842	0.0904908	-0.423278	0.691413	-0.423278	-0.423278	-0.423278	-0.423278	2.05852	-0.423278	3.99287	-0.423278	-0.423278	-0.423278	-0.423278	-0.0106392	-0.423278	0.292569	-0.365628	-0.423278	-0.423278	-0.339989	-0.423278	-0.423278	-0.423278
PCDHGB1	-0.44067	-0.44067	3.76602	1.98122	-0.44067	-0.44067	-0.44067	-0.44067	-0.44067	-0.44067	0.970354	-0.44067	-0.44067	-0.44067	1.00538	-0.44067	-0.44067	-0.44067	0.185609	-0.44067	-0.44067	0.464139	-0.44067	-0.44067	-0.44067
PCDHGB2	1.45473	-0.12182	-0.429715	-0.429715	-0.429715	-0.429715	-0.429715	-0.429715	-0.429715	-0.429715	1.43843	3.84245	-0.429715	-0.429715	-0.429715	0.0648634	-0.429715	1.28628	-0.429715	-0.429715	-0.429715	-0.230059	-0.429715	-0.429715	-0.429715
PDE1A	-0.144945	-0.268477	-0.357789	-0.327555	-0.234926	-0.367767	-0.348483	-0.367767	-0.239866	-0.367767	1.32911	4.13269	-0.367767	-0.351251	-0.343758	-0.362451	-0.357564	1.66127	-0.349941	-0.367767	-0.313844	-0.361329	-0.362389	-0.191903	-0.367767
PDE2A	-0.34696	-0.347239	-0.326181	1.08087	-0.361163	-0.29459	-0.00958757	-0.361163	-0.181799	-0.125261	-0.250865	4.53329	-0.361163	-0.268514	-0.291417	-0.144953	-0.114335	0.570076	-0.335123	-0.27769	-0.361163	-0.349124	-0.353621	-0.361163	-0.361163
PDGFD	-0.432858	-0.552452	-0.575316	-0.189344	-0.538251	-0.631122	-0.563711	-0.631122	-0.452287	-0.631122	1.97549	1.10257	3.51253	-0.538746	0.467138	-0.56422	-0.577622	-0.42479	0.885151	0.866968	-0.178737	-0.592111	0.0344066	-0.139325	-0.631122
PDGFRB	-0.290951	-0.358643	-0.376743	-0.298775	-0.299045	-0.334444	-0.309706	-0.381711	-0.0633442	-0.214222	3.29891	-0.313125	-0.217786	-0.357043	-0.316824	-0.360537	-0.323295	3.319	-0.20866	-0.0261199	-0.274331	-0.366753	-0.337532	-0.206609	-0.381711
PDIA2	0.466119	-0.297994	-0.297994	-0.0812967	-0.297994	-0.297994	-0.297994	-0.297994	4.52665	-0.297994	1.21701	-0.297994	-0.297994	-0.297994	-0.168609	-0.297994	-0.297994	-0.297994	-0.297994	-0.297994	-0.297994	-0.297994	-0.297994	-0.297994	-0.297994
PDZD4	-0.436374	-0.511931	-0.532002	-0.393235	3.28891	-0.624836	-0.565029	-0.231435	-0.42651	0.41853	-0.11624	1.2266	-0.624836	-0.624836	-0.57165	-0.624836	-0.561549	0.74808	0.798701	2.32869	-0.624836	-0.36526	0.175773	-0.624836	-0.525054
PITX1	2.53006	-0.432836	-0.432836	-0.397826	3.81758	0.145807	-0.197774	0.340269	0.346658	-0.432836	-0.22886	-0.432836	-0.432836	-0.332176	-0.265604	-0.400435	-0.386198	-0.0955819	-0.405676	-0.432836	-0.432836	-0.354357	-0.416447	-0.432836	-0.236747
PKD2	0.0603973	-0.304655	-0.782809	0.343964	0.555457	-0.725169	-0.377869	0.127097	0.70785	0.0142006	3.24253	-0.317873	2.10219	-0.339505	0.0836475	-0.765018	-0.686728	1.58402	-0.671792	-0.542033	-0.570689	-0.731317	-0.743426	-0.621645	-0.640823
PLB1	-0.558822	-0.625698	-0.633341	-0.594619	-0.705682	2.50663	2.06731	-0.705682	1.92163	-0.705682	-0.204205	-0.594701	0.487951	1.72914	-0.0922874	-0.641442	0.570386	-0.438217	-0.626702	-0.417986	-0.575367	-0.508592	-0.673188	0.569335	-0.550171
PLCE1	1.11773	-0.472627	-0.0809329	-0.346868	1.22544	-0.606914	-0.461476	-0.559514	-0.177955	-0.747958	1.14634	3.5499	-0.258806	-0.723422	-0.63586	-0.574209	-0.660802	1.5812	-0.569209	-0.0405694	-0.107118	-0.467396	-0.560202	0.0357964	-0.604568
PLCG1	0.333025	-0.246781	-0.58984	1.58751	-0.501074	-0.731991	-0.761888	-0.678416	-0.354525	-0.89141	1.03613	3.3495	-0.338533	-0.78048	-0.632249	-0.677172	-0.758635	0.347457	-0.387569	0.507795	-0.257624	-0.0625925	-0.0876965	1.76617	-0.189106
PLEKHF1	0.0166227	-0.651121	-0.551026	-0.109665	-0.241694	-0.773677	-0.676518	-0.616122	-0.677506	-0.867901	2.57316	0.453755	-0.704512	-0.818728	-0.677281	-0.614651	-0.69576	0.285363	2.51694	1.84938	-0.493302	-0.0947555	0.808062	0.70286	0.0580821
PLXDC2	-0.589504	-0.676629	-0.719862	-0.0962717	-0.635872	-0.256075	1.34253	-0.443309	1.37762	-0.655272	1.23907	0.0431355	2.78908	0.63814	2.09783	-0.644114	0.211971	-0.345425	-0.694947	-0.574411	-0.642453	-0.731557	-0.742747	-0.540596	-0.750339
PNLDC1	-0.107269	-0.337371	-0.382309	-0.343309	4.57785	0.262262	0.337763	-0.382309	0.920151	-0.382309	-0.223257	-0.0705431	-0.382309	-0.0459213	-0.219309	-0.346217	-0.174499	-0.257082	-0.281459	-0.382309	-0.382309	-0.324029	-0.309284	-0.382309	-0.382309
PTCHD4	2.70248	-0.25591	-0.478664	2.09891	-0.478664	-0.478664	-0.0460172	-0.478664	-0.478664	-0.478664	1.09815	2.61213	-0.478664	-0.478664	-0.478664	-0.478664	-0.421437	0.348986	-0.478664	-0.478664	-0.478664	-0.478664	-0.478664	-0.478664	-0.478664
RBFOX3	-0.172152	-0.184829	0.135695	-0.268303	-0.81651	-0.81651	0.717103	-0.81651	1.21775	-0.81651	0.248131	3.56589	-0.81651	1.28505	-0.380083	-0.647396	-0.329657	0.943763	0.459342	-0.81651	-0.81651	-0.475164	0.209985	-0.81651	0.206962
RFTN2	-0.42167	-0.439948	-0.474427	1.48552	-0.387933	0.0201265	-0.449314	-0.474427	0.358344	-0.474427	3.46553	2.03723	-0.474427	-0.474427	-0.402962	-0.474427	-0.46114	1.25504	-0.455083	-0.474427	-0.474427	-0.468838	-0.474427	-0.474427	-0.390631
RP11-135D11.2	-0.297797	-0.297797	-0.297797	-0.297797	-0.297797	-0.297797	-0.0876641	-0.297797	-0.297797	-0.297797	3.34909	-0.297797	3.29012	-0.297797	-0.297797	-0.297797	-0.297797	-0.297797	-0.297797	-0.297797	-0.297797	-0.297797	-0.297797	-0.297797	-0.297797
RP11-50D9.3	-0.385376	0.0991484	-0.385376	0.455618	4.47651	-0.385376	1.02624	-0.385376	-0.385376	-0.385376	0.104597	-0.385376	-0.385376	-0.385376	-0.385376	0.392926	-0.0119401	-0.385376	-0.385376	-0.385376	-0.385376	-0.385376	0.0083053	-0.385376	-0.385376
RP11-54O7.16	-0.356756	-0.356756	-0.356756	-0.356756	-0.356756	-0.356756	1.81416	-0.356756	-0.356756	-0.356756	1.90383	-0.356756	-0.356756	-0.356756	-0.356756	-0.356756	-0.356756	3.79618	-0.0223041	-0.356756	-0.356756	-0.356756	-0.356756	-0.356756	-0.356756
SCT	-0.216713	-0.214365	-0.216713	-0.184109	-0.216713	-0.149354	-0.196191	-0.216713	-0.216713	4.79567	-0.0243819	-0.216713	-0.216713	-0.216713	-0.216713	-0.216713	-0.214903	-0.216713	-0.214605	-0.132255	-0.216713	-0.216713	-0.214805	-0.216713	-0.216713
SOST	-0.45694	-0.45694	-0.45694	3.4967	-0.45694	-0.45694	-0.45694	-0.45694	-0.45694	-0.45694	0.00374767	-0.45694	-0.45694	1.81651	0.0151832	-0.45694	0.245292	2.08206	0.565435	-0.45694	-0.45694	-0.45694	-0.45694	-0.45694	-0.45694
STARD3	-0.016117	-0.488567	-1.11244	1.13984	-1.12336	0.756995	0.270208	-1.00953	1.956	-1.01485	0.740733	1.95052	1.66105	-0.348229	0.659741	-1.40335	-0.873959	-0.316725	-0.485915	0.650743	0.246708	-0.825198	-0.790285	0.554293	-0.77831
SUSD5	-0.0376801	-0.156684	-0.230006	-0.175464	-0.124901	-0.230006	-0.19949	-0.230006	-0.230006	-0.230006	0.0136179	-0.230006	-0.230006	-0.230006	-0.208295	-0.230006	-0.230006	4.79049	-0.230006	-0.230006	-0.230006	-0.230006	-0.221495	-0.230006	-0.230006
TMEM130	0.831187	0.00726923	-0.50037	-0.50037	3.86577	-0.50037	-0.0778118	-0.50037	-0.50037	-0.50037	2.13971	-0.50037	-0.50037	-0.138467	-0.425215	-0.150899	-0.276798	-0.0961949	-0.337622	-0.50037	0.681174	-0.312267	-0.205754	-0.50037	-0.50037
TMEM95	-0.365755	-0.365755	-0.365755	-0.0780097	-0.365755	4.38998	0.117226	-0.365755	-0.365755	-0.365755	1.47833	-0.365755	-0.365755	-0.365755	-0.193949	-0.0994596	-0.237984	0.558184	-0.216938	-0.365755	-0.365755	-0.365755	-0.231057	-0.365755	-0.365755
TNNT2	-0.212022	-0.319537	-0.359771	-0.310887	-0.319399	-0.244351	-0.301162	3.0328	-0.359771	-0.359771	0.120328	-0.359771	-0.159629	-0.359771	-0.351431	-0.340382	-0.347367	3.54192	-0.336294	-0.359771	-0.294219	-0.354553	-0.353232	0.0678055	-0.359771
UNC45B	-0.238203	-0.208132	-0.238203	-0.133817	-0.238203	-0.238203	-0.179799	-0.238203	-0.238203	-0.238203	-0.177386	-0.238203	-0.238203	-0.188182	0.0630397	-0.238203	-0.1764	4.78948	-0.184216	-0.238203	-0.238203	-0.153707	-0.116041	-0.238203	-0.238203
WISP2	-0.178923	-0.268968	-0.312583	-0.264737	-0.256284	-0.259226	-0.294628	-0.318849	-0.118054	-0.318849	2.13809	-0.232334	-0.318849	-0.277361	-0.239154	-0.285463	-0.286812	4.19867	-0.285266	-0.318849	-0.251124	-0.304024	-0.308717	-0.318849	-0.318849
ABTB1	0.0447328	-1.13578	-0.6748	-0.0612079	-0.76723	-1.05242	0.210557	0.259224	-0.732383	1.7122	1.06327	1.30344	1.62132	0.297898	0.265917	-1.81673	-0.186943	2.27095	-0.505809	0.841493	-0.676511	-0.811932	-0.67715	-0.326423	-0.465682
AC025165.8	-0.280802	-0.280802	-0.280802	2.41354	-0.280802	-0.280802	-0.280802	-0.280802	-0.280802	-0.280802	-0.280802	-0.280802	-0.280802	-0.280802	-0.280802	-0.280802	-0.280802	4.04491	-0.280802	-0.280802	-0.280802	-0.280802	-0.280802	-0.280802	-0.280802
AC068831.6	0.957246	-0.0572038	-0.549605	0.30506	-0.549605	-0.549605	0.167675	-0.549605	4.20756	-0.549605	0.446272	-0.549605	-0.549605	0.679033	-0.294456	-0.549605	-0.359852	0.822546	-0.218092	-0.549605	-0.549605	0.0889939	-0.149524	-0.549605	-0.549605
AC074289.1	-0.418491	-0.534575	-0.231409	-0.376024	-0.194105	-0.211892	-0.224578	0.390693	0.155923	-0.572261	-0.369008	2.12944	0.0526344	0.0546352	-0.116608	-0.410831	-0.180143	-0.502249	-0.558165	-0.346337	4.0328	-0.478583	-0.556951	-0.572261	0.0383437
AC093390.1	-0.244604	-0.244604	-0.244604	-0.205735	-0.244604	-0.244604	-0.244604	-0.244604	-0.244604	-0.244604	-0.233282	0.221477	-0.244604	-0.244604	-0.233001	-0.244604	-0.244604	4.74767	-0.244604	-0.244604	-0.244604	-0.244604	-0.244604	0.350355	-0.244604
ACTN2	-0.122031	-0.246202	-0.286514	-0.216545	-0.286514	-0.286514	0.183261	-0.286514	-0.026876	-0.286514	0.420079	-0.286514	-0.286514	-0.1524	-0.216886	-0.286514	-0.110455	4.73109	-0.262389	-0.286514	-0.286514	-0.2778	-0.264678	-0.286514	-0.286514
APOBEC3H	-0.195754	-0.449703	-0.428935	-0.463853	-0.470025	-0.415607	-0.405804	1.28977	-0.386558	-0.499299	-0.446195	-0.499299	-0.499299	-0.470181	-0.405573	-0.429005	-0.425098	-0.336704	0.00483308	1.28461	-0.214107	0.397408	0.301898	4.15127	0.0112006
ART3	-0.522475	-0.314785	0.103677	-0.161985	-0.522475	-0.522475	0.687695	-0.522475	-0.522475	-0.522475	3.258	2.35931	-0.522475	-0.522475	-0.522475	0.14476	-0.20233	1.79257	-0.336036	-0.522475	-0.522475	-0.522475	-0.0162224	-0.522475	-0.522475
ASTN2	0.0680366	-0.0667409	-0.313567	-0.272849	4.31717	-0.250958	-0.415642	-0.487802	0.309832	-0.487802	1.44915	-0.144133	-0.487802	-0.487802	-0.385127	-0.355182	-0.449622	-0.303747	-0.33587	-0.190836	0.722823	-0.316483	-0.299973	-0.487802	-0.32728
CDH22	-0.203035	-0.203035	-0.203035	-0.203035	-0.203035	-0.203035	-0.203035	-0.203035	-0.203035	-0.203035	-0.203035	4.79975	-0.203035	-0.203035	-0.203035	-0.203035	-0.163337	-0.203035	-0.203035	-0.203035	-0.203035	-0.169635	-0.203035	-0.203035	-0.203035
CNOT6L	-0.482475	-0.48411	-0.473838	0.114513	-0.520313	-0.0796943	-0.380361	-0.847742	0.0968289	-0.85086	-0.58897	-0.30519	1.64963	-0.926561	-0.463615	-1.03671	-0.799925	-0.681093	0.32347	1.74125	-0.232653	1.22684	0.525773	3.15128	0.324535
COL11A2	-0.609921	-0.485289	-0.609921	1.87781	0.0153784	-0.609921	-0.42837	1.77852	-0.609921	-0.609921	-0.105787	1.98405	2.48997	-0.298939	-0.480759	-0.509821	-0.513863	-0.609921	-0.358192	-0.609921	1.42067	-0.488694	-0.407391	-0.609921	-0.609921
COL9A3	0.2005	-0.435999	0.461772	0.498876	0.120056	1.38478	-0.296921	-0.560305	-0.341952	-0.560305	-0.0917721	0.0668923	1.12612	-0.560305	-0.33779	-0.560305	-0.43837	-0.497324	-0.545089	-0.560305	4.0426	-0.552977	-0.551123	-0.560305	-0.450448
CTB-92J24.3	4.2748	0.0848614	-0.287881	-0.287881	-0.287881	-0.287881	-0.287881	-0.287881	-0.287881	-0.287881	1.97373	-0.287881	-0.287881	-0.287881	-0.287881	-0.287881	-0.287881	-0.287881	-0.287881	-0.287881	-0.287881	-0.287881	-0.287881	-0.287881	-0.287881
CXCR4	-1.24513	-1.34017	1.1358	-1.31446	-1.38347	0.66796	0.851014	1.09606	0.577414	1.23316	-1.22378	-1.26959	0.668981	-0.337743	-0.288288	-1.27741	-0.304654	-1.312	0.30986	0.844044	0.233196	1.04179	0.794109	1.01683	0.826488
DNAJB1	-1.22347	-1.58323	-0.704158	-1.39104	-1.27482	1.52422	1.53792	1.47261	0.994714	0.502952	-0.254213	-0.916945	0.540631	-0.542974	0.430497	1.13212	0.414215	-0.891418	-1.2386	-0.420656	0.145063	0.540919	-0.248563	1.34817	0.106057
ERO1B	-0.905182	-0.966806	-0.268674	-0.819437	-0.977011	1.56757	0.99205	1.57437	1.72603	2.16873	-0.490082	-0.27954	-0.312267	-0.419908	-0.775138	-0.976612	-0.676024	-0.676337	-0.501872	0.44513	1.33793	-0.417312	-0.314906	0.810248	-0.844957
GABRP	4.30255	-0.199409	-0.307001	0.346617	1.85222	-0.307001	-0.307001	-0.307001	-0.307001	-0.307001	-0.2526	-0.307001	-0.307001	-0.307001	-0.251249	-0.307001	-0.307001	-0.307001	-0.307001	-0.307001	-0.307001	-0.272116	-0.307001	-0.307001	-0.307001
GPR155	0.117308	-0.803893	-0.709409	-0.502916	-0.978511	-0.189551	-0.150235	1.6423	0.338289	-0.50868	0.19786	-0.119334	-0.525199	1.30676	-0.69142	-1.18692	-0.772936	0.332484	-0.897693	-1.01035	1.07926	0.413705	-0.279743	3.17916	0.719659
GZMK	-0.32824	-0.469403	-0.51062	-0.486326	-0.64293	-0.108687	-0.524175	0.294963	-0.508701	-0.386366	-0.410498	-0.476749	-0.253118	-0.64308	-0.473683	-0.275179	-0.414189	-0.43692	0.68267	1.14206	-0.0778964	0.696355	4.12538	0.965791	-0.480465
HIST1H2BD	0.471233	-0.102561	-0.500733	0.0629133	3.25256	0.450827	-0.539201	-0.181115	0.0183247	0.277232	1.19849	0.309218	-0.245972	-0.607154	-0.307789	-0.841306	-0.684536	-0.497661	-0.771236	-0.712611	2.43922	-0.752166	-0.765943	-0.189775	-0.780262
HIST1H2BE	-0.427687	-0.64787	-0.898054	0.0473925	0.418407	1.54193	0.483901	1.54786	2.05961	-1.35468	-0.205963	-0.654162	1.15674	-0.724811	-0.491376	-0.868094	-0.459722	-0.932614	-0.153689	2.27722	0.290434	-0.388907	-0.493244	-0.0133505	-1.10928
HSPA1A	-0.983077	-1.58341	-1.26923	-0.929375	-0.879016	1.33079	1.27099	1.31607	1.08371	1.08997	0.146976	-0.13106	1.24798	0.808036	0.894135	0.960275	0.831039	-0.0840381	-1.4554	-1.19043	-0.058617	-0.815372	-0.731628	-0.515195	-0.35411
HSPA1L	-1.12165	-1.37637	-0.906195	-0.319131	1.30733	-0.564578	2.12418	-0.130276	0.174141	-0.330463	-0.368756	0.22666	1.13101	1.14058	2.36041	0.506948	0.480931	-0.852615	-0.845915	-0.77665	0.589648	-0.970797	-0.966232	-0.26108	-0.251127
IGHGP	-0.106936	-0.246169	0.111112	-0.253336	-0.277525	-0.277525	-0.247074	-0.14399	-0.277525	-0.277525	-0.0767031	-0.229183	0.0690974	-0.225366	-0.180038	-0.277525	-0.159375	-0.199855	-0.243123	-0.277525	4.77447	-0.239119	-0.218079	-0.277525	-0.243656
ITK	-0.50739	-0.547899	-0.590262	-0.483033	-0.563349	-0.502259	-0.545941	-0.115636	-0.544215	-0.630782	-0.4926	-0.506454	-0.296485	-0.597246	-0.512385	-0.231371	-0.451227	-0.54339	0.770798	0.497257	-0.375303	2.05797	1.09649	3.41624	1.19847
ITPR1-AS1	-0.291104	-0.249939	-0.791378	-0.296032	0.133355	-0.954855	0.624914	3.20175	1.14062	-0.954855	-0.187178	-0.954855	1.74252	-0.413654	-0.224317	-0.606448	-0.369765	1.1606	-0.346406	0.995552	-0.0713954	-0.568073	0.190649	-0.954855	-0.954855
ITPRIPL1	0.199283	-0.800976	-0.692982	-0.704872	-0.800713	3.29167	-0.253497	-0.584296	2.07847	-0.877466	-0.738235	-0.6652	0.264027	-0.686608	-0.782342	-0.791459	-0.741874	-0.0248606	0.0975551	0.49818	0.244141	0.764305	0.458739	0.341857	0.907156
KCNB1	-0.0806772	-0.222885	-0.250657	0.0385737	4.76557	-0.250657	-0.250657	-0.250657	-0.250657	-0.250657	0.030192	-0.250657	-0.250657	-0.250657	-0.250657	-0.250657	-0.250657	0.213698	-0.250657	-0.250657	-0.250657	-0.232648	-0.250657	-0.250657	-0.250657
KCNK3	-0.25043	-0.163282	-0.25043	-0.0319387	-0.153267	-0.25043	-0.25043	-0.25043	-0.25043	-0.25043	0.0335374	-0.25043	0.231252	-0.25043	-0.23036	-0.234876	-0.235504	4.76847	-0.241738	-0.25043	-0.25043	-0.244151	-0.242562	-0.25043	-0.25043
KIF1A	4.55171	-0.255849	-0.255849	-0.255849	-0.255849	-0.255849	-0.255849	-0.255849	-0.255849	-0.255849	1.33281	-0.255849	-0.255849	-0.255849	-0.255849	-0.255849	-0.255849	-0.255849	-0.255849	-0.255849	-0.255849	-0.255849	-0.255849	-0.255849	-0.255849
LINC00968	-0.397143	-0.368895	-0.311978	-0.397143	-0.397143	-0.397143	0.672753	-0.397143	1.24035	-0.397143	4.37345	-0.00518185	-0.397143	0.0257735	0.539672	-0.397143	-0.201195	-0.082266	-0.359106	-0.397143	-0.397143	-0.360507	-0.397143	-0.397143	-0.397143
LSMEM1	0.349203	-0.622667	-0.925711	1.18799	0.364669	1.74206	0.456562	1.95743	0.299564	-1.38594	1.8779	0.732192	-0.301119	-0.406475	0.196088	-0.930544	-0.495124	1.04488	-0.700767	-1.38594	0.0352871	-0.523318	-0.854366	-1.38594	-0.325928
LURAP1	0.884224	0.0172822	-0.697826	0.863411	0.239289	-0.757737	-0.612998	-0.757737	-0.181769	-0.757737	1.30208	2.27535	1.71361	-0.113128	-0.119305	-0.262957	-0.696473	2.45414	-0.646244	-0.400342	-0.757737	-0.738408	-0.733517	-0.757737	-0.757737
MYH7B	-0.225345	-0.107646	-0.371964	-0.579815	2.08868	1.5148	-0.00473683	-1.04433	2.40309	-1.04433	0.669686	1.43126	-1.04433	-0.599149	-0.166051	-0.256199	-0.66618	0.198629	-0.523812	-1.04433	-0.317612	-0.668325	-0.790644	1.32577	-0.177102
P2RX2	-0.241106	-0.241106	-0.241106	-0.0968903	-0.241106	-0.241106	-0.241106	-0.241106	-0.241106	-0.241106	4.71619	-0.241106	-0.241106	-0.241106	-0.241106	-0.241106	-0.241106	0.685038	-0.241106	-0.241106	-0.241106	-0.241106	-0.241106	-0.241106	-0.241106
PBXIP1	-0.130936	-0.508024	-0.2876	-0.639023	-0.451424	-0.933252	-0.915679	1.55855	-0.555677	-0.455819	0.470891	-0.0632465	0.119347	-0.930538	-0.663608	-0.959677	-1.19547	1.32459	-0.577775	-0.380202	0.383336	1.03667	0.0603828	2.38337	2.31081
PLN	-0.210928	-0.205423	-0.238708	-0.175682	-0.208345	-0.195305	-0.225484	-0.238708	-0.238708	-0.238708	-0.0872381	-0.133742	-0.0881821	-0.231158	-0.182261	-0.221696	-0.213054	4.7954	-0.227843	-0.238708	-0.164756	-0.22203	-0.226415	-0.158314	-0.224
PPP1R1A	1.73378	-0.331263	-0.350179	-0.25168	0.40907	-0.350179	-0.350179	0.374842	-0.350179	-0.350179	-0.197147	-0.0877088	-0.350179	-0.350179	-0.350179	-0.350179	-0.3356	4.28858	-0.350179	-0.350179	-0.350179	-0.350179	-0.350179	-0.350179	-0.350179
RP11-159H22.2	-0.283501	-0.283501	-0.283501	-0.283501	4.57058	-0.283501	-0.283501	-0.283501	-0.283501	-0.283501	1.18406	-0.283501	-0.283501	-0.283501	-0.283501	-0.283501	0.0893357	-0.283501	-0.283501	-0.283501	-0.283501	-0.283501	0.109549	-0.283501	-0.283501
RP11-178L8.9	-0.281886	-0.281886	-0.281886	-0.281886	-0.281886	-0.281886	4.65158	-0.281886	-0.281886	-0.281886	0.574321	-0.281886	-0.281886	-0.281886	0.595575	-0.281886	-0.281886	-0.281886	0.098139	-0.281886	-0.281886	-0.281886	-0.281886	-0.281886	-0.281886
SLC4A3	0.556855	-0.17325	-0.419885	-0.419885	-0.419885	2.07726	0.298659	-0.419885	-0.139558	4.0044	0.548405	-0.419885	-0.419885	-0.275084	-0.374779	-0.419885	-0.38634	-0.258171	-0.419885	-0.419885	-0.419885	-0.419885	-0.419885	-0.419885	-0.419885
ADAM33	-0.295122	-0.327078	-0.342363	-0.295588	-0.203662	-0.3578	-0.283212	-0.3578	-0.0609883	-0.3578	4.03827	0.352669	-0.3578	-0.332247	-0.315348	-0.34135	-0.326229	2.32471	-0.300344	-0.173624	-0.274375	-0.347839	-0.349479	-0.3578	-0.3578
APOBEC2	2.49092	0.373876	-0.418357	-0.418357	-0.418357	-0.418357	0.0432607	-0.418357	-0.418357	-0.418357	2.1453	-0.418357	-0.418357	-0.418357	-0.418357	-0.418357	-0.418357	3.11392	-0.34724	-0.418357	-0.418357	-0.418357	-0.289617	-0.418357	-0.418357
C1orf64	1.66805	-0.42422	0.0910904	3.72925	-0.42422	-0.42422	-0.42422	-0.42422	-0.42422	-0.42422	-0.251373	1.94743	-0.42422	-0.42422	-0.42422	-0.42422	-0.292483	0.528398	-0.347502	-0.42422	-0.42422	-0.42422	-0.285341	-0.42422	-0.42422
CABP1	-0.268293	-0.268293	-0.268293	0.000374326	-0.15735	0.0488804	-0.139447	-0.268293	-0.268293	-0.268293	0.559073	-0.268293	-0.268293	-0.268293	-0.256834	-0.268293	-0.242728	4.72293	-0.258368	-0.268293	-0.268293	-0.261123	-0.259309	-0.268293	-0.268293
CAMK1D	0.108633	-0.299025	-0.093898	-0.512162	0.40593	1.14813	1.74512	1.83022	2.51434	-0.416137	-0.762635	-0.956569	1.38693	0.190777	0.666956	-0.979388	-0.548915	-0.480225	-0.636526	-0.195032	-0.722636	-0.765915	-0.804979	-0.900453	-0.922535
CHRNA1	-0.471101	-0.421244	4.03825	-0.298025	-0.471101	-0.471101	-0.471101	-0.471101	-0.471101	-0.471101	-0.168592	-0.471101	-0.471101	0.0265154	-0.212753	-0.471101	-0.355822	-0.471101	-0.15781	1.32223	0.34121	1.46871	0.541641	-0.471101	-0.471101
COL7A1	2.89747	-0.566052	-0.675511	-0.485522	0.788952	-0.152168	-0.144016	0.0237102	1.43949	-0.675511	1.81501	-0.675511	2.04699	-0.58447	-0.448636	-0.646207	-0.408362	0.137886	-0.626382	-0.0193188	-0.378281	-0.651851	-0.660688	-0.675511	-0.675511
CPT1B	0.941409	0.305848	-0.324714	-0.527106	0.150881	0.106074	0.212411	0.41116	3.4785	-0.801743	-0.705739	-0.36265	2.34664	-0.0121259	0.182128	-0.700077	-0.313942	-0.0962639	-0.432446	-0.801743	-0.286153	-0.596536	-0.570332	-0.801743	-0.801743
CYP26B1	-0.153509	-0.204708	-0.433192	2.89809	-0.433192	-0.433192	-0.433192	-0.433192	-0.433192	-0.433192	3.17124	-0.433192	-0.433192	-0.205147	-0.291119	0.667864	-0.362753	1.34958	-0.371661	-0.433192	-0.433192	-0.433192	-0.433192	-0.433192	-0.433192
DDO	-0.467744	-0.43805	-0.445363	0.109811	0.560649	-0.51459	-0.135505	-0.51459	-0.51459	-0.51459	0.127836	0.547431	3.67361	-0.132625	2.47585	-0.428526	-0.37301	0.295913	-0.497413	-0.51459	-0.265181	-0.509626	-0.495933	-0.51459	-0.51459
DGCR5	3.94831	1.16569	-0.451938	-0.451938	1.3516	-0.451938	-0.451938	-0.451938	-0.451938	-0.451938	-0.0884228	-0.451938	-0.451938	-0.451938	0.293139	-0.451938	-0.451938	-0.451938	-0.20992	-0.451938	-0.451938	-0.218837	-0.3059	-0.451938	1.29535
EDN2	4.58813	-0.0730311	-0.319766	0.536754	0.918145	-0.319766	-0.259863	-0.319766	-0.319766	-0.319766	-0.215804	-0.319766	-0.319766	-0.217157	-0.277149	-0.319766	-0.288072	-0.319766	-0.310537	-0.319766	0.0152319	-0.2931	-0.286354	-0.319766	-0.319766
FGF11	-0.684983	-0.446809	-0.684983	0.141817	0.509974	2.73127	1.04975	1.59719	-0.684983	-0.684983	2.68695	-0.684983	-0.684983	-0.0906929	0.117216	-0.589337	0.0492841	-0.35313	-0.391004	-0.684983	-0.684983	-0.491927	-0.249566	-0.684983	-0.106137
FOXD2-AS1	0.232174	-0.0168063	-0.808205	-0.594613	0.591769	-0.921901	-0.152805	-0.921901	3.45023	-0.921901	0.145918	-0.398629	-0.921901	0.395493	-0.296572	-0.921901	-0.57311	0.969736	-0.380246	1.79106	-0.307467	-0.23717	-0.0945768	1.08199	-0.188668
GATS	-0.0884415	0.0886514	-0.239021	-0.25626	4.37718	-0.214623	-0.482105	-0.665103	0.245165	-0.665103	0.589402	0.424337	0.116049	-0.586738	-0.502363	-0.58943	-0.495663	-0.227509	-0.263355	-0.100271	-0.153408	-0.379985	-0.422682	1.00372	-0.512446
HSF4	1.60784	1.96408	-0.824024	0.0482924	-0.0894486	-0.42412	-0.235628	-0.273943	0.33297	-0.870987	2.75208	0.641997	-0.870987	-0.171356	-0.483543	-0.770898	-0.582847	1.55989	-0.773103	-0.870987	0.651787	-0.537649	-0.643166	-0.870987	-0.265254
HTR1F	0.671158	-0.328023	-0.385575	0.0140009	2.50192	-0.385575	-0.385575	-0.385575	-0.385575	-0.385575	-0.327376	-0.385575	-0.385575	-0.385575	-0.385575	0.446452	-0.385575	3.78426	-0.282249	-0.385575	-0.385575	-0.310935	-0.385575	-0.385575	-0.385575
IGHG4	0.00734804	-0.273277	0.419615	-0.320758	-0.359007	-0.0787935	-0.207901	-0.0780151	-0.2028	-0.458662	0.127181	-0.137126	-0.293985	-0.161294	-0.221939	-0.400168	-0.104011	-0.21881	-0.357624	-0.220514	4.71919	-0.306248	-0.291896	-0.282757	-0.297751
IL12A	0.137067	-0.463172	0.566711	1.18328	3.98296	-0.630355	-0.569471	-0.630355	-0.22656	-0.630355	-0.207697	0.819473	0.409203	-0.630355	-0.478752	-0.49608	-0.533715	-0.280944	-0.386481	0.121325	1.07206	-0.508393	-0.358679	-0.630355	-0.630355
INSRR	-0.364901	0.429656	-0.364901	-0.364901	-0.364901	-0.364901	-0.364901	-0.364901	-0.364901	-0.364901	4.45606	-0.364901	-0.364901	-0.364901	-0.364901	0.911413	-0.364901	-0.364901	0.704983	-0.364901	-0.364901	0.150332	0.280685	-0.364901	-0.364901
KCNT1	-0.208444	-0.208444	-0.208444	-0.208444	-0.208444	-0.208444	-0.208444	-0.208444	-0.208444	-0.208444	-0.208444	-0.208444	-0.208444	-0.208444	-0.136819	-0.208444	-0.208444	4.79905	-0.177424	-0.208444	-0.208444	-0.163627	-0.152289	-0.208444	-0.208444
LY6H	-0.205586	-0.249608	-0.258205	0.144698	4.74533	-0.258205	-0.258205	0.0713098	-0.258205	-0.258205	-0.223429	0.338246	-0.258205	-0.258205	-0.231476	-0.258205	-0.258205	-0.258205	-0.258205	-0.258205	-0.258205	-0.258205	-0.258205	-0.258205	-0.258205
MSC-AS1	-0.355018	-0.412802	-0.318448	-0.323025	-0.368815	-0.252177	-0.35869	0.0477781	0.172565	-0.431561	4.04545	-0.431561	-0.431561	-0.431561	-0.288992	-0.411472	-0.393006	2.25194	-0.322102	0.243201	-0.12592	-0.13961	-0.162282	-0.431561	-0.370772
MUC13	0.441469	-0.317228	-0.317228	0.113095	4.65826	-0.317228	0.0439216	-0.317228	-0.317228	-0.317228	-0.317228	-0.317228	-0.317228	0.30139	-0.317228	-0.317228	-0.221687	0.373648	-0.317228	-0.317228	-0.317228	-0.317228	-0.317228	-0.317228	-0.317228
NEK9	0.600513	0.719215	-0.980808	0.231887	1.21226	-0.518487	-0.0148849	-0.809668	0.967571	-0.877605	0.943977	1.43273	2.91385	-0.251227	0.891146	-0.838989	-0.69258	0.223263	-0.844389	-0.845727	-0.565349	-0.903251	-0.902898	-0.0417101	-1.04884
NEURL1B	0.0866841	-0.586325	-0.62509	2.96023	1.09754	-0.62509	-0.496018	-0.62509	1.19398	-0.62509	0.310132	-0.47141	2.1297	-0.597454	-0.544742	-0.589507	-0.586676	1.5354	-0.605205	-0.226705	-0.534863	-0.617908	-0.589093	0.257695	-0.62509
NLGN4X	-0.407582	-0.28577	-0.407582	2.9753	-0.407582	-0.407582	-0.407582	-0.407582	-0.407582	-0.407582	1.44014	2.97279	-0.407582	-0.407582	-0.407582	-0.407582	-0.407582	0.950206	-0.407582	-0.407582	-0.407582	-0.407582	-0.308608	-0.407582	-0.407582
