# Supplementary material for: The aging transcriptome and cellular landscape of the human lung in relation to SARS-CoV-2
Source: Nat Commun. 2021 Jan 4;12:4. doi: 10.1038/s41467-020-20323-9 (PMC7782551; doi:10.1038/s41467-020-20323-9)
Supplement: Supplementary file 19 — Supplementary Data 16 [file 41467_2020_20323_MOESM19_ESM.xlsx]

## Sheet: Sheet1
gene	Alveolar_Type1	Alveolar_Type2	B_cells	Blood_vessel	Ciliated	DC_1	DC_2	DC_activated	DC_Monocyte_Dividing	DC_plasmacytoid	Fibroblast	Lymph_vessel	Macrophage_Dividing	Macrophage_MARCOneg	Macrophage_MARCOpos	Mast_cells	Monocyte	Muscle_cells	NK	NK_Dividing	Plasma_cells	T_CD4	T_CD8_CytT	T_cells_Dividing	T_regulatory
ACTRT3	1.43979	1.86056	0.580271	0.111359	0.429185	1.22699	0.996885	0	0	0	1.36246	1.18694	2.12766	1.17396	0.975177	0.309172	0.725235	0.953516	0.422346	0	0	0.332825	0.695048	0	0.2079
ACY1	2.6178	3.03678	0.128949	0.556793	0.429185	0	0.747664	0	1.65289	0	1.66522	0.890208	2.12766	0.640342	1.10816	0.13741	0.181309	0.834327	0.297562	0	0.348432	0.110942	0.260643	0	0
ADK	37.1728	51.5398	19.3424	8.42613	13.5193	8.58896	17.1963	20.4918	32.6446	21.7391	24.481	15.727	35.1064	9.81857	20.5674	3.12607	8.7193	16.6865	3.82991	16.1538	15.6794	5.64415	4.20504	17.0455	7.27651
ADSL	18.3246	23.8666	5.54481	17.2606	14.3777	17.1779	17.134	12.2951	40.4959	8.69565	29.455	27.8932	36.1702	10.8858	24.7784	4.67193	6.77435	23.5995	7.88059	23.8462	15.331	9.77673	6.55083	40.9091	7.69231
AF186192.6	0	0.577417	0	0.0371195	0	0	0.124611	0	0	0	0.0216263	0	0	0	0.0221631	0	0	0	0.00959877	0	0.348432	0.0138677	0	0	0
AHCY	32.5916	44.8888	7.02772	14.8107	13.0901	19.0184	20.1869	18.8525	46.6942	32.6087	39.4896	23.4421	50	10.7791	26.0195	4.15665	8.07648	26.3409	4.40584	28.4615	26.8293	6.07405	3.61425	34.0909	4.158
AHCYL2	17.4084	34.9658	0.644745	1.63326	4.93562	6.13497	1.99377	9.01639	2.06612	0	2.22751	3.26409	4.25532	1.8143	2.68174	0.480934	0.939509	1.1919	0.70071	0.769231	2.09059	0.790459	0.747176	2.27273	0.623701
AIFM1	13.089	19.0975	2.12766	6.97847	11.1588	7.36196	9.28349	4.09836	17.7686	4.34783	17.4092	12.4629	13.8298	6.72359	14.3617	1.92374	3.29652	7.62813	3.79151	10.7692	17.77	2.42685	3.04083	15.9091	2.9106
AIMP2	14.6597	20.124	2.70793	13.2888	12.4464	12.2699	16.5109	13.1148	34.2975	8.69565	22.7725	25.5193	46.8085	9.92529	25.1108	3.05737	5.35685	14.8987	5.24093	16.9231	10.1045	2.26044	3.07559	13.6364	2.4948
AK2	43.0628	59.2387	11.1541	32.8508	35.1931	30.6748	32.8972	36.8852	59.5041	28.2609	44.9827	50.4451	68.0851	19.2102	37.3227	10.3057	16.3837	32.4195	14.091	37.6923	28.9199	10.1373	10.8949	36.3636	8.31601
AKR1A1	45.288	59.6878	16.2476	30.6978	39.0558	50.3067	54.3925	36.0656	74.7934	39.1304	59.083	60.5341	90.4255	47.7054	70.2349	18.3786	27.0974	39.4517	13.9758	33.8462	63.4146	11.6766	10.2172	44.3182	10.6029
ALYREF	13.2199	10.2438	0.773694	4.86266	6.00858	9.81595	6.29283	4.91803	26.4463	6.52174	7.52595	13.6499	30.8511	4.26894	8.04521	1.68327	4.66458	3.57569	1.15185	5.38462	7.31707	0.693385	1.21633	9.09091	1.0395
ANKRD2	0	0.0213858	0	0.0371195	0	0	0	0	1.23967	0	2.24913	0.593472	0	0	0.0443262	0	0.0164826	0.238379	0.0479939	0	0	0	0	0	0.2079
ANKRD34B	0.13089	0.171086	0	0	0	0	0	0	0	0	0	0	0	0	0	0	0.0164826	0	0	0	0	0	0	0	0
ANLN	5.10471	0.278015	0	0.408315	1.07296	0	0.373832	0.819672	33.8843	0	0.973183	0.890208	65.9574	0.213447	0.443262	0.0687049	0.296687	0.11919	0.0383951	4.61538	1.74216	0.0277354	0.0695048	6.81818	0
ARG2	8.11518	10.6501	3.0303	4.41722	3.00429	4.90798	5.66978	0.819672	20.2479	0	4.88754	16.0237	2.12766	5.54963	2.90337	2.64514	3.44487	7.62813	1.36303	2.30769	2.43902	2.34364	1.16421	6.81818	2.079
ARHGAP11A	3.9267	0.705731	0.386847	0.408315	0.643777	2.45399	1.30841	1.63934	26.4463	2.17391	0.99481	0	34.0426	0.640342	0.953014	0.171762	0.412065	0.238379	0.566328	10.7692	2.78746	0.818194	0.86881	20.4545	1.0395
ARMT1	15.3141	30.1754	2.96583	7.83222	8.58369	9.20245	13.8318	3.27869	29.3388	8.69565	15.5709	16.0237	35.1064	14.8346	19.7252	1.3741	6.1645	10.7271	4.51142	10	10.8014	2.87061	3.71851	6.81818	2.7027
ASF1B	9.94764	1.32592	0.386847	1.03935	0.643777	2.45399	2.24299	1.63934	48.7603	0	1.03806	0.890208	68.0851	0.960512	1.4406	0.103057	0.741717	0.238379	0.796698	53.0769	4.52962	0.568576	0.521286	44.3182	0.623701
ASNS	11.2565	28.5928	2.70793	8.90869	3.86266	7.97546	2.18069	1.63934	6.61157	2.17391	17.5822	6.82493	3.19149	0.533618	1.92819	3.16043	0.824131	17.2825	2.64926	7.69231	18.1185	2.87061	1.92876	11.3636	1.6632
ASPM	2.74869	0.106929	0	0.371195	0.214592	0	0.872274	1.63934	41.7355	0	0.713668	0.296736	50	0.320171	0.177305	0.0343525	0.263722	0.238379	0.0959877	23.0769	5.57491	0.263486	0.156386	38.6364	0.831601
ATP1B1	64.1361	70.2096	3.2882	4.04603	48.4979	47.2393	37.8193	20.4918	28.0992	4.34783	13.0407	4.1543	69.1489	17.7161	40.7358	7.69495	12.9883	22.646	3.20599	7.69231	12.5436	7.82138	4.6742	12.5	11.8503
ATP5C1	50.6545	65.7399	20.8897	49.8515	45.7082	72.3926	72.648	67.2131	82.6446	52.1739	69.7448	70.3264	97.8723	53.4685	75.1551	25.6269	38.3715	64.3623	30.1401	71.5385	54.3554	26.8063	22.172	62.5	21.4137
ATP5F1	52.0942	66.8948	25.0161	45.7313	50.2146	66.2577	59.5639	63.1148	80.5785	65.2174	68.75	66.1721	92.5532	44.7172	70.3679	24.7681	39.6242	59.7139	37.1952	66.1538	47.3868	30.3425	29.331	67.0455	23.4927
ATP5G3	66.2304	82.763	30.303	44.3207	61.1588	79.7546	79.1277	78.6885	89.2562	84.7826	76.0597	66.1721	98.9362	61.6862	86.414	32.6692	51.2609	71.6329	43.7704	83.8462	72.1254	37.3319	36.49	78.4091	29.106
AUNIP	1.17801	0.128315	0	0.074239	0	1.84049	0.560748	0	10.3306	0	0.194637	0.296736	5.31915	0.106724	0.132979	0.13741	0.181309	0	0.105586	10	0.348432	0	0.0347524	3.40909	0
AURKA	2.74869	2.52352	0.515796	1.41054	1.07296	1.84049	3.80062	3.27869	35.9504	2.17391	1.88149	0	46.8085	1.8143	3.47961	1.75198	1.73067	1.90703	0.825494	16.1538	3.48432	0.887533	0.712424	26.1364	1.2474
AURKB	4.97382	0.149701	0.0644745	0.74239	0.858369	0	1.55763	0	65.7025	0	0.951557	0	64.8936	0.533618	0.35461	0.171762	0.412065	0.11919	0.239969	33.8462	8.36237	0.152545	0.121633	46.5909	0
BCAS2	26.178	31.0736	37.0729	24.2762	24.8927	30.6748	40.0623	22.1311	54.5455	39.1304	37.9542	37.092	61.7021	18.4632	38.3422	16.3174	25.0536	33.3731	21.9908	37.6923	35.1916	26.1822	21.9635	55.6818	18.5031
BEND3	1.70157	1.73225	0.515796	0.445434	0.429185	1.22699	0.436137	0	0.413223	0	0.497405	0	0	0.533618	0.265957	0.0343525	0.412065	0.357569	0.143982	2.30769	0.348432	0.110942	0.086881	0	0
BEX2	29.5812	62.5321	11.6699	3.37788	7.51073	4.29448	4.29907	3.27869	8.26446	6.52174	2.53028	8.30861	2.12766	1.70758	2.74823	10.0996	1.91198	5.48272	6.82473	8.46154	11.1498	6.62876	4.98697	4.54545	2.079
BIRC5	8.24607	0.40633	0.322373	1.44766	0.858369	2.45399	1.80685	0.819672	72.314	0	2.141	0.593472	76.5957	1.28068	1.06383	0.0687049	1.1373	0.476758	0.278364	44.6154	10.8014	0.194148	0.121633	59.0909	0.4158
BNIP1	10.6021	15.4619	3.48162	7.31255	7.08155	4.90798	6.04361	2.45902	13.6364	0	12.8676	10.089	21.2766	2.45464	7.2695	1.4428	1.94495	8.58164	4.713	12.3077	8.36237	3.00929	3.50999	11.3636	1.2474
BOLA3	40.3141	55.1754	4.64217	26.4291	31.7597	20.2454	21.6822	18.8525	51.6529	8.69565	40.9818	40.9496	67.0213	14.4077	37.5443	5.77121	7.56552	30.1549	8.02457	28.4615	36.2369	12.1342	10.3388	42.0455	9.97921
BUB1	3.14136	1.96749	0.128949	0.111359	0	1.22699	0.809969	0	20.2479	0	0.75692	0.296736	40.4255	0.320171	0.775709	0.0687049	0.115378	0.238379	0.335957	10.7692	8.36237	0.332825	0.260643	15.9091	0.4158
BUB1B	2.74869	0.0213858	0	0.111359	0.214592	0	0.373832	0	24.7934	0	0.519031	0	32.9787	0.320171	0.155142	0.0343525	0.0988957	0	0.0767902	7.69231	1.39373	0.166412	0.086881	18.1818	0
C10orf35	10.9948	15.7613	0.193424	0.77951	5.15021	1.84049	0.436137	0	3.71901	0	1.62197	1.48368	5.31915	0.640342	3.125	0.549639	0.131861	3.81406	0.422346	0.769231	1.39373	1.52545	1.11208	2.27273	1.4553
C19orf48	23.822	27.0103	7.99484	11.9896	4.72103	10.4294	10.0935	19.6721	47.1074	10.8696	22.513	16.3205	51.0638	5.65635	9.06472	4.15665	2.70315	11.2038	4.76099	40.7692	15.6794	4.86756	4.3093	35.2273	3.9501
C1QBP	50	62.7887	27.5951	41.0542	48.2833	63.8037	52.5234	37.7049	72.7273	45.6522	61.0078	56.6766	79.7872	32.2305	60.5718	19.8214	22.9438	51.6091	24.8992	49.2308	45.993	28.0405	23.5969	42.0455	14.3451
C5orf17	0.26178	0.213858	0	0.111359	0	0.613497	0.311526	0	1.23967	0	0.108131	0	1.06383	0.426894	0.775709	0	0.0329652	0	0.0863889	0.769231	0	0.138677	0.13901	0	0
CACYBP	40.9686	47.4337	49.5809	38.0475	46.9957	72.3926	67.4766	54.918	83.4711	52.1739	63.776	54.3027	94.6809	45.9979	67.2207	36.7228	41.2889	43.8617	39.8541	76.9231	51.9164	48.4954	44.7958	81.8182	42.4116
CARNMT1	7.72251	10.0086	1.61186	5.75353	2.57511	4.90798	3.23988	0	11.157	0	6.50952	5.34125	12.766	2.13447	6.38298	1.82068	1.96143	2.62217	3.00442	4.61538	4.18118	3.34212	3.49262	11.3636	2.9106
CCDC141	3.14136	19.2044	2.12766	0.222717	0.429185	0	0.249221	0	0.413223	2.17391	0.4109	9.19881	0	1.60085	0.132979	0.893164	0.148343	0.595948	0.191975	1.53846	1.74216	0.54084	0.608167	0	8.52391
CCDC150	0.65445	0.363559	0.193424	0.556793	0.858369	0.613497	0.560748	0	7.43802	0	0.562284	1.78042	4.25532	0.213447	0.465426	0.0687049	0.164826	0.238379	0.124784	4.61538	1.0453	0.208016	0.13901	3.40909	0.2079
CCDC58	14.9215	12.639	2.25661	9.39124	7.93991	1.22699	4.92212	6.55738	13.6364	2.17391	12.9974	14.2433	25.5319	5.97652	13.9406	1.78633	1.68123	6.19785	2.01574	3.07692	4.87805	1.83054	1.85925	5.68182	2.9106
CCL20	13.2199	6.43713	3.15925	4.34298	6.65236	3.68098	21.5576	9.83607	27.2727	2.17391	8.391	3.85757	17.0213	9.60512	23.8918	2.33597	51.3269	2.97974	3.01401	1.53846	15.331	8.87533	2.34579	7.95455	11.0187
CCL22	1.04712	0.278015	0.322373	0.259837	0.643777	3.68098	6.10592	81.9672	2.06612	0	0.346021	0.296736	0	0.320171	0.930851	0.377877	0.527444	0	0.345556	0	1.0453	0.0832062	0.156386	2.27273	0.623701
CCL3L3	10.6021	7.39949	5.60928	5.19673	9.65665	12.8834	56.5732	21.3115	56.6116	13.0435	7.91522	5.04451	3.19149	19.1035	21.0328	5.32463	38.5858	5.36353	28.9115	33.8462	10.8014	2.91222	9.01825	6.81818	1.2474
CCL4L2	17.2775	15.7827	9.21986	9.76244	12.8755	29.4479	60.81	45.082	59.9174	17.3913	13.6894	14.2433	22.3404	23.159	29.344	21.8825	41.8658	11.2038	49.856	46.9231	20.9059	8.65345	31.6073	23.8636	4.5738
CCNB1	5.36649	1.51839	2.19213	1.85598	5.5794	4.29448	3.4891	0.819672	45.4545	0	4.15225	3.56083	47.8723	1.49413	3.83422	0.446582	0.675787	1.43027	0.787099	20	6.96864	0.832062	0.642919	38.6364	0.2079
CCNB2	4.71204	0.342173	0.128949	0.482554	0.214592	0.613497	2.3053	2.45902	50.4132	0	1.55709	0.593472	68.0851	0.853789	2.5266	0.13741	0.494478	0.238379	0.134383	15.3846	4.87805	0.0970739	0.121633	38.6364	0.623701
CCNF	3.66492	1.56116	0.128949	0.445434	0.858369	1.22699	0.623053	2.45902	18.1818	0	1.08131	1.18694	25.5319	0	0.664894	0.103057	0.115378	0.238379	0.681513	12.3077	2.78746	0.318957	0.278019	18.1818	0.2079
CCT8	39.1361	52.6732	27.1438	40.0891	45.279	63.1902	55.7632	51.6393	71.9008	56.5217	59.7318	59.6439	81.9149	33.6179	57.5798	19.5465	26.7842	56.8534	25.9743	53.8462	50.5226	27.25	22.3284	61.3636	20.9979
CDC20	5.89005	1.47562	0.70922	1.48478	0.858369	0.613497	1.99377	1.63934	49.1736	0	1.81661	0.593472	50	1.17396	1.19681	0.240467	0.593374	0.595948	0.489537	23.8462	6.96864	0.374428	0.3649	35.2273	0.2079
CDC25A	2.09424	0.534645	0	0.408315	0	0.613497	0.186916	0	13.6364	0	0.129758	1.48368	9.57447	0	0.221631	0	0.0329652	0.11919	0.0959877	6.15385	1.74216	0.0554708	0.0347524	4.54545	0.2079
CDC25C	1.43979	0	0	0.0371195	0.214592	0	0.0623053	0	14.4628	0	0.324394	0	13.8298	0	0.0443262	0	0.0164826	0	0.0191975	3.07692	1.39373	0	0	5.68182	0
CDC45	5.62827	0.534645	0	1.03935	0.429185	1.22699	0.934579	0	25.2066	0	0.670415	1.48368	31.9149	0.533618	0.35461	0.0343525	0.0659304	0.11919	0.441543	21.5385	4.52962	0.166412	0.121633	18.1818	0.2079
CDCA2	1.70157	0.278015	0.0644745	0.259837	0.429185	0	0.311526	0.819672	21.4876	0	0.540657	0	27.6596	0.213447	0.332447	0.0687049	0.0659304	0	0.0671914	10.7692	2.78746	0.471502	0.156386	20.4545	0.831601
CDCA5	5.36649	0.534645	0.451322	0.853749	0.643777	0	0.623053	2.45902	42.9752	0	1.12457	1.48368	47.8723	0.213447	0.64273	0.0687049	0.0988957	0.476758	0.326358	25.3846	6.27178	0.18028	0.0695048	45.4545	0
CDCA7L	17.6702	21.3003	15.1515	1.00223	0.643777	2.45399	3.86293	0.819672	26.8595	19.5652	6.61765	4.74777	34.0426	2.98826	8.86525	1.92374	0.807648	4.5292	0.527932	14.6154	5.57491	0.693385	0.434405	12.5	0.2079
CDCA8	4.05759	0.598802	0.644745	0.445434	1.71674	1.22699	0.872274	1.63934	34.2975	0	0.99481	0.296736	39.3617	0.533618	1.15248	0	0.230757	0.238379	0.451142	26.1538	2.43902	0.305089	0.347524	28.4091	0.2079
CDH16	0.39267	0.106929	0	0.259837	0.214592	0	0.186916	0.819672	0.826446	0	0.627163	0.296736	0	0	0.243794	0	0.0329652	0.595948	0.0383951	0	0	0.0416031	0	0	0.2079
CDK1	11.7801	2.45937	0.322373	3.82331	7.08155	0.613497	3.17757	2.45902	69.4215	0	1.60035	3.56083	91.4894	1.60085	3.25798	0.309172	3.92286	0.476758	0.412747	37.6923	8.7108	1.41451	0.521286	57.9545	0.831601
CDK4	35.2094	56.9932	9.28433	23.608	9.87124	17.1779	18.6293	21.3115	52.4793	17.3913	55.8607	39.1691	65.9574	16.0085	30.6738	12.8822	6.80732	37.5447	11.2018	47.6923	29.2683	6.7397	7.9583	34.0909	4.7817
CDKN3	7.72251	1.56116	0.70922	3.86043	0.858369	0.613497	1.61994	1.63934	60.3306	2.17391	4.17388	3.85757	78.7234	1.70758	2.5266	0.755754	1.1373	1.43027	0.489537	29.2308	10.1045	1.04008	0.608167	45.4545	0.4158
CDT1	9.42408	1.36869	0.257898	1.15071	3.64807	4.29448	3.86293	7.37705	40.9091	0	1.68685	1.18694	61.7021	1.28068	1.97252	0.343525	0.609857	0.238379	1.06546	41.5385	5.92334	0.568576	0.521286	55.6818	0.623701
CENPA	1.57068	0.0641574	0	0.296956	0.643777	0.613497	0.498442	0.819672	35.9504	0	0.843426	0.593472	57.4468	0.213447	0.886525	0.0687049	0.395583	0.11919	0.0863889	14.6154	4.18118	0.0693385	0.0173762	27.2727	0.2079
CENPE	1.96335	0.213858	0.0644745	0.705271	0.429185	1.84049	1.86916	1.63934	34.7107	2.17391	1.7301	0.890208	42.5532	1.17396	2.61525	0.13741	0.774683	0.476758	0.374352	15.3846	7.31707	0.956871	0.382276	27.2727	1.2474
CENPF	5.62827	0.149701	0.451322	1.11359	9.65665	2.45399	3.30218	0	69.4215	0	2.50865	2.07715	78.7234	1.06724	2.57092	0.412229	0.7582	0.476758	0.595124	29.2308	7.66551	2.45458	1.18158	54.5455	0.623701
CENPM	13.4817	2.95124	11.1541	1.18782	50.2146	2.45399	2.61682	3.27869	62.3967	0	1.98962	2.07715	84.0426	1.8143	1.6844	0.446582	0.675787	0.595948	0.969476	60.7692	22.6481	3.25891	2.62381	61.3636	6.02911
CENPN	10.0785	6.52267	1.22502	3.52635	1.28755	6.13497	5.48287	5.7377	49.1736	0	4.6064	4.74777	72.3404	2.77481	6.98138	0.961869	2.34053	3.33731	1.5838	29.2308	8.36237	1.06781	1.05995	38.6364	1.0395
CENPU	11.7801	1.90334	0.838169	1.3363	2.7897	5.52147	6.16822	4.09836	58.6777	0	2.59516	0.890208	72.3404	4.69584	4.92021	1.27104	5.22499	0.715137	0.988673	53.8462	10.1045	1.01234	0.712424	38.6364	0.831601
CEP55	4.45026	0.171086	0.0644745	0.334076	0.643777	1.84049	0.685358	0.819672	47.9339	0	0.973183	0	59.5745	0.640342	0.687057	0.0687049	0.412065	0	0.0671914	18.4615	1.74216	0.457634	0.13901	32.9545	3.5343
CFAP20	20.288	23.9307	9.47776	23.4595	43.5622	6.74847	10.405	8.19672	31.8182	10.8696	29.1306	24.9258	55.3191	4.69584	14.672	3.81312	4.0712	14.4219	9.87714	40	11.4983	11.2606	8.63597	37.5	11.6424
CHAC2	7.8534	11.8905	1.28949	4.45434	2.14592	2.45399	3.05296	5.7377	13.2231	2.17391	3.63322	8.30861	18.0851	1.49413	4.27748	1.85503	0.807648	2.97974	1.83337	6.15385	16.3763	1.53931	1.47698	12.5	2.9106
CHAF1A	8.90052	3.12233	1.61186	1.59614	3.21888	7.36196	8.84735	8.19672	26.8595	21.7391	3.15744	1.78042	38.2979	2.98826	3.56826	0.480934	2.45591	1.66865	1.5646	24.6154	5.22648	0.901401	1.0252	31.8182	0
CHMP4C	16.8848	20.9795	0.451322	3.15516	5.5794	0.613497	0.623053	0.819672	0.413223	0	0.237889	13.0564	4.25532	0.213447	2.06117	0.858811	0.0494478	2.38379	0.163179	0.769231	2.43902	0.110942	0.278019	0	0
CKAP2L	2.87958	0.0855432	0	0.334076	0	0	0.809969	0.819672	35.5372	0	0.886678	0.296736	53.1915	0	0.376773	0.0343525	0.280204	0.238379	0.134383	20.7692	2.43902	0.305089	0.173762	17.0455	0
CKS2	38.7435	62.1685	41.9084	19.6362	14.8069	57.0552	61.3084	45.082	88.4298	43.4783	22.167	20.7715	92.5532	23.4792	36.2589	32.6348	40.2176	15.1371	21.7988	56.9231	36.5854	26.0019	22.1025	75	19.9584
CLDN7	55.1047	83.1694	0.967118	3.37788	45.9227	5.52147	7.16511	4.91803	9.09091	0	2.50865	4.1543	51.0638	5.54963	30.9619	0.755754	1.8955	2.62217	1.19985	2.30769	5.57491	0.679517	1.05995	0	0.623701
CLN6	18.7173	17.9641	1.93424	7.53526	6.22318	12.2699	11.5888	5.7377	42.562	4.34783	13.0839	14.5401	51.0638	10.9925	20.5674	2.43902	4.68106	6.7938	2.82204	22.3077	16.7247	2.67647	1.92876	20.4545	1.2474
CLSPN	10.8639	1.39008	0.773694	0.927988	0.643777	2.45399	3.98754	0	55.7851	0	1.40571	0.890208	69.1489	1.70758	1.8617	0.343525	0.708752	0.476758	1.14225	44.6154	7.66551	0.610179	0.50391	43.1818	1.2474
COPS3	21.7277	25.8768	12.3791	17.7431	14.5923	31.9018	35.7009	26.2295	55.7851	26.087	33.391	29.3769	64.8936	14.6211	27.305	8.31329	11.9004	27.8903	13.803	40	26.8293	12.259	10.3041	40.9091	8.31601
COPZ1	50	74.2729	13.6686	32.5909	40.1288	47.2393	40.4361	43.4426	63.2231	43.4783	60.532	52.819	79.7872	34.7919	57.4468	10.0996	20.4879	37.1871	23.5458	46.1538	58.1882	15.1713	16.8897	42.0455	15.1767
CSE1L	18.9791	13.2378	3.41715	12.732	10.515	6.13497	10.2181	12.2951	42.1488	2.17391	21.064	23.7389	42.5532	7.47065	14.0293	2.30161	3.42838	11.5614	3.76272	21.5385	8.7108	3.43919	3.42311	21.5909	2.2869
CSF2	3.66492	10.586	0.128949	0.111359	0.214592	0	0.498442	0	0.826446	0	0.17301	0.296736	0	0.106724	0.132979	0.652697	0.69227	0.357569	2.69725	10	0.696864	0.790459	0.886186	4.54545	0
CTC-526N19.1	2.6178	0.919589	0	1.22494	1.93133	0	0	0.819672	0	2.17391	1.12457	0	0	0	0.0664894	0.0687049	0	0.11919	0.0383951	0	0	0	0.0173762	0	0.2079
CTC-573N18.1	6.02094	16.6809	0.0644745	0.0371195	0.429185	0	0.124611	4.09836	0.413223	0	0.302768	0.296736	0	0	0.199468	0.0343525	0.0824131	0	0.105586	0	0.348432	0.0970739	0.278019	0	0.2079
CXCL1	24.4764	10.8426	1.41844	12.0638	7.29614	2.45399	10.5296	5.7377	14.0496	2.17391	11.8945	16.9139	4.25532	10.032	10.8599	3.09172	16.0046	4.41001	2.80284	5.38462	3.48432	1.12328	1.23371	1.13636	1.4553
DCLRE1B	2.48691	1.26176	0.386847	2.00445	1.28755	3.68098	4.85981	4.91803	13.6364	0	3.54671	1.48368	29.7872	5.12273	6.62677	0.618344	1.86254	2.62217	1.01747	11.5385	2.09059	0.929136	0.677672	9.09091	1.0395
DCTPP1	27.7487	27.6305	10.1225	22.5316	20.8155	41.1043	24.6729	29.5082	53.719	8.69565	27.6384	42.4332	69.1489	14.6211	34.9956	5.97733	6.72491	19.5471	9.13803	38.4615	15.6794	6.97545	6.1338	35.2273	4.158
DDX43	0.26178	1.53978	0.515796	0.445434	0.214592	0.613497	1.55763	0.819672	1.23967	0	0.562284	0.296736	1.06383	0.320171	0.664894	0.0687049	1.10433	0.238379	0.182377	0	0.696864	0.124809	0.156386	0	0.2079
DEFB4A	1.70157	0.791275	0	0	0	0.613497	0	0	0	0	0	0	0	0	0	0	0	0	0	0	0	0	0.0173762	0	0
DEPDC1	1.70157	0.0427716	0	0.222717	0.214592	0.613497	0.186916	0	26.4463	0	0.735294	0.890208	47.8723	0.213447	0.177305	0.0687049	0.0494478	0.238379	0	10.7692	2.78746	0.0693385	0	12.5	0
DEPDC1B	1.83246	0	0	0.371195	0	0	0.124611	0	19.4215	0	0.17301	0.296736	24.4681	0.320171	0.177305	0.0687049	0.0824131	0.476758	0.124784	12.3077	2.09059	0.0970739	0.104257	18.1818	0
DHFR	15.5759	9.88024	1.48291	3.63771	4.29185	5.52147	3.98754	0.819672	52.4793	8.69565	7.0718	8.01187	68.0851	3.20171	7.60195	0.480934	1.66474	3.69487	1.82377	50.7692	9.05923	1.62252	1.4596	44.3182	0.623701
DLGAP5	2.09424	0	0	0.222717	0.429185	0.613497	0.186916	0	29.3388	0	0.735294	0	48.9362	0	0.243794	0.0343525	0.131861	0	0.00959877	14.6154	5.22648	0.0277354	0	27.2727	0
DNMT1	26.8325	24.7648	5.54481	16.9636	25.5365	16.5644	43.6137	15.5738	77.2727	8.69565	27.4438	17.2107	84.0426	32.3372	34.5966	3.88183	12.9388	13.9452	13.0159	58.4615	16.7247	10.8861	9.7828	51.1364	7.90021
DTWD2	3.66492	3.72113	1.54739	0.927988	2.36052	0.613497	2.74143	7.37705	2.89256	0	2.68166	0.593472	2.12766	1.49413	3.61259	0.583992	0.428548	1.78784	0.921482	1.53846	2.43902	0.471502	0.7298	0	0
DYNC1LI1	17.801	23.2464	9.73565	16.8151	15.6652	45.3988	29.4081	34.4262	42.562	21.7391	30.8175	26.1128	39.3617	13.5539	29.3218	4.191	10.895	23.9571	9.10923	15.3846	17.0732	6.83678	6.72459	23.8636	3.7422
E2F1	10.733	3.7639	0.193424	0.890869	0.429185	0.613497	1.49533	2.45902	16.5289	0	1.47059	1.18694	29.7872	1.38741	1.41844	0.0343525	0.148343	0.11919	0.652716	30.7692	3.48432	0.513105	0.399652	27.2727	0.4158
E2F2	2.74869	0.149701	0	0.148478	0.214592	0	0.373832	0	13.2231	0	0.17301	0.296736	14.8936	0.106724	0.155142	0.0343525	0.824131	0.238379	0.105586	9.23077	4.87805	0.138677	0.086881	17.0455	0
E2F7	2.09424	0.0641574	0.193424	0.296956	1.07296	0	0.809969	0	9.50413	0	0.259516	0	11.7021	0.106724	0.132979	0	0.576891	0.11919	0.0287963	3.84615	0.348432	0.0693385	0	3.40909	0
EBNA1BP2	33.377	46.8777	4.51322	25.167	40.5579	14.1104	16.3863	13.1148	39.6694	17.3913	35.9862	39.7626	51.0638	10.4589	29.4991	8.79423	6.87325	36.9487	8.44692	28.4615	23.6934	5.82443	5.82103	23.8636	3.7422
EDN3	0.13089	0	0.0644745	0	0	0	0	0	0	0	0	0	0	0.106724	0	0	0	0	0	0	0	0.235751	0.0173762	0	0
EEF1B2	76.0471	93.3276	92.3275	70.49	75.1073	95.092	86.729	93.4426	92.9752	93.4783	86.0078	85.4599	96.8085	76.0939	84.5301	59.0175	68.2545	84.267	69.1016	89.2308	86.0627	80.0998	73.0148	87.5	60.2911
EEF1E1	31.8063	51.6253	9.67118	21.5293	26.6094	23.9264	21.8069	11.4754	47.1074	17.3913	29.6497	42.4332	58.5106	10.7791	27.3936	6.76743	6.98863	23.4803	10.0883	35.3846	25.784	9.22202	8.6881	32.9545	8.73181
EIF4EBP1	34.0314	57.8486	10.3159	29.6214	22.9614	58.2822	55.8879	22.9508	76.4463	28.2609	42.1713	43.0267	90.4255	37.3533	71.4761	10.6836	33.7894	36.9487	6.53676	22.3077	26.1324	5.90764	4.91746	32.9545	8.73181
EMILIN3	0	0.0427716	0	0.185598	0	0	0	0	0	0	0.17301	0	0	0	0	0	0	0.476758	0	0	0	0	0	0	0
ENHO	0.65445	0.598802	0.0644745	0.259837	0.214592	6.13497	7.97508	13.1148	10.7438	0	0.454152	0.296736	2.12766	0.533618	0.620567	0.13741	0.642822	0.11919	0.0575926	0	0.696864	0.0970739	0	3.40909	0
ENO1	75.6545	94.2686	39.9097	58.9087	55.5794	83.4356	83.8629	91.8033	93.8017	63.0435	76.5355	71.8101	95.7447	64.2476	87.7216	38.5778	69.9852	71.3945	54.2139	86.1538	58.1882	56.6496	48.0626	85.2273	56.9647
ENOSF1	18.4555	30.2181	0.902643	6.49592	29.3991	0	4.79751	1.63934	19.8347	2.17391	11.0294	25.816	50	3.30843	17.7527	1.71762	5.0272	5.60191	2.65886	10	5.92334	2.20496	2.93658	4.54545	2.7027
EPRS	25.2618	42.6219	7.28562	22.1975	20.8155	21.4724	18.1931	14.7541	33.8843	15.2174	39.1652	32.0475	37.234	11.0993	26.906	5.42769	7.51607	21.4541	8.29334	16.1538	41.115	7.1696	8.44483	12.5	7.06861
ERVMER34-1	2.48691	1.62532	0	0.296956	0.214592	0	0	0	0	0	0.324394	0.296736	0	0	0	0	0.0164826	0	0.0191975	0	0	0.0138677	0.0521286	0	0
ESCO2	5.62827	0.278015	0.386847	0.334076	0.858369	0.613497	1.61994	1.63934	37.6033	0	0.886678	0.296736	54.2553	0.747065	0.731383	0.240467	0.296687	0.357569	0.182377	19.2308	4.52962	0.166412	0.13901	23.8636	0
ESM1	0.13089	0.0855432	0.0644745	3.74907	0	0	0.0623053	0	0	0	0.129758	0	0	0	0.0221631	0.0343525	0.0329652	0	0.0959877	0	0	0.18028	0.417029	0	0
ESPL1	1.3089	0.0213858	0	0.371195	0.214592	0	0.934579	1.63934	13.2231	0	0.281142	0	8.51064	0	0.376773	0.0343525	0.725235	0.238379	0.0287963	6.92308	0.348432	0	0.0173762	9.09091	0
ESRP1	19.1099	26.8178	0.0644745	0.185598	17.5966	0	0.124611	0	0.826446	0	0.302768	0.296736	0	0	0.199468	0.0687049	0.131861	0.595948	0.143982	0	1.74216	0.0832062	0.191138	3.40909	0
EXO1	2.35602	0.149701	0.0644745	0.185598	0	0	0.249221	0	11.5702	0	0.194637	0	11.7021	0	0.199468	0	0.0988957	0	0.0767902	9.23077	2.09059	0.0693385	0.0347524	6.81818	0.2079
EXOC3L2	0	0.0213858	0.193424	5.79065	0	0	0.0623053	0	0	0	0.216263	0.296736	0	0.213447	0.0221631	0.13741	0.0494478	0	0.0383951	0	0	0.0277354	0.0347524	0	0
EXOSC7	23.822	43.0924	4.44874	13.5486	15.8798	6.13497	11.028	10.6557	21.4876	10.8696	28.6981	23.4421	25.5319	9.0715	23.2491	4.08794	5.43926	13.5876	9.04204	18.4615	15.6794	5.58868	5.66464	22.7273	5.40541
FAM111B	8.50785	0.791275	1.41844	0.668151	0.214592	2.45399	1.1215	0.819672	33.0579	0	0.735294	1.18694	46.8085	0.106724	0.398936	0.0343525	0.0494478	0.357569	0.191975	32.3077	2.78746	0.277354	0.156386	23.8636	0
FAM136A	28.9267	35.6929	7.86589	12.8062	16.7382	17.1779	19.5016	21.3115	38.4298	6.52174	27.141	22.8487	47.8723	11.0993	29.211	4.67193	8.3402	18.9511	8.88846	34.6154	35.8885	5.56095	6.4987	27.2727	6.02911
FAM155B	0.26178	0.149701	0	0.0371195	0.214592	0	0	0	0	0	0.0648789	0	0	0	0	0	0	0	0	0	0	0.0138677	0	0	0
FAM57A	9.81675	9.36698	0.322373	4.71418	4.29185	0.613497	1.05919	3.27869	4.54545	0	9.81834	5.34125	3.19149	0.853789	0.64273	0.961869	0.543926	3.81406	0.335957	2.30769	2.09059	0.0832062	0.278019	2.27273	0
FAM64A	1.43979	0.106929	0.0644745	0.259837	0.214592	0	0.311526	1.63934	19.0083	0	0.778547	1.18694	29.7872	0.106724	0.177305	0.0343525	0.197791	0.238379	0.0863889	19.2308	0.696864	0.124809	0	13.6364	0
FBL	41.4921	52.8229	31.657	36.3029	33.2618	63.1902	41.8692	37.7049	61.5702	54.3478	51.6652	49.2582	56.383	22.6254	38.6968	19.787	21.3615	40.6436	23.0371	51.5385	40.0697	29.5659	22.954	55.6818	17.4636
FBXO43	0.13089	0.171086	0.128949	0.148478	0.214592	0	0.311526	0	5.3719	0	0.367647	0	6.38298	0.106724	0.132979	0.0687049	0.0659304	0.11919	0.0671914	3.07692	1.39373	0.0416031	0.121633	5.68182	0
FEN1	11.5183	7.42087	3.61057	2.96956	4.50644	3.68098	5.23364	4.91803	53.719	6.52174	7.65571	2.96736	57.4468	2.2412	6.13918	1.68327	1.2362	6.31704	5.05855	52.3077	13.2404	2.05242	1.87663	40.9091	1.4553
FH	17.2775	19.1403	5.80271	12.435	12.2318	12.2699	16.5732	14.7541	41.7355	4.34783	30.5147	24.3323	47.8723	8.21772	24.5124	2.40467	5.32388	26.2217	5.06815	24.6154	19.1638	3.91069	4.17029	20.4545	2.079
FHDC1	7.32984	20.8725	0.0644745	0.705271	3.43348	0.613497	0.0623053	0	0.826446	0	1.29758	2.67062	2.12766	0.426894	0.376773	0.103057	0.148343	0.357569	0.105586	0	1.74216	0.0277354	0.173762	0	0.2079
FOXA2	21.7277	27.4594	0.0644745	0.185598	13.9485	0	0.186916	0	0	0	0.194637	0	0	0	0.155142	0	0.0494478	0	0.0383951	0	0.696864	0.0277354	0.156386	0	0
FOXA3	1.83246	2.03165	0.0644745	0.185598	0.429185	0	0	0	0	0	0.17301	0.593472	0	0	0.0886525	0.0343525	0.0494478	0	0.0383951	0	0	0.0970739	0.173762	0	0
FOXM1	3.53403	0.171086	0	0.445434	0.858369	0	0.186916	0	29.3388	0	1.44896	0.890208	41.4894	0.320171	0.576241	0	0.197791	0.357569	0.0575926	9.23077	4.52962	0.124809	0.156386	21.5909	0.4158
FTCDNL1	1.96335	2.37382	0.322373	0.853749	1.28755	6.74847	4.54829	2.45902	5.78512	0	1.18945	2.37389	23.4043	3.6286	11.6356	0.824459	1.07137	0.238379	0.115185	0	1.0453	0.693385	0.3649	1.13636	0
FUT4	1.17801	1.17622	0.0644745	1.44766	1.07296	4.90798	2.92835	3.27869	7.02479	2.17391	4.00087	2.67062	9.57447	2.77481	4.18883	0.515287	1.46695	0.476758	0.403148	2.30769	0	0.36056	0.434405	2.27273	0.2079
FUT6	0.65445	0.855432	0	0	0.429185	0	0.0623053	0	0	0	0.0865052	0	0	0.106724	0.0664894	0.0343525	0.0164826	0.238379	0.0863889	0	0.348432	0.0832062	0.086881	0	0
FZD5	14.3979	24.4654	0.838169	2.22717	2.36052	5.52147	2.3676	1.63934	5.78512	0	2.03287	3.26409	7.44681	2.98826	3.16933	0.618344	1.6153	2.14541	0.39355	2.30769	0.696864	0.48537	0.660295	2.27273	0.4158
GALE	25.7853	51.6895	1.67634	12.1752	8.3691	8.58896	5.98131	8.19672	15.2893	2.17391	7.91522	8.90208	30.8511	4.58911	15.1817	2.43902	2.50536	7.27056	3.53235	10	8.36237	1.40064	2.06777	6.81818	2.2869
GAR1	20.6806	28.8708	5.67376	15.2561	22.9614	9.81595	11.4019	8.19672	28.5124	6.52174	26.6869	32.0475	30.8511	9.60512	22.6507	5.18722	4.66458	18.4744	7.0167	23.0769	12.5436	4.75662	5.07385	21.5909	3.5343
GFPT1	28.1414	56.4799	2.64346	6.57016	33.9056	6.74847	4.79751	11.4754	12.3967	10.8696	28.0277	10.3858	20.2128	4.16222	11.1702	3.19478	3.4119	19.4279	4.57861	6.15385	17.77	3.5224	4.20504	4.54545	3.1185
GINS1	3.53403	0.577417	0.0644745	0.334076	0	0	1.1838	0	15.2893	2.17391	0.540657	0.593472	19.1489	1.28068	0.64273	0.0687049	0.115378	0.595948	0.143982	9.23077	1.0453	0.0970739	0.0347524	5.68182	0.2079
GINS2	13.089	2.82293	0.70922	0.927988	0.429185	3.68098	4.04984	0	32.6446	0	2.24913	1.48368	45.7447	1.49413	2.08333	0.583992	0.527444	1.31108	1.39182	45.3846	7.66551	0.887533	0.469157	31.8182	1.4553
GLOD4	25.7853	24.0804	8.57511	19.562	30.0429	19.0184	19.0654	25.4098	40.4959	10.8696	29.282	33.5312	57.4468	16.222	34.242	6.32085	6.59304	22.8844	12.4016	30.7692	12.892	9.41617	9.93918	26.1364	9.56341
GLRX3	33.2461	43.7767	11.1541	28.0995	32.618	34.9693	31.3396	31.1475	53.3058	30.4348	43.4905	42.4332	70.2128	19.2102	43.9051	6.42391	14.6201	38.6174	14.043	37.6923	25.784	10.3176	10.3215	38.6364	8.10811
GNAT1	0	0	0	0.0371195	0	0	0	0	0	0	0	0	0	0	0	0	0	0	0	0	0	0.0277354	0	0	0
GOLT1A	13.4817	42.793	0	0.408315	1.50215	1.22699	0.124611	0	1.23967	0	0.346021	0.296736	0	0.106724	0.310284	0.13741	0.181309	0.238379	0.115185	0	1.74216	0.0693385	0.243267	1.13636	0
GOT1	17.4084	25.2994	7.28562	9.94803	16.309	7.36196	6.66667	2.45902	21.0744	4.34783	18.1661	21.0682	21.2766	5.01601	11.8129	3.22913	2.06033	11.6806	4.10827	13.0769	15.6794	3.6056	3.42311	18.1818	2.4948
GPR27	2.22513	0.705731	0	0.074239	0.214592	1.84049	0.373832	0.819672	0.826446	0	1.44896	0	0	0.213447	0.35461	0.0343525	0.708752	0.953516	0.201574	0	0.348432	0.152545	0.538662	0	0.2079
GPR84	1.04712	0.25663	0.257898	0.408315	0.429185	1.22699	17.4455	1.63934	23.5537	0	0.605536	0.296736	1.06383	8.21772	5.93972	0.206115	12.5927	0.595948	0.239969	0.769231	1.39373	0.0832062	0.0521286	0	0.2079
GREB1L	0.13089	0	0	0.111359	0.429185	0	0	0	0	0	0.367647	0.296736	0	0	0.0443262	0	0	0.595948	0.00959877	0	0	0.0277354	0	0	0
GSTO2	19.8953	23.2678	0.128949	2.44989	15.4506	1.84049	1.37072	0.819672	2.06612	0	3.11419	3.85757	0	0.213447	0.864362	0.343525	0.857096	4.17163	0.873488	0.769231	2.78746	0.36056	0.608167	0	0.2079
GTF3C6	47.644	61.9119	14.9581	33.853	42.4893	46.0123	48.4735	39.3443	70.6612	21.7391	56.769	49.8516	89.3617	42.476	68.7722	15.0464	30.773	50.298	19.6007	51.5385	49.1289	17.7645	17.4978	62.5	25.5717
GTSE1	2.6178	0.106929	0.0644745	0.593912	0.214592	0	0.498442	0	47.1074	0	1.10294	0.296736	61.7021	0.213447	0.265957	0	0.280204	0.476758	0.211173	24.6154	6.27178	0.0554708	0.086881	34.0909	0
HAS3	9.1623	14.2643	0.0644745	0.111359	0.858369	0.613497	0.249221	0.819672	0.413223	0	0.389273	2.67062	0	0.106724	0.35461	0.171762	0.0494478	0.238379	0.0479939	0	0.348432	0.138677	0.156386	0	0
HDAC2	32.7225	31.8435	12.1857	26.0208	29.1845	29.4479	28.9097	39.3443	57.8512	30.4348	47.0804	47.181	72.3404	20.5977	37.1454	7.14531	11.2411	35.7569	11.6817	32.3077	23.6934	9.41617	8.87924	36.3636	6.44491
HJURP	2.35602	0.0641574	0.0644745	0.259837	0.214592	1.22699	0.311526	0.819672	26.8595	0	0.432526	0	32.9787	0.106724	0.199468	0.0343525	0.148343	0.238379	0.0287963	24.6154	3.48432	0.0138677	0.0173762	27.2727	0
HKDC1	3.27225	13.6655	0	0.074239	0.429185	0	0.186916	0	0	0	0.0648789	0.296736	0	0	0.110816	0.0343525	0.0659304	0.11919	0.0383951	0	1.39373	0.596311	0.243267	1.13636	0.831601
HMBS	18.4555	25.9196	1.67634	7.23831	7.51073	8.58896	10.2804	9.01639	28.5124	4.34783	21.8642	11.8694	25.5319	5.22946	14.8493	1.54586	3.6921	12.1573	2.72605	10	17.77	1.89988	1.59861	13.6364	1.8711
HMGN1	67.4084	77.2027	50.0967	47.216	64.3777	74.2331	70.7165	68.0328	90.0826	71.7391	69.7448	67.3591	97.8723	42.9029	62.6773	34.3181	24.8558	48.3909	35.8514	88.4615	54.3554	44.8759	36.907	81.8182	43.0353
HMMR	4.84293	0.534645	0.386847	0.296956	1.07296	1.84049	0.872274	1.63934	46.281	0	1.03806	0	65.9574	0.533618	0.820035	0.0343525	0.197791	0.238379	0.172778	22.3077	7.31707	0.194148	0.156386	28.4091	0.4158
HOOK1	12.1728	17.0017	1.41844	0.148478	16.5236	1.22699	0.0623053	0	0.413223	0	0.237889	0.296736	1.06383	0.213447	0.199468	0.343525	0.0988957	0.11919	0.499136	2.30769	6.27178	1.31743	0.573414	1.13636	0.4158
HPR	0.91623	2.92985	0	0.334076	0.214592	0	0.0623053	0	0.413223	0	1.16782	5.63798	0	0	0.0886525	0	0.0824131	0.476758	0	0	0	0	0.0695048	0	0
HUNK	1.96335	1.81779	0.0644745	0	0.858369	0	0.124611	0	0.413223	0	0.973183	0	0	0	0.0664894	0	0	0.715137	0.0287963	0	0.348432	0.0277354	0	0	0
IARS	20.5497	38.8794	4.12637	10.9874	15.8798	19.0184	11.9003	8.19672	24.3802	10.8696	27.7682	22.2552	20.2128	3.20171	12.3449	6.97355	4.74699	18.1168	5.83605	13.0769	20.9059	5.46387	4.96959	13.6364	3.9501
IL1B	12.9581	9.4953	7.73694	8.20341	10.0858	26.3804	77.6324	27.8689	66.1157	17.3913	17.5389	9.19881	41.4894	25.6137	42.5975	7.04225	85.8579	8.58164	8.35093	5.38462	29.9652	4.99237	3.5795	12.5	4.5738
IL1RN	10.3403	3.27203	2.7724	2.78396	1.28755	7.97546	39.3769	14.7541	45.8678	0	5.53633	3.26409	62.766	16.4354	50.266	1.85503	50.6181	3.21812	2.25571	3.84615	13.9373	1.31743	1.0947	2.27273	2.079
IMPA2	23.822	37.7246	1.03159	2.82108	12.6609	16.5644	11.4019	2.45902	24.3802	6.52174	4.26038	5.63798	24.4681	5.54963	5.8289	1.13363	6.18098	8.93921	0.643118	10	3.83275	0.402163	0.625543	9.09091	0
INTS7	6.67539	6.95038	0.902643	2.56125	1.93133	3.06748	2.74143	4.09836	12.3967	2.17391	6.42301	3.26409	9.57447	1.92102	4.29965	0.652697	1.12082	3.57569	1.88136	5.38462	4.87805	1.15102	1.58123	9.09091	0.831601
IQGAP3	3.14136	0.0427716	0	0.111359	0	0	0.373832	0	19.0083	0	0.389273	0.296736	34.0426	0.533618	0.221631	0	0.181309	0.238379	0.00959877	1.53846	0	0	0.0347524	5.68182	0.4158
IRX1	4.71204	4.72626	0	0	1.71674	0	0.0623053	0	0	0	0.0216263	0.296736	0	0	0.0886525	0.0343525	0.0164826	0.11919	0	0	0.696864	0	0.0173762	0	0
ISY1	16.623	21.7494	9.92908	17.5204	13.3047	9.81595	15.8255	19.6721	32.2314	19.5652	24.7189	29.0801	32.9787	8.85806	18.0408	5.59945	6.90621	18.7128	12.8816	26.9231	16.7247	8.98627	9.93918	32.9545	7.27651
KIF11	2.74869	0.171086	0	0.334076	1.50215	0	0.498442	0	37.1901	0	0.908304	0	48.9362	0.213447	0.332447	0.0687049	0.263722	0.357569	0.172778	20	3.48432	0.277354	0.156386	22.7273	0.831601
KIF14	1.43979	0.128315	0.0644745	0.408315	0.429185	0.613497	0.249221	0.819672	16.5289	0	0.692042	0.296736	24.4681	0.213447	0.421099	0.480934	0.230757	0.238379	0.0863889	10	2.78746	0.0554708	0.0695048	15.9091	0
KIF15	0.78534	0.0641574	0	0.222717	0.429185	0	0.436137	0.819672	24.7934	0	0.843426	0	25.5319	0.106724	0.199468	0	0.148343	0	0.0383951	23.0769	2.09059	0.0416031	0.0521286	18.1818	0
KIF18B	1.43979	0.0213858	0	0.111359	0	0	0.373832	0	12.3967	0	0.216263	0	18.0851	0	0.0443262	0.0687049	0.0824131	0	0.124784	10	0.348432	0.0970739	0.0173762	11.3636	0
KIF20A	2.09424	0.940975	0	0.334076	0.643777	0	0.186916	0	20.6612	0	1.10294	0	36.1702	0.320171	0.0664894	0.0687049	0.0659304	0	0.0671914	7.69231	1.39373	0.0554708	0.0521286	5.68182	0
KIF23	4.05759	0.363559	0.0644745	0.556793	0.858369	1.22699	0.498442	2.45902	26.8595	0	1.70848	0.296736	48.9362	0.426894	0.332447	0.13741	0.296687	1.54946	0.0575926	14.6154	2.78746	0.332825	0.104257	20.4545	0.4158
KIF2C	1.57068	0.0213858	0.193424	0.259837	0.214592	0	0.249221	0	34.7107	0	0.99481	0.593472	46.8085	0.106724	0.531915	0.103057	0.164826	0.476758	0.0863889	22.3077	2.43902	0.0693385	0.086881	27.2727	0.2079
KIF4A	1.96335	0.0855432	0	0.222717	0.214592	0	0.186916	0	21.0744	0	0.692042	0.296736	38.2979	0.426894	0.243794	0	0.131861	0.11919	0.00959877	13.0769	3.83275	0.0693385	0	15.9091	0.2079
KIFC1	4.97382	0.66296	0.386847	0.556793	0.429185	9.20245	1.43302	0.819672	47.1074	0	1.08131	0.593472	52.1277	0.640342	0.864362	0.13741	0.494478	0.357569	0.278364	26.9231	5.92334	0.291222	0.156386	42.0455	0
KNSTRN	8.24607	7.3781	0.967118	2.74684	4.93562	2.45399	3.05296	2.45902	26.8595	2.17391	4.39014	2.37389	57.4468	2.2412	11.1702	0.687049	1.31861	2.62217	1.27664	16.1538	7.31707	0.624047	0.86881	20.4545	1.0395
KRT18	78.6649	84.7947	2.32108	15.9985	71.03	14.7239	8.59813	3.27869	11.157	0	4.88754	59.3472	12.766	2.02775	12.0124	2.50773	2.81853	20.6198	1.76617	5.38462	16.0279	2.32977	2.01564	1.13636	1.2474
KRT79	0	0.0213858	0	0.0371195	0	0	0	0	0	0	0.0865052	0	9.57447	0	3.67908	0.13741	0.0164826	0	0	0	0.348432	0	0	0	0
LONP1	19.7644	24.1232	2.45003	6.86711	16.309	1.84049	7.78816	4.09836	19.0083	8.69565	14.468	12.4629	28.7234	5.97652	14.4504	1.68327	4.66458	10.1311	2.39009	5.38462	9.05923	1.83054	1.92876	6.81818	2.7027
LRPPRC	17.2775	21.5569	4.51322	11.5071	13.7339	12.8834	9.53271	8.19672	25.2066	17.3913	17.2145	16.9139	27.6596	7.89755	15.8466	3.67571	4.30196	12.9917	4.19466	10	6.96864	4.70115	4.20504	11.3636	4.5738
LSM5	50.6545	69.7177	19.3424	35.3007	53.2189	60.1227	52.1495	47.541	85.124	39.1304	58.1315	55.1929	94.6809	34.365	56.9371	17.6228	25.2514	45.1728	18.7272	60.7692	52.6132	20.8432	16.8202	71.5909	13.7214
LSR	40.5759	48.6313	5.99613	13.1403	19.7425	1.84049	2.24299	6.55738	7.43802	2.17391	11.5268	8.01187	3.19149	2.2412	2.37145	4.191	1.10433	10.0119	1.73738	4.61538	25.0871	6.32367	4.76108	2.27273	6.23701
LYZ	26.0471	20.4448	15.6673	16.147	22.9614	98.1595	89.0966	69.6721	90.9091	26.087	23.9403	17.2107	100	81.2166	95.523	15.5617	97.5771	16.9249	18.0457	25.3846	43.9024	9.8322	6.55083	19.3182	6.65281
MAD2L1	8.50785	1.21899	1.48291	1.78174	5.15021	0.613497	2.61682	1.63934	52.4793	2.17391	2.8763	2.07715	84.0426	0.853789	2.46011	0.549639	0.477996	0.476758	1.61259	46.9231	11.1498	3.34212	2.1894	45.4545	1.2474
MAD2L1BP	8.63874	7.99829	5.73823	8.90869	7.29614	4.90798	7.0405	6.55738	16.9421	2.17391	14.5329	15.1335	32.9787	5.01601	13.9406	6.63002	3.36245	8.34327	5.11615	2.30769	7.66551	3.35598	4.32667	15.9091	4.3659
MAGOH	41.7539	54.2344	22.6306	39.0869	40.5579	44.7853	50.0312	35.2459	73.9669	41.3043	47.859	51.9288	82.9787	30.4162	57.6684	20.2679	26.8831	40.6436	25.6095	60	35.5401	24.4349	24.7437	65.9091	18.711
MAPKAPK3	19.5026	29.8118	2.90135	4.82554	5.15021	31.9018	31.7134	19.6721	48.7603	23.913	14.4464	5.63798	56.383	17.3959	36.7243	5.73686	16.6145	15.0179	10.1843	23.0769	9.05923	7.73818	6.74196	22.7273	8.73181
MARS2	2.35602	1.68948	0.838169	1.3363	0.858369	1.84049	1.05919	0	0.826446	2.17391	1.60035	2.07715	0	0.533618	1.70656	0.446582	0.197791	1.07271	1.07506	3.07692	2.43902	0.610179	0.677672	1.13636	0.623701
MCM10	3.53403	0.235244	0.0644745	0.185598	0.214592	0	1.1215	0	18.1818	0	0.367647	0.296736	19.1489	0.106724	0.265957	0.0343525	0.0659304	0.715137	0.230371	20	3.13589	0.0832062	0.086881	15.9091	0
MCM2	9.42408	2.69461	0.902643	1.81886	2.14592	3.68098	3.17757	0.819672	30.5785	2.17391	3.07093	1.18694	29.7872	1.60085	2.12766	0.618344	0.659304	1.90703	1.30543	32.3077	5.92334	0.610179	0.590791	25	0.623701
MCM4	12.6963	3.42173	0.967118	2.33853	4.72103	3.06748	5.23364	1.63934	35.5372	0	4.06574	2.67062	44.6809	2.77481	3.78989	0.549639	0.824131	2.50298	1.75658	40	8.01394	1.30356	0.938315	35.2273	0.831601
MDH2	48.6911	63.8794	19.7292	35.9317	47.4249	56.4417	50.0935	47.541	73.1405	45.6522	62.1756	55.1929	88.2979	34.365	63.4087	13.9127	26.5205	57.211	25.2832	47.6923	51.5679	24.1991	21.5291	61.3636	27.4428
MEIOB	0	0.0427716	0	0	0	0	0	0	0.413223	0	0.0648789	0	1.06383	0	0.0221631	0	0	0	0	0	0	0	0	0	0
MELK	3.53403	0.128315	0.0644745	0.259837	0.214592	0	0.872274	0	35.5372	0	1.03806	0.593472	48.9362	0.533618	0.908688	0.0343525	0.164826	0.238379	0.15358	16.9231	5.22648	0.277354	0.0521286	26.1364	0.623701
METAP1	17.2775	16.0393	3.804	9.42836	10.515	7.97546	8.2243	7.37705	21.0744	2.17391	12.3054	18.3976	22.3404	5.65635	9.92908	2.30161	3.0328	17.4017	5.84565	18.4615	10.453	4.90917	4.81321	21.5909	5.61331
MIR3142HG	0.13089	0.128315	0.257898	0.185598	0.643777	0	2.3676	0.819672	4.54545	0	0.108131	0	1.06383	0.320171	0.975177	1.88939	2.25812	0.238379	0.54713	1.53846	1.0453	0.277354	0.3649	0	2.9106
MKI67	5.2356	0.427716	0	0.519673	0.429185	1.84049	1.49533	0	76.0331	0	1.27595	0.593472	75.5319	0.426894	0.797872	0.0343525	0.906544	0.357569	0.268766	49.2308	10.453	0.36056	0.260643	71.5909	1.2474
MLST8	21.0733	27.994	3.86847	13.029	9.87124	6.74847	11.4642	19.6721	22.7273	0	28.6548	21.6617	32.9787	7.6841	20.8998	2.91996	4.86237	16.9249	5.18334	20.7692	16.3763	3.77201	3.52737	23.8636	2.9106
MMP12	0	0.0213858	0.0644745	0.074239	0	0	1.55763	0.819672	0.413223	0	0.0648789	0.296736	0	0.320171	0.35461	0.13741	0.164826	0	0.230371	0	0	0	0.0695048	0	0
MMP15	11.3874	12.9812	0.0644745	4.15739	2.57511	0	0.186916	0.819672	0	0	1.10294	0.296736	3.19149	0.106724	0.620567	0.0687049	0.0824131	1.43027	0.0767902	0	1.0453	0.18028	0.225891	2.27273	0
MND1	6.5445	0.748503	0.257898	0.296956	0.643777	1.22699	1.49533	0	44.2149	0	0.951557	0.296736	74.4681	0.213447	0.820035	0.0687049	0.164826	1.54946	0.124784	18.4615	4.18118	0.0970739	0.0173762	21.5909	0.2079
MPDU1	30.2356	36.3986	6.25403	19.2279	21.03	15.9509	25.3583	31.1475	51.2397	10.8696	36.8512	36.2018	58.5106	22.3052	36.2367	5.04981	13.2191	16.2098	8.06297	23.8462	28.9199	5.45001	5.99479	30.6818	7.06861
MRPL12	38.8743	49.2515	6.51193	26.2806	34.3348	25.1534	27.1028	33.6066	54.9587	26.087	42.301	40.9496	68.0851	22.7321	44.4814	6.18344	13.1531	33.969	9.41639	33.8462	33.101	7.37762	7.26325	35.2273	7.90021
MRPL15	22.7749	25.4277	5.99613	19.0423	15.8798	20.8589	22.9907	19.6721	45.8678	15.2174	34.9913	38.8724	53.1915	13.9808	35.5496	4.05359	7.54904	22.7652	6.40238	16.1538	22.2997	4.71502	4.13553	25	3.3264
MRPL3	35.3403	46.7494	9.8646	18.8196	20.6009	35.5828	29.595	22.9508	48.7603	15.2174	47.1021	32.0475	64.8936	17.6094	36.0816	7.24837	10.1038	33.3731	11.3074	28.4615	29.9652	11.1496	9.62641	21.5909	6.65281
MRPL37	26.9634	29.0633	5.86718	18.5598	17.1674	17.7914	18.8785	21.3115	45.8678	8.69565	38.1704	36.2018	63.8298	12.3799	31.8927	5.73686	8.25779	26.8176	5.71127	30.7692	21.2544	5.74123	5.29974	42.0455	4.9896
MRPL39	13.3508	12.0402	5.09349	15.516	15.6652	7.36196	9.03427	9.01639	27.2727	10.8696	22.0804	16.9139	34.0426	5.65635	16.4894	2.47338	2.20867	18.8319	4.80898	12.3077	16.0279	4.11871	4.50043	19.3182	5.19751
MRPL47	34.6859	46.1292	15.2805	30.2153	32.1888	38.0368	34.3925	27.0492	61.157	30.4348	45.9126	43.3234	75.5319	22.8388	48.8254	10.718	15.5266	38.8558	17.6137	38.4615	34.4948	14.256	13.9183	48.8636	12.474
MRPS16	41.2304	52.4594	10.5738	27.6912	32.618	29.4479	30.2181	31.9672	59.0909	34.7826	44.5718	45.9941	84.0426	25.4002	51.2633	9.54998	15.2299	32.1812	10.9234	35.3846	41.8118	9.70739	9.38315	38.6364	9.14761
MRPS22	15.8377	17.13	6.38298	17.706	14.8069	13.4969	14.5794	12.2951	23.9669	10.8696	29.109	27.8932	37.234	10.032	24.9335	5.18722	5.90077	21.5733	5.98963	14.6154	17.0732	5.14492	5.31712	19.3182	4.7817
MRPS33	41.623	58.1694	10.7028	24.1648	36.2661	28.2209	31.2773	52.459	53.719	39.1304	43.1228	31.7507	69.1489	17.1825	42.2429	8.03847	12.329	26.9368	9.77155	23.8462	46.3415	12.897	9.36577	37.5	8.52391
MRPS35	28.6649	35.1155	10.7672	19.2279	27.2532	19.0184	19.8131	21.3115	42.9752	13.0435	33.3045	31.454	60.6383	16.7556	41.0904	4.22535	9.55991	25.9833	10.4531	19.2308	17.77	8.32062	7.57602	25	6.86071
MTCH2	32.0681	43.4987	8.31721	19.4506	29.1845	29.4479	32.0249	23.7705	61.157	26.087	36.7431	40.9496	77.6596	23.9061	46.8972	5.5651	16.565	31.9428	11.6913	26.1538	24.0418	6.7397	7.85404	44.3182	6.23701
MTRNR2L12	45.288	55.4748	42.1663	52.1901	36.9099	87.1166	77.6324	81.9672	62.3967	67.3913	56.2067	61.1276	79.7872	62.2199	69.3706	30.2302	67.6941	55.5423	34.2484	43.8462	53.6585	42.6848	38.6099	65.9091	46.7775
MUCL1	3.27225	0.149701	0.0644745	0.074239	1.07296	0.613497	0.436137	3.27869	0	0	0.0432526	0.593472	0	0.213447	0.576241	0.171762	0.412065	0	0.278364	2.30769	0	0.0277354	0	0	0
MYBL2	3.79581	0.128315	0.322373	0.259837	0.429185	1.22699	0.560748	0.819672	38.0165	28.2609	0.605536	0.296736	31.9149	0.747065	0.177305	0	0.247239	0	0.0671914	16.1538	14.2857	0.0138677	0.0347524	21.5909	0
MYCN	0.13089	0	0.0644745	0.296956	0	0	0	0	0	0	0.0216263	3.26409	0	0	0	0.0343525	0.0164826	0.11919	0.00959877	0	0	0	0	0	0
NARS2	10.733	20.7228	2.83688	5.15961	8.3691	4.29448	4.04984	1.63934	13.2231	4.34783	10.2292	7.71513	11.7021	2.13447	6.20567	1.4428	1.56585	6.31704	2.51488	5.38462	5.22648	1.95535	2.1199	2.27273	1.4553
NCAPG	3.9267	0.128315	0	0.408315	0.429185	1.22699	0.186916	0	38.0165	2.17391	0.843426	0.296736	42.5532	0.320171	0.221631	0.0687049	0.0824131	0.11919	0.0863889	16.9231	2.43902	0.194148	0.13901	22.7273	0.4158
NCAPH	2.22513	0.149701	0.0644745	0.482554	0	4.29448	1.1838	0	37.6033	2.17391	0.519031	1.48368	35.1064	0.747065	0.376773	0	0.31317	0.238379	0.230371	17.6923	3.13589	0.915268	0.382276	39.7727	1.4553
NDC1	7.59162	5.88109	1.41844	3.26652	3.21888	0.613497	3.73832	1.63934	19.0083	2.17391	4.77941	8.60534	27.6596	2.88154	5.51862	0.687049	1.10433	2.97974	1.45901	6.15385	4.18118	1.09555	1.49435	19.3182	0.4158
NDUFA7	32.7225	43.071	5.35139	15.2932	42.4893	12.8834	13.271	21.3115	23.1405	19.5652	17.3875	19.8813	48.9362	7.2572	31.4495	2.71384	8.17537	17.2825	5.4329	20.7692	32.4042	5.07558	4.25717	28.4091	5.40541
NDUFV2	59.0314	78.7211	27.3372	45.026	65.8798	81.5951	74.7664	72.1311	85.5372	60.8696	67.9931	67.6558	95.7447	57.2038	76.5293	27.9973	38.8165	62.5745	23.1234	48.4615	61.6725	35.8203	25.0565	63.6364	32.2245
NEFH	0	0	0.0644745	0.296956	0	0	1.49533	2.45902	4.95868	0	0.908304	0	3.19149	1.28068	2.14982	0.103057	0.247239	0.238379	0.259167	0.769231	0.348432	0.263486	0.312772	4.54545	0.2079
NEK2	1.3089	0.0641574	0	0.148478	4.50644	0.613497	0.249221	0	21.9008	0	0.540657	0.296736	28.7234	0.106724	0.132979	0.0687049	0.131861	0.11919	0.0671914	12.3077	1.39373	0.0554708	0.086881	15.9091	0.2079
NIPAL1	3.14136	1.81779	0.0644745	0.222717	1.28755	0	0.249221	0	0.413223	0	0.281142	1.78042	1.06383	0	0.199468	0.171762	0.0659304	0.238379	0.0863889	0	0.696864	0.166412	0.0521286	0	0
NLN	6.28272	4.14885	0.644745	3.93467	2.7897	3.06748	5.66978	1.63934	10.7438	0	5.94723	6.52819	8.51064	7.57737	9.53014	0.996221	3.04928	3.81406	0.345556	1.53846	2.78746	0.374428	0.295395	5.68182	0.831601
NNAT	0.78534	0.25663	0	0.0371195	0.214592	0	0.124611	0	1.23967	0	3.82785	0.296736	4.25532	0	0.243794	0.0343525	0.0329652	0.11919	0.0287963	0	0	0.0277354	0	0	0
NOL11	12.5654	12.0402	6.06061	12.7691	12.8755	6.13497	6.60436	4.91803	22.314	6.52174	18.9446	18.9911	20.2128	4.90928	9.92908	4.70629	2.25812	13.826	6.51757	16.9231	9.40767	5.86604	5.14335	19.3182	2.9106
NPM1	78.1414	93.6484	87.1696	69.8218	68.4549	92.638	91.215	95.082	93.8017	97.8261	88.8408	87.5371	98.9362	72.4653	86.1259	54.2425	63.1943	86.77	66.2123	93.0769	76.6551	78.1445	70.9123	87.5	64.657
NUF2	3.27225	0.235244	0.193424	0.408315	0.643777	0	0.747664	0	40.9091	0	1.2327	0.890208	61.7021	0.213447	0.554078	0.13741	0.164826	0.357569	0.39355	29.2308	5.57491	0.346693	0.417029	30.6818	0.4158
NUP93	12.6963	13.7725	3.2882	10.6904	11.3734	13.4969	14.081	17.2131	33.0579	13.0435	14.7708	16.9139	35.1064	8.96478	16.1791	2.98866	4.99423	11.7998	4.84738	14.6154	8.7108	3.12023	3.5795	17.0455	1.2474
NUSAP1	8.11518	0.727117	1.28949	1.22494	1.71674	3.68098	3.23988	1.63934	73.5537	2.17391	2.20588	0.890208	86.1702	1.38741	3.56826	0.412229	1.25268	0.595948	0.671914	50	11.8467	3.07863	1.37272	70.4545	2.4948
NXT2	8.24607	10.9281	2.70793	3.19228	4.50644	5.52147	8.97196	9.83607	15.2893	13.0435	7.30969	9.79228	21.2766	3.52188	7.49113	1.06493	3.52728	3.4565	2.82204	10	3.83275	1.60865	1.77237	6.81818	1.8711
OIP5	2.6178	0.278015	0.193424	0.371195	0.429185	0.613497	0.747664	0	30.1653	0	1.40571	0.593472	41.4894	0.320171	0.930851	0.0687049	0.164826	0.357569	0.182377	16.9231	4.52962	0.124809	0.156386	13.6364	0.4158
ORC1	2.6178	0.213858	0.0644745	0.222717	0	0.613497	0.685358	0	12.3967	0	0.346021	1.48368	7.44681	0.213447	0.288121	0.13741	0.164826	0.11919	0.287963	10.7692	2.78746	0.124809	0.121633	12.5	0
ORC6	8.90052	1.26176	2.19213	1.22494	1.71674	1.84049	4.98442	2.45902	40.4959	2.17391	2.31401	1.48368	45.7447	1.49413	2.77039	0.687049	1.02192	0.953516	1.66059	34.6154	5.57491	0.984607	0.920938	28.4091	0.4158
ORM1	6.15183	32.9127	0	0.334076	0.429185	0.613497	0.436137	0.819672	0.826446	0	0.367647	0.593472	0	0	0.376773	0.515287	0.31317	0.476758	0.326358	0.769231	0.696864	0.0970739	0.312772	0	0
ORM2	3.66492	21.2147	0.0644745	0.074239	0.429185	0	0.124611	0	0.413223	0	0.17301	0	0	0	0.0886525	0.171762	0.0494478	0.357569	0.0767902	0	0.348432	0.0832062	0.295395	0	0
PAFAH1B3	31.0209	26.4115	4.90006	14.6251	23.6052	25.1534	17.0717	17.2131	54.5455	13.0435	15.6358	27.5964	65.9574	6.72359	18.8165	6.59567	6.67546	9.0584	4.20426	20	17.4216	7.30828	5.16073	44.3182	6.44491
PARP1	32.3298	42.1514	24.3069	20.2301	22.7468	22.0859	23.8006	38.5246	61.9835	17.3913	28.5251	33.5312	60.6383	21.9851	24.18	11.4737	7.21938	20.5006	12.2288	49.2308	39.0244	14.9355	13.7967	43.1818	17.6715
PBDC1	24.4764	30.2395	10.4449	20.1188	17.382	15.9509	20.81	17.2131	40.9091	10.8696	39.1869	35.3116	75.5319	17.3959	47.1631	8.58811	7.69738	26.1025	14.3694	31.5385	16.7247	11.2051	11.6594	30.6818	9.14761
PBK	4.97382	0.128315	0.0644745	0.334076	0.429185	0	0.249221	0	15.7025	0	1.25433	0.296736	46.8085	0.106724	0.243794	0	0	0	0.0287963	20	3.83275	0.0138677	0.0521286	29.5455	0
PCK2	11.2565	25.4277	3.35268	8.05494	4.50644	5.52147	8.97196	9.01639	21.0744	2.17391	13.4732	12.4629	36.1702	7.57737	22.5842	0.927516	3.0328	11.0846	2.04454	9.23077	9.40767	2.2743	1.59861	10.2273	1.8711
PCLO	8.63874	10.3935	0.0644745	0.334076	6.00858	0	0	0.819672	0	0	0.151384	8.90208	0	0	0.110816	0	0.0164826	0.357569	0.0383951	0	0.348432	0	0.0347524	0	0
PCNA	34.1623	27.2883	12.4436	18.4484	25.5365	19.6319	20.5607	22.1311	74.3802	26.087	33.8452	29.0801	78.7234	14.1942	30.1197	5.29028	6.42822	22.4076	13.5151	86.9231	20.5575	10.2621	10.0608	71.5909	9.97921
PDIK1L	3.40314	5.30368	0.386847	2.00445	3.00429	1.22699	1.24611	0.819672	2.89256	0	2.68166	1.78042	7.44681	1.60085	1.81738	1.03057	0.263722	1.78784	0.7775	1.53846	3.48432	0.707253	0.695048	2.27273	1.2474
PDZK1IP1	33.6387	46.9846	0.128949	0.890869	11.8026	1.22699	0.436137	0	1.23967	0	0.821799	0.890208	0	0.213447	0.465426	0.377877	0.296687	1.66865	0.326358	0.769231	1.39373	0.152545	0.625543	0	0.831601
PEG10	34.2932	23.9521	3.0303	0.222717	6.86695	0	0.186916	0.819672	2.89256	0	4.06574	3.56083	0	0	0.487589	0.13741	0.131861	3.93325	0.268766	1.53846	1.74216	0.194148	0.521286	0	0.2079
PEX3	9.68586	8.78956	2.06319	7.31255	9.65665	6.13497	3.17757	6.55738	10.7438	2.17391	9.96972	12.1662	13.8298	2.45464	7.64628	1.82068	1.35157	7.15137	2.66846	3.07692	6.27178	1.83054	2.32841	11.3636	2.2869
PHB	46.2042	55.4106	17.2147	40.7944	35.6223	42.9448	44.4237	51.6393	67.7686	63.0435	60.9645	57.5668	82.9787	34.2583	59.7518	14.3593	19.6308	51.9666	22.7203	60	42.1603	18.7075	20.2085	46.5909	15.1767
PHGDH	19.7644	41.574	1.35397	2.70973	15.0215	7.36196	3.73832	7.37705	30.9917	0	44.0095	2.67062	38.2979	0.853789	4.3883	1.06493	1.84605	36.1144	1.64139	12.3077	18.1185	0.887533	1.05995	14.7727	0
PI3	14.1361	13.6014	0.193424	1.26206	2.36052	0.613497	0.311526	1.63934	0.413223	0	2.09775	1.48368	4.25532	0.320171	1.04167	0.412229	0.642822	0.715137	0.307161	0.769231	0.696864	0.194148	0.312772	1.13636	0
PIGU	13.6126	10.0513	1.93424	6.05048	14.5923	4.90798	4.23676	0.819672	15.7025	0	15.3979	13.9466	18.0851	4.26894	9.7961	1.54586	1.31861	7.62813	2.94682	7.69231	8.01394	2.13563	1.91138	10.2273	2.2869
PKMYT1	5.10471	0.25663	0.128949	0.185598	0.429185	1.22699	0.498442	0	33.4711	0	0.648789	0.593472	45.7447	0.320171	0.265957	0.0343525	0.0659304	0.11919	0.134383	28.4615	3.48432	0.0416031	0.0695048	29.5455	0.2079
PLEK2	4.58115	2.716	0	0.259837	1.50215	0	18.2555	3.27869	26.4463	0	0.259516	0	19.1489	4.26894	3.94504	0.103057	0.774683	0	0.0383951	0	0.348432	0.166412	0.0521286	2.27273	0
PLGRKT	25.1309	26.1762	5.35139	16.4439	20.3863	14.7239	22.3053	62.2951	38.843	8.69565	30.2768	21.365	63.8298	19.9573	35.5275	13.0539	7.6809	16.4482	8.45652	20.7692	12.892	9.13882	7.45439	40.9091	10.6029
PLK1	1.43979	0.192472	0.0644745	0.185598	0.214592	3.06748	0.436137	0.819672	37.6033	0	0.778547	0.593472	48.9362	0.426894	0.199468	0.0343525	0.296687	0.357569	0.0479939	13.8462	5.57491	0.0970739	0.0347524	19.3182	0
PLK4	1.70157	0.149701	0.128949	0.445434	1.07296	0	0.809969	0	21.4876	0	0.540657	0.593472	23.4043	0.320171	0.797872	0.13741	0.164826	0.357569	0.191975	9.23077	1.39373	0.235751	0.104257	14.7727	0
PLRG1	18.1937	19.3755	6.5764	15.5902	17.382	12.8834	11.028	16.3934	26.8595	4.34783	28.5035	31.454	24.4681	7.04376	19.4371	3.84748	4.20307	18.9511	7.86139	13.8462	12.892	6.04632	6.32493	14.7727	4.158
POLE2	2.22513	1.34731	0.451322	1.37342	0.429185	0.613497	0.996885	0.819672	15.2893	0	3.09256	1.18694	15.9574	0.426894	0.753546	0.27482	0.263722	0.595948	0.403148	8.46154	1.74216	0.332825	0.225891	7.95455	0.2079
POLQ	1.70157	0.128315	0	0.185598	0	0	0.124611	0	11.9835	0	0.237889	0.593472	12.766	0.213447	0.243794	0.0343525	0.0494478	0	0.0863889	11.5385	2.09059	0.0554708	0.086881	4.54545	0
POMC	5.89005	5.19675	3.73952	2.07869	1.50215	4.29448	11.4642	5.7377	23.5537	10.8696	4.21713	4.74777	24.4681	3.84205	11.2145	2.95431	3.90638	2.14541	5.04895	14.6154	11.8467	2.26044	2.83232	9.09091	1.4553
PRC1	7.19895	0.470488	0.451322	1.48478	0.858369	4.29448	2.74143	2.45902	58.6777	2.17391	2.03287	2.37389	73.4043	1.28068	0.775709	0.377877	0.7582	1.66865	0.374352	29.2308	4.18118	0.901401	0.781929	36.3636	0.831601
PRR11	1.57068	0.192472	0.580271	1.18782	2.36052	1.22699	2.86604	1.63934	24.3802	0	1.03806	0.593472	23.4043	1.38741	1.57358	0.171762	1.17027	0	0.249568	7.69231	2.43902	0.249619	0.225891	21.5909	0
PTTG1	15.1832	18.2635	8.44616	4.52858	4.50644	19.6319	16.7601	12.2951	73.9669	4.34783	11.1592	4.1543	82.9787	5.54963	10.328	7.59189	7.59848	6.91299	6.88232	41.5385	20.9059	11.7875	11.9722	72.7273	20.79
QRFPR	0	0	0	0.148478	0	0	0	0	0	0	0	0.296736	0	0	0	0	0	0	0	0	0	0	0	0	0
RAD51	5.89005	0.534645	0.128949	0.482554	0.858369	0	0.809969	0.819672	24.3802	2.17391	1.36246	0.593472	35.1064	0.320171	0.687057	0.103057	0.181309	0.357569	0.47034	26.9231	3.83275	0.235751	0.208514	26.1364	0.4158
RAD51AP1	8.76963	1.11206	0.838169	1.29918	1.71674	2.45399	3.30218	0	52.0661	8.69565	2.24913	2.37389	77.6596	3.94877	5.67376	0.171762	0.626339	0.715137	0.62392	34.6154	7.31707	0.318957	0.208514	29.5455	0.2079
RAD54L	2.87958	0.427716	0	0.074239	0.214592	0	0.124611	0	13.6364	0	0.454152	0	17.0213	0.213447	0.177305	0.103057	0.0164826	0.11919	0.0959877	13.0769	2.43902	0.0277354	0.0521286	14.7727	0.2079
RP11-217B1.2	0.26178	0.577417	0.322373	0.408315	0.643777	0	0.249221	0	0.826446	2.17391	0.302768	0	0	0.106724	0.221631	0.171762	0.346135	0.11919	0.163179	0.769231	1.0453	0.235751	0.121633	1.13636	0
RP11-320G24.1	0.13089	0.320787	0	0	0	0	0	0	0	0	0.0648789	0	0	0	0	0	0	0.238379	0.0191975	0	0.348432	0.0277354	0	0	0
RRM2	8.37696	0.940975	0.386847	0.631032	2.14592	0.613497	1.05919	0	61.9835	0	1.38408	0.890208	76.5957	0.213447	0.864362	0.13741	0.593374	0.595948	1.05586	54.6154	10.1045	0.194148	0.260643	61.3636	0.2079
SGPL1	12.4346	9.81608	2.25661	3.82331	15.4506	9.20245	13.8318	12.2951	18.595	0	11.981	3.85757	14.8936	13.4472	12.1011	1.54586	6.9227	8.70083	4.41543	4.61538	4.52962	2.37138	3.23197	6.81818	1.6632
SHCBP1	3.40314	0.278015	0.451322	0.593912	0.643777	0.613497	3.11526	1.63934	47.9339	2.17391	1.47059	0.593472	56.383	1.38741	0.842199	0.0687049	0.593374	0.238379	0.201574	22.3077	11.4983	0.138677	0.173762	21.5909	0
SHCBP1L	0	0	0	0.0371195	0	0	0	0	0	0	0.194637	0	0	0	0	0	0	0	0	0	0	0	0	0	0
SKA1	2.09424	0.0855432	0.128949	0.222717	0	0.613497	0.311526	0	19.8347	0	0.540657	0	29.7872	0.106724	0.155142	0.0687049	0.115378	0	0.172778	12.3077	4.52962	0.124809	0.0347524	18.1818	0
SKA3	4.31937	0.235244	0.128949	0.296956	0.429185	0	0.373832	0	27.2727	0	0.800173	0.296736	44.6809	0.320171	0.398936	0.0343525	0.214274	0.11919	0.0671914	19.2308	3.13589	0.0277354	0	13.6364	0
SPAG5	2.22513	0.363559	0.322373	0.74239	4.07725	0	1.99377	0.819672	29.3388	0	1.2327	0.593472	37.234	0.533618	1.06383	0.377877	2.96687	0.238379	0.259167	16.9231	4.87805	0.221883	0.208514	19.3182	0
SPC24	4.71204	0.427716	0.0644745	0.185598	0.429185	0	0.685358	0	24.7934	0	2.01125	1.48368	30.8511	0.213447	0.265957	0.240467	0.263722	0.238379	0.124784	16.1538	1.74216	0.0693385	0.086881	20.4545	0.4158
STIL	1.96335	0.705731	0.128949	0.445434	2.14592	1.22699	0.747664	0	11.5702	2.17391	0.475779	0.593472	19.1489	0.213447	0.509752	0.13741	0.263722	0.238379	0.364753	7.69231	0.348432	0.277354	0.3649	11.3636	0
TCF19	8.37696	1.28315	0.902643	2.44989	0.858369	3.06748	2.67913	4.91803	40.0826	0	3.87111	5.93472	57.4468	1.8143	1.48493	0.549639	0.412065	3.21812	1.44941	33.8462	8.36237	0.901401	1.25109	27.2727	1.0395
TOP2A	9.29319	1.62532	0.70922	0.890869	1.50215	1.22699	1.24611	2.45902	72.314	0	1.7301	1.18694	73.4043	0.426894	0.576241	0.0687049	0.494478	0.357569	0.335957	40.7692	6.62021	0.388296	0.295395	63.6364	0.2079
TPX2	4.97382	0.384944	0.193424	0.631032	1.28755	0.613497	0.809969	0	57.0248	0	1.25433	1.18694	68.0851	1.06724	0.953014	0.0687049	0.609857	1.07271	0.335957	33.8462	6.62021	0.499237	0.243267	51.1364	1.0395
TRIM10	0	0	0	0	0	0	0	0	0.826446	0	0	0	2.12766	0	0.0443262	0	0	0	0	0	0	0	0.0173762	0	0
TRIML2	0	0	0	0.0371195	0	0	0	0	0.413223	0	0.17301	0	0	0	0.0221631	0	0	0	0	0	0	0	0.0173762	0	0
TRIP13	5.49738	0.66296	0.580271	1.37342	36.6953	1.22699	0.623053	0	22.314	0	1.85986	1.78042	28.7234	0.106724	0.576241	0	0.247239	0.834327	0.230371	15.3846	5.57491	0.624047	0.260643	26.1364	1.2474
TROAP	4.31937	0.427716	0	0.334076	0.429185	0	0.934579	0	33.4711	0	0.951557	0.296736	55.3191	0.853789	0.953014	0.0343525	0.428548	0.238379	0.182377	15.3846	5.22648	0.0554708	0.104257	30.6818	0.4158
TTK	1.70157	0.106929	0.0644745	0.222717	1.50215	0.613497	0.623053	0.819672	21.0744	0	0.497405	0.296736	19.1489	0.106724	0.35461	0	0.0988957	0.238379	0.15358	7.69231	2.09059	0.0554708	0.0521286	12.5	0.2079
TYMS	17.9319	2.22412	0.257898	3.2294	3.64807	1.84049	3.4891	3.27869	80.1653	0	6.40138	3.85757	92.5532	1.8143	1.92819	0.687049	1.02192	3.93325	1.25744	86.1538	10.8014	0.48537	0.451781	64.7727	0.623701
UBE2C	9.55497	0.684346	0.644745	0.81663	1.93133	1.22699	1.1838	0.819672	76.8595	0	1.47059	1.18694	88.2979	0.960512	1.72872	0.103057	0.923026	0.595948	0.326358	49.2308	8.36237	0.305089	0.278019	67.0455	0.2079
UBE2T	15.8377	7.27117	1.93424	3.45212	4.50644	1.84049	3.67601	1.63934	50.4132	0	7.35294	3.85757	71.2766	2.56137	4.54344	0.755754	0.857096	3.21812	1.43982	46.9231	11.8467	1.56705	1.59861	48.8636	1.2474
UCHL5	17.801	17.9213	4.90006	10.1336	7.08155	7.97546	11.0903	9.01639	33.8843	4.34783	16.8469	14.2433	35.1064	7.15048	14.805	4.15665	4.40086	11.7998	9.53158	25.3846	19.8606	4.72889	6.37706	21.5909	5.40541
UHRF1	8.76963	0.748503	0.128949	0.77951	2.7897	1.84049	3.36449	0	51.6529	2.17391	2.53028	1.18694	43.617	1.70758	0.908688	0.240467	0.626339	3.21812	0.595124	41.5385	4.18118	0.249619	0.260643	32.9545	0.2079
WDHD1	3.27225	0.940975	0.257898	1.00223	0.858369	0.613497	1.05919	0.819672	11.5702	2.17391	1.98962	1.18694	17.0213	0.853789	1.04167	0.343525	0.31317	1.1919	0.787099	13.8462	1.74216	0.36056	0.330148	7.95455	0.623701
WDR62	1.43979	0.40633	0.128949	0.445434	0.214592	1.84049	0.623053	0	13.2231	0	0.259516	0	10.6383	0.853789	0.554078	0.171762	0.131861	0.357569	0.211173	7.69231	1.0453	0.194148	0.191138	6.81818	0.2079
XRCC2	2.22513	0.342173	0	0.296956	0.643777	0.613497	0.311526	0	8.26446	0	0.497405	0.890208	8.51064	0.106724	0.310284	0.0687049	0.0659304	0.11919	0.278364	9.23077	1.74216	0.152545	0.173762	10.2273	0
YBX2	0.52356	0.0213858	0	0	0	0	0	0	0	0	0.0648789	0	0	0	0	0	0	0.11919	0	0.769231	0	0.0138677	0	1.13636	0
ZNF518B	4.05759	3.33618	2.12766	3.34076	3.43348	6.13497	2.3676	5.7377	2.47934	0	3.56834	3.56083	6.38298	2.02775	3.25798	1.68327	1.6153	1.90703	1.19025	2.30769	2.09059	1.19262	0.903562	2.27273	0.623701
AKR1C1	27.6178	13.1095	0.257898	3.2294	27.4678	0.613497	1.61994	0	7.02479	0	44.096	19.8813	26.5957	1.17396	9.17553	0.27482	1.8955	8.22408	0.54713	0	0.696864	0.152545	0.208514	0	1.2474
B3GNT6	0	0	0	0	0	0	0.249221	0	0	0	0.0432526	0	0	0.106724	0.0221631	0.103057	0	0	0.0191975	0	0	0.0138677	0.0173762	0	0
CD1A	0.26178	0.0213858	0.644745	0.185598	0.214592	2.45399	12.3988	1.63934	13.2231	0	0.0216263	0	0	0.426894	0.243794	0	0.362617	0	0.0287963	0	0.348432	0.0138677	0.0347524	2.27273	0
CD207	0.13089	0.0427716	0	0.148478	0.214592	0.613497	8.34891	0.819672	6.19835	0	0.108131	0.296736	0	0	0.0886525	0	0.164826	0	0.0383951	0	0.348432	0.0138677	0	3.40909	0
CNGB1	0.65445	0.213858	0	0	0.214592	0	0	0	0	0	0	0	0	0	0	0	0.0164826	0	0.0191975	0	0	0.0277354	0.0173762	0	0
CYP17A1	0.13089	2.13858	0.128949	0.148478	0	0	0.0623053	0	0.413223	0	0.129758	0	0	0.106724	0.0221631	0.103057	0.0494478	0	0.0383951	0	0	0.0138677	0	0	0
DHRS9	1.43979	0.384944	0.451322	0.371195	9.22747	1.22699	8.66044	0	10.3306	0	0.519031	0.593472	9.57447	9.81857	8.97606	24.2872	1.7966	0.476758	0.364753	0	4.52962	0.194148	0.086881	0	0
ETNPPL	0	0.0213858	0	0	0	0.613497	0	0	0	0	0	0	0	0	0.0221631	0	0	0	0	0	0	0	0	0	0
FAM41C	3.14136	5.08982	1.67634	1.3363	5.79399	0.613497	2.86604	2.45902	6.61157	0	2.01125	1.18694	7.44681	1.49413	4.41046	0.927516	1.00544	3.57569	0.950278	2.30769	1.0453	0.748856	0.625543	3.40909	1.0395
HES5	0.13089	0.0213858	0	0.296956	0.214592	0	0	0	0	0	0.0432526	0.593472	0	0	0.0221631	0	0	0	0.00959877	0	0	0	0	0	0
HSD3B2	0	0	0	0.0371195	0	0	0	0	0	0	0.0432526	0	0	0	0	0	0	0	0	0	0	0	0	0	0
IGHD	0.78534	0.470488	31.8504	0.556793	0	0.613497	0.498442	0.819672	0.826446	2.17391	0.4109	0.296736	2.12766	0.320171	0.554078	0.309172	0.280204	0.238379	0.307161	1.53846	4.52962	0.416031	0.469157	0	0
IGHV3-11	0.39267	0.0641574	0.128949	0.111359	0	0	0.124611	0	0	0	0.4109	0	1.06383	0	0.199468	0.0343525	0.0329652	0.11919	0.0383951	0.769231	3.48432	0.0416031	0.0521286	0	0
LCN12	1.57068	0.598802	0	0.111359	1.93133	0	0.0623053	0.819672	0	0	0.17301	0	0	0.106724	0.0886525	0.0343525	0.0494478	0	0.163179	0	0.696864	0	0.0695048	0	0
PGA5	0	0	0	0	0	0	0.124611	0	0.413223	0	0.0865052	0.296736	0	2.56137	0.465426	0	0.560409	0	0	0	0	0	0	0	0
PTPRN	0.13089	0.0213858	0.0644745	0	0	0	0.0623053	0	0.413223	0	0.670415	0	0	0	0.0221631	0.0687049	0.0824131	0	0.0479939	0	0	0.0138677	0	0	0
ZNF367	4.45026	0.81266	0.70922	1.11359	0.214592	1.22699	1.1215	0	13.2231	0	0.713668	1.48368	22.3404	0.747065	0.443262	0.0687049	0.115378	0.238379	0.729507	12.3077	2.09059	0.554708	0.538662	15.9091	0.623701
