# Supplementary material for: The aging transcriptome and cellular landscape of the human lung in relation to SARS-CoV-2
Source: Nat Commun. 2021 Jan 4;12:4. doi: 10.1038/s41467-020-20323-9 (PMC7782551; doi:10.1038/s41467-020-20323-9)
Supplement: Supplementary file 20 — Supplementary Data 17 [file 41467_2020_20323_MOESM20_ESM.xlsx]

## Sheet: Sheet1
gene	Alveolar_Type1	Alveolar_Type2	B_cells	Blood_vessel	Ciliated	DC_1	DC_2	DC_activated	DC_Monocyte_Dividing	DC_plasmacytoid	Fibroblast	Lymph_vessel	Macrophage_Dividing	Macrophage_MARCOneg	Macrophage_MARCOpos	Mast_cells	Monocyte	Muscle_cells	NK	NK_Dividing	Plasma_cells	T_CD4	T_CD8_CytT	T_cells_Dividing	T_regulatory
ACTRT3	1.21207	1.88748	-0.167613	-0.920299	-0.410133	0.87049	0.501124	-1.09905	-1.09905	-1.09905	1.08793	0.806202	2.31621	0.78536	0.46628	-0.602774	0.0650792	0.43151	-0.42111	-1.09905	-1.09905	-0.564807	0.0166237	-1.09905	-0.765333
ACY1	2.20123	2.68488	-0.671761	-0.177882	-0.325186	-0.820612	0.0424479	-0.820612	1.08739	-0.820612	1.10163	0.206993	1.63544	-0.0814386	0.45858	-0.661994	-0.61132	0.142487	-0.477124	-0.820612	-0.418402	-0.692548	-0.519741	-0.820612	-0.820612
ADK	1.68423	2.90733	0.166285	-0.763041	-0.329446	-0.74918	-0.0164175	0.26414	1.29874	0.370329	0.603748	-0.141499	1.50832	-0.644499	0.270574	-1.21425	-0.738083	-0.0598121	-1.15433	-0.105161	-0.145548	-0.999878	-1.12239	-0.0292561	-0.860912
ADSL	0.0249394	0.538561	-1.15948	-0.0736735	-0.340857	-0.0813348	-0.0854088	-0.53387	2.07975	-0.867461	1.05649	0.911744	1.67885	-0.66448	0.623067	-1.24038	-1.04553	0.513813	-0.943	0.53667	-0.252504	-0.767268	-1.06624	2.11804	-0.96045
AF186192.6	-0.349348	4.0175	-0.349348	-0.0686232	-0.349348	-0.349348	0.593048	-0.349348	-0.349348	-0.349348	-0.185794	-0.349348	-0.349348	-0.349348	-0.181734	-0.349348	-0.349348	-0.349348	-0.276755	-0.349348	2.28575	-0.24447	-0.349348	-0.349348	-0.349348
AHCY	0.750906	1.60882	-1.03257	-0.489587	-0.609622	-0.196034	-0.114513	-0.207611	1.73478	0.752097	1.23215	0.112589	1.96541	-0.770853	0.2924	-1.23287	-0.959401	0.314821	-1.21548	0.462769	0.348893	-1.0991	-1.27071	0.855504	-1.23277
AHCYL2	1.79547	4.17239	-0.473995	-0.34017	0.106905	0.269273	-0.291364	0.65936	-0.281569	-0.56128	-0.25972	-0.119387	0.0148054	-0.31566	-0.198226	-0.496171	-0.43409	-0.399921	-0.466418	-0.457142	-0.278256	-0.454268	-0.460128	-0.253598	-0.476844
AIFM1	0.679031	1.72347	-1.22633	-0.383137	0.343512	-0.316476	0.0175345	-0.883775	1.49246	-0.840411	1.42999	0.570199	0.807798	-0.427443	0.900259	-1.26178	-1.02315	-0.27021	-0.937112	0.275795	1.49271	-1.17433	-1.0676	1.16923	-1.09024
AIMP2	0.0419818	0.55443	-1.07886	-0.086581	-0.165585	-0.182129	0.215589	-0.102902	1.88362	-0.517326	0.802802	1.0604	3.0569	-0.40201	1.02209	-1.04609	-0.83044	0.0643956	-0.841311	0.254243	-0.385201	-1.12082	-1.04438	-0.0539855	-1.09884
AK2	0.673927	1.64283	-1.23736	0.0622413	0.202545	-0.0680936	0.0650216	0.303899	1.65873	-0.212687	0.788924	1.11611	2.17272	-0.754805	0.330102	-1.28817	-0.924109	0.0364112	-1.06144	0.352241	-0.173214	-1.29826	-1.25288	0.272656	-1.40735
AKR1A1	0.157799	0.821655	-1.18101	-0.51483	-0.129515	0.389174	0.577535	-0.267369	1.51805	-0.126073	0.793776	0.860673	2.23872	0.269249	1.3079	-1.08277	-0.680816	-0.111261	-1.28574	-0.369688	0.99347	-1.39174	-1.45902	0.113091	-1.44124
ALYREF	0.7694	0.364083	-0.925658	-0.368779	-0.212714	0.305814	-0.174002	-0.361237	2.57071	-0.142827	-0.0060627	0.827956	3.1706	-0.449637	0.0646559	-0.801782	-0.395755	-0.544052	-0.874156	-0.297693	-0.03451	-0.936595	-0.865374	0.20707	-0.889457
ANKRD2	-0.370398	-0.328227	-0.370398	-0.297201	-0.370398	-0.370398	-0.370398	-0.370398	2.07415	-0.370398	4.06476	0.799892	-0.370398	-0.370398	-0.28299	-0.370398	-0.337896	0.0996707	-0.275757	-0.370398	-0.370398	-0.370398	-0.370398	-0.370398	0.0395683
ANKRD34B	2.80382	3.75771	-0.30229	-0.30229	-0.30229	-0.30229	-0.30229	-0.30229	-0.30229	-0.30229	-0.30229	-0.30229	-0.30229	-0.30229	-0.30229	-0.30229	0.0888536	-0.30229	-0.30229	-0.30229	-0.30229	-0.30229	-0.30229	-0.30229	-0.30229
ANLN	0.00944581	-0.325543	-0.344838	-0.3165	-0.270371	-0.344838	-0.318893	-0.28795	2.00684	-0.344838	-0.277296	-0.283055	4.23283	-0.330024	-0.314074	-0.34007	-0.324247	-0.336566	-0.342173	-0.0245151	-0.223926	-0.342913	-0.340014	0.128366	-0.344838
ARG2	0.66314	1.19992	-0.413591	-0.119908	-0.419099	-0.015991	0.145323	-0.881695	3.23227	-1.05526	-0.0203176	2.33779	-0.604727	0.119879	-0.440469	-0.49515	-0.325807	0.560005	-0.766639	-0.566605	-0.538795	-0.558992	-0.80874	0.388498	-0.61503
ARHGAP11A	-0.0748027	-0.43586	-0.471605	-0.469199	-0.442805	-0.239888	-0.368302	-0.331206	2.44955	-0.271283	-0.403455	-0.514969	3.30106	-0.44319	-0.40814	-0.495716	-0.468779	-0.488248	-0.451486	0.692216	-0.202507	-0.423253	-0.417579	1.7779	-0.398446
ARMT1	0.411007	2.05853	-0.957934	-0.418443	-0.335135	-0.266538	0.246671	-0.923251	1.96579	-0.322723	0.439476	0.489674	2.60519	0.357843	0.900018	-1.13439	-0.603328	-0.0975198	-0.786589	-0.178122	-0.0892787	-0.96849	-0.874492	-0.53086	-0.987105
ASF1B	0.00465842	-0.428459	-0.475634	-0.442856	-0.462727	-0.37179	-0.38239	-0.412714	1.95444	-0.495068	-0.44292	-0.450348	2.92523	-0.446816	-0.422698	-0.489891	-0.457807	-0.483093	-0.455045	2.17129	-0.26752	-0.466505	-0.468881	1.73128	-0.463736
ASNS	0.615853	3.0898	-0.604064	0.280805	-0.43928	0.147631	-0.679304	-0.756555	-0.0470011	-0.68027	1.51854	-0.0165545	-0.535059	-0.914346	-0.715336	-0.539491	-0.872889	1.47578	-0.612437	0.107224	1.59507	-0.580849	-0.715255	0.631136	-0.753151
ASPM	-0.271395	-0.451262	-0.458543	-0.43327	-0.443932	-0.458543	-0.399153	-0.346926	2.38307	-0.458543	-0.409952	-0.438339	2.94577	-0.436744	-0.446471	-0.456204	-0.440587	-0.442313	-0.452007	1.11268	-0.0789683	-0.440603	-0.447895	2.17206	-0.401922
ATP1B1	1.89256	2.17242	-0.911217	-0.876298	1.17198	1.11398	0.679925	-0.118501	0.232035	-0.862391	-0.461839	-0.871309	2.12355	-0.2464	0.814313	-0.708161	-0.464251	-0.0192384	-0.915005	-0.708283	-0.484744	-0.702335	-0.847353	-0.486751	-0.516688
ATP5C1	-0.183544	0.527083	-1.58566	-0.221367	-0.416547	0.840468	0.852496	0.596478	1.3234	-0.111967	0.715738	0.743135	2.04073	-0.0509829	0.9706	-1.36251	-0.762151	0.462188	-1.1499	0.800231	-0.00920482	-1.30695	-1.52525	0.37446	-1.56098
ATP5F1	-0.086277	0.712986	-1.54856	-0.429893	-0.187782	0.67858	0.317099	0.508856	1.45194	0.622403	0.813172	0.67396	2.0986	-0.484655	0.900542	-1.56195	-0.759688	0.325204	-0.890857	0.672973	-0.340492	-1.26092	-1.31554	0.721122	-1.63082
ATP5G3	0.0640751	0.855488	-1.65575	-0.984731	-0.178699	0.711475	0.681466	0.660442	1.16631	0.952163	0.534601	0.0612862	1.62969	-0.153451	1.03026	-1.54248	-0.652506	0.322692	-1.01107	0.907336	0.34627	-1.31928	-1.35958	0.647066	-1.71305
AUNIP	-0.0674903	-0.426819	-0.470744	-0.44533	-0.470744	0.159288	-0.27879	-0.470744	3.06559	-0.470744	-0.404116	-0.369166	1.35009	-0.43421	-0.425223	-0.423706	-0.408679	-0.470744	-0.4346	2.95243	-0.351469	-0.470744	-0.458847	0.696247	-0.470744
AURKA	-0.318579	-0.337373	-0.504955	-0.430272	-0.458449	-0.394385	-0.230776	-0.274341	2.45271	-0.366555	-0.390963	-0.548007	3.35901	-0.396571	-0.257571	-0.401773	-0.403551	-0.388831	-0.479105	0.800325	-0.257177	-0.473927	-0.488543	1.63355	-0.443889
AURKB	-0.210577	-0.449144	-0.453359	-0.419834	-0.414098	-0.456547	-0.379518	-0.456547	2.79263	-0.456547	-0.40949	-0.456547	2.75263	-0.430158	-0.439011	-0.448053	-0.436169	-0.450653	-0.44468	1.21724	-0.0430035	-0.449003	-0.450532	1.84751	-0.456547
BCAS2	-0.543955	-0.130683	0.375763	-0.704504	-0.652458	-0.164342	0.628125	-0.885582	1.85076	0.549459	0.45016	0.377378	2.45491	-1.19522	0.482918	-1.37636	-0.638878	0.0634348	-0.897431	0.428056	0.216955	-0.5436	-0.899734	1.94669	-1.19185
BEND3	1.99034	2.04033	0.0583565	-0.0562844	-0.0827601	1.21711	-0.0714324	-0.782031	-0.108766	-0.782031	0.0283913	-0.782031	-0.782031	0.0873934	-0.348706	-0.726061	-0.110653	-0.199444	-0.547442	2.9779	-0.21433	-0.601274	-0.640476	-0.782031	-0.782031
BEX2	1.65778	4.29105	0.226397	-0.43626	-0.105983	-0.36301	-0.362643	-0.444187	-0.0457483	-0.185018	-0.503996	-0.0422206	-0.536171	-0.569742	-0.486579	0.100909	-0.553407	-0.268052	-0.160805	-0.029999	0.184836	-0.176465	-0.307669	-0.342953	-0.54006
BIRC5	-0.137393	-0.468211	-0.471754	-0.424269	-0.449136	-0.381805	-0.409112	-0.450769	2.56612	-0.485357	-0.395012	-0.460314	2.7468	-0.431315	-0.440466	-0.482458	-0.437366	-0.465239	-0.473611	1.3973	-0.0295647	-0.477165	-0.480224	2.00813	-0.467811
BNIP1	0.639167	1.56779	-0.721414	0.0105993	-0.0335405	-0.448867	-0.231869	-0.916814	1.21896	-1.38668	1.07207	0.541129	2.67885	-0.91765	0.00237468	-1.11099	-1.01504	0.253099	-0.486123	0.965073	0.2112	-0.811668	-0.715994	0.784683	-1.14833
BOLA3	0.781121	1.64282	-1.28726	-0.0239788	0.285104	-0.38253	-0.299217	-0.463297	1.43858	-1.05222	0.819836	0.817965	2.32969	-0.72102	0.620518	-1.22179	-1.11775	0.192058	-1.09113	0.0938685	0.544711	-0.852842	-0.956945	0.881508	-0.977797
BUB1	-0.12349	-0.250722	-0.449997	-0.451904	-0.463974	-0.330983	-0.376183	-0.463974	1.73065	-0.463974	-0.381933	-0.431811	3.91764	-0.429271	-0.379897	-0.456527	-0.451468	-0.438137	-0.42756	0.703275	0.442401	-0.4279	-0.435723	1.26037	-0.418906
BUB1B	-0.0987438	-0.415569	-0.418054	-0.405117	-0.393125	-0.418054	-0.374626	-0.418054	2.46214	-0.418054	-0.357759	-0.418054	3.41302	-0.38086	-0.400031	-0.414063	-0.406565	-0.418054	-0.409133	0.475546	-0.256147	-0.398722	-0.407961	1.69409	-0.418054
C10orf35	2.30745	3.61459	-0.654595	-0.493873	0.704703	-0.202921	-0.588036	-0.707638	0.312224	-0.707638	-0.262845	-0.300769	0.75103	-0.532037	0.14933	-0.556911	-0.671478	0.338291	-0.591818	-0.496692	-0.325436	-0.289315	-0.402674	-0.0843888	-0.308551
C19orf48	0.539389	0.766152	-0.586304	-0.302179	-0.819151	-0.413144	-0.437041	0.244234	2.19555	-0.381841	0.446286	0.00584993	2.47694	-0.752627	-0.51021	-0.859292	-0.962671	-0.358068	-0.816309	1.74475	-0.039743	-0.808729	-0.848435	1.35058	-0.873982
C1QBP	0.31217	1.0511	-0.982386	-0.204719	0.212977	1.10975	0.45797	-0.39824	1.62535	0.0609524	0.9482	0.697942	2.03328	-0.714551	0.923009	-1.43155	-1.25114	0.405141	-1.13815	0.267724	0.0806471	-0.956651	-1.2134	-0.147444	-1.74797
C5orf17	0.0279577	-0.10497	-0.698177	-0.389287	-0.698177	1.00356	0.165946	-0.698177	2.74046	-0.698177	-0.398238	-0.698177	2.25271	0.485957	1.45351	-0.698177	-0.606737	-0.698177	-0.458549	1.43554	-0.698177	-0.31351	-0.312588	-0.698177	-0.698177
CACYBP	-0.905798	-0.50283	-0.368996	-1.08787	-0.53013	1.05285	0.746436	-0.0363356	1.74336	-0.207375	0.515774	-0.0746908	2.44206	-0.592325	0.730486	-1.17044	-0.88583	-0.725469	-0.975263	1.33523	-0.223427	-0.436658	-0.667248	1.64034	-0.815853
CARNMT1	0.843438	1.49804	-0.906322	0.279626	-0.630501	0.0375061	-0.440148	-1.36787	1.8269	-1.36787	0.496101	0.161571	2.28761	-0.756675	0.459867	-0.846528	-0.806225	-0.617025	-0.507571	-0.0462761	-0.170608	-0.410871	-0.367777	1.88606	-0.534433
CCDC141	0.228716	3.9859	-0.00839006	-0.453959	-0.405666	-0.506053	-0.44776	-0.506053	-0.409399	0.00242869	-0.409943	1.64556	-0.506053	-0.131611	-0.474949	-0.29714	-0.471355	-0.36666	-0.461149	-0.146204	-0.0985589	-0.379549	-0.363802	-0.506053	1.4877
CCDC150	-0.269948	-0.428575	-0.521351	-0.323202	-0.158749	-0.292281	-0.321045	-0.626827	3.42921	-0.626827	-0.320208	0.344053	1.69365	-0.510432	-0.373026	-0.589362	-0.536946	-0.496837	-0.558781	1.88999	-0.0568156	-0.513394	-0.551024	1.23219	-0.513457
CCDC58	1.27244	0.895778	-0.817594	0.35981	0.120303	-0.987507	-0.377714	-0.107853	1.06037	-0.831241	0.954923	1.16053	3.02345	-0.203709	1.11058	-0.895202	-0.912547	-0.167183	-0.857343	-0.68222	-0.384986	-0.887907	-0.883168	-0.252343	-0.709667
CCL20	0.226284	-0.385913	-0.681766	-0.574925	-0.366486	-0.634676	0.978828	-0.0791325	1.49466	-0.7707	-0.20956	-0.618737	0.569387	-0.0999769	1.18951	-0.756073	3.66573	-0.697968	-0.694874	-0.828054	0.416828	-0.165846	-0.755187	-0.248954	0.0276102
CCL22	-0.190573	-0.237841	-0.235115	-0.238959	-0.215362	-0.0286962	0.12034	4.78275	-0.127945	-0.254928	-0.233662	-0.236691	-0.254928	-0.235251	-0.197718	-0.231704	-0.222512	-0.254928	-0.23369	-0.254928	-0.190685	-0.249814	-0.245317	-0.115247	-0.216596
CCL3L3	-0.340169	-0.545023	-0.659533	-0.685921	-0.400644	-0.194243	2.60036	0.344854	2.60282	-0.184006	-0.512034	-0.695658	-0.814186	0.203623	0.327029	-0.677741	1.4498	-0.675253	0.830988	1.14663	-0.327421	-0.83205	-0.441479	-0.582206	-0.93854
CCL4L2	-0.515928	-0.60785	-1.01144	-0.978073	-0.78663	0.2325	2.16114	1.19393	2.10625	-0.508929	-0.736578	-0.702517	-0.204578	-0.154238	0.226111	-0.232738	0.996154	-0.889434	1.48752	1.30715	-0.292794	-1.04627	0.365297	-0.110907	-1.29715
CCNB1	-0.191823	-0.463407	-0.415857	-0.439582	-0.176797	-0.267482	-0.324322	-0.51272	2.63743	-0.570569	-0.27752	-0.31926	2.80807	-0.465119	-0.299965	-0.539051	-0.522875	-0.469626	-0.515019	0.840951	-0.0787502	-0.511845	-0.525194	2.15623	-0.555896
CCNB2	-0.177754	-0.425977	-0.438089	-0.418003	-0.433224	-0.410565	-0.314465	-0.305733	2.41822	-0.445413	-0.356965	-0.411702	3.42204	-0.396915	-0.301895	-0.437608	-0.417325	-0.431873	-0.43778	0.428482	-0.168324	-0.439899	-0.438504	1.74926	-0.409985
CCNF	-0.0069846	-0.310097	-0.516452	-0.470853	-0.411357	-0.358245	-0.445261	-0.180733	2.08463	-0.535031	-0.379234	-0.364015	3.14364	-0.535031	-0.439233	-0.520183	-0.518408	-0.500686	-0.436838	1.23828	-0.133411	-0.489076	-0.494974	2.08463	-0.505077
CCT8	-0.426028	0.362317	-1.12441	-0.370532	-0.0682942	0.974782	0.542267	0.302108	1.48205	0.586439	0.773382	0.768262	2.06523	-0.747386	0.648055	-1.56685	-1.14535	0.605753	-1.19252	0.430624	0.237076	-1.11823	-1.40484	0.868411	-1.48232
CDC20	-0.107159	-0.400785	-0.451762	-0.400175	-0.441841	-0.458129	-0.36632	-0.389894	2.77184	-0.498935	-0.378104	-0.459461	2.82681	-0.42085	-0.41933	-0.482941	-0.459467	-0.459296	-0.466374	1.08719	-0.0354169	-0.47403	-0.474664	1.8442	-0.485107
CDC25A	0.123527	-0.335834	-0.493308	-0.373043	-0.493308	-0.312609	-0.438254	-0.493308	3.52313	-0.493308	-0.455089	-0.0563069	2.32674	-0.493308	-0.428029	-0.493308	-0.483598	-0.458202	-0.465035	1.31924	0.0198256	-0.476969	-0.483072	0.845503	-0.432073
CDC25C	-0.0463017	-0.407941	-0.407941	-0.398617	-0.354041	-0.407941	-0.392291	-0.407941	3.22475	-0.407941	-0.326461	-0.407941	3.06575	-0.407941	-0.396807	-0.407941	-0.403801	-0.407941	-0.403119	0.364905	-0.0578714	-0.407941	-0.407941	1.01919	-0.407941
CDC45	0.111733	-0.449688	-0.508617	-0.39406	-0.461312	-0.373377	-0.405607	-0.508617	2.26966	-0.508617	-0.434723	-0.345085	3.00905	-0.449801	-0.469531	-0.50483	-0.50135	-0.49548	-0.45995	1.86536	-0.00936118	-0.490275	-0.49521	1.49539	-0.485702
CDCA2	-0.242895	-0.425918	-0.453372	-0.428255	-0.406482	-0.461661	-0.421609	-0.356279	2.30094	-0.461661	-0.392151	-0.461661	3.09445	-0.434219	-0.41892	-0.452828	-0.453185	-0.461661	-0.453023	0.922907	-0.103286	-0.401042	-0.441555	2.16812	-0.354745
CDCA5	-0.129607	-0.446445	-0.451909	-0.425521	-0.439289	-0.481503	-0.440648	-0.320258	2.33651	-0.481503	-0.407762	-0.384214	2.65763	-0.467507	-0.439358	-0.476998	-0.475019	-0.450241	-0.460103	1.18304	-0.0702445	-0.469682	-0.476946	2.49909	-0.481503
CDCA7L	0.991952	1.37774	0.724287	-0.779408	-0.817502	-0.625125	-0.475391	-0.798809	1.96854	1.19335	-0.182638	-0.381356	2.7319	-0.568346	0.0562228	-0.681476	-0.800087	-0.404584	-0.829813	0.66731	-0.293453	-0.81223	-0.839753	0.442501	-0.863824
CDCA8	-0.152034	-0.442998	-0.439133	-0.4559	-0.348954	-0.390153	-0.419993	-0.355465	2.39185	-0.493372	-0.409685	-0.468409	2.81787	-0.448482	-0.396421	-0.493372	-0.47396	-0.473318	-0.45542	1.70678	-0.288193	-0.467706	-0.464137	1.8965	-0.475882
CDH16	0.750132	-0.337865	-0.745011	0.244351	0.072077	-0.745011	-0.0333045	2.376	2.40179	-0.745011	1.64299	0.38485	-0.745011	-0.745011	0.183268	-0.745011	-0.619492	1.52414	-0.598817	-0.745011	-0.745011	-0.586602	-0.745011	-0.745011	0.0465961
CDK1	-0.0333549	-0.414507	-0.501895	-0.358731	-0.225493	-0.48999	-0.385137	-0.414521	2.32377	-0.515077	-0.449635	-0.369465	3.22619	-0.449614	-0.381849	-0.502435	-0.35466	-0.495581	-0.498199	1.02627	-0.158868	-0.457234	-0.493761	1.85485	-0.481071
CDK4	0.467333	1.66986	-0.963806	-0.173098	-0.931407	-0.528058	-0.447938	-0.299874	1.42068	-0.516278	1.60734	0.68592	2.16471	-0.592611	0.216951	-0.765195	-1.10054	0.596246	-0.857959	1.15642	0.139365	-1.10428	-1.03701	0.405587	-1.21236
CDKN3	-0.134975	-0.433342	-0.474597	-0.321998	-0.467375	-0.479233	-0.430495	-0.429556	2.4126	-0.403669	-0.30682	-0.322137	3.30328	-0.426251	-0.38659	-0.472344	-0.453867	-0.43968	-0.485236	0.906572	-0.0196249	-0.458575	-0.479491	1.69222	-0.488806
CDT1	-0.0253284	-0.463746	-0.524202	-0.47561	-0.33969	-0.304509	-0.327997	-0.136739	1.68826	-0.538238	-0.44643	-0.473638	2.81993	-0.468536	-0.430883	-0.519542	-0.505046	-0.525264	-0.48025	1.72251	-0.215858	-0.507293	-0.509867	2.49227	-0.504293
CENPA	-0.309169	-0.416779	-0.421362	-0.40015	-0.375377	-0.37754	-0.385758	-0.362813	2.14655	-0.421362	-0.361116	-0.37897	3.68202	-0.406115	-0.358038	-0.416454	-0.393105	-0.412848	-0.415191	0.622605	-0.122703	-0.416409	-0.42012	1.52671	-0.406511
CENPE	-0.345907	-0.497481	-0.510424	-0.454906	-0.478825	-0.356552	-0.354068	-0.373979	2.49129	-0.327664	-0.366115	-0.438883	3.17075	-0.414299	-0.289427	-0.504105	-0.448892	-0.474704	-0.483576	0.816896	0.117933	-0.433107	-0.48289	1.84687	-0.407936
CENPF	-0.243878	-0.488833	-0.475347	-0.445736	-0.0637625	-0.385805	-0.347881	-0.495527	2.60842	-0.495527	-0.383361	-0.402654	3.02432	-0.447809	-0.380577	-0.477095	-0.461626	-0.47421	-0.468918	0.811427	-0.15279	-0.385778	-0.442696	1.94329	-0.46764
CENPM	-0.100442	-0.515664	-0.19222	-0.585197	1.34796	-0.535271	-0.52885	-0.502753	1.82831	-0.632034	-0.553582	-0.55013	2.68182	-0.560494	-0.565617	-0.614425	-0.605387	-0.608535	-0.593807	1.76414	0.260996	-0.503532	-0.528575	1.78758	-0.394302
CENPN	-0.0366498	-0.236813	-0.535024	-0.405479	-0.531503	-0.258637	-0.295345	-0.281	2.16405	-0.603981	-0.344682	-0.336724	3.46814	-0.447784	-0.210992	-0.549836	-0.47223	-0.416121	-0.514827	1.04145	-0.133255	-0.543873	-0.544315	1.5709	-0.545466
CENPU	0.00508113	-0.476696	-0.528653	-0.504355	-0.43346	-0.300207	-0.26866	-0.369625	2.29269	-0.569538	-0.442949	-0.526115	2.95914	-0.340481	-0.329536	-0.507538	-0.314669	-0.534654	-0.521312	2.05701	-0.0766514	-0.520157	-0.534787	1.3151	-0.528973
CEP55	-0.164518	-0.433636	-0.440341	-0.423386	-0.403909	-0.328647	-0.401294	-0.392847	2.57018	-0.444396	-0.383192	-0.444396	3.30226	-0.404125	-0.401187	-0.440075	-0.418481	-0.444396	-0.44017	0.716655	-0.334831	-0.415615	-0.435654	1.62812	-0.222123
CFAP20	0.106739	0.369608	-0.673348	0.335607	1.78626	-0.8703	-0.606438	-0.765791	0.938784	-0.572912	0.744844	0.441417	2.63466	-1.01842	-0.298522	-1.08212	-1.0635	-0.316566	-0.644528	1.5292	-0.527545	-0.544696	-0.734094	1.3488	-0.517142
CHAC2	0.458391	1.25842	-0.842373	-0.215197	-0.672655	-0.611606	-0.492908	0.0391255	1.52251	-0.667108	-0.377919	0.548598	2.486	-0.80182	-0.250245	-0.7303	-0.937859	-0.507418	-0.734594	0.121592	2.14737	-0.792865	-0.805219	1.3792	-0.521119
CHAF1A	0.0420437	-0.485635	-0.623574	-0.62501	-0.476817	-0.0984612	0.0371879	-0.0222292	1.6821	1.2145	-0.482428	-0.608181	2.72668	-0.497878	-0.444911	-0.726853	-0.546494	-0.618388	-0.62789	1.47716	-0.293478	-0.688455	-0.67715	2.13494	-0.770773
CHMP4C	2.48931	3.22638	-0.468834	0.0178764	0.454257	-0.439641	-0.437921	-0.402528	-0.475692	-0.550075	-0.507253	1.80017	0.215913	-0.511653	-0.17905	-0.395483	-0.541174	-0.120976	-0.520702	-0.411608	-0.111033	-0.530105	-0.50003	-0.550075	-0.550075
CKAP2L	-0.198226	-0.412406	-0.418963	-0.393354	-0.418963	-0.418963	-0.356874	-0.35613	2.30517	-0.418963	-0.350994	-0.396217	3.65848	-0.418963	-0.390081	-0.41633	-0.397484	-0.40069	-0.408662	1.17312	-0.231997	-0.395576	-0.405643	0.887672	-0.418963
CKS2	-0.0821311	0.97219	0.0603195	-0.942114	-1.15948	0.742049	0.933478	0.203154	2.15416	0.130974	-0.82821	-0.891017	2.33975	-0.769149	-0.193958	-0.35707	-0.0157838	-1.14461	-0.84478	0.736102	-0.179263	-0.655604	-0.831111	1.54971	-0.927613
CLDN7	1.90653	3.17876	-0.547643	-0.438358	1.49029	-0.341184	-0.266674	-0.368539	-0.179374	-0.591484	-0.477762	-0.403161	1.72335	-0.339908	0.812084	-0.557224	-0.505557	-0.472616	-0.537092	-0.486871	-0.338761	-0.56068	-0.543434	-0.591484	-0.56321
CLN6	0.478036	0.416688	-0.888927	-0.432729	-0.539597	-0.047094	-0.102573	-0.579138	2.42017	-0.692343	0.0192033	0.137805	3.11263	-0.151138	0.628725	-0.847813	-0.665201	-0.49312	-0.816617	0.770472	0.315745	-0.828473	-0.889374	0.619535	-0.944869
CLSPN	0.0388932	-0.439356	-0.470472	-0.462683	-0.47703	-0.385649	-0.308233	-0.509529	2.30658	-0.509529	-0.438567	-0.46459	2.9812	-0.423328	-0.415548	-0.492188	-0.47375	-0.485462	-0.451867	1.74271	-0.122565	-0.478727	-0.484091	1.67034	-0.446559
COPS3	-0.264346	0.0244595	-0.915079	-0.541704	-0.761027	0.443845	0.70829	0.0490093	2.1063	0.0390867	0.547502	0.268088	2.74031	-0.759018	0.123869	-1.19809	-0.948398	0.164616	-0.815964	1.00754	0.090757	-0.923437	-1.05952	1.07082	-1.1979
COPZ1	0.48246	1.74877	-1.41294	-0.425767	-0.0325209	0.338433	-0.0164849	0.140363	1.17231	0.142222	1.03191	0.629526	2.03645	-0.310944	0.870959	-1.59914	-1.05718	-0.185985	-0.897651	0.281807	0.909634	-1.33455	-1.2449	0.0674729	-1.33426
CSE1L	0.543032	0.0293266	-0.84939	-0.0159317	-0.214298	-0.606209	-0.240869	-0.0550252	2.61617	-0.96063	0.729587	0.968923	2.65236	-0.486698	0.100142	-0.949204	-0.848385	-0.120674	-0.81847	0.772038	-0.375733	-0.847418	-0.848857	0.776731	-0.95052
CSF2	0.742998	3.14308	-0.483205	-0.489305	-0.453506	-0.527922	-0.355072	-0.527922	-0.241327	-0.527922	-0.467925	-0.42502	-0.527922	-0.490912	-0.481807	-0.30158	-0.287857	-0.403924	0.407431	2.93987	-0.286264	-0.253807	-0.220611	1.04835	-0.527922
CTC-526N19.1	2.78243	0.599513	-0.582546	0.992022	1.90002	-0.582546	-0.582546	0.471077	-0.582546	2.21185	0.862996	-0.582546	-0.582546	-0.582546	-0.497079	-0.494231	-0.582546	-0.429337	-0.533192	-0.582546	-0.582546	-0.582546	-0.56021	-0.582546	-0.315307
CTC-573N18.1	1.3734	4.40576	-0.320984	-0.328765	-0.217238	-0.339324	-0.303877	0.826503	-0.221778	-0.339324	-0.253198	-0.254914	-0.339324	-0.339324	-0.282583	-0.329552	-0.315881	-0.339324	-0.309289	-0.339324	-0.240209	-0.31171	-0.260238	-0.339324	-0.280185
CXCL1	2.78295	0.560392	-0.975914	0.759477	-0.0177447	-0.807101	0.509366	-0.271797	1.08319	-0.852758	0.731864	1.55013	-0.513452	0.428252	0.563217	-0.703139	1.40189	-0.488234	-0.750232	-0.329357	-0.639139	-1.02403	-1.00603	-1.0219	-0.969905
DCLRE1B	-0.318699	-0.512362	-0.650662	-0.394962	-0.508285	-0.129949	0.056392	0.065595	1.44373	-0.711812	-0.151173	-0.477283	3.99674	0.0979524	0.3357	-0.614068	-0.417396	-0.297318	-0.550978	1.1121	-0.381346	-0.564941	-0.60469	0.725213	-0.547495
DCTPP1	0.218764	0.211604	-0.848684	-0.0971873	-0.201115	1.02758	0.0324933	0.325321	1.79154	-0.935094	0.212086	1.10807	2.72598	-0.576245	0.657638	-1.09972	-1.05444	-0.277928	-0.908303	0.867538	-0.512153	-1.03927	-1.09024	0.67167	-1.2099
DDX43	-0.541966	2.18449	-5.23626e-05	-0.150161	-0.642636	0.208381	2.22258	0.648231	1.54425	-1.10044	0.0991232	-0.467392	1.16911	-0.417396	0.318029	-0.953869	1.25553	-0.59189	-0.711364	-1.10044	0.386235	-0.834177	-0.766813	-1.10044	-0.656912
DEFB4A	4.12395	1.7429	-0.326827	-0.326827	-0.326827	1.27789	-0.326827	-0.326827	-0.326827	-0.326827	-0.326827	-0.326827	-0.326827	-0.326827	-0.326827	-0.326827	-0.326827	-0.326827	-0.326827	-0.326827	-0.326827	-0.326827	-0.281376	-0.326827	-0.326827
DEPDC1	-0.233095	-0.3859	-0.38984	-0.369324	-0.370072	-0.333326	-0.372622	-0.38984	2.04633	-0.38984	-0.322106	-0.307836	4.02004	-0.370178	-0.373507	-0.383511	-0.385285	-0.367881	-0.38984	0.602196	-0.133066	-0.383452	-0.38984	0.76163	-0.38984
DEPDC1B	-0.196998	-0.455531	-0.455531	-0.403161	-0.455531	-0.455531	-0.437951	-0.455531	2.28455	-0.455531	-0.431122	-0.413666	2.99655	-0.41036	-0.430516	-0.445838	-0.443904	-0.388268	-0.437926	1.2809	-0.16058	-0.441836	-0.440822	2.10966	-0.455531
DHFR	0.154256	-0.144437	-0.58481	-0.471808	-0.437504	-0.37302	-0.453462	-0.619592	2.08955	-0.206559	-0.291717	-0.242418	2.90795	-0.494673	-0.263915	-0.637356	-0.575275	-0.46881	-0.566935	1.99987	-0.187492	-0.577489	-0.586033	1.66156	-0.629869
DLGAP5	-0.255085	-0.426828	-0.426828	-0.408564	-0.391632	-0.376517	-0.4115	-0.426828	1.97917	-0.426828	-0.366529	-0.426828	3.5863	-0.426828	-0.406835	-0.424011	-0.416015	-0.426828	-0.426041	0.771742	0.00178193	-0.424554	-0.426828	1.80974	-0.426828
DNMT1	0.028214	-0.0680876	-0.963241	-0.431419	-0.0321452	-0.450012	0.809786	-0.49615	2.37743	-0.816493	0.0566853	-0.419912	2.69273	0.284595	0.389824	-1.04069	-0.618869	-0.572001	-0.615279	1.50131	-0.442545	-0.714472	-0.76586	1.16015	-0.85354
DTWD2	1.11964	1.15357	-0.158697	-0.532625	0.332181	-0.722481	0.562139	3.36063	0.653374	-1.09284	0.526055	-0.73457	0.191608	-0.190849	1.08805	-0.740293	-0.834133	-0.0135367	-0.536552	-0.164086	0.379577	-0.808202	-0.652269	-1.09284	-1.09284
DYNC1LI1	-0.245306	0.213933	-0.925511	-0.328453	-0.425432	2.08219	0.733591	1.1568	1.84294	0.086818	0.852452	0.455674	1.57304	-0.603495	0.726313	-1.39313	-0.827736	0.273873	-0.978341	-0.449099	-0.306692	-1.16999	-1.17945	0.265991	-1.43098
E2F1	0.543662	-0.173064	-0.540264	-0.468537	-0.516018	-0.497062	-0.406372	-0.307263	1.13974	-0.560157	-0.408916	-0.438087	2.50327	-0.417471	-0.414279	-0.556624	-0.5449	-0.547899	-0.493029	2.60426	-0.201817	-0.507387	-0.519055	2.24467	-0.517394
E2F2	0.028381	-0.476653	-0.505743	-0.476891	-0.464044	-0.505743	-0.4331	-0.505743	2.06377	-0.505743	-0.472124	-0.448082	2.38838	-0.485005	-0.475596	-0.499068	-0.345599	-0.459421	-0.485226	1.28797	0.442157	-0.478796	-0.48886	2.80652	-0.505743
E2F7	0.238165	-0.44393	-0.400498	-0.365711	-0.104978	-0.465487	-0.193342	-0.465487	2.72784	-0.465487	-0.378291	-0.465487	3.46636	-0.429628	-0.420807	-0.465487	-0.271655	-0.42544	-0.455811	0.826797	-0.348416	-0.44219	-0.465487	0.679947	-0.465487
EBNA1BP2	0.720341	1.64121	-1.24843	0.160349	1.21015	-0.593814	-0.438579	-0.661728	1.14954	-0.370028	0.898312	1.1559	1.92675	-0.842881	0.455836	-0.956428	-1.08746	0.96397	-0.980117	0.385064	0.0598317	-1.15899	-1.15923	0.0714447	-1.30102
EDN3	1.92842	-0.394064	0.749956	-0.394064	-0.394064	-0.394064	-0.394064	-0.394064	-0.394064	-0.394064	-0.394064	-0.394064	-0.394064	1.49961	-0.394064	-0.394064	-0.394064	-0.394064	-0.394064	-0.394064	-0.394064	3.78904	-0.0857452	-0.394064	-0.394064
EEF1B2	-0.562913	1.02055	0.928906	-1.07213	-0.649032	1.18222	0.415894	1.03108	0.988254	1.03435	0.34981	0.299609	1.33951	-0.558625	0.214409	-2.12338	-1.27697	0.190295	-1.19935	0.645141	0.354843	-0.191551	-0.840776	0.486546	-2.00668
EEF1E1	0.530367	1.87555	-0.972014	-0.167163	0.177641	-0.00446719	-0.148326	-0.849555	1.56891	-0.448024	0.38399	1.25165	2.34288	-0.896817	0.230865	-1.1691	-1.15409	-0.0347418	-0.943702	0.77324	0.121614	-1.0025	-1.03874	0.608303	-1.03577
EIF4EBP1	-0.033218	0.997784	-1.05982	-0.22412	-0.51242	1.01655	0.912907	-0.512877	1.80284	-0.283014	0.319142	0.356172	2.40798	0.110578	1.58769	-1.0439	-0.0436964	0.0930681	-1.22341	-0.540716	-0.375152	-1.25064	-1.29351	-0.0798337	-1.12839
EMILIN3	-0.335761	0.0730881	-0.335761	1.43835	-0.335761	-0.335761	-0.335761	-0.335761	-0.335761	-0.335761	1.31803	-0.335761	-0.335761	-0.335761	-0.335761	-0.335761	-0.335761	4.22151	-0.335761	-0.335761	-0.335761	-0.335761	-0.335761	-0.335761	-0.335761
ENHO	-0.361712	-0.377152	-0.525402	-0.471199	-0.483752	1.15887	1.66941	3.09543	2.4376	-0.543291	-0.417285	-0.460961	0.0470332	-0.395237	-0.371113	-0.505166	-0.364939	-0.510222	-0.527312	-0.543291	-0.349944	-0.516358	-0.543291	0.402569	-0.543291
ENO1	0.302055	1.3865	-1.78041	-0.673543	-0.867505	0.75538	0.780276	1.24288	1.3593	-0.432652	0.353383	0.0780852	1.4725	-0.362501	1.00508	-1.85801	-0.0282337	0.0538743	-0.947061	0.913744	-0.715521	-0.805158	-1.30543	0.859762	-0.786801
ENOSF1	0.638252	1.59465	-0.788934	-0.334156	1.52806	-0.862326	-0.47225	-0.729034	0.750393	-0.685569	0.0344529	1.23672	3.20307	-0.593324	0.581106	-0.722669	-0.453575	-0.406846	-0.646139	-0.0492465	-0.380711	-0.683045	-0.623559	-0.492744	-0.642575
EPRS	0.432219	1.89491	-1.08238	0.174033	0.0575892	0.11294	-0.163355	-0.453115	1.15872	-0.41408	1.60367	1.00395	1.44095	-0.761057	0.570756	-1.23892	-1.06296	0.1114	-0.997472	-0.335178	1.76794	-1.09215	-0.984708	-0.643036	-1.10066
ERVMER34-1	3.93359	2.44258	-0.370098	0.143795	0.0012612	-0.370098	-0.370098	-0.370098	-0.370098	-0.370098	0.191278	0.143414	-0.370098	-0.370098	-0.370098	-0.370098	-0.341575	-0.370098	-0.336876	-0.370098	-0.370098	-0.3461	-0.279888	-0.370098	-0.370098
ESCO2	-0.0418928	-0.437096	-0.429057	-0.432955	-0.394228	-0.412316	-0.337974	-0.33654	2.31998	-0.457632	-0.392137	-0.435714	3.55001	-0.402449	-0.403608	-0.43987	-0.435717	-0.43122	-0.444161	0.962873	-0.123046	-0.44534	-0.447364	1.30509	-0.457632
ESM1	-0.0930213	-0.153888	-0.182167	4.76347	-0.268708	-0.268708	-0.185079	-0.268708	-0.268708	-0.268708	-0.0945411	-0.268708	-0.268708	-0.268708	-0.23896	-0.222598	-0.22446	-0.268708	-0.139869	-0.268708	-0.268708	-0.0267277	0.291047	-0.268708	-0.268708
ESPL1	-0.129608	-0.490311	-0.496303	-0.392311	-0.436184	-0.496303	-0.234476	-0.0370325	3.20823	-0.496303	-0.41754	-0.496303	1.88799	-0.496303	-0.390748	-0.486679	-0.293125	-0.42952	-0.488235	1.44323	-0.398688	-0.496303	-0.491435	2.05056	-0.496303
ESRP1	2.29268	3.38122	-0.397002	-0.379897	2.07896	-0.406108	-0.38851	-0.406108	-0.289393	-0.406108	-0.36335	-0.364201	-0.406108	-0.406108	-0.377938	-0.396405	-0.387486	-0.321945	-0.385774	-0.406108	-0.160072	-0.394357	-0.379114	0.0753391	-0.406108
EXO1	0.146589	-0.447859	-0.470821	-0.438187	-0.488193	-0.488193	-0.421045	-0.488193	2.62918	-0.488193	-0.435752	-0.488193	2.66471	-0.488193	-0.43445	-0.488193	-0.461547	-0.488193	-0.467503	1.99885	0.0750749	-0.469511	-0.478829	1.34883	-0.432178
EXOC3L2	-0.247021	-0.22843	-0.0788799	4.78672	-0.247021	-0.247021	-0.192859	-0.247021	-0.247021	-0.247021	-0.0590259	0.0109282	-0.247021	-0.0614736	-0.227755	-0.127572	-0.204036	-0.247021	-0.213644	-0.247021	-0.247021	-0.222911	-0.216811	-0.247021	-0.247021
EXOSC7	0.911574	2.91773	-1.10529	-0.157943	0.0847489	-0.929747	-0.420351	-0.459109	0.668551	-0.436849	1.4192	0.872029	1.08959	-0.624037	0.851934	-1.14285	-1.00217	-0.153885	-0.627104	0.35352	0.0638875	-0.986619	-0.978711	0.797607	-1.0057
FAM111B	0.168742	-0.429866	-0.381214	-0.439417	-0.474602	-0.300882	-0.404249	-0.427663	2.07319	-0.491249	-0.434209	-0.399172	3.13989	-0.48297	-0.460301	-0.488584	-0.487413	-0.463511	-0.476356	2.015	-0.275014	-0.469733	-0.479117	1.35996	-0.491249
FAM136A	0.722596	1.26997	-0.981173	-0.581511	-0.263425	-0.227853	-0.0398753	0.106543	1.49137	-1.08991	0.578138	0.230898	2.25525	-0.719602	0.745595	-1.23956	-0.942803	-0.0844034	-0.89845	1.1828	1.28579	-1.16764	-1.09178	0.588794	-1.12976
FAM155B	3.27222	1.69211	-0.4184	0.104918	2.60696	-0.4184	-0.4184	-0.4184	-0.4184	-0.4184	0.496275	-0.4184	-0.4184	-0.4184	-0.4184	-0.4184	-0.4184	-0.4184	-0.4184	-0.4184	-0.4184	-0.22289	-0.4184	-0.4184	-0.4184
FAM57A	2.28056	2.13392	-0.814881	0.616976	0.479283	-0.719966	-0.574657	0.148964	0.561967	-0.919984	2.28108	0.821418	0.120535	-0.641624	-0.710435	-0.606387	-0.742648	0.323512	-0.810452	-0.167609	-0.23839	-0.892856	-0.829342	-0.179009	-0.919984
FAM64A	-0.270489	-0.439488	-0.444871	-0.4201	-0.425837	-0.453046	-0.413547	-0.245187	1.95709	-0.453046	-0.354331	-0.302549	3.3238	-0.439514	-0.430565	-0.448691	-0.427967	-0.422821	-0.442093	1.9853	-0.364688	-0.437221	-0.453046	1.27596	-0.453046
FBL	0.12189	0.937123	-0.585734	-0.251468	-0.47027	1.68303	0.149016	-0.150595	1.56648	1.04684	0.853828	0.680643	1.19326	-1.23554	-0.0792299	-1.43976	-1.32648	0.0608404	-1.20593	0.844707	0.0195465	-0.736182	-1.2119	1.14282	-1.60693
FBXO43	-0.429146	-0.408444	-0.430145	-0.420088	-0.386039	-0.496554	-0.336117	-0.496554	2.26999	-0.496554	-0.307215	-0.496554	2.79069	-0.441591	-0.42807	-0.461171	-0.4626	-0.435171	-0.461951	1.08807	0.221219	-0.475129	-0.433913	2.42959	-0.496554
FEN1	-0.0422752	-0.273508	-0.488536	-0.524711	-0.43798	-0.484563	-0.396941	-0.414752	2.33925	-0.324249	-0.260256	-0.524835	2.54962	-0.565815	-0.345838	-0.5973	-0.62253	-0.335801	-0.406822	2.25961	0.0549083	-0.576468	-0.586389	1.61634	-0.610166
FH	0.087917	0.242374	-0.863532	-0.313602	-0.330457	-0.327291	0.0295207	-0.121314	2.11589	-0.984165	1.1855	0.672881	2.62474	-0.663288	0.687812	-1.14528	-0.903234	0.829539	-0.924438	0.69635	0.24432	-1.02041	-0.998886	0.351348	-1.17229
FHDC1	1.29888	4.44964	-0.391431	-0.242348	0.392379	-0.263699	-0.391936	-0.406432	-0.214156	-0.406432	-0.104546	0.214898	0.0885758	-0.307113	-0.318774	-0.382455	-0.371919	-0.323242	-0.381867	-0.406432	-0.00111198	-0.399979	-0.366005	-0.406432	-0.358063
FOXA2	2.64796	3.44124	-0.350325	-0.333561	1.57128	-0.359249	-0.333379	-0.359249	-0.359249	-0.359249	-0.33231	-0.359249	-0.359249	-0.359249	-0.337777	-0.359249	-0.352405	-0.359249	-0.353935	-0.359249	-0.2628	-0.35541	-0.337604	-0.359249	-0.359249
FOXA3	3.00708	3.38125	-0.314058	-0.08653	0.371044	-0.435172	-0.435172	-0.435172	-0.435172	-0.435172	-0.110175	0.679655	-0.435172	-0.435172	-0.26864	-0.370642	-0.342285	-0.435172	-0.363048	-0.435172	-0.435172	-0.25282	-0.108763	-0.435172	-0.435172
FOXM1	-0.105273	-0.4263	-0.442632	-0.400111	-0.360692	-0.442632	-0.424789	-0.442632	2.35805	-0.442632	-0.304314	-0.357653	3.51794	-0.412068	-0.387624	-0.442632	-0.423751	-0.408498	-0.437134	0.438536	-0.010235	-0.430717	-0.427703	1.61843	-0.402939
FTCDNL1	-0.198748	-0.117099	-0.525161	-0.419463	-0.333173	0.753078	0.315432	-0.100153	0.561456	-0.589285	-0.352688	-0.117086	4.06614	0.132494	1.7252	-0.425289	-0.376175	-0.541869	-0.566373	-0.589285	-0.381362	-0.451362	-0.516702	-0.363247	-0.589285
FUT4	-0.476172	-0.476949	-0.958945	-0.359265	-0.521716	1.14095	0.282685	0.434575	2.0587	-0.0443998	0.747674	0.170948	3.1641	0.21612	0.829166	-0.763496	-0.350902	-0.7802	-0.812113	0.0136001	-0.986898	-0.830577	-0.798562	-0.00155894	-0.896763
FUT6	2.38753	3.29591	-0.570432	-0.570432	1.36938	-0.570432	-0.288827	-0.570432	-0.570432	-0.570432	-0.179449	-0.570432	-0.570432	-0.0880671	-0.269916	-0.415167	-0.495935	0.506984	-0.179975	-0.570432	1.0044	-0.19436	-0.177751	-0.570432	-0.570432
FZD5	2.03778	3.93853	-0.522308	-0.260063	-0.234887	0.361905	-0.233549	-0.371045	0.411682	-0.680555	-0.296747	-0.0642905	0.72541	-0.116368	-0.0821829	-0.563811	-0.375586	-0.275499	-0.606252	-0.24486	-0.548986	-0.588917	-0.555891	-0.251462	-0.602051
GALE	1.38771	3.68857	-0.753709	0.178825	-0.159242	-0.139714	-0.371331	-0.174553	0.455422	-0.709513	-0.199557	-0.111902	1.83766	-0.494989	0.445872	-0.685965	-0.680073	-0.256817	-0.588854	-0.014382	-0.15984	-0.778197	-0.718941	-0.296998	-0.699477
GAR1	0.548103	1.40242	-1.01726	-0.0177266	0.786008	-0.585191	-0.419764	-0.754093	1.36503	-0.92881	1.17461	1.73378	1.60898	-0.607182	0.753602	-1.06801	-1.12253	0.317969	-0.87718	0.79806	-0.300675	-1.11293	-1.07984	0.643054	-1.24043
GFPT1	1.21167	3.43776	-0.791282	-0.482826	1.66447	-0.468819	-0.622074	-0.0975006	-0.0251303	-0.145092	1.20274	-0.183097	0.58885	-0.671978	-0.121475	-0.747974	-0.730918	0.527196	-0.639269	-0.515529	0.396965	-0.722239	-0.668614	-0.641874	-0.753966
GINS1	0.20883	-0.390251	-0.494185	-0.439557	-0.507249	-0.507249	-0.267383	-0.507249	2.59072	-0.0667625	-0.397699	-0.386997	3.37278	-0.247752	-0.377016	-0.493328	-0.483871	-0.386496	-0.478075	1.36312	-0.295447	-0.48758	-0.500207	0.644023	-0.465123
GINS2	0.348941	-0.371419	-0.519736	-0.504385	-0.539385	-0.31121	-0.285327	-0.569501	1.72114	-0.569501	-0.411681	-0.465392	2.64036	-0.464659	-0.423315	-0.528523	-0.532491	-0.477503	-0.471838	2.61509	-0.0316202	-0.507223	-0.53658	1.66315	-0.467384
GLOD4	0.340029	0.200791	-1.0655	-0.168222	0.687739	-0.212615	-0.208776	0.309363	1.54141	-0.878118	0.625597	0.972618	2.92577	-0.440994	1.03067	-1.2496	-1.22737	0.103113	-0.752998	0.747056	-0.71295	-0.996815	-0.954101	0.368697	-0.98479
GLRX3	0.196621	0.866748	-1.20922	-0.130887	0.156654	0.306281	0.0752982	0.0630786	1.47314	0.0177216	0.848533	0.781254	2.54903	-0.696562	0.87492	-1.51023	-0.988661	0.53843	-1.02538	0.479561	-0.278237	-1.26245	-1.26221	0.539636	-1.40306
GNAT1	-0.285694	-0.285694	-0.285694	3.8022	-0.285694	-0.285694	-0.285694	-0.285694	-0.285694	-0.285694	-0.285694	-0.285694	-0.285694	-0.285694	-0.285694	-0.285694	-0.285694	-0.285694	-0.285694	-0.285694	-0.285694	2.76875	-0.285694	-0.285694	-0.285694
GOLT1A	1.23601	4.57395	-0.299272	-0.252774	-0.128209	-0.159543	-0.285082	-0.299272	-0.1581	-0.299272	-0.259868	-0.26548	-0.299272	-0.287119	-0.263937	-0.283624	-0.278625	-0.272126	-0.286155	-0.299272	-0.100877	-0.291376	-0.271569	-0.169864	-0.299272
GOT1	0.886695	1.96534	-0.497013	-0.133081	0.736419	-0.486578	-0.58162	-1.15678	1.38781	-0.898588	0.990268	1.38697	1.41545	-0.807253	0.121839	-1.05151	-1.21127	0.103745	-0.931333	0.294616	0.650362	-1.00005	-1.02499	0.992418	-1.15188
GPR27	2.90085	0.361083	-0.818588	-0.694493	-0.459884	2.2579	-0.193706	0.551541	0.562865	-0.818588	1.60344	-0.818588	-0.818588	-0.461798	-0.225837	-0.761166	0.366133	0.775269	-0.481645	-0.818588	-0.236163	-0.5636	0.0818169	-0.818588	-0.47107
GPR84	-0.344991	-0.475223	-0.475014	-0.450233	-0.446794	-0.315357	2.35661	-0.247423	3.36293	-0.517502	-0.417741	-0.468615	-0.342238	0.836353	0.461056	-0.483545	1.55713	-0.41932	-0.477967	-0.390772	-0.287887	-0.503794	-0.508914	-0.517502	-0.483251
GREB1L	0.310104	-0.495994	-0.495994	0.189818	2.14718	-0.495994	-0.495994	-0.495994	-0.495994	-0.495994	1.76819	1.33148	-0.495994	-0.495994	-0.223007	-0.495994	-0.495994	3.1742	-0.436879	-0.495994	-0.495994	-0.325183	-0.495994	-0.495994	-0.495994
GSTO2	2.617	3.15376	-0.529013	-0.159612	1.90959	-0.256603	-0.331373	-0.419077	-0.220693	-0.549536	-0.0538818	0.0644346	-0.549536	-0.515564	-0.411964	-0.494861	-0.413121	0.114421	-0.410512	-0.427105	-0.105884	-0.492149	-0.45274	-0.549536	-0.516447
GTF3C6	0.239385	0.968807	-1.43162	-0.465654	-0.0241401	0.155967	0.281794	-0.184923	1.4161	-1.08495	0.705887	0.352248	2.37213	-0.0248192	1.31953	-1.42711	-0.623112	0.375066	-1.19428	0.438484	0.3153	-1.28815	-1.30178	0.998873	-0.88902
GTSE1	-0.279818	-0.431987	-0.43456	-0.402474	-0.425462	-0.438468	-0.40826	-0.438468	2.41644	-0.438468	-0.371625	-0.420484	3.30094	-0.425532	-0.422349	-0.438468	-0.421486	-0.409574	-0.42567	1.05333	-0.0583714	-0.435106	-0.433202	1.62759	-0.438468
HAS3	2.41292	3.96866	-0.361238	-0.346942	-0.119159	-0.193827	-0.304904	-0.130959	-0.254896	-0.380898	-0.262199	0.433444	-0.380898	-0.348355	-0.272768	-0.328523	-0.36582	-0.30821	-0.366263	-0.380898	-0.274652	-0.338612	-0.333212	-0.380898	-0.380898
HDAC2	0.226412	0.172819	-1.02564	-0.182167	0.0107154	0.026768	-0.00604372	0.630114	1.75841	0.0869373	1.10176	1.10789	2.64176	-0.512795	0.496057	-1.33293	-1.08323	0.411404	-1.05637	0.201121	-0.32406	-1.19449	-1.22722	0.448397	-1.37563
HJURP	-0.242168	-0.462947	-0.462917	-0.444097	-0.448456	-0.350929	-0.439118	-0.390167	2.1183	-0.469128	-0.427462	-0.469128	2.70777	-0.458847	-0.449912	-0.465818	-0.454837	-0.446164	-0.466354	1.90212	-0.133476	-0.467792	-0.467454	2.15811	-0.469128
HKDC1	0.861088	4.63747	-0.327882	-0.300907	-0.171938	-0.327882	-0.259966	-0.327882	-0.327882	-0.327882	-0.304308	-0.220063	-0.327882	-0.327882	-0.287617	-0.3154	-0.303926	-0.284574	-0.313931	-0.327882	0.178528	-0.111212	-0.239491	0.085015	-0.0257202
HMBS	0.93409	1.83442	-1.08984	-0.418944	-0.386084	-0.256027	-0.0520056	-0.204469	2.14717	-0.767598	1.34525	0.139669	1.78766	-0.661255	0.499104	-1.10558	-0.846692	0.174396	-0.963219	-0.0858247	0.851408	-1.06287	-1.09921	0.352799	-1.06634
HMGN1	0.354305	0.862602	-0.544116	-0.693614	0.197022	0.708489	0.525987	0.38671	1.53103	0.579058	0.475559	0.351746	1.93529	-0.917453	0.108778	-1.36298	-1.85404	-0.63264	-1.2834	1.4469	-0.323103	-0.81506	-1.22862	1.10213	-0.910579
HMMR	-0.156648	-0.418285	-0.427261	-0.43272	-0.385594	-0.338983	-0.397781	-0.351198	2.35983	-0.450753	-0.387713	-0.450753	3.55476	-0.418347	-0.400954	-0.448667	-0.438742	-0.436277	-0.440261	0.903965	-0.0063966	-0.438963	-0.441256	1.2745	-0.425502
HOOK1	1.92244	2.88842	-0.228854	-0.482897	2.79278	-0.267151	-0.500135	-0.512599	-0.429938	-0.512599	-0.465011	-0.45324	-0.29979	-0.469901	-0.472697	-0.44388	-0.492816	-0.488756	-0.412752	-0.0509687	0.742005	-0.24906	-0.397893	-0.285281	-0.429422
HPR	0.338618	1.96016	-0.399209	-0.130183	-0.226401	-0.399209	-0.349036	-0.399209	-0.0664468	-0.399209	0.541219	4.14097	-0.399209	-0.399209	-0.327819	-0.399209	-0.332843	-0.0152831	-0.399209	-0.399209	-0.399209	-0.399209	-0.343238	-0.399209	-0.399209
HUNK	2.98633	2.72562	-0.414807	-0.530289	1.00716	-0.530289	-0.307095	-0.530289	0.209848	-0.530289	1.21281	-0.530289	-0.530289	-0.530289	-0.411198	-0.530289	-0.530289	0.750615	-0.478711	-0.530289	0.0937985	-0.480611	-0.530289	-0.530289	-0.530289
IARS	0.745776	2.81074	-1.10444	-0.331493	0.219677	0.57326	-0.228644	-0.645881	1.1773	-0.344766	1.55898	0.937908	0.707814	-1.20861	-0.178563	-0.78368	-1.03452	0.471689	-0.911827	-0.0960906	0.785903	-0.953756	-1.00944	-0.0330656	-1.12429
IL1B	-0.426421	-0.575767	-0.651602	-0.631484	-0.550298	0.152458	2.36287	0.216654	1.86618	-0.235225	-0.228859	-0.588554	0.804083	0.119391	0.851876	-0.681563	2.71762	-0.615171	-0.625122	-0.753054	0.307064	-0.769971	-0.830906	-0.446179	-0.788023
IL1RN	-0.189723	-0.559416	-0.585548	-0.584943	-0.66321	-0.313412	1.32898	0.0411309	1.66847	-0.730553	-0.440986	-0.559831	2.5523	0.12907	1.89851	-0.633529	1.91693	-0.562236	-0.612573	-0.529388	-0.00159109	-0.661647	-0.673297	-0.611683	-0.621815
IMPA2	1.54551	2.99901	-0.837186	-0.650097	0.378645	0.786747	0.247011	-0.687951	1.60387	-0.263199	-0.499621	-0.355595	1.61306	-0.364832	-0.335635	-0.826518	-0.298825	-0.0104562	-0.8778	0.100447	-0.544329	-0.902992	-0.879638	0.00540338	-0.945037
INTS7	0.881733	0.971198	-0.996346	-0.456744	-0.661678	-0.292047	-0.398123	0.0433334	2.74307	-0.582757	0.799624	-0.228083	1.8249	-0.665031	0.108818	-1.07766	-0.925366	-0.126711	-0.677935	0.461797	0.296993	-0.915541	-0.775577	1.66759	-1.01946
IQGAP3	0.0645025	-0.342641	-0.348261	-0.333629	-0.348261	-0.348261	-0.299141	-0.348261	2.14936	-0.348261	-0.297112	-0.309271	4.12481	-0.278145	-0.319139	-0.348261	-0.324438	-0.316939	-0.347	-0.146113	-0.348261	-0.348261	-0.343695	0.398309	-0.293626
IRX1	3.19016	3.20093	-0.378987	-0.378987	0.921359	-0.378987	-0.331794	-0.378987	-0.378987	-0.378987	-0.362606	-0.154224	-0.378987	-0.378987	-0.311837	-0.352967	-0.366502	-0.288707	-0.378987	-0.378987	0.148854	-0.378987	-0.365826	-0.378987	-0.378987
ISY1	-0.100326	0.504972	-0.890725	0.00563321	-0.492141	-0.904083	-0.194491	0.2597	1.74265	0.247076	0.8556	1.37056	1.8309	-1.01719	0.067076	-1.40195	-1.24765	0.14642	-0.542108	1.11587	-0.0883175	-1.00205	-0.889532	1.82804	-1.20393
KIF11	-0.226736	-0.428385	-0.441769	-0.415634	-0.324255	-0.441769	-0.402775	-0.441769	2.46765	-0.441769	-0.370711	-0.441769	3.38655	-0.425071	-0.415761	-0.436394	-0.421138	-0.413796	-0.428252	1.12285	-0.169187	-0.420071	-0.429535	1.33621	-0.376712
KIF14	-0.251489	-0.454401	-0.464279	-0.411079	-0.40785	-0.379334	-0.435694	-0.347434	2.08311	-0.474254	-0.367181	-0.428343	3.31146	-0.441229	-0.409101	-0.399844	-0.438551	-0.437372	-0.460888	1.07295	-0.0429775	-0.465672	-0.4635	1.98721	-0.474254
KIF15	-0.36608	-0.450451	-0.457957	-0.431901	-0.407747	-0.457957	-0.406933	-0.362063	2.44264	-0.457957	-0.359284	-0.457957	2.52904	-0.445472	-0.434621	-0.457957	-0.440602	-0.457957	-0.453465	2.24183	-0.213377	-0.45309	-0.451859	1.66915	-0.457957
KIF18B	-0.151354	-0.43689	-0.441195	-0.418778	-0.441195	-0.441195	-0.36594	-0.441195	2.05435	-0.441195	-0.39766	-0.441195	3.19947	-0.441195	-0.432272	-0.427364	-0.424605	-0.441195	-0.416075	1.57188	-0.371053	-0.421653	-0.437697	1.84639	-0.441195
KIF20A	-0.123859	-0.265332	-0.380762	-0.33978	-0.301789	-0.380762	-0.357833	-0.380762	2.15376	-0.380762	-0.245463	-0.380762	4.05627	-0.341486	-0.372606	-0.372334	-0.372674	-0.380762	-0.372519	0.56286	-0.209792	-0.373957	-0.374367	0.316232	-0.380762
KIF23	-0.0981152	-0.42222	-0.448461	-0.405266	-0.378806	-0.346464	-0.410385	-0.23837	1.90246	-0.454117	-0.30422	-0.428083	3.83941	-0.416663	-0.424949	-0.442061	-0.428087	-0.318172	-0.449064	0.828197	-0.209553	-0.424916	-0.44497	1.34051	-0.417636
KIF2C	-0.315646	-0.437655	-0.424107	-0.418877	-0.42244	-0.43934	-0.419713	-0.43934	2.29419	-0.43934	-0.360997	-0.392603	3.24691	-0.430935	-0.39745	-0.431224	-0.426359	-0.401794	-0.432536	1.31743	-0.247262	-0.433879	-0.432498	1.70843	-0.422967
KIF4A	-0.21141	-0.41827	-0.427694	-0.403159	-0.404054	-0.427694	-0.407103	-0.427694	1.89387	-0.427694	-0.351458	-0.395005	3.79122	-0.380667	-0.400837	-0.427694	-0.413168	-0.414564	-0.426636	1.01287	-0.00547576	-0.420055	-0.427694	1.32486	-0.404791
KIFC1	-0.184717	-0.456893	-0.474326	-0.463596	-0.471653	0.082267	-0.408273	-0.446998	2.47548	-0.49875	-0.430479	-0.46128	2.79244	-0.458321	-0.444177	-0.490074	-0.46753	-0.476174	-0.481175	1.2011	-0.124767	-0.480363	-0.488876	2.15588	-0.49875
KNSTRN	0.0483741	-0.0221021	-0.542651	-0.398144	-0.220423	-0.421923	-0.373288	-0.421514	1.55972	-0.444664	-0.264714	-0.428427	4.0433	-0.439201	0.285804	-0.565392	-0.514111	-0.408267	-0.517519	0.690457	-0.0270574	-0.570507	-0.550633	1.03966	-0.536774
KRT18	2.36497	2.60198	-0.586827	-0.0579951	2.06977	-0.107277	-0.344128	-0.549802	-0.245189	-0.676571	-0.487596	1.61806	-0.182981	-0.598169	-0.212116	-0.57961	-0.567594	0.120684	-0.608282	-0.468377	-0.0568599	-0.586491	-0.598637	-0.632634	-0.62834
KRT79	-0.275692	-0.265088	-0.275692	-0.257287	-0.275692	-0.275692	-0.275692	-0.275692	-0.275692	-0.275692	-0.232801	-0.275692	4.47149	-0.275692	1.54846	-0.207562	-0.26752	-0.275692	-0.275692	-0.275692	-0.102933	-0.275692	-0.275692	-0.275692	-0.275692
LONP1	1.38141	1.95928	-0.914084	-0.328479	0.923302	-0.994895	-0.206369	-0.695553	1.28116	-0.0860565	0.679225	0.413396	2.56917	-0.446552	0.676886	-1.01574	-0.620485	0.104252	-0.92203	-0.525025	-0.0378539	-0.996215	-0.983193	-0.334966	-0.880585
LRPPRC	0.806035	1.4326	-1.06283	-0.0388379	0.287205	0.162684	-0.327909	-0.523517	1.96697	0.8227	0.796818	0.752808	2.32612	-0.567321	0.596538	-1.18546	-1.09376	0.178529	-1.10947	-0.259492	-0.703325	-1.03532	-1.10796	-0.059836	-1.05396
LSM5	0.203456	1.07215	-1.2234	-0.496199	0.320314	0.634913	0.271585	0.0615787	1.77419	-0.32168	0.544176	0.410267	2.20969	-0.538836	0.489747	-1.30176	-0.954134	-0.0463356	-1.25143	0.664375	0.292716	-1.15501	-1.33833	1.15751	-1.47954
LSR	2.56732	3.23671	-0.306201	0.287469	0.836099	-0.651528	-0.618081	-0.259563	-0.186383	-0.623821	0.15339	-0.138697	-0.539263	-0.61823	-0.607406	-0.456205	-0.712702	0.0275042	-0.660097	-0.420939	1.28023	-0.278983	-0.408832	-0.61561	-0.286185
LYZ	-0.460141	-0.620592	-0.757421	-0.743683	-0.548517	1.60518	1.34561	0.789293	1.39753	-0.459	-0.52048	-0.713219	1.65789	1.11993	1.52967	-0.760447	1.5885	-0.721403	-0.689304	-0.479115	0.0512409	-0.924541	-1.01852	-0.652859	-1.0156
MAD2L1	-0.131163	-0.469213	-0.456973	-0.443114	-0.286887	-0.497296	-0.404383	-0.449718	1.90819	-0.424925	-0.392349	-0.429413	3.37206	-0.486151	-0.411652	-0.500257	-0.50358	-0.503637	-0.450958	1.6505	-0.00863064	-0.370745	-0.424207	1.58239	-0.467896
MAD2L1BP	-0.0194098	-0.115988	-0.456795	0.0212964	-0.221869	-0.581994	-0.260418	-0.333271	1.23271	-0.994279	0.8694	0.959977	3.65096	-0.565703	0.780088	-0.322316	-0.815052	-0.0639666	-0.550603	-0.974106	-0.16617	-0.816028	-0.669652	1.07693	-0.663736
MAGOH	-0.0314258	0.703415	-1.1574	-0.188461	-0.101845	0.147058	0.455932	-0.414614	1.86525	-0.0578967	0.328037	0.567663	2.39586	-0.698982	0.90561	-1.29651	-0.907008	-0.0967997	-0.981997	1.04289	-0.397294	-1.05116	-1.03298	1.39081	-1.38818
MAPKAPK3	0.0376893	0.773754	-1.14762	-1.01024	-0.987057	0.92298	0.909526	0.0497924	2.12666	0.352589	-0.323322	-0.952231	2.67091	-0.112725	1.2673	-0.945171	-0.168521	-0.282516	-0.627629	0.292891	-0.707957	-0.802279	-0.873408	0.267926	-0.731335
MARS2	1.42654	0.596785	-0.462984	0.157128	-0.437837	0.784776	-0.187841	-1.50639	-0.477577	1.19984	0.485827	1.07939	-1.50639	-0.84211	0.61805	-0.950458	-1.26017	-0.171016	-0.168082	2.32397	1.52987	-0.746801	-0.662782	-0.0917702	-0.729969
MCM10	0.0258844	-0.462973	-0.48828	-0.47033	-0.466033	-0.497835	-0.331637	-0.497835	2.19659	-0.497835	-0.443352	-0.45386	2.33991	-0.482019	-0.458422	-0.492744	-0.488064	-0.391856	-0.463695	2.46603	-0.0331176	-0.485504	-0.484959	1.85978	-0.497835
MCM2	0.272358	-0.374224	-0.5464	-0.458368	-0.426943	-0.279451	-0.32782	-0.554372	2.30492	-0.424254	-0.338066	-0.519084	2.22889	-0.479314	-0.428698	-0.573716	-0.56978	-0.449896	-0.507699	2.47106	-0.0640006	-0.5745	-0.576363	1.76892	-0.573201
MCM4	0.284696	-0.389877	-0.56841	-0.468662	-0.295375	-0.415643	-0.258091	-0.519516	1.94599	-0.638751	-0.343036	-0.444508	2.61104	-0.43693	-0.3631	-0.598774	-0.57881	-0.456701	-0.51099	2.27058	-0.0558706	-0.543939	-0.570505	1.92345	-0.578266
MDH2	0.148327	0.969451	-1.41744	-0.541484	0.0798722	0.567349	0.224143	0.0861485	1.47013	-0.0159662	0.87734	0.499833	2.28959	-0.626185	0.944004	-1.73189	-1.05028	0.608937	-1.11718	0.0943295	0.303858	-1.17578	-1.32013	0.833442	-1.00042
MEIOB	-0.28676	-0.0959356	-0.28676	-0.28676	-0.28676	-0.28676	-0.28676	-0.28676	1.55683	-0.28676	0.00269577	-0.28676	4.4595	-0.28676	-0.18788	-0.28676	-0.28676	-0.28676	-0.28676	-0.28676	-0.28676	-0.28676	-0.28676	-0.28676	-0.28676
MELK	-0.170652	-0.439225	-0.444259	-0.428853	-0.432421	-0.449344	-0.380557	-0.449344	2.3531	-0.449344	-0.367483	-0.402543	3.40973	-0.407263	-0.377685	-0.446635	-0.436346	-0.430545	-0.437232	0.885199	-0.0371867	-0.427472	-0.445233	1.61175	-0.400159
METAP1	1.01236	0.822442	-1.05436	-0.191629	-0.0249442	-0.414492	-0.376322	-0.506283	1.59477	-1.3044	0.249679	1.18418	1.78897	-0.770224	-0.114823	-1.28481	-1.17265	1.03141	-0.741187	1.19399	-0.0344637	-0.884836	-0.899555	1.674	-0.776827
MIR3142HG	-0.6876	-0.689889	-0.574734	-0.638984	-0.231822	-0.803916	1.30006	-0.075512	3.23542	-0.803916	-0.707825	-0.803916	0.141459	-0.519395	0.0626782	0.875092	1.20277	-0.59208	-0.317707	0.563243	0.12499	-0.557445	-0.479647	-0.803916	1.7826
MKI67	-0.264252	-0.452833	-0.46961	-0.449226	-0.452776	-0.397419	-0.410958	-0.46961	2.51266	-0.46961	-0.419563	-0.446332	2.49301	-0.452866	-0.438314	-0.468262	-0.434052	-0.455585	-0.459068	1.46139	-0.0596095	-0.455467	-0.459386	2.33843	-0.420682
MLST8	0.736202	1.45424	-1.04883	-0.098411	-0.426028	-0.750021	-0.260759	0.590829	0.907805	-1.45019	1.5228	0.797252	1.97141	-0.652948	0.718204	-1.14724	-0.945707	0.305801	-0.912406	0.704655	0.248882	-1.05883	-1.08422	1.0257	-1.14821
MMP12	-0.531662	-0.469722	-0.344924	-0.316643	-0.531662	-0.531662	3.97972	1.84236	0.66516	-0.531662	-0.343753	0.327777	-0.531662	0.395651	0.495398	-0.133681	-0.0542746	-0.531662	0.135562	-0.531662	-0.531662	-0.531662	-0.330355	-0.531662	-0.531662
MMP15	2.88604	3.36158	-0.492453	0.728772	0.256659	-0.51169	-0.455919	-0.26712	-0.51169	-0.51169	-0.1826	-0.423152	0.440572	-0.479847	-0.326528	-0.49119	-0.4871	-0.0849314	-0.488778	-0.51169	-0.199799	-0.457899	-0.44429	0.166436	-0.51169
MND1	-0.0349528	-0.371926	-0.400449	-0.398178	-0.378014	-0.344107	-0.328506	-0.415443	2.15516	-0.415443	-0.36012	-0.398191	3.91405	-0.403033	-0.367767	-0.411449	-0.40586	-0.325359	-0.408188	0.65789	-0.172354	-0.409799	-0.414433	0.839828	-0.403356
MPDU1	0.479562	0.905265	-1.17693	-0.280778	-0.156298	-0.507131	0.142667	0.542553	1.93039	-0.858118	0.936526	0.891667	2.43262	-0.0682166	0.89408	-1.26011	-0.695831	-0.489251	-1.05198	0.0382205	0.388679	-1.23247	-1.19484	0.510384	-1.12066
MRPL12	0.590484	1.21905	-1.36978	-0.172347	0.315511	-0.240627	-0.122545	0.271402	1.56475	-0.184078	0.798046	0.716184	2.35985	-0.387287	0.930115	-1.38968	-0.967509	0.293356	-1.19385	0.285915	0.240782	-1.31734	-1.32427	0.369572	-1.28569
MRPL15	0.186765	0.384451	-1.06355	-0.0913775	-0.32704	0.0439906	0.202845	-0.0444449	1.90761	-0.376404	1.09711	1.38632	2.45335	-0.468553	1.13872	-1.20831	-0.947835	0.186045	-1.03328	-0.306621	0.151353	-1.15902	-1.2022	0.352578	-1.2625
MRPL3	0.612251	1.36234	-1.06264	-0.4739	-0.356791	0.628195	0.234528	-0.202294	1.49455	-0.710726	1.38553	0.395764	2.55523	-0.553465	0.660984	-1.23465	-1.04692	0.482915	-0.967791	0.160007	0.258862	-0.97816	-1.0783	-0.291701	-1.2738
MRPL37	0.326808	0.464262	-1.05406	-0.223256	-0.314395	-0.273549	-0.202392	-0.0431399	1.56421	-0.868919	1.06038	0.931518	2.73993	-0.627761	0.649465	-1.06259	-0.89758	0.317271	-1.06426	0.575925	-0.0468788	-1.0623	-1.0912	1.31402	-1.1115
MRPL39	0.117847	-0.0459506	-0.914161	0.388454	0.407111	-0.630644	-0.421637	-0.423871	1.85783	-0.192259	1.20889	0.563176	2.70393	-0.843814	0.510111	-1.24163	-1.27471	0.80289	-0.949718	-0.0125197	0.452434	-1.03599	-0.988281	0.863661	-0.901161
MRPL47	0.0888734	0.795872	-1.11005	-0.187331	-0.0653996	0.295904	0.07075	-0.382942	1.72433	-0.17377	0.782494	0.622527	2.61245	-0.643068	0.96245	-1.39193	-1.09484	0.346502	-0.965889	0.322145	0.0770673	-1.17334	-1.1942	0.964815	-1.28344
MRPS16	0.473026	1.08369	-1.19416	-0.263273	0.00466356	-0.167739	-0.125853	-0.0307294	1.44433	0.12238	0.654743	0.73209	2.80127	-0.387861	1.01865	-1.24984	-0.940949	-0.019094	-1.17515	0.155118	0.504649	-1.24128	-1.25891	0.331957	-1.27172
MRPS22	0.0682581	0.21759	-1.02426	0.284148	-0.0508572	-0.202224	-0.0771371	-0.341101	1.00762	-0.505824	1.6018	1.4613	2.54067	-0.602605	1.11931	-1.16244	-1.07998	0.731024	-1.06971	-0.0729835	0.211021	-1.16732	-1.14743	0.470438	-1.20929
MRPS33	0.610523	1.5605	-1.16471	-0.391813	0.302963	-0.158941	0.0165368	1.23265	1.30499	0.467414	0.696631	0.0437211	2.19088	-0.792691	0.646111	-1.31768	-1.07135	-0.232662	-1.21818	-0.410108	0.881423	-1.03874	-1.24148	0.373805	-1.28981
MRPS35	0.482206	0.964573	-0.856167	-0.223485	0.37664	-0.239152	-0.179727	-0.0676786	1.55232	-0.685952	0.829149	0.690771	2.87315	-0.408363	1.41137	-1.34536	-0.94645	0.281677	-0.879661	-0.223272	-0.332504	-1.03912	-1.0948	0.208146	-1.14829
MTCH2	0.202787	0.850769	-1.1436	-0.512472	0.0393258	0.054252	0.200341	-0.267587	1.85179	-0.136271	0.467805	0.706262	2.78728	-0.2599	1.04342	-1.29962	-0.676051	0.195685	-0.952333	-0.132479	-0.252206	-1.23303	-1.16986	0.897223	-1.26153
MTRNR2L12	-0.727904	-0.0757412	-0.927751	-0.28603	-1.26427	1.94998	1.3428	1.62031	0.367403	0.687159	-0.0288795	0.286155	1.48075	0.356081	0.813872	-1.69191	0.706543	-0.0714168	-1.43466	-0.820209	-0.192017	-0.89456	-1.15544	0.592268	-0.63254
MUCL1	2.83991	-0.40977	-0.498466	-0.488304	0.551081	0.07291	-0.111671	2.84661	-0.565565	-0.565565	-0.520552	0.0520696	-0.565565	-0.343428	0.0341374	-0.38681	-0.136723	-0.565565	-0.275867	1.83608	-0.565565	-0.536701	-0.565565	-0.565565	-0.565565
MYBL2	-0.225776	-0.543955	-0.52712	-0.532545	-0.517853	-0.448638	-0.506439	-0.483976	2.7431	1.89673	-0.502553	-0.529344	2.21374	-0.490275	-0.539705	-0.555088	-0.533638	-0.555088	-0.549258	0.846366	0.684293	-0.553884	-0.552073	1.31807	-0.555088
MYCN	-0.0421513	-0.243387	-0.144261	0.213165	-0.243387	-0.243387	-0.243387	-0.243387	-0.243387	-0.243387	-0.210138	4.77496	-0.243387	-0.243387	-0.243387	-0.190572	-0.218046	-0.0601402	-0.228629	-0.243387	-0.243387	-0.243387	-0.243387	-0.243387	-0.243387
NARS2	1.06916	3.21033	-0.623247	-0.125405	0.562497	-0.310833	-0.363267	-0.879919	1.60288	-0.299399	0.961189	0.42233	1.27688	-0.773796	0.0988013	-0.922045	-0.895672	0.122672	-0.692262	-0.0771796	-0.111073	-0.812189	-0.776921	-0.744164	-0.919366
NCAPG	-0.120697	-0.441209	-0.452036	-0.417582	-0.415821	-0.348501	-0.436264	-0.452036	2.75584	-0.268599	-0.380867	-0.426997	3.13865	-0.42502	-0.433335	-0.446239	-0.445082	-0.441979	-0.444747	0.975951	-0.246229	-0.435654	-0.440307	1.46572	-0.416951
NCAPH	-0.306575	-0.474161	-0.481043	-0.447284	-0.486249	-0.13948	-0.39066	-0.486249	2.55013	-0.310711	-0.444338	-0.366445	2.34851	-0.425925	-0.455825	-0.486249	-0.460961	-0.467	-0.467647	0.942362	-0.233034	-0.412343	-0.455381	2.7253	-0.368737
NDC1	0.313393	0.0600872	-0.600771	-0.327096	-0.33415	-0.719972	-0.257229	-0.568058	2.00404	-0.488896	-0.103057	0.463511	3.28518	-0.384106	0.00640916	-0.70908	-0.647285	-0.369564	-0.594762	0.100478	-0.191646	-0.648587	-0.589529	2.04994	-0.749248
NDUFA7	1.0057	1.7844	-1.05393	-0.305823	1.74062	-0.487156	-0.457991	0.147037	0.284668	0.0156348	-0.148231	0.0394198	2.22574	-0.910519	0.909901	-1.2524	-0.841429	-0.156137	-1.04779	0.106234	0.981742	-1.07468	-1.13627	0.681119	-1.04986
NDUFV2	0.0781901	1.03134	-1.45608	-0.599791	0.409711	1.17046	0.839895	0.712328	1.36129	0.167172	0.512011	0.495683	1.85542	-0.0102798	0.925234	-1.42413	-0.900381	0.249705	-1.66006	-0.433481	0.20604	-1.04543	-1.56648	0.301109	-1.21949
NEFH	-0.676145	-0.676145	-0.630922	-0.46786	-0.676145	-0.676145	0.372676	1.04861	2.80187	-0.676145	-0.0390611	-0.676145	1.56236	0.222125	0.831738	-0.60386	-0.502731	-0.508946	-0.494365	-0.136607	-0.431755	-0.491336	-0.456767	2.51203	-0.530324
NEK2	-0.29257	-0.45452	-0.462868	-0.44355	0.123452	-0.383047	-0.430442	-0.462868	2.38659	-0.462868	-0.392524	-0.42426	3.27425	-0.448982	-0.445566	-0.453929	-0.445712	-0.44736	-0.454126	1.13845	-0.281534	-0.455651	-0.451564	1.60702	-0.435819
NIPAL1	3.43675	1.72758	-0.536534	-0.33219	1.04287	-0.619792	-0.297964	-0.619792	-0.0861829	-0.619792	-0.256744	1.67932	0.753967	-0.619792	-0.362212	-0.397989	-0.534653	-0.311965	-0.508235	-0.619792	0.280092	-0.404898	-0.552476	-0.619792	-0.619792
NLN	0.775062	0.0898151	-1.03545	0.0210375	-0.346644	-0.257439	0.57823	-0.716054	2.20764	-1.24249	0.667326	0.853888	1.49051	1.19081	1.8179	-0.922579	-0.263284	-0.0176922	-1.13153	-0.748451	-0.347364	-1.12225	-1.14763	0.582095	-0.975443
NNAT	0.290617	-0.183103	-0.413041	-0.379782	-0.220769	-0.413041	-0.301391	-0.413041	0.697691	-0.413041	3.01668	-0.147169	3.39969	-0.413041	-0.194604	-0.382262	-0.383505	-0.306249	-0.38724	-0.413041	-0.413041	-0.388191	-0.413041	-0.413041	-0.413041
NOL11	0.339286	0.252725	-0.732733	0.372852	0.39039	-0.720478	-0.643121	-0.921033	1.94589	-0.656737	1.3906	1.39826	1.59959	-0.922475	-0.095196	-0.95593	-1.3594	0.547027	-0.657425	1.05744	-0.181127	-0.764799	-0.8839	1.45216	-1.25186
NPM1	-0.286337	0.953471	0.435479	-0.951494	-1.06078	0.87269	0.758913	1.06809	0.965722	1.28748	0.569099	0.464863	1.37623	-0.740144	0.352036	-2.19708	-1.48137	0.40353	-1.24008	0.907779	-0.405169	-0.286086	-0.864313	0.461898	-1.36443
NUF2	-0.24426	-0.435616	-0.438251	-0.424711	-0.409875	-0.450438	-0.40333	-0.450438	2.12716	-0.450438	-0.372769	-0.394348	3.43729	-0.43699	-0.415527	-0.441781	-0.440053	-0.427909	-0.425642	1.39133	-0.0991743	-0.428594	-0.424162	1.48276	-0.42424
NUP93	0.0474767	0.177658	-1.09065	-0.195184	-0.112564	0.144327	0.214983	0.593884	2.51066	0.0894715	0.298426	0.557693	2.75848	-0.40394	0.468794	-1.12689	-0.884268	-0.0609843	-0.902033	0.279629	-0.434664	-1.11097	-1.05541	0.573602	-1.33753
NUSAP1	-0.201957	-0.486957	-0.465263	-0.467753	-0.448782	-0.37301	-0.390026	-0.451767	2.32238	-0.431146	-0.429913	-0.480666	2.80907	-0.461486	-0.377358	-0.499104	-0.466683	-0.492017	-0.489087	1.41378	-0.058012	-0.396246	-0.462053	2.20283	-0.418767
NXT2	0.307946	0.855017	-0.821689	-0.722895	-0.454841	-0.247801	0.456008	0.632262	1.74457	1.28649	0.116948	0.623332	2.96583	-0.655665	0.153958	-1.15682	-0.654563	-0.669001	-0.798414	0.6657	-0.592255	-1.04591	-1.01252	0.0166937	-0.99238
OIP5	-0.197369	-0.42255	-0.430691	-0.413582	-0.408001	-0.390263	-0.377351	-0.449306	2.4538	-0.449306	-0.314021	-0.39219	3.54362	-0.418493	-0.359721	-0.442694	-0.433443	-0.414894	-0.431754	1.17937	-0.0133764	-0.437294	-0.434256	0.863056	-0.40929
ORC1	0.118306	-0.482202	-0.519518	-0.479989	-0.535624	-0.382372	-0.364421	-0.535624	2.56109	-0.535624	-0.449188	-0.164999	1.3246	-0.482305	-0.463651	-0.501299	-0.49445	-0.50585	-0.46369	2.15454	0.160686	-0.504446	-0.50524	2.58689	-0.535624
ORC6	0.0776028	-0.487765	-0.418905	-0.49049	-0.454091	-0.444931	-0.212239	-0.399152	2.41607	-0.420254	-0.409884	-0.47134	2.80455	-0.470567	-0.376107	-0.530301	-0.505516	-0.510579	-0.458247	1.98084	-0.168536	-0.508278	-0.51299	1.52149	-0.550377
ORM1	0.647921	4.7209	-0.28838	-0.237534	-0.223059	-0.195007	-0.222001	-0.163627	-0.162596	-0.28838	-0.232425	-0.198054	-0.28838	-0.28838	-0.231036	-0.209954	-0.240716	-0.215818	-0.238709	-0.171304	-0.182318	-0.273606	-0.240777	-0.28838	-0.28838
ORM2	0.602111	4.73024	-0.2448	-0.242503	-0.159011	-0.259966	-0.230655	-0.259966	-0.162766	-0.259966	-0.21927	-0.259966	-0.259966	-0.259966	-0.239113	-0.219563	-0.248335	-0.175857	-0.241903	-0.259966	-0.178006	-0.240394	-0.190482	-0.259966	-0.259966
PAFAH1B3	0.725464	0.433172	-0.930887	-0.314213	0.255221	0.353395	-0.159075	-0.150104	2.21718	-0.414505	-0.250123	0.508313	2.94082	-0.815256	-0.0484329	-0.823367	-0.818308	-0.667203	-0.975009	0.0266147	-0.136884	-0.77818	-0.914358	1.56865	-0.832927
PARP1	0.284457	0.952372	-0.261142	-0.538382	-0.367238	-0.412182	-0.295572	0.705731	2.30105	-0.731437	0.0257151	0.366153	2.20957	-0.419039	-0.269775	-1.13386	-1.42318	-0.51999	-1.08251	1.4338	0.739719	-0.898443	-0.975888	1.02244	-0.712381
PBDC1	0.0547986	0.427341	-0.852242	-0.226893	-0.403808	-0.496316	-0.182213	-0.414724	1.11705	-0.824789	1.00572	0.755213	3.35517	-0.402905	1.52133	-0.972269	-1.02985	0.159912	-0.598552	0.511308	-0.446294	-0.803099	-0.77373	0.455932	-0.936101
PBK	0.000982841	-0.422884	-0.428468	-0.404885	-0.396565	-0.434108	-0.412307	-0.434108	0.939485	-0.434108	-0.324385	-0.408151	3.66052	-0.424772	-0.412782	-0.434108	-0.434108	-0.434108	-0.431589	1.31542	-0.0988336	-0.432895	-0.429548	2.15042	-0.434108
PCK2	0.176825	1.82149	-0.740476	-0.194745	-0.606574	-0.488771	-0.0883171	-0.0831606	1.31626	-0.87728	0.434082	0.316832	3.06824	-0.250169	1.49148	-1.02193	-0.7776	0.156873	-0.892295	-0.0582807	-0.0377506	-0.865629	-0.944048	0.0573707	-0.912423
PCLO	2.24302	2.79044	-0.431847	-0.347741	1.4225	-0.45196	-0.45196	-0.196252	-0.45196	-0.45196	-0.404734	2.32517	-0.45196	-0.45196	-0.41739	-0.45196	-0.446818	-0.340412	-0.439982	-0.45196	-0.343262	-0.45196	-0.441119	-0.45196	-0.45196
PCNA	0.223411	-0.0709932	-0.706769	-0.449592	-0.14602	-0.398904	-0.359123	-0.291866	1.94588	-0.122444	0.209828	0.00574862	2.1319	-0.631792	0.0502715	-1.01313	-0.964399	-0.280024	-0.660879	2.48308	-0.359263	-0.800199	-0.80882	1.82642	-0.812315
PDIK1L	0.859248	2.00415	-0.957795	0.0166662	0.618977	-0.451683	-0.44017	-0.697057	0.55167	-1.19083	0.424621	-0.118297	3.29519	-0.226466	-0.0960315	-0.570008	-1.03197	-0.113823	-0.722462	-0.264052	0.908151	-0.764779	-0.772132	0.178276	-0.439389
PDZK1IP1	2.61144	3.79561	-0.361867	-0.294262	0.673928	-0.264438	-0.33461	-0.373308	-0.263313	-0.373308	-0.300391	-0.294321	-0.373308	-0.354369	-0.332011	-0.33978	-0.346983	-0.22525	-0.344351	-0.305055	-0.249644	-0.359773	-0.317804	-0.373308	-0.299521
PEG10	3.82554	2.53823	-0.0662071	-0.415708	0.411397	-0.443433	-0.420165	-0.341397	-0.0833538	-0.443433	0.0626893	-0.00016457	-0.443433	-0.443433	-0.382736	-0.426328	-0.427019	0.0461964	-0.409976	-0.251918	-0.226561	-0.419265	-0.378541	-0.443433	-0.417553
PEX3	0.924393	0.693306	-1.04091	0.312496	0.916862	0.00888893	-0.753598	0.117796	1.19715	-1.01236	0.997579	1.56388	1.99279	-0.939986	0.39854	-1.10344	-1.22438	0.270941	-0.884859	-0.779548	0.0441612	-1.1009	-0.972532	1.35696	-0.983234
PHB	0.176257	0.665037	-1.36283	-0.110957	-0.385546	0.00321208	0.081728	0.464816	1.32114	1.07027	0.959901	0.779509	2.12866	-0.457965	0.895514	-1.51442	-1.23455	0.482192	-1.07053	0.908693	-0.0384382	-1.28357	-1.20388	0.196789	-1.47103
PHGDH	0.511574	2.00972	-0.753075	-0.659945	0.185772	-0.340374	-0.589289	-0.339337	1.2828	-0.846081	2.17702	-0.662631	1.78467	-0.787433	-0.54464	-0.772929	-0.719272	1.63469	-0.733331	-0.000641736	0.398512	-0.785115	-0.773271	0.168686	-0.846081
PI3	3.28835	3.14397	-0.476058	-0.187534	0.109038	-0.362642	-0.444171	-0.0856715	-0.416714	-0.52828	0.0380944	-0.1277	0.620619	-0.441837	-0.247039	-0.416982	-0.354724	-0.3352	-0.44535	-0.320595	-0.340133	-0.475862	-0.443835	-0.221472	-0.52828
PIGU	1.16839	0.523108	-0.947685	-0.201833	1.34591	-0.408852	-0.530474	-1.14964	1.54708	-1.29816	1.49189	1.22892	1.9788	-0.524643	0.476861	-1.01806	-1.05923	0.0840315	-0.764207	0.0956605	0.153939	-0.911193	-0.951826	0.554989	-0.883783
PKMYT1	-0.0723447	-0.446723	-0.456583	-0.452209	-0.433398	-0.37179	-0.42805	-0.466541	2.11816	-0.466541	-0.41644	-0.420712	3.06595	-0.441817	-0.446003	-0.463888	-0.46145	-0.457337	-0.456163	1.73132	-0.197475	-0.463328	-0.461173	1.81502	-0.450486
PLEK2	0.149725	-0.117653	-0.507002	-0.469753	-0.291663	-0.507002	2.10999	-0.0369888	3.28418	-0.507002	-0.469799	-0.507002	2.23808	0.104968	0.0585347	-0.492228	-0.395948	-0.507002	-0.501498	-0.507002	-0.457053	-0.483146	-0.499529	-0.181197	-0.507002
PLGRKT	0.177061	0.243583	-1.08166	-0.375755	-0.124876	-0.485213	-0.00275308	2.5421	1.04967	-0.868838	0.504535	-0.0625922	2.63977	-0.152173	0.838675	-0.591488	-0.933415	-0.375488	-0.884056	-0.100505	-0.601793	-0.840636	-0.947829	1.18115	-0.747465
PLK1	-0.317796	-0.418331	-0.428648	-0.418885	-0.416548	-0.186603	-0.398691	-0.367778	2.59701	-0.433844	-0.371093	-0.38601	3.51045	-0.399436	-0.417767	-0.431075	-0.409931	-0.405024	-0.429976	0.682167	0.0154981	-0.42602	-0.431043	1.12322	-0.433844
PLK4	-0.211907	-0.443478	-0.446574	-0.399348	-0.305709	-0.465816	-0.344952	-0.465816	2.74057	-0.465816	-0.385139	-0.377258	3.02658	-0.41804	-0.346757	-0.445312	-0.441221	-0.41246	-0.43717	0.911603	-0.257844	-0.430637	-0.450259	1.73858	-0.465816
PLRG1	0.505747	0.651666	-0.928637	0.184292	0.405522	-0.14991	-0.378995	0.283468	1.57571	-1.2038	1.77869	2.14299	1.28044	-0.870933	0.659262	-1.26558	-1.22167	0.599265	-0.769979	-0.0310441	-0.148855	-0.994086	-0.959685	0.0833594	-1.22723
POLE2	-0.0877429	-0.284284	-0.484891	-0.278437	-0.489848	-0.448581	-0.362742	-0.402419	2.83726	-0.58594	0.106471	-0.320189	2.98686	-0.49036	-0.417224	-0.524409	-0.526894	-0.45251	-0.495677	1.30856	-0.195878	-0.511422	-0.535364	1.19505	-0.539392
POLQ	-0.041414	-0.436205	-0.468404	-0.42183	-0.468404	-0.468404	-0.437134	-0.468404	2.53871	-0.468404	-0.408708	-0.319479	2.73507	-0.414842	-0.407226	-0.459783	-0.455995	-0.468404	-0.446725	2.42704	0.0562066	-0.454484	-0.446602	0.672226	-0.468404
POMC	-0.202508	-0.31316	-0.545734	-0.810803	-0.90282	-0.457163	0.687124	-0.226823	2.61662	0.592224	-0.469508	-0.384816	2.76255	-0.52937	0.647282	-0.671054	-0.519103	-0.800155	-0.336748	1.19006	0.748173	-0.781797	-0.690524	0.30835	-0.910296
PRC1	-0.116652	-0.465966	-0.466961	-0.413308	-0.445828	-0.26744	-0.348068	-0.36273	2.55591	-0.377531	-0.384853	-0.367149	3.32045	-0.423904	-0.45012	-0.470774	-0.451029	-0.403762	-0.470957	1.02715	-0.273322	-0.443594	-0.449797	1.39746	-0.447218
PRR11	-0.315585	-0.501384	-0.449104	-0.367199	-0.209106	-0.361918	-0.140955	-0.306329	2.7594	-0.527331	-0.387388	-0.447324	2.62783	-0.340293	-0.315194	-0.504176	-0.369566	-0.527331	-0.493686	0.509681	-0.198523	-0.49368	-0.496878	2.38337	-0.527331
PTTG1	-0.212533	-0.0775266	-0.507821	-0.679529	-0.6805	-0.0175482	-0.143419	-0.339122	2.36397	-0.687452	-0.388909	-0.695934	2.75895	-0.634777	-0.425339	-0.545264	-0.544975	-0.57502	-0.576364	0.94262	0.0382924	-0.361368	-0.353274	2.30963	0.0332124
QRFPR	-0.272944	-0.272944	-0.272944	2.00272	-0.272944	-0.272944	-0.272944	-0.272944	-0.272944	-0.272944	-0.272944	4.275	-0.272944	-0.272944	-0.272944	-0.272944	-0.272944	-0.272944	-0.272944	-0.272944	-0.272944	-0.272944	-0.272944	-0.272944	-0.272944
RAD51	0.0548557	-0.460939	-0.500012	-0.465956	-0.42976	-0.512432	-0.434422	-0.433487	1.83569	-0.303056	-0.38121	-0.455273	2.86876	-0.481595	-0.44626	-0.502506	-0.49497	-0.477993	-0.467132	2.08061	-0.143289	-0.489726	-0.492349	2.00484	-0.472385
RAD51AP1	-0.057381	-0.460227	-0.474636	-0.450383	-0.428416	-0.389632	-0.34501	-0.51873	2.22034	-0.061273	-0.400408	-0.393845	3.56675	-0.310995	-0.220247	-0.509694	-0.48578	-0.481108	-0.485907	1.3023	-0.133797	-0.50195	-0.50776	1.03558	-0.507793
RAD54L	0.0432176	-0.409225	-0.488152	-0.474452	-0.448553	-0.488152	-0.465157	-0.488152	2.02817	-0.488152	-0.404347	-0.488152	2.65279	-0.448764	-0.455434	-0.469134	-0.48511	-0.466158	-0.470439	1.92493	-0.0380784	-0.483034	-0.478532	2.23786	-0.449788
RP11-217B1.2	-0.298127	0.344911	-0.174683	0.000404546	0.480105	-0.831444	-0.323712	-0.831444	0.852252	3.59741	-0.214623	-0.831444	-0.831444	-0.614019	-0.379921	-0.481517	-0.126273	-0.588622	-0.499004	0.735689	1.29811	-0.351155	-0.583644	1.48364	-0.831444
RP11-320G24.1	0.830494	2.68855	-0.450207	-0.450207	-0.450207	-0.450207	-0.450207	-0.450207	-0.450207	-0.450207	0.184604	-0.450207	-0.450207	-0.450207	-0.450207	-0.450207	-0.450207	1.88223	-0.262368	-0.450207	2.95905	-0.178828	-0.450207	-0.450207	-0.450207
RRM2	-0.128355	-0.443185	-0.466646	-0.456308	-0.392169	-0.45705	-0.43818	-0.483025	2.14128	-0.483025	-0.424425	-0.445335	2.75994	-0.473988	-0.446429	-0.477207	-0.457902	-0.457793	-0.438321	1.82932	-0.055212	-0.474805	-0.47199	2.11503	-0.474223
SGPL1	0.853719	0.355019	-1.08472	-0.786331	1.42815	0.238151	1.11983	0.827156	2.02701	-1.5145	0.767331	-0.779807	1.32206	1.04658	0.790204	-1.22008	-0.196039	0.142615	-0.673559	-0.635477	-0.651812	-1.06286	-0.898954	-0.215945	-1.19773
SHCBP1	-0.25016	-0.45974	-0.448118	-0.438555	-0.435211	-0.437242	-0.269466	-0.368445	2.73621	-0.332595	-0.379763	-0.438585	3.30283	-0.385341	-0.421904	-0.473777	-0.438591	-0.462398	-0.464866	1.01764	0.292723	-0.469084	-0.466732	0.969566	-0.478385
SHCBP1L	-0.235741	-0.235741	-0.235741	0.708202	-0.235741	-0.235741	-0.235741	-0.235741	-0.235741	-0.235741	4.71384	-0.235741	-0.235741	-0.235741	-0.235741	-0.235741	-0.235741	-0.235741	-0.235741	-0.235741	-0.235741	-0.235741	-0.235741	-0.235741	-0.235741
SKA1	-0.189495	-0.446263	-0.440715	-0.428729	-0.457198	-0.378776	-0.417376	-0.457198	2.07824	-0.457198	-0.388087	-0.457198	3.35045	-0.443556	-0.437367	-0.448416	-0.442449	-0.457198	-0.435112	1.11607	0.121815	-0.441244	-0.452756	1.86695	-0.457198
SKA3	-0.0298207	-0.40878	-0.418642	-0.403053	-0.390784	-0.430607	-0.39592	-0.430607	2.09998	-0.430607	-0.356361	-0.403074	3.71525	-0.400899	-0.393591	-0.42742	-0.410725	-0.419548	-0.424373	1.35378	-0.139634	-0.428034	-0.430607	0.834686	-0.430607
SPAG5	-0.285067	-0.473773	-0.477948	-0.435371	-0.0973195	-0.510626	-0.30852	-0.427537	2.46342	-0.510626	-0.385669	-0.450467	3.26375	-0.456534	-0.402787	-0.472321	-0.209878	-0.486462	-0.484355	1.20485	-0.0161437	-0.488134	-0.489489	1.44764	-0.510626
SPC24	0.0544563	-0.436184	-0.477782	-0.463911	-0.436016	-0.485166	-0.406679	-0.485166	2.35417	-0.485166	-0.254838	-0.315255	3.04789	-0.460722	-0.454709	-0.457628	-0.454965	-0.457867	-0.470876	1.36477	-0.285654	-0.477225	-0.475216	1.85729	-0.437549
STIL	-0.117436	-0.380852	-0.501663	-0.435373	-0.0791948	-0.27167	-0.372069	-0.528672	1.89479	-0.073332	-0.429017	-0.404365	3.48219	-0.483964	-0.421901	-0.499891	-0.473434	-0.478742	-0.452272	1.08253	-0.455691	-0.470578	-0.452241	1.85151	-0.528672
TCF19	-0.0109645	-0.491259	-0.517022	-0.412264	-0.52002	-0.370449	-0.396743	-0.245155	2.1357	-0.578136	-0.316039	-0.176319	3.31137	-0.455297	-0.477598	-0.540922	-0.550237	-0.36025	-0.480002	1.71346	-0.0119526	-0.517106	-0.49343	1.26839	-0.507756
TOP2A	-0.0839851	-0.409655	-0.448564	-0.440849	-0.414886	-0.426573	-0.425761	-0.374246	2.59264	-0.478686	-0.405205	-0.428274	2.63894	-0.460555	-0.454211	-0.475768	-0.457684	-0.463499	-0.464417	1.25286	-0.197512	-0.462194	-0.46614	2.22408	-0.469856
TPX2	-0.219887	-0.450067	-0.459673	-0.437723	-0.404791	-0.438602	-0.428747	-0.469376	2.39101	-0.469376	-0.406458	-0.409838	2.9458	-0.415843	-0.421572	-0.465929	-0.438785	-0.415568	-0.452524	1.22836	-0.137304	-0.444334	-0.457173	2.09564	-0.417234
TRIM10	-0.268392	-0.268392	-0.268392	-0.268392	-0.268392	-0.268392	-0.268392	-0.268392	1.57035	-0.268392	-0.268392	-0.268392	4.46539	-0.268392	-0.169772	-0.268392	-0.268392	-0.268392	-0.268392	-0.268392	-0.268392	-0.268392	-0.229732	-0.268392	-0.268392
TRIML2	-0.301783	-0.301783	-0.301783	0.120685	-0.301783	-0.301783	-0.301783	-0.301783	4.40123	-0.301783	1.6673	-0.301783	-0.301783	-0.301783	-0.0495379	-0.301783	-0.301783	-0.301783	-0.301783	-0.301783	-0.301783	-0.301783	-0.104019	-0.301783	-0.301783
TRIP13	-0.0566861	-0.50964	-0.517387	-0.443074	2.86635	-0.456794	-0.513379	-0.571755	1.51893	-0.571755	-0.397498	-0.404942	2.11944	-0.561756	-0.517765	-0.571755	-0.54859	-0.493584	-0.550171	0.869683	-0.049422	-0.513286	-0.547335	1.87705	-0.454882
TROAP	-0.12583	-0.410149	-0.441397	-0.41699	-0.410042	-0.441397	-0.373118	-0.441397	2.00395	-0.441397	-0.371878	-0.419718	3.60014	-0.379021	-0.371771	-0.438887	-0.410088	-0.423982	-0.428073	0.68258	-0.0595583	-0.437345	-0.43378	1.80017	-0.411019
TTK	-0.187101	-0.456545	-0.463718	-0.43698	-0.220797	-0.370951	-0.369336	-0.336114	3.08629	-0.474612	-0.390567	-0.424473	2.76095	-0.456579	-0.414694	-0.474612	-0.457902	-0.434334	-0.448662	0.825143	-0.121368	-0.465239	-0.465804	1.63749	-0.439484
TYMS	0.0750113	-0.455831	-0.522279	-0.421857	-0.407709	-0.468795	-0.413081	-0.420192	2.17817	-0.530994	-0.314661	-0.400629	2.59682	-0.46968	-0.465831	-0.507776	-0.496459	-0.398071	-0.488499	2.38055	-0.165964	-0.514591	-0.515726	1.65798	-0.509916
UBE2C	-0.114571	-0.449459	-0.450954	-0.444465	-0.402383	-0.428973	-0.430604	-0.44435	2.42634	-0.475295	-0.419777	-0.430485	2.85816	-0.439033	-0.410031	-0.471404	-0.440448	-0.452797	-0.462974	1.38329	-0.159595	-0.463777	-0.464799	2.05583	-0.467446
UBE2T	0.198431	-0.2376	-0.509247	-0.431988	-0.378323	-0.514018	-0.420591	-0.524257	1.95831	-0.607698	-0.233438	-0.41135	3.02024	-0.477326	-0.37644	-0.569231	-0.564073	-0.443898	-0.534412	1.78066	-0.00470848	-0.527936	-0.52633	1.87943	-0.544206
UCHL5	0.542292	0.555937	-0.921501	-0.327681	-0.673982	-0.572555	-0.219129	-0.454447	2.36716	-0.98416	0.43403	0.13862	2.50582	-0.66616	0.202346	-1.00585	-0.978143	-0.138636	-0.395992	1.40275	0.77598	-0.940923	-0.753915	0.972304	-0.864163
UHRF1	0.0332987	-0.481536	-0.521302	-0.479546	-0.350522	-0.411447	-0.31363	-0.529579	2.78575	-0.390046	-0.367173	-0.453395	2.26997	-0.419978	-0.471255	-0.514144	-0.489377	-0.323024	-0.491381	2.13656	-0.26121	-0.513557	-0.512849	1.5856	-0.516235
WDHD1	0.0842701	-0.424591	-0.573691	-0.411221	-0.442622	-0.496072	-0.398788	-0.451069	1.89552	-0.155471	-0.195698	-0.370902	3.08535	-0.443622	-0.402613	-0.555	-0.561626	-0.369822	-0.458179	2.3923	-0.249712	-0.551282	-0.55792	1.1063	-0.493845
WDR62	-0.129357	-0.416137	-0.493109	-0.405286	-0.469343	-0.0181651	-0.355997	-0.528891	3.14046	-0.528891	-0.456877	-0.528891	2.42318	-0.29197	-0.375138	-0.481228	-0.492301	-0.429668	-0.470292	1.60568	-0.238827	-0.475016	-0.475851	1.36312	-0.4712
XRCC2	0.128379	-0.444079	-0.548106	-0.457825	-0.352385	-0.361591	-0.453396	-0.548106	1.96446	-0.548106	-0.396885	-0.277465	2.0393	-0.51566	-0.453774	-0.527218	-0.528062	-0.51187	-0.463478	2.25824	-0.0184537	-0.501729	-0.495279	2.56119	-0.548106
YBX2	1.48597	-0.300855	-0.37695	-0.37695	-0.37695	-0.37695	-0.37695	-0.37695	-0.37695	-0.37695	-0.146099	-0.37695	-0.37695	-0.37695	-0.37695	-0.37695	-0.37695	0.0471474	-0.37695	2.36011	-0.37695	-0.327606	-0.37695	3.66643	-0.37695
ZNF518B	0.832432	0.388782	-0.354435	0.391594	0.448615	2.10998	-0.206876	1.86567	-0.138159	-1.6629	0.531552	0.526935	2.2625	-0.415878	0.340687	-0.627724	-0.669527	-0.490116	-0.930923	-0.243718	-0.37723	-0.929462	-1.10723	-0.265221	-1.27934
AKR1C1	1.65602	0.443405	-0.630744	-0.382383	1.64349	-0.601023	-0.516904	-0.6523	-0.0651605	-0.6523	3.03329	1.0094	1.5706	-0.554179	0.1146	-0.62933	-0.493872	0.0350768	-0.60657	-0.6523	-0.594055	-0.63955	-0.634872	-0.6523	-0.548041
B3GNT6	-0.413748	-0.413748	-0.413748	-0.413748	-0.413748	-0.413748	4.0706	-0.413748	-0.413748	-0.413748	0.364515	-0.413748	-0.413748	1.50658	-0.0149571	1.44061	-0.413748	-0.413748	-0.068318	-0.413748	-0.413748	-0.16422	-0.10109	-0.413748	-0.413748
CD1A	-0.32229	-0.390847	-0.213072	-0.344016	-0.335747	0.302903	3.13904	0.0705758	3.37414	-0.396946	-0.390779	-0.396946	-0.396946	-0.275201	-0.327419	-0.396946	-0.293532	-0.396946	-0.388734	-0.396946	-0.297578	-0.392991	-0.387035	0.251209	-0.396946
CD207	-0.341145	-0.383573	-0.404167	-0.332677	-0.300843	-0.108775	3.61574	-0.00950432	2.58027	-0.404167	-0.352103	-0.261292	-0.404167	-0.404167	-0.361482	-0.404167	-0.324805	-0.404167	-0.38568	-0.404167	-0.236401	-0.39749	-0.404167	1.23727	-0.404167
CNGB1	4.35498	1.1986	-0.333465	-0.333465	1.20386	-0.333465	-0.333465	-0.333465	-0.333465	-0.333465	-0.333465	-0.333465	-0.333465	-0.333465	-0.333465	-0.333465	-0.215385	-0.333465	-0.195935	-0.333465	-0.333465	-0.13477	-0.208983	-0.333465	-0.333465
CYP17A1	-0.0200414	4.68963	-0.0245946	0.0212169	-0.327085	-0.327085	-0.180929	-0.327085	0.64226	-0.327085	-0.0226975	-0.327085	-0.327085	-0.0767315	-0.275095	-0.0853318	-0.21109	-0.327085	-0.237018	-0.327085	-0.327085	-0.294554	-0.327085	-0.327085	-0.327085
DHRS9	-0.395625	-0.577654	-0.5662	-0.580027	0.948252	-0.432346	0.850402	-0.644082	1.13861	-0.644082	-0.554515	-0.54167	1.00813	1.05026	0.904868	3.54702	-0.334052	-0.56181	-0.581138	-0.644082	0.137569	-0.610579	-0.629089	-0.644082	-0.644082
ETNPPL	-0.214573	-0.0399727	-0.214573	-0.214573	-0.214573	4.7942	-0.214573	-0.214573	-0.214573	-0.214573	-0.214573	-0.214573	-0.214573	-0.214573	-0.0336264	-0.214573	-0.214573	-0.214573	-0.214573	-0.214573	-0.214573	-0.214573	-0.214573	-0.214573	-0.214573
FAM41C	0.331991	1.2968	-0.393439	-0.561813	1.64548	-0.919722	0.195663	-0.00588295	2.05032	-1.22351	-0.227604	-0.635771	2.4639	-0.483662	0.960407	-0.76423	-0.725646	0.547054	-0.752959	-0.0808136	-0.70591	-0.852697	-0.913757	0.464562	-0.708779
HES5	0.576061	-0.236865	-0.395627	1.80888	1.19744	-0.395627	-0.395627	-0.395627	-0.395627	-0.395627	-0.0745326	4.01012	-0.395627	-0.395627	-0.231094	-0.395627	-0.395627	-0.395627	-0.324368	-0.395627	-0.395627	-0.395627	-0.395627	-0.395627	-0.395627
HSD3B2	-0.288016	-0.288016	-0.288016	3.03746	-0.288016	-0.288016	-0.288016	-0.288016	-0.288016	-0.288016	3.58691	-0.288016	-0.288016	-0.288016	-0.288016	-0.288016	-0.288016	-0.288016	-0.288016	-0.288016	-0.288016	-0.288016	-0.288016	-0.288016	-0.288016
IGHD	-0.195609	-0.245665	4.74324	-0.231944	-0.320465	-0.222929	-0.241221	-0.190151	-0.189074	0.0251518	-0.255139	-0.273289	0.0177983	-0.269563	-0.232376	-0.271312	-0.275917	-0.282567	-0.271632	-0.0758747	0.399671	-0.254323	-0.245877	-0.320465	-0.320465
IGHV3-11	0.153581	-0.305315	-0.214808	-0.23938	-0.394936	-0.394936	-0.220869	-0.394936	-0.394936	-0.394936	0.179046	-0.394936	1.09112	-0.394936	-0.116301	-0.346949	-0.348887	-0.228441	-0.341302	0.679595	4.47228	-0.336821	-0.322118	-0.394936	-0.394936
LCN12	2.59402	0.671951	-0.512289	-0.292058	3.30727	-0.512289	-0.389069	1.10876	-0.512289	-0.512289	-0.17013	-0.512289	-0.512289	-0.301224	-0.336963	-0.444351	-0.414497	-0.512289	-0.189573	-0.512289	0.865886	-0.512289	-0.374831	-0.512289	-0.512289
PGA5	-0.344922	-0.344922	-0.344922	-0.344922	-0.344922	-0.344922	-0.106577	-0.344922	0.445456	-0.344922	-0.179462	0.222649	-0.344922	4.55424	0.545304	-0.344922	0.72698	-0.344922	-0.344922	-0.344922	-0.344922	-0.344922	-0.344922	-0.344922	-0.344922
PTPRN	0.439165	-0.278854	0.0036789	-0.419081	-0.419081	-0.419081	-0.0105448	-0.419081	2.29042	-0.419081	3.97683	-0.419081	-0.419081	-0.419081	-0.273757	0.0314175	0.121302	-0.419081	-0.104385	-0.419081	-0.419081	-0.32815	-0.419081	-0.419081	-0.419081
ZNF367	0.198675	-0.414197	-0.431625	-0.363497	-0.514961	-0.344389	-0.362164	-0.551116	1.67675	-0.551116	-0.430876	-0.301142	3.21286	-0.425249	-0.476434	-0.539541	-0.531677	-0.510954	-0.428207	1.52252	-0.198888	-0.457658	-0.460361	2.12929	-0.446034
