# Supplementary material for: The aging transcriptome and cellular landscape of the human lung in relation to SARS-CoV-2
Source: Nat Commun. 2021 Jan 4;12:4. doi: 10.1038/s41467-020-20323-9 (PMC7782551; doi:10.1038/s41467-020-20323-9)
Supplement: Supplementary file 21 — Supplementary Data 18 [file 41467_2020_20323_MOESM21_ESM.xlsx]

## Sheet: Sheet1
Mixture	Capillary Aerocyte	Capillary	Capillary Intermediate 1	Capillary Intermediate 2	IGSF21+ Dendritic	Myeloid Dendritic Type 1	Plasmacytoid Dendritic	Myeloid Dendritic Type 2	B	EREG+ Dendritic	Macrophage	CD8+ Naive T	CD4+ Naive T	CD4+ Memory/Effector T	Vein	Artery	Pericyte	Vascular Smooth Muscle	Club	Mucous	Alveolar Epithelial Type 2	Basal	Lymphatic	Proliferating Macrophage	CD8+ Memory/Effector T	Proliferating NK/T	Natural Killer T	Natural Killer	OLR1+ Classical Monocyte	Basophil/Mast 1	Classical Monocyte	Intermediate Monocyte	Nonclassical Monocyte	Airway Smooth Muscle	Ciliated	Alveolar Fibroblast	Myofibroblast	Adventitial Fibroblast	Alveolar Epithelial Type 1	Platelet/Megakaryocyte	TREM2+ Dendritic	Differentiating Basal	Proliferating Basal	Plasma	Bronchial Vessel 2	Bronchial Vessel 1	Lipofibroblast	Mesothelial	Basophil/Mast 2
GTEX.111CU.0326.SM.5GZXO	0.0130789	0	0.00232237	0.00674446	0.0135138	0.00837555	0.00320168	0	0.00394902	0.0319501	0.11132	0.025406	0	0	0.0631288	0	0.0138595	0	0.0214164	0	0.0389422	0.0623887	0.00162664	0	0.112097	0.0400824	0.00750452	0	0.0540735	0.0149972	0.0629	0.00709718	0.0166704	0.0260552	0	0.0236619	0	0.0114515	0.0101731	0.00155181	0.0449434	0	0.0208289	0.000562183	0.056672	0	0.0151917	0.0117727	0
GTEX.111FC.1126.SM.5GZWU	0	0	0.175875	0	0.00655149	0.0108505	0.00699845	0	0.026742	0.0381961	0.0740967	0.00870291	0.0541938	0.0706169	0.000224846	0.0183708	0.0266648	0.0110827	0.0181817	0.0183451	0	0	0.0047526	0	0	0.0332161	0.00885659	0.0102722	0.00220227	0.0135335	0.0148384	0	0.00841447	0	0.0175231	0.0903469	0	0.000417257	0.0163946	0.00341878	0.0071576	0.104598	0	0.00408424	0	0.0438402	0	0.0049853	0.00231511
GTEX.111VG.0726.SM.5GIDC	0	0	0.0545611	0.00951368	0.00411405	0.0249286	0.00948536	0	0.0145342	0.0880329	0.0698083	0	0	0.00594837	0.0110873	0	0.0162083	0.0589098	0.00850736	0.0284865	0.00280213	0.0162889	0.0107701	0	0.0695273	0.0261317	0	0	0.00951518	0	0.0276258	0	0.00914517	0.0461044	0.0419143	0.0845581	0.00818543	0.0245983	0.00805329	0.00150568	0.00971481	0.0193572	0.0138464	0.00656722	0.0138206	0.0578834	0.00821952	0.00710807	0.0250375
GTEX.111YS.0626.SM.5GZXV	0.00848448	0.026045	0	0.00158544	0.0131083	0	0.00316756	0	0.00624171	0.0642173	0.0330589	0.0557425	0.0002473	0.0145422	0.00471141	0.00545059	0.0375292	0.00188986	0.0011305	0.0122393	0.0209542	0.00648311	0	0.00112251	0.117631	0.00685978	0	0.0156386	0	0.00754161	0.0787228	0.0218803	0.00051109	0.0108597	0.00610617	0.0726265	0	0.00113795	0.0500764	0.00438832	0.0114541	0	0	0.0014954	0	0.0258649	0.00159376	0.00799832	0.00555131
GTEX.1122O.0126.SM.5GICA	0.0294227	0.00328282	0	0.00334211	0.0351036	0	0.00598787	0	0.00698628	0	0.091064	0.043747	0.049567	0.0825056	0	0.0214485	0.0326865	0.00326355	0.0138726	0	0	0.00318363	0.00174916	0	0.00247696	0.0230987	0	0.0123917	0.00466087	0.00545553	0.0638974	0.0258402	0.018157	0.0310803	0	0.041631	0.00500798	0	0.0532811	0.00639054	0.0105531	0	0.0203124	0.00372202	0	0.0476635	0	0.00694187	0.00130364
GTEX.1128S.0726.SM.5N9D6	0	0	0.263021	0	0.0105564	0.0267274	0.00538759	0	0.0178075	0	0.0461547	0	0.00138312	0	0.0395988	0.0209536	0.0280738	0	0.00591612	0.014286	0.00228983	0.00534198	0.00288372	0	0.0769259	0.0173486	0.0151941	0.0155144	0.0484725	0	0.0908455	0.00818246	0.00425308	0.0362255	0.0344821	0.0196892	0.0142994	0.0171639	0.00410132	0.00271053	0.00917953	0.0134722	0	0.0037147	0	0.016262	0	0.0475022	0.00341475
GTEX.117YW.0526.SM.5H11C	0	0	0.061203	0.00772804	0.0036841	0.0392987	0.00682048	0	0.0215276	0.0681638	0.0898525	0	0.0061813	0.0295993	0	0.0257482	0.0291014	0.0317893	0.0118679	0.000739896	0.00112427	0.000281045	0.0389173	0	0.0205461	0.0385507	0	0	0	0.0250641	0.0159926	0	0.0198305	0.00562662	0.00449305	0.0583767	0.088533	0.0291734	0.00227257	0.000783667	0.0470882	0.00467091	0.0118133	0.0105428	0	0.0996502	0.029987	0.00929065	0
GTEX.117YX.1326.SM.5H125	0.00198418	0.0213052	0.00222615	0.0163662	0.0303825	0	0.00553084	0	0.0198748	0.0205282	0.0837584	0.0327641	0.0198554	0.0544719	0	0.0299222	0.0276042	0.014291	0.0130991	0	0	0.00913012	0	0	0.0578127	0.0117728	0	0.0103437	0.000448977	0.00454758	0.0305469	0.0118781	0.00786776	0.00849248	0.00185671	0.0488043	0	0.00103714	0.0481959	0.00271576	0.0282553	0	0.0188998	0.00479918	0	0.0413034	0.00155559	0.00761573	0.00599994
GTEX.11DXX.0626.SM.5Q5AG	0.0282559	0	0.0364155	0	0.0440641	0	0.00629063	0	0.00666733	0.00979302	0.0754064	0.0249013	0.000424621	0.0453016	0.0112147	0.0141971	0.0198966	0.0458974	0.0316468	0	0.0478907	0	0	0	0.0295252	0.0273986	0	0.00449527	0	0.0241565	0.0367672	0.00650048	0.0102429	0.028734	0	0.0609545	0.0027926	0	0.0485305	0.00286096	0.0328317	0	0.0245004	0.00971495	0	0.0804014	0.00489931	0.00496443	0
GTEX.11DXZ.0726.SM.5N9C4	0.0189185	0	0.0173143	0.00117913	0.0381978	0	0.0176054	0	0.00248936	0.0289993	0.0956293	0.00217687	0.00691653	0.0270048	0	0.0217962	0.00960388	0.0424774	0.0217397	0	0	0.0104415	0.0127051	0	0.00310282	0.0653817	0	0	0.0030425	0.00483407	0.0130337	0	0.0370306	0	0	0	0.0320272	0.0128153	0.0126059	0.00427945	0.0900853	0	0.0751332	6.11873e-06	0	0.0323023	0.015044	0.0190731	0
GTEX.11DZ1.0426.SM.5H11A	0	0.011968	0.0180977	0.00473897	0.0185996	0.000442976	0.00935977	0	0.022103	0.0696333	0.0937255	0	0.00264115	0.0181868	0.00881032	0.0372942	0.0274115	0.0500105	0.0210186	0	0	0.00100863	0.00160298	0	0.0600537	0.0301715	0	0	0	0.0105443	0.0290572	0	0.0324	0	0	0.0555951	0.0806426	0.0181997	0.0176768	0.00307615	0.0169095	0	0.0286404	0.011251	0	0.0643276	0.0226586	0.0389724	0
GTEX.11EI6.0826.SM.5985V	0.00983349	0	0.179288	0	0.012005	0.0287407	0.00594598	0	0.0237484	0.0455785	0.0862829	0	0.0312138	0.01265	0.0138844	0.0280427	0.0278963	0.0291017	0.0209855	0	0	0	0.0125787	0	0.0451384	0.0304263	0.000112229	0	0.00304436	0.022515	0.00951629	0	0.0164999	0.0214687	0	0.0586146	0.0189257	0.0291317	0.0310216	0.00532538	0.021685	0.00793072	0.0231207	0.00382765	0	0.0355478	0	0.0249113	0
GTEX.11EMC.0126.SM.5EGKV	0.00569472	0	0.099576	0	0.0191829	0.0110261	0	0	0.0291922	0.0402675	0.106314	0.00375201	0	0	0.0554904	0.0110515	0.0200076	0	0.0307822	0.00445528	0.0797269	0.030811	0.00850455	0	0.136648	0.0252174	0.00592007	0	0.00209831	0	0.00984206	0.00496957	0	0.053532	0	0.0477432	0	0.0128064	0.011422	0.00102614	0.0103307	0	0.00879578	0.00846252	0.0208044	0	0.00650134	0.00144016	0.0135858
GTEX.11EQ9.0226.SM.5A5JX	0.0231116	0	0.0557817	0	0.0115405	0	0.00430785	0	0.00958613	0.0269298	0.148772	0.00479946	0.00527548	0.0243275	0.00245005	0.0141625	0.0139201	0.0010592	0.00778042	0	0	0.0216097	0.00348961	0	0.0556077	0.0421865	0.0134955	0	0	0.0127839	0.0604506	0	0.0130024	0.0333787	0	0.0346807	0	0	0.0509123	0.00499392	0.0037852	0	0.0259592	0.0111359	0	0.0404808	0.00343493	0.00487928	0
GTEX.11GSP.0726.SM.5986L	0.00495852	0	0.137638	0	0.00875851	0.0171397	0.00756925	0.0018672	0.019971	0.0380214	0.0873819	0.0064212	0	0	0.0264907	0	0.0149595	0.0243748	0.00299451	0.00342271	0.000485853	0.0260555	0.0314933	0	0.0919921	0.0330511	0.00939111	0	0.0437475	0	0.00482267	0	0.0233063	0.054162	0.00364198	0.0371056	0.01489	0.0223307	0.0177378	0.00340009	0.0130135	0.0270066	0.00850309	0.00182916	0.0724909	0	0.0165493	0.00664083	0.0146391
GTEX.11I78.0126.SM.5HL6F	0	0.0240337	0.00279672	0	0.0322102	0	0.0145189	0	0.0129216	0.000807753	0.219882	0	0	0.0227092	0	0.0231052	0.0163834	0.00612461	0.0759089	0	0	0.0113689	0.000376925	0	0.0362177	0.0598412	0	0	0.000268179	0.0147114	0.0165581	0.0011178	0.0308907	0.0192599	0	0.0166674	0.00789481	0.00197583	0.00531481	0.00227236	0.0570682	0	0.0328275	0.00162395	0	0.0179479	0.00924784	0.0107909	0
GTEX.11LCK.0426.SM.5A5M8	0.00130329	0.0172537	0.00687741	0.00500464	0.0296824	0.00029573	0.00833221	0	0.0151213	0.016609	0.0954046	0.0178714	0	0	0.000681776	0.000571756	0.0227957	0.000843938	0.0169445	0	0.0315671	0.0170411	0.0108752	0	0.0837524	0.017329	0.0030396	0.00439966	0.00190257	0.0384502	0.0392256	0.0153301	0.0206435	0.0290364	0.00275987	0.0222043	0.0284823	0.00690846	0.0494397	0.00175441	0.0314452	0	0.0262339	0.0147202	0	0.0370131	0.0186662	0.0204516	0
GTEX.11NSD.0326.SM.5A5LS	0.0136711	0	0.0178389	0.020927	0.0262171	0.00206398	0.00496966	0	0.00968031	0.00853417	0.165897	0.0137059	0.0309116	0.0295067	0	0.0189786	0.00830923	0.0249242	0.033803	0.030274	0	0	0.00325247	0	0.0171041	0.0331658	0	0	0.00174798	0.0053635	0.0132174	0.0225876	0.0130149	0.00638347	0.018642	0.0276415	0	0.00422034	0.0468929	0.00239816	0.0260117	0	0.0255108	0.0120778	0	0.0314656	0	0.0018591	0
GTEX.11NUK.0826.SM.5HL4U	0.00133333	0	0.0134525	0.0253306	0.00574992	0.0172776	0.000370591	0.0229286	0.0348279	0.0433692	0.20972	0	0.0241089	0.0113737	0	0.0310162	0.0119645	0.0493445	0.0336583	0.00460231	0	0.000241422	0.0178379	0	0.016547	0.0426119	0	0	0	0.0202436	0.00722634	0	0.0121099	0.0116076	0.00685482	0.0332712	0.0180449	0.0174447	0.0221861	9.52386e-06	0.0377846	0	0.0219158	0.00699077	0	0.0508146	0.00646828	0.0142072	0
GTEX.11NV4.1126.SM.5HL6J	0.00507065	0	0.17934	0	0.00344545	0.0398014	5.2746e-06	0	0.0281254	0.0492681	0.131565	0	0.00993175	0.013422	0.0161412	0	0.0353694	0.00617254	0.00328017	0.00420689	0.00514119	0.00561787	0.00306775	0	0.0725881	0.0380207	0.00278949	0	0.0372146	0	0	0.00166458	0.0203815	0.0291286	0	0.0577946	0	0.00322626	0.0339179	0.00394872	0.0197324	0.00577749	0.0171405	0.000502574	0.0183527	0.0540144	0	0.0119933	0.00863306
GTEX.11O72.1326.SM.5BC5A	0	0	0.171175	0	0.000648102	0.0106917	0.00524972	0	0.0176206	0.0776081	0.0587252	0	0	0	0.0123123	0.00667172	0.0122829	0.0201965	0.00369204	0.00388537	0.00130393	0.00447002	0.0212022	0	0.153195	0.0208883	0.0126628	0.00604316	0.00249254	0.0225205	0.0296253	0	0.00389341	0.0417165	0	0.107787	0	0.011591	0.0158528	0.00210099	0.00339544	0.0280375	0.00505631	0.0034043	0.0206107	0.0301637	0	0.0055271	0
GTEX.11OF3.1126.SM.5986C	0	0	0.140029	0	0	0.0309846	0.0102459	0	0.0320143	0.0834667	0.111357	0	0	0	0.0080395	0	0.0279504	0.0168573	0.00018907	0.000303496	0.00243831	0.0210585	0.0113498	0	0.115983	0.0367595	0	0	0.0185952	0.00983878	0.0119463	0	0.00849497	0.015772	0	0.0733602	0	0	0.0322079	0.00596045	0.00818734	0.0624607	0.00437627	0.00130976	0.00734803	0.051575	0	0.0165568	0
GTEX.11P7K.0326.SM.59871	0.0277205	0.00810273	0	0.00194616	0.0121085	0	0.0100433	0	0.0145349	0	0.108031	0.039757	0.0110364	0.0529612	0	0.0334655	0.0349421	0.00414527	0.0222279	0.00309724	0	0.00587865	0	0	0.0318119	0.022752	0.00525572	0.00803485	0.00192488	0.0263381	0.0176353	0.00875367	0.01243	0.0173312	0	0.0330351	0	6.73416e-07	0.0473111	0.0094014	0.0517493	0	0.0194924	0.0109901	0	0.0201183	0.00208904	0.00607973	0.00152444
GTEX.11P81.0226.SM.5HL5M	0.0267379	0	0.0150415	0	0.038481	0	0.00819834	0	0.0183674	0.031519	0.0992983	0.00348607	0.00993528	0.0541086	0	0.0101053	0.0172191	0.0338452	0.0399264	0.00479738	0.0107578	0.00197857	0.00890683	0	0.00511592	0.0675853	0.00199117	0	0.0122092	0	0.0185176	0	0.0312532	0	0.0167144	0.0198954	0.0116061	0.0170782	0.021225	0.00397424	0.0744099	0.0122304	0.0451944	0.019367	0	0.0445643	0.0153014	0.0102795	0.0142439
GTEX.11PRG.0926.SM.5EGI8	0.0276977	0	0.0455955	0.00899566	0.0293738	0.0130346	0.0130511	0	0.0125698	0.0319316	0.0696859	0.0186379	0.0620958	0.0670926	0	0.0312022	0.0327073	0.0371029	0.00103413	0.000430936	0	0.00127136	0.0385661	0	0	0.0374815	0	0	0	0.018578	0.00375071	0	0.026184	0.041685	0.00366821	0.0427115	0.00784284	0.0262346	0.0332605	0.00254667	0.0624318	0.0226275	0.0207686	0	0	0.0643745	0	0.0043613	0
GTEX.11TT1.1626.SM.5EQL7	0	0.00436281	0.00638583	0	0.0163161	0.0158028	0.00049456	0	0.0270055	0.0189315	0.193831	0	0	0	0.0104679	0	0.0141116	0.0164612	0.00988198	0.000867708	0.0178518	0.0182454	0	0	0.0988501	0.0535138	0	0.00872806	0.0105346	0.0182483	0.106938	0	0.0124593	0	0	0.0186056	0	0	0.0227908	0.00170843	0.0431372	0	0.0369478	0.011547	0	0.0138919	0.0088187	0.00569614	0
GTEX.11TUW.0526.SM.5LU9A	9.1203e-05	0.000334897	0.0254112	0.0305093	0.00567322	0.0236051	0.00916089	0	0.0170252	0.0169617	0.111633	0	0.0340799	0.0102034	0.0475291	0.0157301	0.0261994	0.0316945	0.00769854	0.000894554	0.000456624	0.000813622	0.0236526	0	0.0156828	0.0386339	0	0.00770988	0.0401257	0.0224451	0.074157	0	0.0203743	0.0178236	0.00290379	0.0218147	0.017712	0.0381989	0.0176456	0.00275623	0.0175715	0.0075143	0.0244778	0.0210069	0	0.0662297	0.0121963	0.056917	0
GTEX.11UD2.0726.SM.5EQ69	0.0120414	0	0.14958	0	0.0127132	0.026687	0.00615855	0	0.0191367	0	0.0876268	0.000961789	0	0	0.0382026	0.00455874	0.0198133	0	0.0164063	0.0390339	0.00061198	0	0.0155498	0	0.0623139	0.0360117	0	0.000886972	0.0645035	0.00952975	0.0781116	0	0.0182308	0.0449273	0.0448953	0.0160746	0.0141733	0.00467845	0.0165148	0.00217879	0.0185916	0.000723944	0.036383	0.0111852	0.0213625	0	0.00975278	0.00754308	0
GTEX.11WQC.0626.SM.5EQMF	0.00371887	0.0223403	0.0529734	0.0113805	0.00135847	0.0219665	0.0151129	0	0.00751461	0.0826891	0.101987	0	0.0457177	0.0307424	0.0236856	0.0237461	0.0639489	0.0214227	0.0131348	0	0.00240779	0	0.00786933	0	0.0670618	0.0410716	0	0	0.00288371	0	0.0140823	0	0.0277906	0	0	0.0503022	0.0134184	0.0246552	0.00190115	0.00313619	0.0186733	0.0446697	0.00615262	0	0	0.0754334	0	0.0121045	0.0271382
GTEX.11WQK.1226.SM.5GU5Z	0.028529	0	0.135673	0	0.00883497	0.0120433	0.00508873	0	0.0125906	0.000602864	0.0881426	0	0	0	0.0664043	0	0.0143056	0	0.0094771	0.00279382	0.0297485	0.0543476	0.0044179	0	0.135859	0.0396773	0.00755096	0	0.0688673	0	0.0140483	0	0.0196221	0.01792	0	0.0127411	0	0.0097472	0.0138332	0.00415496	0.00736666	0.0487833	0.0180683	0.0204353	0.026566	0	0.00759341	0.00848886	0.0186221
GTEX.11ZTS.1226.SM.5EQMQ	0	0.0102694	0.0340733	0.00480648	0.013932	0.0150025	0.0022492	0	0.021238	0.0778779	0.167066	0	0	0.00366736	0.0184061	0.0371595	0.0113069	0.0492558	0.00628212	0	0.00542103	0.00718889	0.0269086	0	0.0901285	0.0253427	0.000229357	0.00399351	0	0.0270944	0.0241037	0.0101189	0.00854225	0.0274221	0	0.0409459	0.0359801	0.0252683	0.0291041	0.00088358	0.0318377	0	0.0140404	0.023571	0.00330499	0.0182513	0.0165145	0.00722292	0
GTEX.11ZTT.0626.SM.5EQLM	0.0117058	0.00324441	0.0258942	0	0.0398813	0	0.00627812	0.00503037	0.0156834	0.0357034	0.0168998	0.011997	0.0284104	0.0582377	0.005204	0.0164921	0.0174511	0.0215711	0.0349124	0.0677819	0	0	0.00925852	0.0146008	0.00049196	0.0173822	0	0.00856728	0	0.00958691	0.0338129	0.00288363	0.00994295	0.0530203	0.0435109	0.0370736	0.0239108	0	0.0231488	0.00327578	0.0186406	0	0.0138125	0.00733762	0	0.0347476	0.00867122	0.0113129	0
GTEX.11ZUS.0126.SM.5EQM5	0.00961575	0	0.0668739	0.004774	0.0152686	0.0141041	0.00328777	0.00840514	0.0221841	0.0478125	0.0912946	0	0.0583308	0.0375746	0	0.0403224	0.0286059	0.0158704	0.0379696	0.0046987	0	0.000794923	0.0411168	0	0	0.0300837	0	0	0	0.0325081	0.00624378	0.0044593	0.00148033	0.0333959	0.0395359	0.0937119	0.0159346	0.0107606	0.012628	0.00215086	0.00604446	0.000538523	0.0171213	0.025646	0	0.0707112	0	0.00660776	0
GTEX.11ZVC.0226.SM.731E8	0.00574965	0	0.0347432	0	0.00732184	0.0220939	0.00171166	0	0.0276992	0.0674658	0.148823	0	0.0201819	0.0298159	0.036905	0.0197057	0.0235189	0	0.033346	0.00580064	0.00260287	0.0105698	0.00757034	0	0.0456416	0.0302575	0.0169813	0	0	0	0.0303466	0.0195754	0.00141949	0.0337195	0.00749624	0.0631523	0.011379	0.00235132	0.0376396	0.00165864	0.00764773	0	0.010631	0.00276696	0	0.0217338	0	0.00162649	0.0260391
GTEX.1211K.0826.SM.5FQUP	0.00869425	0	0.00698819	0	0.00733875	0	0.00875231	0	0.0101261	0.04764	0.104588	0.0193944	0	0	0.00852748	0.00520832	0.01346	0.0159835	0.0225355	0.00969415	0.0217625	0.0272982	0.00301352	0	0.112589	0.0339666	0.0089463	0	0.010633	0.0161596	0.0674746	0.00101153	0.0153251	0.0281931	0.0103754	0.0465872	0	0.000230488	0.0529678	0.00211826	0.0118308	0	0.0331667	0.0111916	0	0.0425375	0.00324068	0.0180487	0
GTEX.1212Z.1026.SM.5EGJ8	0	0	0.113018	0	0	0.00690951	0.00992291	0	0.0193833	0.0812943	0.143998	0	0.00768661	0.0227965	0.00862701	0.0115967	0.0341348	0.0400051	0.00901808	0.000299083	0.00219207	0.00404906	0.0233384	0	0.0533393	0.0512897	0	0	0.0156698	0.0296412	0.0146757	0	0.0236919	0.0255729	0	0.0423872	0.0161692	0.00566633	0.0111405	0.00302107	0.011518	0.00675738	0.0211233	0.000844558	0	0.0626289	0.0193463	0.0155147	0
GTEX.12584.1426.SM.5EGJ9	0.00787729	0	0.178444	0	0.00940565	0.0180125	0.000437919	0	0.0165748	0	0.0487752	0	0	0	0.0358725	0	0.0107676	0	0.00789648	0.00138681	0.0138282	0.024088	0.00965228	0	0.120708	0.0169294	0.00710535	0.00927455	0.088143	0	0.0873397	0	0	0.0511385	0.00143007	0.0182642	0.0123354	0.0487422	0.0180375	0.00152576	0.000388136	0.0173459	0.00996296	0.0125008	0.0351743	0.0209319	0	0.00212212	0.0255239
GTEX.12696.1026.SM.5FQUV	0.0041813	0.00314998	0.0317971	0	0.0381529	0.0099688	0	0.0175308	0.0307444	0.0339628	0.117114	0.000125478	0.00196627	0.0178925	0.0112419	0.0341734	0.0105533	0.0449282	0.0112459	0.0257508	0.0032446	0	0.0220576	0	0.03781	0.0297884	0.000193466	0	0	0.0375589	0.0186817	0	0.0269652	0.0438382	0.0135815	0.0248037	0.0350669	0.0519809	0.0137533	0	0.0380504	0.00232636	0.0162851	0.0267526	0	0.0656887	0.00188992	0.00931222	0
GTEX.1269C.0926.SM.5FQSR	0	0	0.223108	0	0	0.0197491	0.00264704	0	0.0300832	0.0518691	0.0807648	0.000428406	0	0	0.0454718	0	0.0161135	0	0.000523818	0.0251979	0.000960851	0.00502481	0.0126047	0	0.0883037	0.0244178	0	0.00191129	0.0222295	0.00344789	0.021005	0.000787683	0.00816721	0.0388813	0.0448427	0.016124	0.00362183	0.0213802	0.0287116	0.00531958	0.0099598	0.0113379	0.0240983	0.00370824	0.0264391	0.0167089	0.00346687	0.009245	0
GTEX.12BJ1.1026.SM.5EGJA	0.00368983	0.0126139	0.0182561	0.000802339	0.0220502	0.0195955	0.00110488	0	0.0125966	0.0156203	0.0413961	0.015081	0	0.00379552	0.00860349	0.00769902	0.0311751	0	0.0218737	0.000526211	0.0540237	0.033838	0.00764757	0.00749741	0.142176	0.0020331	0	0.0152886	0.0316771	0.0130245	0.106902	0.0408206	0.00214865	0.0276578	0	0.0452535	0.00246231	0.00265273	0.0497674	0.00812259	0	0	0.00554721	0.00165207	0.0133939	0.0330884	0	0.000635281	0.00359901
GTEX.12KS4.0726.SM.5FQSX	0.00958254	0	0.0561579	0	0.00919969	0.000685297	0.00685633	0	0.0108808	0.0928532	0.0938847	0.00818733	0	0	0.0218075	0	0.00774146	0.049094	0.00103359	0.000323035	0.0130868	0.0130575	0.0184073	0	0.0829306	0.0593233	0.0134176	0	0.0229078	0.00534434	0.0126948	0.00231564	0.0200058	0.0152699	0	0.0294562	0.019554	0.00513045	0.0221686	0.00301431	0.0410441	0.0166104	0.0412988	0.00183081	0.0343575	0.0115026	0.0523459	0.0199666	0.00319405
GTEX.12WSA.1026.SM.5EGHN	0.00981542	0	0.0489759	0	0.0272779	0	0.00492077	0	0.0211157	0.0269009	0.105199	0	0.0203955	0.0293879	0.00925748	0.050378	0.0160596	0.0136818	0.0577335	0	0	0	0.00572355	0	0.0334034	0.0320923	0.0110688	0	0	0.0128183	0.0226572	0	0.0241901	0.0243785	0	0.060933	0.0078575	0.00971912	0.0670068	0.00264423	0.0103026	0	0.0292773	0.0024686	0	0.054515	0	0.00574612	0
GTEX.12WSD.0826.SM.5GCNE	0	0	0.0796107	0.0455612	0.0229706	0.0288671	0.0140553	0.0072945	0.0422572	0.0327535	0.0473389	0.0125085	0.0122427	0	0	0.0115658	0.0111235	0.0452011	0.0146956	0.0309881	0	0.000287234	0.0134691	0	0.0342289	0.041088	0	0	0.00727601	0.0090675	0.000364591	0.0114409	0.00855807	0.0328305	0.0360344	0.0751385	0	0	0.0215088	0.00163535	0.0512683	0.0149541	0.0157899	0.00928126	0.026264	0.0250671	0.0170088	0.0178564	0.00273275
GTEX.12WSE.0826.SM.5S2VL	0	0	0.230707	0	0.00157192	0.00213577	0.00766577	0.00644885	0.0319589	0.0424753	0.0848353	0.0127986	0.0484141	0.0668304	0	0.0304477	0.0351617	0.0222179	0.00546285	0.00646349	0.000774052	0	0.00925112	0	0	0.0365279	0.000402516	0.00246949	0.00257407	0	0.00934677	0	0.0107076	0	0.00719476	0.122992	0	0.00193353	0.0099677	0.00372905	0.0089294	0.0465505	0.000917803	0.00108256	0	0.0318649	0	0.0091852	0.0100449
GTEX.12WSG.5004.SM.7EPG9	0.0183532	0	0.0515937	0.032397	0.0261301	0.0234869	0.00714338	0	0.0234802	0.00966728	0.133188	0.0230038	0.041864	0.0892086	0	0.02967	0.00640423	0.0235263	0.00969682	0.000277684	0	0	0.0127398	0	0	0.0352537	0	0.00521113	0.00999656	0.0173906	0.0902321	0.00952201	0.00487538	0	0	0.0372705	0.0191579	0	0.0268821	0.00928203	0.0317126	0.00716168	0.0225533	0.0049229	0	0.0395208	0	0.0110587	0
GTEX.12WSH.0126.SM.5GCO3	0	0	0.115741	0	0.00470484	0.0308847	0.00478447	0	0.0313048	0.0257431	0.0818955	0	0	0	0.037963	0.00239261	0.0169139	0	0	0.0398895	0.00127704	0	0.00866108	0	0.0852529	0.0300506	0.0181863	0	0.0284961	0.00179522	0.0326801	0	0.0234332	0.117689	0.0190193	0	0.0046403	0.0407115	0.0090723	0.0042073	0.0106078	0.0150784	0.0284228	0.00687838	0.025425	0.00767066	0.00152247	0.0304904	0.00474592
GTEX.12WSI.0826.SM.5EGKD	0	0	0.0587345	0	0.00568406	0.0165413	0.00180187	0.0202775	0.0299016	0.0559694	0.148241	0	0.0333186	0.0333647	0.00627882	0.0273138	0.0227588	0.00995385	0.0196837	0.0675352	0	0	0.02668	0	0.01075	0.0272513	0	0	0	0.0319237	0	0	0.0162701	0.0357505	0.0253425	0.0323218	0.0132312	0.0272255	0.0104703	0.00116436	0.0138544	0.00169278	0.0158119	0.00445612	0	0.035073	0.0022221	0.00235046	0
GTEX.12WSJ.0226.SM.5GCP7	0.00830301	0.00743146	0.00559491	0	0.0264832	0.00322049	0.00373711	0	0.00751056	0.0272653	0.188385	0.0241384	0	0.00594988	0.0169618	0.00657306	0.0109286	0.00774018	0.0206765	0.000542618	0.0294693	0.0103555	0.0195621	0	0.0561713	0.0395994	0.00240594	0	0.00291257	0.0204199	0.0704768	0.00608672	0.0200061	0.0237796	0	0.0231615	0.000636193	0.00700998	0.0238228	0.00357857	0.0239684	0	0.0384199	0.00614784	0	0.00983829	0.00912566	0.0159036	0
GTEX.12WSK.0826.SM.5CVNP	0.0161294	0	0.0374067	0	0.032335	7.94889e-05	0.00379933	0	0.0261839	0.0659838	0.111489	0	0	0.0101921	0	0.0502078	0.0433826	0.0123853	0.0146348	0	0	0.0141298	0.0073775	0	0.051285	0.0417966	0.0159793	0	0	0.014219	0.0230732	0	0.0146212	0.00830619	0	0.0255046	0.0875409	0.0187159	0	0.00287808	0.0618204	0	0.0138818	0.00525183	0	0.0277185	0.023905	0.0163617	0.00326249
GTEX.12WSL.1026.SM.5CVNJ	0	0.0190247	0.00711215	0	0.0210926	0.00575109	0.00399333	0	0.0215237	0.0427648	0.108409	0.00720074	0	0	0	0.0164082	0.00880853	0.0653204	0.0177388	0	0.00698923	0.00762624	0.00735342	0	0.0714374	0.0387612	0.0082798	0	0	0.0208054	0.0133433	0	0.0199881	0.0669438	0.00813875	0.0075913	0.0295968	0.0218858	0.0212015	0.000895725	0.0453854	0	0.0169685	0.00334273	0	0.0326829	0.00750527	0.0935306	0
GTEX.12WSN.5004.SM.793CE	0.00138397	0.00969332	0.00495595	0.0133403	0.0192424	0.0163626	0.00365055	0.00275587	0.0261064	0.0179119	0.0262802	0.0371043	0	0.011201	0.00760134	0.014509	0.0113303	0.00220101	0.020379	0	0.0395041	0.0200063	0.0138194	0.0471305	0.0757828	0	0.0041573	0.0142118	0	0	0.0900973	0.0232631	0	0.00950553	0.00832305	0.0570287	0.00440957	0.0134941	0.0761382	0.00395587	0.00136597	0	0	0.0188308	0.00297422	0.0331494	0.000449435	0.00406952	0.0110771
GTEX.12ZZW.0926.SM.5LZUD	0.0128342	0	0.110323	0	0.0291361	0	0.00591756	0	0.0239067	0.0193209	0.1162	0.0254213	0.034326	0.0487173	0	0.0495529	0.0453844	0.0077941	0.00529661	0.0198764	0	0	0.00618368	0	0.00428986	0.0363021	0.012474	0.00359817	0.000588954	0.0164505	0.0214984	0	0.0160384	0.0318108	0.00102102	0.0740419	0.0143603	0	0.0291163	0.00615967	0.0126712	0	0.0253807	0	0	0.0582129	0	0.00501946	0
GTEX.12ZZY.0926.SM.5EQ6I	0.0047312	0	0.127591	0	0.0195872	0.0154396	0.0085277	0.00610439	0.0288212	0.0284957	0.03838	0.0176856	0.0715424	0.0690361	0	0.0361331	0.0360633	0.0453276	0.0198278	0.00127019	0	0	0.0278626	0	0	0.0178655	0	0.0160551	0	0.0108786	0.0154157	0	0.0139895	0	0.00729227	0.093255	0.011928	0.00496665	0.0499308	0.00379192	0.011668	0.0254374	0.00444486	0.000883368	0	0.0692606	0.00418992	0.00440616	0
GTEX.13111.0426.SM.5DUXR	0	0	0.0034173	0.0304694	0.0254431	0.0010515	0.00637291	0.00147424	0.020672	0.00890843	0.178503	0.00919688	0.0161105	0.036988	0	0.0246114	0.0134072	0.030988	0.0230749	0.0118749	0	0.00757085	0.00630144	0	0.011439	0.0398329	0	0	0	0.0256667	0.0127395	0.00865598	0.0197956	0.00724394	0.0111365	0.0281884	0	0.000888474	0.0306387	0.00193429	0.0319806	0	0.0163068	0.0296356	0	0.0379629	0.00474806	0.000880658	0
GTEX.13113.5004.SM.79ONL	0.0251008	0	0.0182676	0	0.0554872	0	0.00547249	0	0.00693161	0.0201657	0.100839	0.0393001	0	0.0499595	0.0153444	0.0308218	0.0390368	0.0167836	0.0103651	0.00395545	0.00452765	0	0.00709661	0	0.0678541	0.0234711	0	0	0.00569789	0.00482456	0.0369367	0	0.0258586	0.0186519	0	0.0220416	0.0129219	0	0.0281028	0.00540796	0.017973	0	0.0297471	0.00497277	0	0.0492491	0.00582006	0.00525361	0
GTEX.1313W.0926.SM.5EQ56	0.00835048	0	0.10112	0	0	0.0168291	0.00406323	0.014125	0.0363624	0.0437882	0.264546	0.0114558	0.00150629	0	0.0214087	0	0.00635	0	0.0254597	0	0	0.0048432	0.00976164	0	0.0137363	0.0505905	0.00365705	0	0.017641	0.0123946	0	0.00900713	0.0186169	0.0182386	0.000581143	0.013248	0.0170755	0.0176788	0.0168405	0.00154424	0.0330569	0.0157839	0.0319846	0.00178383	0.0183326	0.00611392	0.00502496	0.0666157	0
GTEX.131XE.0726.SM.5HL9K	0.0443427	0	0.0266636	0.00412101	0.0268538	0.0171467	0.00733688	0	0	0.0198441	0.125022	0.0241483	0.0340434	0.0657981	0	0.0240267	0.0359984	0.0226256	0.0179587	0	0.00277406	0.00263463	0.0359946	0	0	0.0600373	0.0196416	0	0.00486886	0.0243508	0.0258778	0.0115751	0.0300524	0	0	0.0578742	0.0142306	0	0.00723639	0.0159346	0.0311198	0.00819514	0.0175065	0.00218277	0	0.0577165	0.00610777	0.0234585	0
GTEX.131XF.1026.SM.5BC6A	0.00871007	0	0.0195257	0.00456205	0.0190458	0	0.00505425	0	0.00948703	0.0387561	0.107944	0.0299767	0.00712553	0.0499078	0.009306	0.0275749	0.0341878	0	0.0150297	0.00233348	0	0.0113952	0.00586545	0	0.0616969	0.0278393	0	0	0	0.0161012	0.0224819	0.00293987	0.0154047	0.0879253	0.000401071	0.0267094	0	0.00833444	0.0351477	0.00206009	0.0211185	0	0.016352	0.0149184	0	0.0523121	0.00579946	0.00274692	0.00653816
GTEX.131XH.0426.SM.5DUWU	0.00172737	0	0.0542036	0	0.00154204	0.0323125	0.00253478	0	0.026012	0.0608421	0.101112	0	0	0	0.0444985	0.0165296	0.0307567	0	0.0270953	0.0143001	0.000770635	0.0324571	0.00232411	0	0.11392	0.0272567	0.00345946	0	0.0136104	0	0.00596326	0	0.00110934	0.0848657	0.0226233	0.0264411	0	0.0451589	0.00621166	0.00100568	0.0199975	0.0317073	0	0.0126176	0	0.0311722	0	0	0.023558
GTEX.131XW.1126.SM.5EGK4	0.00270439	0	0.143266	0	0	0.0166635	0.00886915	0	0.0210727	0.068368	0.0674195	0	0.0329382	0.017551	0	0.0518588	0.0346469	0.0292842	0.00764868	0.000193334	0	0	0.030092	0	0.025603	0.0166216	0.00721128	0.00119877	0	0.0184217	0.0200748	0	0.0176387	0.0141564	0	0.0491906	0.0615727	0.0470044	0.0074241	0.00756484	0.00887918	0.0370544	0.00155152	0.000996029	0	0.0802835	0.00472654	0.017574	0
GTEX.131YS.0926.SM.5IJB9	0.00251484	0	0.0497791	0	0.0193495	0.0086028	0.00526852	0.027638	0.0182046	0.0155513	0.0708143	0	0.103869	0.134645	0	0.0442788	0.0262539	0.0487032	0.00028094	0.0141529	0	0	0.0265306	0	0	0.0239343	0.00314405	0.00279349	0	0.0138751	0.00368639	0	0.00790432	0	0	0.0912548	0.000619422	0	0.0554687	0.00318486	0.00951084	0.0370345	0.002693	0.00710986	0	0.0507924	0.00100829	0.00678457	0
GTEX.132NY.1226.SM.5PNVF	0	0	0.0965507	0	0.0024169	0.0393358	0.00379861	0	0.0350759	0.0362458	0.129825	0	0.0104916	0	0.0238699	0.0186853	0.0106039	0.0363088	0.0131329	0.00122895	0.0212227	0.0141614	0.0038349	0	0.0441091	0.0309588	0.000863436	0	0.039897	0	0.0605086	0	0.0203898	0.0136565	0	0.0176789	0.0236822	0.0373732	0.0109252	0.00148545	0.0220649	0.0362435	0.0222	0.0012522	0	0.0511846	0	0.0253124	0.0100111
GTEX.132QS.0726.SM.5IJE9	0	0	0.024793	0	0.0288292	0.00694615	0.000190942	0	0.029364	0.0389468	0.118081	0.0154319	0	0.00684209	0.000892532	0.0089194	0.00748246	0.0199451	0.0217759	0.0124616	0.0144498	0.0113605	0.00824387	0	0.0745908	0.0428225	0.0101647	0	0	0.0333671	0.0372033	0	0.0148404	0.0347714	0	0.0390883	0.0102849	0	0.0380235	0.000908409	0.0888969	0	0.0250518	0.00472783	0	0.0221412	0.00876039	0.023693	0
GTEX.1339X.0626.SM.5IJER	0.0301626	0	0.0421803	0	0.0203266	0.0172466	0.0143377	0	0.0222562	0.00243366	0.145374	0.031508	0	0	0.00962007	0.00131718	0.0261633	0	0.0220943	0	0.0585885	0.0146082	0.00312504	0	0.0837506	0.0472034	0	0	0.0128653	0	0.128743	0	0.0258981	0.0149281	0.00360587	0.0241946	0	0	0.00686859	0.00808604	0.0213062	0	0.029571	0.00108564	0	0.00370245	0.0063221	0.0179503	0.00765251
GTEX.133LE.0526.SM.5N9EJ	0.0376323	0	0.0217523	0	0.012041	0	0.00171765	0	0.0160897	0.0576575	0.134263	0.0119149	0.0296005	0.0363017	0.00122927	0.037908	0.0173782	0.0122502	0.0317671	0.0107599	0.00703079	0.00621642	0.0149092	0	0	0.0558493	0.0138247	0	0	0	0.0672255	0	0.0213178	0.00910001	0.00342042	0.0329876	0.000943967	0	0.0366248	0.00339018	0.0456326	0	0.0258102	0.00328406	0	0.0151601	0.00504723	0.00428684	0.00557892
GTEX.1399S.1726.SM.5L3DI	0	0.016538	0	0.00370974	0.0369123	0.00678264	0.000381621	0.0119635	0.0427347	0	0.0732211	0.0211308	0.0181419	0.0329289	0	0.0315647	0.0273965	0	0.0291908	0.0011055	0.0187031	0.0156942	0.00730831	0	0.0509071	0.0117321	0	0.0181999	0.0011054	0.0202856	0.0587006	0.00358785	0.0121077	0.0109846	0.00528238	0.0529745	0	0	0.05657	0.0039028	0.0143509	0	0.0214621	0.00684279	0	0.0355168	0.00628854	0.00829173	0
GTEX.1399U.0826.SM.5KM1P	0	0.0138098	0.00691456	0	0.0106023	0	0.00263927	0	0.0289553	0.0380997	0.179085	0.0043247	0	0.0110392	0.00949442	0.0191158	0.0214514	0	0.0361092	0.0349346	0.023729	0.0081899	0.00370825	0	0.065519	0.050468	0.0184527	0	0	0	0.0221408	0.00917023	0.0131202	0.0278586	0.022588	0.0348934	0	0.00651894	0.0234368	0.000495024	0.0470192	0	0.0133963	0.0048546	0	0.017136	0.00668722	0	0.0156398
GTEX.139T6.0426.SM.5IJEM	0.028165	0	0.0355262	0	0.0416026	0	0.00544547	0	0.00904706	0.0668819	0.144602	0.0116715	4.21133e-05	0.0107506	0	0.020999	0.0259732	0.0061707	0.0161745	0	0	0.0106877	0.00560129	0	0.0396662	0.0521618	0.00682426	0	0	0.0087761	0.0408269	0	0.049463	0.0179149	0	0.0313966	0.0311166	0	0.0164567	0.00222534	0.0426596	0	0.0333206	0.00295073	0	0.0300392	0.0113789	0.0250702	0
GTEX.139TT.0726.SM.5K7XW	0	0	0.213124	0	0	0.0312905	0.00637787	0	0.0244689	0.0729501	0.0820966	0	0	0.0248129	0.0116319	0	0.0386714	0.030311	0.0180706	0	0.00262613	0.0136481	0.0122037	0	0.0774632	0.0363031	0.000658301	0	0.00351868	0.0111526	0.0304477	0.000916362	0.0123773	0.00572877	0	0.0694234	0	0.0117808	0.0170015	0.00330075	0.0149699	0.0435029	0.000405042	0.00115134	0.0124072	0.0312291	0	0.00895486	0
GTEX.139UW.0226.SM.5K7WU	0	0	0.117697	0	0	0.0223992	0.00154918	0	0.0170135	0.0752753	0.124786	0	0	0	0.0489831	0.018832	0.0269426	0.00144997	0.0102599	0	0.000657128	0.008295	0.00911661	0	0.0966736	0.0352197	0.00810753	0.00607307	0	0.0179795	0.0760622	0	0.000224932	0.035428	0	0.0748685	0	0.00453879	0.035274	0.00390636	0.0157172	0.00367572	0.0148205	0.00555497	0.0305773	0	0.00835065	0.00130025	0
GTEX.139YR.0926.SM.5LZYB	0.0215705	0	0.03437	0	0.0210991	0.00322787	0.0136192	0	0.0145152	0.0438427	0.155454	0	0.00602538	0.00168037	0.000681865	0.006213	0.0116159	0.0162111	0	0.000168759	0.0254383	0.0196278	0.00146357	0	0.0583101	0.0626859	0.00911631	0	0.0326366	0.01343	0.0413516	0	0.0247746	0.00367718	0	0.0098277	0.011729	0.00516426	0.0158413	0.00299568	0.0864171	0.0082817	0.056415	0.00875262	0	0.0250219	0.0185376	0.0223451	0
GTEX.13CF3.0426.SM.5IJEU	0.00206472	0.00508575	0.0265847	0	0.0196387	0.00473961	0.00326478	0	0.0197529	0	0.0928907	0	0	0	0.0228048	0.0134009	0.0144011	0.0175279	0.0246646	0.00582302	0.0554771	0.0405713	0.00588217	0	0.0606559	0.0199707	0	0.00718393	0.144085	0.0013035	0.0856814	0	0.0543947	0.00930949	0.00232585	0.00154139	0.0389945	0.00912495	0	0.00125932	0.0160151	0.00174052	0.029132	0.0152679	0	0.0331833	0.0165199	0.0439451	0.00219806
GTEX.13D11.0326.SM.5LZXX	0.00617233	0	0.0131057	0.0014219	0.0332356	0	0.00255672	0	0.00975226	0.0659964	0.16543	0	0	0.0124419	0	0.00688211	0.0114886	0.0315191	0.0268198	0.011012	0.0160022	0.0101452	0.0180891	0	0.0539529	0.0560914	0.00525799	0	0.00199354	0.00412397	0.0409377	0.0187234	0.0354846	0.00398517	0.00825783	0.0255778	0.00201598	0.00723494	0.0103782	0.00215066	0.0380616	0	0.0359318	0.0157336	0	0.0215326	0.00944106	0.0279759	0
GTEX.13FH7.1726.SM.5IJE7	0	0.00840272	0.00588105	0	0.0151061	0.00500564	0.00267913	0	0.0179498	0.0525497	0.112867	0.00832845	0	0	0.0339405	0.0188562	0.012696	0.00578163	0.00360103	0.0224171	0.0429189	0.0213874	0.0064342	0	0.075558	0.0311139	0.0114849	0.00263775	0.0230406	0.0238936	0.0295401	0.0129553	0.010823	0.0383417	0.0185812	0.00820163	0.0294969	0.0122451	0.00513099	0.000919182	0.0408525	0.001797	0.0392234	0.00967602	0.00593066	0.0197614	0.0226563	0.0362781	0
GTEX.13FHO.1026.SM.5KM1Q	0.0270796	0	0.272108	0	0.010641	0.010558	0.00439991	0	0.0209564	0.014211	0.06504	0.00628346	0.0505433	0.0680395	0.00952314	0.0207817	0.0247681	0.00190836	0.0168262	0.000348476	0.000637885	0	0.0152876	0	0	0.0183996	0	0.00257694	0.00364438	0.00770206	0.0536788	0	0.0296693	0.0272778	0	0.0649908	0.00976405	0.00195135	0.0131118	0.00515385	0.00385411	0.0163482	0.0289149	0.00305494	0	0.0393938	0	0.00649752	0
GTEX.13FHP.0726.SM.5K7YI	0	0	0.0470169	0.00226162	0.00746788	0.0167469	0.00691824	0	0.0148041	0.0402308	0.0806834	0	0.105644	0.0592079	0	0.061396	0.0505108	0.0387103	0.00551645	0.00115282	0	0	0.0256212	0	0	0.0282732	0.0025202	0	0.00116872	0.0110806	0.00953892	0	0.0187589	0	0	0.0821488	0.0241814	0.0178443	0.0650334	0.00301587	0.00481885	0.0287526	0.0220779	0	0	0.0795459	0	0.0145471	0
GTEX.13FLV.0426.SM.5KLZA	0.00174679	0.00463655	0.0182887	0	0	0.0168509	0.0024223	0	0.0240991	0.109404	0.107661	0.00659823	0	0	0.0704598	0	0.0241144	0	0.00656639	0.00312664	0	0.015997	0.00838952	0	0.110244	0.0289262	0.0184031	0.00827879	0	0.0142031	0.0435971	0	0.00906809	0.0664158	0.00839945	0.0457805	0	0.0254444	0.00139638	0	0.0556238	0.00506951	0.0116997	0.00156695	0.0770626	0	0.0184422	0.000420293	0
GTEX.13FTX.0326.SM.5J2NG	0.0249125	0	0.132766	0	0.0154679	0	0.00565523	0	0.0204809	0.00532991	0.0675168	0.000601779	0.00214411	0.0297628	0	0.0330254	0.0119201	0.0145335	0.0490689	0.0250965	0	0.00381841	0.0104731	0	0.0375139	0.0348012	0.00689954	0.000387925	0.00167529	0.00508404	0.0386199	0.00983732	0.0120238	0.0299179	0.0137189	0.0295603	0.0144384	0.00579134	0.0320868	0.00645191	0.0153613	0	0.0205337	0.00891464	0	0.043167	0.00566396	0.00623914	0.00565985
GTEX.13FTY.0126.SM.5J2NZ	0.00134376	0	0.0295313	0.0132984	0	0.0411262	0.00912945	0	0.0272506	0.0922473	0.145564	0	0.000720919	0.0147543	0.0223119	0.00878768	0.0229969	0.0165922	0.0370556	0.00848977	0	0.0161681	0.0186951	0	0.0501193	0.0430345	0.00300796	0	0.00406538	0	0.00711175	0	0.0339593	0.0201281	0.0326481	0.0507885	0	0.0181011	0.0255227	0.00322855	0.00980281	0.0137032	0.0149528	0.00302614	0	0.0475362	0.00491778	0.00315039	0.031513
GTEX.13FTZ.0526.SM.5IJCW	0	0	0.223188	0	0.0109834	0.0183287	0.00776053	0	0.0213784	0.047278	0.0388712	0	0.0473422	0.0564479	0	0.0138719	0.0398547	0.0302597	0.0052343	0.00103744	0.000662556	0	0.0281019	0	0	0.0243115	0	0.0122708	0.00135582	0	0.0346422	0	0	0.00253	5.86002e-05	0.105169	0.00679111	0.00874096	0.0186277	0.00318446	0.00800985	0.0243765	0.00972115	0.0160365	0	0.0657281	0.00305071	0.00530363	0.0355937
GTEX.13G51.0426.SM.5K7Z5	0	0	0.109254	0	0.0205992	0.0221495	0.0053007	0	0.0164408	0.0686015	0.086042	0	0.00053851	0.0496225	0.0289169	0	0.00825223	0.0402172	0.0145321	0.000783472	0	0	0.0229677	0	0.0925335	0.0291808	0	0.00063802	0.00477705	0.00210981	0.0132527	0	0.00784395	0.0146672	0	0.0573115	0	0.00978888	0.0712407	0.00255675	0.00708866	0.0223198	0.0161117	0.00763672	0.00544632	0.0406387	0.00432962	0.020683	0.0133464
GTEX.13JUV.0526.SM.5K7XE	0.00343824	0	0.210539	0	0.0198311	0.0211747	0.0119887	0	0.0110698	0.0367141	0.109238	0.0041333	0.0146445	0.0392644	0.00474361	0.0245912	0.0051307	0.043138	0.0108194	0.00179819	0	0.0057984	0.00969776	0	0.031663	0.0491195	0.0162741	0	0.00833543	0.0041073	0.0405316	0	0.0115509	0.00369475	0	0.0729717	0.0114982	0.00680442	0.00700172	0.00470941	0.0314202	0.0271991	0.00676747	0.00543406	0	0.0303456	0	0.00572047	0
GTEX.13JVG.1426.SM.5MR4W	0.0140764	0	0.149031	0	0.00788949	0.0102055	0.0110192	0	0.0124084	0.0152575	0.076029	0.00604914	0	0	0.0475132	0.0115397	0.0546161	0.0176422	0.00368913	0.00462501	0.00620525	0.0169012	0.0368184	0	0.10835	0.0267267	0	0.0107715	0.0344156	0	0.0298465	0	0.000355661	0.0310115	0.00179805	0.0258545	0.0254604	0.0373485	0.00408366	0.00293385	0.0159707	0.0229116	0.0299789	0.00943742	0.0173749	0	0.0313131	0.00802986	0.00740013
GTEX.13N11.0326.SM.5LUA3	0.0401026	0.0232604	0.00048964	0.00288682	0.0660844	0	0.0105221	0	0.0112197	0	0.107401	0.00118554	0.022625	0.0884991	0.00302816	0.0526661	0.0464427	0.0243509	0.0135	0	0	0	0.00915452	0	0	0.0338202	0.00804291	0.00756562	0.00212148	0.0067977	0.0146757	0.0006736	0.0375632	0	0	0.0273148	0.00726789	0.0141695	0.00452194	0.0031695	0.0359537	0.0121382	0.00482745	0.0238447	0	0.0846197	0.0115483	0.0215596	0.00519254
GTEX.13N1W.0726.SM.5MR57	0.00202897	0	0.0537847	0.00366881	0.00498263	0.0344579	0.00342152	0	0.0265342	0.0481216	0.0880987	0	0.0103293	0	0.0331865	0.0124099	0.0299565	0	0.0118439	0.000383113	0	0.0219851	0.0178613	0	0.0573802	0.010581	0	0	0.0169289	0.0285688	0.0158895	0	0.0120654	0.0360103	0.00901139	0.0282543	0.028775	0.0312753	0.0315729	0.00223499	0.0137116	0	0.0285035	0.013008	0.00770935	0.0190645	0.00708443	0.0320742	0
GTEX.13N2G.0826.SM.5IJE6	0	0.0112168	0.00525732	0.0174626	0.0158556	0.0050304	0.00428631	0	0.024621	0.031466	0.177162	0	0.0286039	0.0135132	0	0.0242019	0.0148574	0.016644	0.037413	0.019663	0	0	0.00497799	0	0.0325891	0.030298	0	0	0	0.0121195	0.00305784	0.00611159	0.0110115	0.0160679	0.0302101	0.0262624	0.000473696	0.00638073	0.0261461	0.00192869	0.00456329	0	0.0269618	0.0142609	0	0.0347706	0.00176605	0.00798817	0
GTEX.13NYB.0626.SM.5MR47	0.0070148	0	0.0466263	0.00759613	0.0121	0.0351915	0.00907787	0	0.0263825	0.0353704	0.121264	0	0.0666469	0.056834	0.0158329	0.0359886	0.0227357	0.0289222	0.00754945	9.99465e-05	0.0119667	0.00464417	0.021642	0	0	0.0386758	0	0	0.00993926	0.00581673	0.000407689	0.00676889	0.0184184	0.0606354	0	0.0424569	0.00895468	0.0239452	0.0385929	0.00176324	0.0137519	0.00549936	0.0219299	0.0101896	0	0.0507542	0	0.0153669	0
GTEX.13NYS.1626.SM.5J2MU	0.025668	0	0.0858343	0	0.030544	0.00743318	0.0103987	0	0.0226186	0.0627185	0.0913783	0	0	0.0254498	0.0016914	0.0345181	0.0308531	0.0127822	0.0328061	0.026379	0.00626298	0	0.00420379	0	0.0385498	0.038684	0.0202066	0	0	0	0.0249064	0	0.0149105	0.0115046	0	0.0409662	0.0414951	0.00963575	0	0.0044934	0.037316	0.0450529	0.0249823	0.00144027	0	0.0708962	0.0127364	0.00328185	0.0124073
GTEX.13NZ8.0326.SM.5L3DF	0.0399103	0	0.0916234	0	0.0223514	0.0122227	0.0111954	0	0	0.0143455	0.101313	0.0264764	0	0.0291632	0.00318893	0.0185476	0.00949496	0.0239575	0.0542782	0.00954117	0.00531864	0	0	0	0.0537913	0.040104	0.0181144	0	0.000208139	0.00376095	0.0331848	0	0.0179315	0.0126893	0.00103569	0.0413942	0.011107	0.00971897	0.0640056	0.00684928	0.00831503	0.0210135	0.0534809	0.000459089	0	0.0681958	0	0.011695	0.00566751
GTEX.13NZ9.0926.SM.5KM12	0.00736534	0.0128543	0.00773775	0.0209252	0.0205171	0.0177747	0.00919083	0	0.00321	0.0183801	0.108425	0.0327039	0.0620131	0.089294	0	0.0307967	0.026148	0.0525612	0.0180872	0	0	0	0.0181728	0	0	0.0592765	0	0.0121295	0.00329245	0.00175466	0.0518754	0	0.0458694	0	0	0.0560428	0.000934686	0.00240791	0.0323335	0.00223969	0.0154431	0.0406312	0	0.00669391	0	0.0651211	0.000596726	0.00745939	0
GTEX.13NZA.1426.SM.5KM4Y	0.00590124	0	0.188735	0	0.00666005	0.0176701	0.0114237	0	0.0286065	0.00892478	0.110466	0.0407649	0.0432446	0.0835355	0	0.011453	0.01344	0.0144717	0.00576964	0.00816765	0.00165274	0	0.0346355	0	0	0.0370645	0	0.0135242	0.00876508	0.012473	0.0625409	0	0.00963966	0.0219032	0	0.00622046	0.0245115	0	0.0114747	0.00356291	0.0283039	0.0121275	0.0269642	0	0	0.0432691	0.00786483	0.00780463	0
GTEX.13O21.3026.SM.5J2NI	0	0.0176943	0	0.00485334	0.0416143	0	0.0125569	0.00158187	0.0144949	0	0.137097	0.0165614	0.0221033	0.0257293	0	0.0349899	0.019177	0.00673508	0.0250161	0	0	0.0113711	0.0114146	0	0.019158	0.0264568	0	0.00436986	0	0.0289053	0.00833503	0.0153551	0.00276647	0.0262476	0	0.0349954	0.0035067	0.0179346	0.0410289	0.00278137	0.0118784	0	0.0182864	0.00422433	0	0.0508337	0.0045007	0.00562677	0
GTEX.13O3O.0726.SM.5J1N7	0.000534691	0	0.0529127	0	0.0044709	0.0177807	0	0	0.0275249	0.0273369	0.0581344	0	0	0	0.0704133	0	0.0155928	0	0.000507516	0.0425362	0.00306956	0.0417384	0	0	0.174783	0.00942907	0.0123137	0.0125048	0.0706808	0	0.106058	0	0	0.041225	0.0288963	0.0337823	0.0054676	0.011099	0.00694392	0.00231148	0	0.00505365	0.0142443	0.00578096	0.0583675	0	0.0029549	0.00288282	0.0189589
GTEX.13O3P.1026.SM.5N9E7	0.0135868	0	0.316013	0	0.0106407	0.0103108	0.00568881	0	0.0188838	0.00599407	0.0717584	0.000950457	0.00261833	0	0.0162627	0.00684747	0.0148404	0	0.0101527	0.00590658	0	0	0.0229389	0	0.0654897	0.0301968	0.0111261	0	0.0129494	0.0131598	0.0879309	0	0.00815282	0.021616	0	0.047895	0.00744066	0	0.00991835	0.0108335	0.00978684	0.00515087	0.0169842	0.0112829	0	0.0400797	0.00944117	0.0188921	0
GTEX.13O3Q.0526.SM.5KM18	0.00387397	0	0.19921	0	0	0.00634911	0.0141105	0	0.00729136	0.0893078	0.0777047	0.00204256	0	0.00885073	0.0145417	0.00339317	0.0345293	0.035055	0.00610914	0.00663893	0.000789547	0.00451242	0.0141213	0	0.0649382	0.030113	0.00203637	0	0.00633503	0	0.0155759	0	0.0366418	0.0353218	0.00218583	0.0776269	0.0214423	0	0.0212303	0.00571249	0.00519133	0.0316163	0.0158696	0.00346605	0.00491113	0.0449471	0.0032976	0.00584988	0.00950013
GTEX.13O61.0726.SM.5J2MD	0.00406095	0.00135202	0.0121598	0	0.0261186	0	0.00603624	0	0.0154959	0.0467792	0.126219	0.030347	0	0.00465955	0	0.0116891	0.0191233	0	0.0193742	0.025973	0	0	0.00412387	0	0.0765197	0.0412665	0.0049058	0	0	0.0182101	0.0311979	0.0147493	0.0132154	0.0334799	0	0.0532442	0	0	0.0441276	0.00170011	0.00868984	0	0.0324095	0.0091693	0	0.0277327	0.00264421	0.0134816	0
GTEX.13OVG.0326.SM.5KM57	0.00678682	0	0.0874659	0	0.0167757	0	0.00890391	0	0.023222	0.0353365	0.105323	0.00713835	0.00687489	0.0329038	0.00984053	0.0357377	0.0409273	0.0169349	0.00195908	0.00102948	0	0.00844705	0.0226363	0	0.0523022	0.0348224	0	0	0	0	0.0137761	0	0.0225666	0.0153977	0	0.0446271	0.0121055	0	0.0329704	0.00416916	0.0110065	0	0.0102341	0.00256522	0	0.0210075	0.00800857	0.0189176	0.0111733
GTEX.13OVH.1026.SM.5J2NP	0	0	0.0955102	0	0.0147335	0.030618	0.00195898	0	0.0374087	0.0328134	0.118339	0	0	0	0.0608159	0.00350549	0.0215378	0	0.0151485	0.00353833	0.033741	0.0361457	0.00496949	0	0.142788	0.0393588	0.0101529	0	0.0349753	0	0.00560028	0	0.0224002	0.0599966	0	0.00516123	0	0.0323808	0.00531367	0.00314011	0.0239839	0.00156734	0.0236517	0.00285153	0.023205	0	0.00234288	0.0143506	0.0134556
GTEX.13OVJ.0726.SM.5KM1W	0	0	0.233712	0	0	0.00770169	0.00304986	0	0.0125817	0.0241726	0.0871715	0.0139002	0	0	0.0256967	0	0.0140771	0	0.000932366	0.00158439	0.00128375	0.0211025	0.013335	0	0.0667894	0.0342	0	0.00610662	0.041443	0.0181512	0.0633331	0	0.0180633	0.0459539	0	0.0214892	0.0161099	0	0.00644439	0.00382604	0.0181668	0.0160812	0.0388183	0.00564158	0.0273597	0.00118049	0.0314814	0.0115415	0
GTEX.13OVL.0626.SM.5KM13	0	0	0.221431	0	0.00482451	0.0181207	0.00973421	0	0.0377718	0.0312671	0.0572285	0.00368297	0.0313617	0.0247969	0	0.0204172	0.0208569	0.0363236	0.00140058	0.000789566	0	0.00156553	0.0115493	0	0.00733469	0.0271584	0.0193967	0.00985201	0.00537318	0.0128659	0.076646	0	0	0.0269316	0	0.13122	0	0.00974952	0.0138096	0.00532015	0.00444407	0.0243246	0	0.000520464	0	0.0372863	0	0.00457366	0
GTEX.13OW5.0726.SM.5KLZK	0.00338325	0	0.141795	0	0.0138261	0.00289493	0.00775225	0	0.0123034	0.0474836	0.137406	0.000463019	0	0.0449208	8.25437e-05	0.00631359	0.03313	0.0245117	0.00982418	0.00164052	0	0.00580732	0.00861743	0	0.0457109	0.0403364	0.00724292	0.0111197	0.00409729	0.00802838	0.0430921	0	0.0295547	0.0182937	0	0.0822831	0.00196858	0.00120091	0.017688	0.00555641	0.0195883	0.0331763	0.0307282	0.00467744	0	0.0343263	0.0114819	0.0109413	0
GTEX.13OW6.0826.SM.5L3GA	0.0102641	0	0.0340967	0.00829778	0.00673953	0.0282789	0.000411909	0	0.0169471	0.042569	0.130862	0.00493966	0	0	0.0477666	0.0045951	0.0174837	0	0.0473493	0	0.0394303	0.0250008	0.0109051	0	0.111395	0.017599	0.00523319	0	0.0185246	0.00190064	0	0.019165	0.0106482	0.0213092	0.00148075	0.02885	0.0027058	0.0134775	0.0506037	0.00153396	0.0211429	0	0.0292269	0.0125736	0.0296379	0.000981458	0	0.0228412	0.000204092
GTEX.13OW7.0926.SM.5L3EX	0	0	0.190942	0	0	0.0214646	0.00306655	0	0.0270875	0.062931	0.0547384	0	0	0	0.042352	0.00869832	0.0171015	0.00896406	0.000348817	0.000316454	0.00136325	0.0122823	0.00736875	0	0.174964	0.0217068	0.0127776	0.0163779	0	0.0133669	0.0303744	0	0.00459571	0.0682948	0	0.077765	0.000908014	0.0129645	0.0164672	0.00255372	0.00436383	0.0186105	0.00860707	0.000369452	0.025219	0	0	0.00215274	5.5516e-05
GTEX.13OW8.1726.SM.5L3GO	0	0.0253263	0.0536702	0	0.0206589	0.00299054	0.000479997	0	0.0357634	0.0626565	0.0682896	0.0174564	0	0	0.038276	0.00930871	0.0305515	0	0.00122059	9.23788e-06	0.0433006	0.00384485	0.00336634	0	0.0642347	0.0282264	0.0131986	0.007089	0	0	0.00854431	0.0201577	0	0.0293218	0.000395254	0.0421402	0.017877	0.00477079	0.0047626	0.000315398	0.172095	0	0.00735159	0.0328623	0.00825038	0	0.0185253	0.000277385	0.0241814
GTEX.13PL7.1726.SM.5J2NX	0.00614353	0	0.00354571	0.0127957	0.0502965	0	0.00565105	0	0.0241783	0.0244808	0.11323	0.0133862	0	0	0.0120516	0.0095202	0.0335734	0	0.00541495	0.0246187	0.0305238	0.00659191	0.00617703	0	0.136166	0.0263873	0.00262785	0	0	0	0.00472489	0.00714044	0.0147883	0.0479087	0.0217606	0.0498016	0.00512739	0.00579539	0.0370908	0.00285179	0.0389786	0	0.0192949	0.00468694	0.0120466	0	0.0107224	0	0.0137835
GTEX.13PVQ.0926.SM.5IJFD	0	0.00630248	0.013542	0.0219424	0.00480146	0.0301307	0.00849224	0	0.0224444	0.0507561	0.13172	0.00589679	0	0	0.0323443	0.0239762	0.0209209	0.0434357	0.00648853	0	0.00173337	0.00383236	0.0162423	0	0.0538424	0.0356193	0	0	0.0271244	0.0300478	0.0319968	0	0.0254492	0.0718052	0.00253156	0.0330443	0.0488478	0.0283133	0.0134774	0.000395349	0.0279051	0	0.038197	0.00680265	0.00138194	0.015472	0.0314042	0.0192739	0
GTEX.13QBU.0726.SM.5J2OA	0.0195018	0	0.022869	0	0.0158339	0.00354977	0.00585371	0	0.00664387	0.0349751	0.135172	0.00455446	0	0	0.0287251	0.00339326	0.0238805	0	0.0222796	0	0.0206163	0.0280948	0.0115639	0	0.105639	0.0454348	0.0183792	0	0	0.0144408	0.0243786	0.0113959	0.00425606	0.0554828	0	0.0374131	0.00227895	0.0135381	0.0460816	0.00176304	0.0208548	0	0.0308146	0.0142664	0.00848001	0.0202506	0.0140696	0.000661784	0.00223941
GTEX.13QJ3.1026.SM.5QGQU	0.0174882	0	0.0749674	0	0.000262843	0.0136367	0.0110443	0	0.0161819	0.0488418	0.0943076	0.0138002	0.0398147	0.0906917	0	0.0462399	0.0129951	0.04646	0.017543	0.000573821	0.000126061	0	0.0110961	0	0	0.0376828	0.00744756	3.92126e-05	0	0.0133848	0.0167562	0	0.0204485	0.0231379	0	0.0921672	0.00489444	0	0.0345067	0.00439919	0.0144193	0.028271	0.0198988	0.0104098	0	0.0299291	0.0101419	0.0128816	0
GTEX.13QJC.0526.SM.5RQKB	0	0.0319511	0.0952046	0	0.0284999	0	0.00411193	0	0.0335052	0.0913836	0.0996904	0.00193998	0	0	0.0154155	0.0231173	0.0274753	0	0.0256956	0.00191819	0	0.00360386	0.00528287	0	0.0760886	0.0363998	0.031207	0.00347662	0	0	0.0085442	0	0.0129583	0.0317089	0.00454175	0.0362594	0.0163722	0.0029178	0.0256567	0.00375041	0.0392609	0	0.0174889	0.011746	0	0.00356848	0.0126789	0.00768324	0.0176907
GTEX.13RTJ.1126.SM.5S2UJ	0	0.0194013	0.0217806	0	0.0307612	0.00823224	0.00338411	0	0.0439099	0.0691209	0.0624861	0.0077161	0	0	0.022057	0.0101787	0.000595265	0.0198879	0.0245802	0.0110746	0.0151135	0.0144896	0.00280863	0	0.0447209	0.0289372	0.0216676	0	0.00848669	0	0.0102719	0	0.0113473	0.0339625	0.00613744	0.00633699	0.0967315	0.036368	0	0	0.142102	0.00849105	0.00877308	0.00169343	0.0324836	0	0.0579436	0.0255713	0.00963803
GTEX.13S7M.2126.SM.5S2QR	0.000972889	0	0.141068	0	0.00442598	0.027459	0	0	0.0331919	0.0470378	0.0532791	0.00987943	0	0	0.0373223	0.0108232	0.0321785	0	0.000169335	0.00483224	0.0435549	0.0260753	0.00483073	0	0.181307	0.0111801	0.0128645	0.0114895	0.0101165	0	0.0436387	0.00282849	0	0.0394727	0	0.063184	0	0.000790598	0.0263753	0.00578679	0	0	0.00577504	0.00515168	0.0298179	0	0.00534058	0.000142744	0.0140236
GTEX.13S86.0626.SM.5Q5E7	0.00737521	0	0.138026	0	0.0154348	0.0108221	0.00737908	0	0.0177461	0.0282043	0.116802	0.00913506	0.0369052	0.0163588	0	0.0260003	0.014832	0.00209089	0	0.000197089	0.0279795	0.00258262	0.00919303	0	0.0166639	0.0298903	0.00622962	0	0.00300511	0.0136582	0.0480793	0.0238776	0.0233019	0.00198143	0.0015595	0.0463696	0	0.00431645	0.0391677	0.0101635	0.0140549	0.00959591	0.0360428	0.0137655	0	0.0451907	0.00332744	0.0102078	0.000227142
GTEX.13SLW.1226.SM.5S2Q7	0	0	0.225007	0	0.0139279	0.00636055	0.0138282	0.00919789	0.0160717	0.0334901	0.0194912	0	0	0.0193778	0.0207158	0.012909	0.019063	0.0471436	0.00564337	0.00482788	0	0.00256565	0.0304564	0	0.0578194	0.0231653	0.00151572	0	0.004095	0.0179361	0.0156369	0	0.0080384	0.0621735	0	0.0208173	0.0663441	0.00277378	0.000198355	0.00346557	0.00849383	0.0111413	0.0109834	0.00482457	0	0.0759581	0.0261283	0.0487535	0
GTEX.13U4I.1426.SM.5J2M3	0.0434825	0	0.0242163	0.00733632	0.0210414	0.01476	0.00538346	0.0188108	0.0234759	0.012316	0.109508	0	0.0148541	0.0641686	0	0.0266471	0.0205013	0.0246593	0.0944006	0	0	0	0.0220815	0	0.0212465	0.0442027	0	0	0	0	0.0397694	0	0.0205366	0	0	0.0333542	0.0148876	0.00689437	0.00789178	0.00501093	0.0416657	0	0.0281935	0.0182876	0	0.0486692	0.010637	0.00512706	0.000964309
GTEX.13VXT.1426.SM.5LU4B	0	0.0252147	0	0.0110978	0.0209121	0	0.00854609	0	0.00274405	0.0305992	0.0605776	0.00384351	0.0166429	0.0243631	0	0.0509285	0.0280954	0.00650195	0.0822102	0.03065	0	0	0.00809424	0	0.0448369	0.0132258	0	0.00173889	0	0	0	0.000557945	0.074378	0.0226022	0.0461033	0.0438555	0	0.00166659	0.0234961	0.00427105	0.0143531	0	0.0213512	0.00804808	0	0.0377942	0.00680573	0.000807739	0.00486978
GTEX.13VXU.2726.SM.5LU4N	0.00413332	0	0.0894246	0	0.00502584	0.0551051	0.00717094	0	0.0311519	0.0511452	0.0694712	0	0.0111294	0.00601966	0.0159205	0	0.0458459	0.0089977	0	0.000311259	0.000421874	0.0217639	0.0149746	0	0.126519	0.0337109	0.000450235	0	0.0260999	0	0.053276	0	0.00990855	0.0238319	0.000232735	0.0486128	0.0129893	0.00535606	0.0240422	0.00508892	0.00618612	0.0194663	0.00392114	0.0034351	0	0.0937817	0	0.010599	0.027283
GTEX.13W3W.0326.SM.731DS	0.00421322	0.0232097	0.0107713	0	0.0228326	0	0.00607039	0	0	0.0656332	0.0916066	0.00860633	0.0198712	0.0192858	0.0110857	0.0346057	0.0355752	0	0.0356559	0.0144336	0.0840456	0	0.00551817	0	0.0252408	0.0357296	0.000216098	0	0	0.0160657	0.0174366	0.0153865	0.0104691	0.0280801	0.0137368	0.0560937	0.0277083	0.0154865	0.0344266	0.00267387	0.0226106	0	0.0239992	0.0127248	0	0.0464819	0.0120791	0.00938092	0
GTEX.13X6K.1626.SM.7EWCX	0	0	0.0305725	0	0.0235693	0.00391522	0.00356216	0	0.0299424	0.0400258	0.16285	0	0.027767	0.0313767	0	0.0178619	0.0224865	0	0	0.0377716	0	0	0.00762167	0	0.0318041	0.0376798	0.0138892	0	0.00387312	0	0.0390546	0	0.0202713	0.0249584	0.0383114	0.058154	0.00109757	0.0158405	0.0223536	0.00310066	0.0152176	0.0569753	0.0235347	0.00804186	0	0.0274345	0	0.00344875	0.018745
GTEX.13YAN.1026.SM.5O9CF	0.00755189	0	0.0683192	0	0.00735062	0.0146845	0.00458227	0	0.0236737	0.0623067	0.116703	0	0.0298097	0.00846798	0.0259782	0.0351397	0.0373098	0	0.030533	0.0101689	0	0.00473142	0.0121305	0	0.0665837	0.039654	0.00231925	0	0	0	0.0280398	0.00794622	1.48352e-05	0.0533075	0.0025513	0.0619425	0.0302738	0.0117896	0.00535966	0.00419095	0.0486998	0.00119603	0.0267342	0.0151208	0	0.0233832	0	0.00870554	0.0205132
GTEX.144GM.0126.SM.5Q5AX	0.00804323	0	0.0875805	0	0.0189302	0.023616	0.00468946	0.014583	0.0276	0	0.0798526	0	0	0.0138179	0.0283568	0	0.0127411	0	0.0027118	0.000103104	0.0261788	0.0287207	0.0072824	0	0.0365339	0.0314946	0	0.00601331	0.151285	0.00810528	0.114756	0	0.0204709	0.00708997	0	0.00610728	0.0167504	0.00327478	0.00149418	0.00522385	0.0281937	0.00193988	0.0165851	0.00488421	0	0.0320946	0.00356849	0.0487422	0
GTEX.144GN.0426.SM.5O9AP	0.0111073	0	0.0239203	0	0.0299402	0	0.0077266	0	0.0107577	0.0365257	0.119719	0.0147948	0	0.0071971	0.00841191	0.0110479	0.0103456	0.016555	0.00875982	0.0147463	0.00628338	0.0188921	0.0126337	0	0.0255343	0.0355703	0.000524657	0	0.00757844	0.0149058	0.0330577	0.0132825	0.0394305	0.00518417	0.0431665	0.00701696	0.0234391	0.00826975	0.00681743	0.000750327	0.0384789	0	0.0371668	0.0172592	0	0.0203513	0.015664	0.040828	0
GTEX.144GO.0226.SM.5LUB1	0	0.0010907	0.0436544	0	0	0.0240319	0	0	0.0377115	0.0624308	0.167192	0	0	0	0.0274917	0	0.0166154	0	0.0187672	0.00607485	0.000808267	0.0281808	0.00356254	0	0.127844	0.0475214	0.0250612	0	0.0285087	0	0.0309813	0.0360845	0	0.0298595	0.0066313	0.0487419	0	0.00982703	0.0315029	0.00520877	0.00173494	0.0253153	0.0145842	0.00545123	0.0410178	0.00602152	0.00171863	0.001134	0.0182259
GTEX.145LS.1226.SM.5Q5D9	0.00559114	0	0.0277534	0	0.00416111	0.0197863	0.00559639	0	0.0226166	0.085178	0.0992636	0	0	0	0.0245618	0.00312067	0.0137594	0.0239529	0.0101499	0.00384202	0.0239719	0.0403886	0.0111293	0	0.0764069	0.0447284	0.00596261	0	0.0173453	0.00854566	0.00108321	0	0	0.0273233	0.0555759	0.033417	0.0166877	0.00310798	0.0180769	0.00278185	0.0285176	0	0.00967087	0.0211148	0.0216896	0	0.0218119	0.0300064	0.00232102
GTEX.145LT.0326.SM.5LUAD	0.00850535	0	0.0310211	0	0.00800518	0	0.00897682	0	0.0118173	0.082879	0.127717	0.0194366	0	0	0.00134676	0	0.0152954	0.000153169	0.00488906	0.000180448	0.0257582	0.0155358	0.00962884	0	0.107643	0.0448205	0.0196071	0.00328041	0	0.0102245	0.0490129	0	0.0128524	0.0420924	0	0.0360272	0.0136444	0.00485505	0.0286902	0.00866236	0.0240665	0	0.0307926	0.00947707	0	0.0182117	0.0129327	0.021571	0
GTEX.145LU.0526.SM.5O9AT	0.00552936	0.0336537	0.104842	0	0.00908818	0.0314619	0.00328605	0	0.0538089	0.061931	0.0261965	0.0176123	0.0327226	0	0.0236289	0.0474462	0.0396569	0	0.0047221	0.00066005	0.00119592	0.00835809	0.0233921	0	0.0746315	0.0129306	0.0537954	0.012797	0	0.00516938	0.0320547	0.0019191	0	0.0578873	0.00332247	0.0816092	0.0326851	0.0124569	0.0176732	0.00200972	0.00486943	0.00703381	0.00670951	0.0147863	0	0.00683231	0.0146023	0.00592835	0
GTEX.145ME.0226.SM.5S2QN	0.0190815	0	0.0160644	0.0220583	0.0144637	0.0306654	0.00950379	0	0.0178537	0.0169824	0.0706861	0.00768291	0	0	0.0446182	0.00537764	0.0241118	0	0	0.00132516	0.0605093	0.0210885	0.0108499	0	0.128053	0.0323784	0	0	0.0360047	0.0287144	0.0303711	0.0176004	0.00659156	0.0310656	0.0007828	0.0298509	0.00539483	0.0111942	0.0182731	0.000973119	0.0282648	0	0.0174909	0.0243446	0.0362012	0.00688173	0.00734318	0.0211081	0
GTEX.145MF.0726.SM.5Q5BT	0	0	0.0154557	0.0322045	0.0083057	0.0260212	0.0015237	0	0.0174437	0.0470942	0.139212	0	0.000782463	0	0.021687	0	0.012222	0.00922068	0.0326443	0.0562895	0.00123049	0.00952004	0.00139377	0	0.0472778	0.0368726	0	0	0.005387	0.000909544	0.00262485	0.0111085	0.00179355	0.0124783	0.0834755	0.0305596	0	0.00794361	0.0104783	0.000413815	0.0454242	0.00321211	0.00963758	0.0356895	0.013995	0.0127842	0.00112484	0.00546649	0.0044831
GTEX.145MH.0626.SM.5NQAK	0.00319183	0	0.0450754	0	0.0105734	0.0145179	0.007607	0	0.020781	0.0315672	0.0626737	0.0158983	0.0549893	0.103339	0	0.0456241	0.0301856	0.044477	0	0.0205529	0	0	0.0304924	0	0	0.0238685	0	0.0015217	0	0.0281228	0.00565183	0	0.0116769	0	0.0756803	0.0263265	0.00967095	0.0418573	0.0146096	0.00204619	0.00789847	0.0289938	0.0110646	0.00115626	0	0.0734657	0	0.00730904	0
GTEX.145MN.0926.SM.5NQBT	0.017026	0	0.00623365	0.0112581	0.0276972	0	0.0041162	0	0.0135858	0.0229458	0.100103	0.0229571	0	0.0448781	0	0.0211195	0.0234885	0.0234541	0.0403464	0.0759703	0	0	0.00627299	0	0.0370745	0.0267562	0	0.00269722	0	0.0246043	0.0214348	0	0.0333889	0.0199778	0.027414	0.0291556	0	0.00497459	0.0238017	0.00400456	0.018464	0	0.0190555	0.0099075	0	0.0297661	0.00222369	0.0023256	0
GTEX.145MO.1326.SM.5Q5EF	0.00165171	0.00250521	0.0391427	0	0.0298963	0.0184402	0.00267611	0	0.027917	0.0356264	0.073248	0.0202604	0	0	0.0769973	0.0131486	0.0217391	0.00668992	0.00899676	0	0	0.00596249	0.0294338	0.00725676	0.101587	0.00571254	0.0111477	0.00663526	0.0121867	0.0219779	0.0841341	0	0	0.057415	0.00146356	0.0358168	0.0164613	0.0524429	0.0147951	0.00125394	0.00341084	0	0.00342055	0.00642212	0.0328137	0	0.0288911	0.0321797	0
GTEX.146FH.1226.SM.5NQB6	0.0115692	0.00332152	0.0324213	0	0.0260252	0.0098768	0.00713521	0	0.00978039	0	0.110701	0.0271586	0.0425363	0.0595491	0	0.0319216	0.0187655	0.0262277	0.0233046	0	0.000895134	0	0.0107992	0	0	0.039654	0	0.011732	0.0117295	0.0123306	0.115046	0	0.0261638	0.00573233	0	0.0451126	0.0255581	0.00577821	0.0267987	0.00578331	0.0346812	0	0.0258961	0.00912455	0	0.0557694	0	0.0566992	0
GTEX.146FQ.0926.SM.5LUAV	0.0283623	0	0.0541217	0	0.0105453	0.000837108	0.00712017	0	0.00794307	0.0202817	0.10395	0	0.00445246	0.0222621	0	0.00331978	0.00977828	0.0336378	0.0642048	0.0180893	0.00326199	0.00708569	0.00836347	0	0.0455531	0.0638053	0	0	0.0301343	0.0124578	0.0444444	3.02892e-05	0.0134674	0.0188167	0.0307996	0.0272899	0.0207279	0.0114601	0.0145322	0.00506214	0.0295291	0.00441387	0.0496749	0.00683202	0	0.0383808	0.0178284	0.0349377	0
GTEX.1477Z.0626.SM.5NQB7	0.0161497	0	0.276146	0	0.0132284	0	0.00867223	0	0.012039	0.0170852	0.0687449	0.0128882	0.0347615	0.0488807	0	0.0390538	0.0279411	0.021532	0.0174452	0.0013483	0	0	0.0131861	0	0	0.0173161	0.00842561	0.0118446	0	0.014923	0.0208395	0.0138034	0.0191598	0.0172432	0	0.0365518	0.0301682	0.00438853	0.0230451	0.00693356	0.00446249	0.0194125	0.0272993	0.00255218	0	0.0484961	0	0.0112489	0
GTEX.147F3.0726.SM.5NQ9U	0	0.00492308	0.0204509	0	0.0186108	0	0.00173832	0	0.0202733	0.0386904	0.166149	0.00988515	0.0146603	0.0448578	0.000645748	0.0281578	0.0361296	0.012642	0.00784666	0.000342065	0	0.0137491	0.00908321	0	0.041295	0.0462762	0.00867394	0	0	0.00723172	0.0191515	0	0.0287744	0	0	0.0370013	0.0141617	0	0.0428207	0.00421821	0.0319426	0	0.0168873	0.00536179	0	0.0369624	0.00615072	0.0229195	0.00305257
GTEX.147F4.0926.SM.5Q5EO	0	0	0.211732	0	0	0.0226604	0.00235371	0	0.0280243	0.0537918	0.0762897	0	0	0	0.0488047	0.00690614	0.0139619	0.0111694	0.000644375	0.00150648	0.00400325	0.0264065	0.0129932	0	0.145077	0.0381501	0.00711746	0	0.0295483	0	0.0170818	0	0.00241451	0.0332293	0	0.0490693	0.00538797	0.0189222	0.02157	0.00379503	0.00377945	0.00865182	0.00505204	0.00217056	0.0161488	0.00892529	0	0.00581738	0.0257823
GTEX.147GR.1226.SM.5TDCL	0.0137941	0.0502875	0.0157562	0.00715256	0.034562	0.0329246	0.00428452	0	0.0248381	0.0927541	0.0955425	0	0.00327326	0.00571224	0.00145516	0.0186296	0.00829123	0.0249992	0.000711412	8.92616e-05	0.00087696	0.0112376	0.0106259	0	0.0247853	0.0402341	0	0.00429102	0	0	0.000469201	0	0.0136696	0	0.00288935	0.0206394	0.0319077	0.00424205	0.00866091	8.68492e-05	0.167136	0.00258474	0.0129026	0.00782486	0	0.0269495	0.0194827	0.0435051	0.0149697
GTEX.147JS.1226.SM.5RQK4	0	0.0080243	0.0546847	0	0.0040995	0.00622007	0.0085972	0	0.0240748	0.0832494	0.172941	0	0	0	0.0187282	0.0190242	0.0148272	0.0226217	0.0112086	0.000402097	0	0.00400623	0.0331947	0	0.0859638	0.063458	0	0	0.0158979	0.0166246	0.00338377	0.00401941	0.0236267	0.0413958	0	0.0232572	0.0212681	0.00299287	0.0181806	0.00306843	0.0506072	0.0142178	0.0257887	0.00759774	0.0136609	0	0.0390052	0.0150753	0
GTEX.148VI.0226.SM.5RQKA	0.0100314	0	0.13429	0	0.0165661	0.00440237	0.00525833	0	0.0162674	0.0265184	0.112401	0.000351699	0.0436759	0.064305	0	0.0313621	0.0243584	0.057977	0.0314259	0.0150589	0	0	0.0264012	0	0	0.0384197	0	0	0	0.0169061	0.0125649	0	0.0177425	0	0	0.0395675	0.0236246	0	0.0135859	0.00328841	0.037044	0.0202038	0.0101309	0.00212148	0	0.0475021	0.00545836	0.0187323	0
GTEX.148VJ.0826.SM.5LU8V	0.037396	0	0.0848405	0	0.0105053	0.0211864	0	0	0.0339912	0.0162732	0.128225	0	0.0126294	0.038699	0.0221617	0.0322379	0.0272182	0.0250813	0.0106126	0	0.00130234	0.00252855	0.0154826	0	0.0540528	0.0554962	0.0350975	0	0.0251759	0	0.0456635	0.047949	0	0.00765144	0	0.0578386	0.00187213	0.00421359	0.00785749	0.00599877	0.0219196	0.0196811	0.00173994	0.00686407	0	0.02818	0	0.0095207	0.00969105
GTEX.1497J.0326.SM.5Q5CN	0	0.00462696	0.0294262	0	0.0151299	0	0.0112412	0	0.0132942	0.0510882	0.132115	0.0237	0	0.00259931	0	0.00955421	0.0173324	0.00858402	0.0388269	0.0208513	0	0	0.00307156	0	0.0792715	0.0471386	0.0189072	0.00586217	0.000147035	0.0102412	0.0677688	0	0.0221876	0.0794585	0.0148452	0.0374038	0.00781239	0	0.0235509	0.00389416	0.0273324	0	0.0314226	0.00849227	0	0.0266021	0	0.016827	0.00162227
GTEX.14A6H.0526.SM.5NQAZ	0.0176852	0	0.158053	0	0	0	0.00939227	0	0.0073378	0.0369624	0.131785	0	0.0241102	0.055422	0	0.016532	0.0184544	0.0263576	0.012352	0.00323572	0	0.00218932	0.0113289	0	0	0.0580285	0	0	0.00942591	0.00982273	0.00708314	0	0.0339286	0	0	0.0389118	0.0208548	0	0.0141287	0.0039131	0.0744956	0.0211502	0.050464	0.00117841	0	0.0333351	0.0119785	0.0123675	0
GTEX.14ABY.1126.SM.5Q5F8	0	0	0.231741	0	0.00607847	0.0145213	0.00455964	0	0.0322953	0.0341275	0.134828	0.00943384	0.038533	0.0483285	0	0.017437	0.0282812	0.0451162	0.0241903	0.00146825	0	0	0.0152578	0	0	0.0404443	0	0	0	0.00424339	0.00917266	0	0.0266767	0	0	0.0344832	0.011738	0	0.0437825	0.00380635	0.0145448	0.0168155	0.0190325	0.00116951	0	0.0491539	0	0.00665337	0
GTEX.14AS3.0926.SM.5TDD6	0.0358665	0	0.130494	0	0.0180752	0.00985741	0.00507368	0	0.0146282	0.00859069	0.124643	0.0146243	0.0359166	0.0652978	0	0.0338249	0.0177291	0.030609	0.00658375	0.0210841	0.00170668	0	0.00972169	0	0	0.0499325	0.00804705	0	0.00287671	0.0181171	0.016962	0.00913525	0.0180404	0.00694355	0.0112894	0.0462667	0	0.00421965	0.0312568	0.00394958	0.020206	0.0119845	0.022662	0.0044148	0	0.0403789	0	0.00294384	0
GTEX.14BIL.1226.SM.79OME	0.0309519	0	0.201623	0	0.00824306	0	0.00852048	0	0.0079146	0.0584587	0.0398682	0.0217939	0.0241813	0.103329	0	0.037499	0.0450292	0.00721383	0.0238012	0	0.00389803	0	0.0185421	0	0.00585035	0.0174591	0.0216569	0.0109222	0	0	0.0338967	0	0.0310768	0.0197032	0	0.0354661	0	0.00466027	0.0446253	0.00549775	0.00263992	0.0135002	0.0216853	0.00352774	0	0.046367	0	0.00308732	0.000907419
GTEX.14BMU.0526.SM.73KW4	0.0137745	0.00158706	0.0148575	0	0.0304598	0	0.00599819	0	0.0113047	0.0546126	0.153495	0	0	0.0246289	0	0.0148549	0.0228221	0.00654772	0.013323	0	0	0.00771122	0.011048	0	0.0768434	0.0383878	0.0104237	0	0	0.00419497	0.0321292	0.0236287	0.0135031	0.0149965	0	0.0308333	0.00750637	0	0.0367324	0.00409455	0.0191502	0	0.0340113	0.00674614	0	0.0505586	0.00992594	0.0351965	0
GTEX.14BMV.0826.SM.73KXU	0	0	0.179825	0	0	0.0193656	0.00455131	0	0.0286237	0.0592881	0.107206	0	0	0.00273248	0.0279145	0.00211006	0.0105775	0.0317336	0.0056618	0.000811555	0.00326296	0.00445691	0.0160747	0	0.0857861	0.0309052	0	0.00347685	0.0103095	0	0.0167799	0.00422829	0.013431	0.0237825	0	0.0518908	0	0.0382011	0.0262454	0.00487173	0.0195039	0.0252263	0.00909168	0.000413533	0.0269404	0.021734	0	0.0015094	0.0345097
GTEX.14C39.0326.SM.5TDDX	0	0	0.0930686	0	0.00788429	0.00203002	0.00420036	0	0.00524753	0.0242116	0.0732584	0.00524171	0	0	0.0389544	0.00241016	0.00881509	0.00500067	0	0.0664291	0	0.0284162	0.0278687	0	0.0689489	0.0194557	0.00436687	0	0.0105355	0.00135654	0.0193186	0	0.00259871	0.0504196	0.0255667	0	0.0760048	0.0489216	0.00526524	0.00343244	0.00846696	0.0522062	0.0297652	0.00661453	0.0197556	0.0187649	0.0158886	0.0340715	0.00199393
GTEX.14C5O.1126.SM.5TDEH	0.0173547	0.000442691	0.11339	0	0.01986	0	0.0092689	0	0.00947388	0.0486747	0.0742071	0.0237415	0.00366373	0.0342132	0.00714505	0.0426133	0.0110944	0.0199395	0.0307794	0	0	0.00994037	0.00261451	0	0.0551638	0.026219	0.0288268	0.000424328	0	0.0176318	0.0137006	0.00851858	0.0111244	0.0732123	0	0.0951864	0.00139443	0.00206814	0.0478884	0.00427973	0.00780591	0	0.0304525	0.00963009	0	0.0143771	0.00352382	0.00420839	0
GTEX.14DAQ.0926.SM.793AZ	0.00940373	0	0.044446	0	0.0104753	0.0149788	0.0060376	0.00622311	0.0233583	0.049047	0.068407	0	0.0351039	0.0616051	0	0.0465692	0.0303065	0.0277768	0.0291227	0.021172	0	0.000429144	0.016448	0	0.0393181	0.014521	0.0102654	0.00479164	0	0.0104301	0.00443125	0	0.017965	0.00745446	0.015159	0.0412371	0.000465952	0.00403365	0.0667479	0.00218274	0.00782772	0	0.0209225	0.00668453	0	0.0435613	0.00366413	0.00555011	0
GTEX.14DAR.0226.SM.5S2PR	0.0156829	0	0.039276	0	0.017123	0	0.00554173	0.000799484	0.0197729	0.0130145	0.207379	0.0235079	0.0114066	0.0154366	0.00445976	0.0128696	0.0150249	0.0125982	0.0214935	0.00160055	0	0.00959678	0.00756978	0	0.035757	0.0420404	0.000727074	0	0.00133712	0.00766424	0.0331753	0.0161785	0.0289516	0.00937009	0.00135706	0.0280473	0.00376012	0	0.0459614	0.00355071	0.0229594	0	0.0319906	0.000636318	0	0.0169741	0	0.00167529	0
GTEX.14E1K.0226.SM.62LDT	0.0128032	0.00851297	0.00680658	0.00212735	0.0236377	0.00535371	0.00149477	0	0.0334663	0.0102144	0.148365	0.00441322	0	0.0548848	0	0.0242988	0.0186471	0.00119652	0.0134157	0	0	0.00697561	0.00658826	0	0.0693395	0.0129052	0.00156296	0.00587333	0.000402054	0.000264038	0.0180378	0.0208234	0.0126346	0.0160739	0.000964405	0.0433879	0	0.00024404	0.0420047	0.00241321	0.0504195	0	0.0145578	0.0141002	0	0.0345613	0.000593201	0	0.0100104
GTEX.14E6C.1426.SM.5ZZWH	0.00948199	0	0.119373	0	0.0122897	0.0124746	0.00556976	0	0.0134895	0.0169862	0.070871	0.00950266	0	0	0.061859	0.0139886	0.0242294	0	0.00751739	0.0106628	0.000412458	0.000113266	0.0166029	0	0.115161	0.0300869	0.0177306	0.0125355	0	0.0103695	0.0639709	0	0	0.072012	0.00569404	0.0834766	0.0174719	0.00880085	0.0305347	0.00294167	0.0069136	0	0.0215969	0.00793024	0	0.0487957	0.00181078	0.000537649	0
GTEX.14E6D.1026.SM.5S2RS	0.0107667	0	0.150204	0	0	0.00447392	0.00586068	0	0.0215086	0.0444207	0.0618619	0	0.0156805	0.0273085	0	0.0175908	0.0200042	0.0154398	0	0.0583069	0	0	0.00967416	0	0.0259005	0.0207995	0.00268697	0.014184	0	0.00507178	0.0397253	0.0069876	0	0.0554885	0.0846095	0.0564851	0	0.00913467	0.00761752	0.00426354	0.00215083	0.0348727	0.00572476	0.00630622	0	0.0307241	0.000773951	0.0042103	0.00620295
GTEX.14E6E.0426.SM.73KUE	0.00147758	0.0177447	0.00295283	0	0.0131593	0.000397023	0.00779181	0	0.0104643	0.0478202	0.154546	0	0	0	0.00399376	0.00631153	0.0116869	0.00111454	0.0218523	0.0062352	0	0.0117431	0.0081135	0	0.0799389	0.0447703	0.00474758	0	0.00760509	0.0169318	0.0343739	0.00865125	0.018881	0.0186814	0.0144686	0.0214582	0.0140209	0.00132772	0.0274166	0.00131231	0.0846999	0	0.0217349	0.00704995	0	0.0222337	0.00896063	0.00945976	0
GTEX.14E7W.1326.SM.5RQIV	0.00864937	0	0.0518173	0.00318193	0.000915898	0.0339593	0.000972905	0	0.0157449	0.0752685	0.122148	0	0.0108916	0.0340063	0.0317148	0	0.0344339	0.0151343	0.00327753	0.000475625	0.0101773	0.0162422	0.00739025	0	0.100681	0.03756	0.00409979	0	0.0146979	0	0.0108796	0	0.0210171	0.00987749	0.00606268	0.0639124	0	0.00109993	0.0357485	0.00223406	0.0304231	0	0.0168332	0.0110706	0.0459662	0.0472884	0.0032754	0.00420931	0.0169483
GTEX.14JG1.0926.SM.5YY8W	0.00841379	0	0.0941504	0	0	0.0196608	0.00745352	0.0101316	0.0206508	0.0732975	0.124228	0	0.0107089	0	0.0177566	0.00764158	0.0237359	0.0241363	0.0166187	0.000279578	0.00171221	0.00755402	0.0216058	0	0.0826101	0.0414323	0	0.00272415	0.014117	0.010632	0.00236504	0.0177817	0.0116015	0.022299	0	0.0540456	0.0203245	0.0142638	0.0373317	0.00302803	0.0404194	0.0047184	0.00687112	0.0100112	0.0220497	0.0295471	0.00554545	0.0309628	0
GTEX.14JG6.0326.SM.6AJBT	0.0201388	0	0.0126728	0	0.011822	0.00133083	0.00169624	0	0.0175143	0.0281436	0.167658	0	0	0.0130714	0.0035299	0.0104545	0.00810104	0.0168066	0.0612847	0.0141328	0	0.0133525	0.00375209	0	0.052319	0.0454361	0.00884201	0	0	0.00179155	0.0244185	0.0082119	0.00742208	0.00900488	0.0101846	0.0256262	0	0	0.0281291	0.00296727	0.0568628	0	0.0230653	0.000423922	0	0.022827	0.00268466	0.00200724	0.00275585
GTEX.14JIY.1326.SM.6AJB3	0.00164246	0	0.222566	0	0	0.0139888	0.0118341	0	0.0155207	0.079691	0.0601101	0	0.00446703	0.0295498	0	0.00646871	0.0229623	0.0504875	0.000687373	0.00185397	0.000201926	0.00336621	0.0198529	0	0.0436938	0.0282073	0.00131429	0	0.00656205	0.0142074	0.0281928	0	0.0236559	0.0123917	0	0.051876	0.0219401	0.0152154	0.0106993	0.00304818	0.00719826	0.0199101	0.0147257	0.00270632	0	0.0879009	0.0228942	0.012252	0
GTEX.14LLW.0726.SM.5ZZVV	0.039033	0	0.235614	0	0	0	0.00867936	0	0.00307702	0.0159345	0.0448311	0.0304615	0.0266522	0.0666429	0	0.0446833	0.0405506	0.0123826	0.00864488	0.00194555	0	0	0.00837489	0	0.0362749	0.0226469	0	0.0123388	0.00152208	0.00989905	0.0556432	0.00299922	0.00969157	0.0204624	0	0.0698407	0.0262009	0	0.0129048	0.00523915	0.00705729	0.0182787	0.0079831	0	0	0.0475107	0	0.00698674	0
GTEX.14LZ3.0726.SM.5YYAB	0.0249486	0	0.0600416	0	0.0247555	0.0136582	0.0139094	0	0.00533706	0.0209789	0.110278	0.0240215	0.0156923	0.0530475	0	0.0406462	0.0554571	0.01137	0.0218815	0	2.24839e-05	0	0.0370913	0	0.0275481	0.0336036	0	0.00942216	0.00394487	0.0252182	0.0383762	0	0.0226298	0.00227104	0	0.0372524	0.0347334	0.00509434	0.0507772	0.00330048	0.0129097	0.0134894	0.0203223	0.00815293	0	0.0728164	0.00304498	0.0136406	0
GTEX.14PHY.0526.SM.664NM	0.00962567	0.00630646	0.0215493	0	0.0398078	0.00301919	0.00782626	0.003294	0.0314123	0.0114331	0.103249	0.00582146	0.00877548	0.0163879	0.000357287	0.0475695	0.0276891	0.00584747	0.0215743	0.000599391	0	0.0113314	0.0140205	0	0.0105343	0.0270977	0.0150585	0	0.00234824	0.00237506	0.0143522	0.00445077	0.0154255	0.0179256	0.000938119	0.0295729	0.0513839	0.0360759	0.0260865	0.0044177	0.024862	0	0.00719671	0.0389156	0	0.0291607	0.0176004	0.0228304	0.00352541
GTEX.14PJ4.0626.SM.6AJBS	0	0.0133805	0.00606221	0.0147461	0.0230671	0	0.00734393	0	0.0153509	0.0268952	0.113719	0.0222988	0	0.00944443	0	0.00309112	0.0167489	0.0339315	0.00100499	0.0376747	0	0.00906519	0.00592294	0	0.0685472	0.0270596	0	0.000347591	0	0.0217058	0.0455178	0	0.01154	0.0210041	0.0405086	0.0471628	0.000705767	0	0.0441528	0.00136978	0.0171556	0	0.0284436	0.00534181	0	0.0518	0.00305833	0.0134169	0
GTEX.14PJ5.0226.SM.5YY99	0.00426881	0.00444112	0.00866015	0	0.0135557	0.00167775	0.00329333	0	0.0123725	0.0424446	0.111188	0.0103104	0	7.55424e-05	0.0126149	0.0271674	0.0186806	0	0.014527	0.00203449	0	0.0210739	0.0118119	0	0.0646582	0.0286272	0.00222177	0	0	0.0268314	0.0241295	0.0105244	0.00497082	0.0323527	0.00102254	0.0633767	0	0.0111446	0.0497234	0.00146468	0.0223971	0	0.0227523	0.0111827	0	0.0359517	0.00116623	0.00672783	0
GTEX.14PJM.0926.SM.6AJ9Y	0.010097	0.0148731	0.0403613	0	0.00725343	0.02014	0.00238328	0	0.0291929	0.0751292	0.0815326	0	0.00153825	0.00137586	0.0297181	0.0127928	0.0211073	0.0105296	0.00160619	0.000777857	0.0802994	0.00947814	0.0121254	0	0.128044	0.0259071	0.0117583	0.00857524	0	0.0122013	0.025832	0.00100251	0.00722744	0.0118096	0.000867169	0.0571986	0.0162589	0.001298	0.0500681	0.0013454	0.020481	0	0.0207169	0.00837772	0.0157601	0	0.00578291	0.00330778	0
GTEX.14PJO.0926.SM.686YT	0.0207812	0	0.255674	0	0.00550024	0	0.000717985	0	0.00916302	0.0166422	0.0574618	0.00679757	0.0151152	0.032533	0.00714967	0.0344281	0.036542	0.001062	0.00416755	0.00200439	0.00150517	0.00477708	0.0146245	0	0.00336488	0.0186849	0.0120247	0.00329057	0.0027194	0.0206934	0.013881	0.0020919	0.0237067	0.0264899	0.0272577	0.0445058	0.0455338	0	0.0113118	0.00549028	0.00853043	0.0110979	0.0483248	0.00337796	0	0.0449395	0.00516522	0.0113793	0
GTEX.14PK6.0326.SM.6AJ9S	0.020703	0	0.0321332	0.0123916	0.0335856	0.0202669	0.00407843	0.026307	0.0408599	0	0.0552822	0.0144876	0.0311707	0.0204039	0	0.0186506	0.03339	0	0.00263189	0.00278333	0	0.00504936	0.0209068	0	0.057193	0.00497008	0	0.0159107	0.00497298	0.0162658	0.0804963	0	0.00067482	0.0121896	0.0108511	0.0574241	0.020905	0	0.0393821	0.00213365	0.015786	0	0.0220449	0.00375957	0	0.0467103	0.00375704	0.0192559	0
GTEX.14PQA.1126.SM.7KUM4	0.0242477	0.0024943	0.0233357	0	0.0110229	0	0.0126466	0	0	0.0650713	0.111711	0.000977211	0.00441342	0.0325228	0	0.0208531	0.00819631	0.0411355	0.0120965	0.000138485	0.00129366	0.0111901	0.0135944	0	0.0158199	0.0725178	0.0141127	0	0.0455256	0.0115048	0.0413935	0	0.0708334	0.0619129	0	0.00365102	0.0447704	0.0058194	0.000647412	0.00339938	0.0332024	0.0251278	0.0268315	0.00848874	0	0.0254236	0.0218301	0.0431209	0
GTEX.14XAO.0526.SM.6AJB7	0	0.00142053	0.000637088	0	0.0104408	0.00590821	0.00591466	0	0.0142642	0.00698427	0.0916259	0.000490396	0	0	0.00737591	0.00407207	0.0122952	0.00138091	0.000567894	0.0668123	0.0502033	0.0347302	0.000887459	0	0.0733584	0.0386961	0.00789816	0.00168528	0.0189958	0.0123639	0.135697	0	0	0.027878	0.0727937	0.0222639	0.0180488	0	0.00842088	0.000403748	0.0122958	0	0.0389525	0.0127489	0.0059474	0.0229587	0.0119172	0.0247204	0
GTEX.15CHC.0226.SM.5YYBB	0.000960994	0.00923713	0.0083399	0	0.032812	0	0.00684493	0	0.0348368	0.0180701	0.133783	0.00628736	0	0.0103106	0.00589415	0.0249628	0.0183384	0	0.039076	0.0167269	0	0.0122263	7.56319e-05	0	0.0276574	0.0637901	0.0278832	0	0	0	0.00963076	0.0332562	0	0.0366397	9.45279e-05	0.0366912	0	0.00335561	0.00607755	0.00179869	0.0305974	0	0.0170566	0.0414263	0	0.00666387	0.00768098	0.00553886	0.0146405
GTEX.15CHR.0726.SM.7EPHG	0.00457373	0.0181343	0	0.0226945	0.0302063	0.0103473	0.00655124	0	0.000654262	0	0.0565176	0.0298998	0.0327741	0.100475	0	0.0215859	0.0153061	0.0255903	0.0064094	0.00271276	8.04937e-05	0.00570452	0.00246561	0	0.0145651	0.0139284	0	0.0178172	0.0163387	0.0171897	0.0307505	0.0102488	0.0240607	0.0252757	0	0.037896	0.0137309	0.00703076	0.062588	0.00332162	0.0225246	0	0.0380522	0.00414913	0	0.0715731	0.00437026	0.0210626	0
GTEX.15D1Q.0526.SM.6AJAY	0	0.0261371	0.00332397	0.0049759	0.00793906	0.000860927	0.00983481	0	0.00706315	0.0769034	0.117014	0	0.0127233	0.026942	0.00709652	0.0309264	0.0465439	0.0167296	0.0165471	0.00235569	0.00534193	0.000141844	0.0373998	0	0.062242	0.0440892	0.00117693	0	0.00589116	0.011824	0.0246592	0	0.0234945	0.023811	0.012403	0.068165	0.0281767	0.00391893	0.0471686	0.00516787	0.0184983	0.0121831	0.0468357	0.000405214	0	0.0539069	0.0127817	0.0115209	0
GTEX.15EOM.5010.SM.7P8PA	0.00325374	0	0.0980105	0	0.0120113	0.00591857	0.00284911	0	0.0185389	0.0134269	0.157869	0.00886234	0	0	0.0300962	0	0.00615439	0	0.0227641	6.16973e-05	0.114024	0.0387049	0.0218808	0	0.0474983	0.0290929	0	0	0.0316514	0.00784194	0.039138	0	0.00922933	0.00801714	0	0.0133396	0.00955834	0.000600144	0.0283808	0.00297501	0.0247898	0	0.0468228	0.013749	0.0442781	0	0.0155713	0.00371192	0.00270349
GTEX.15ER7.0926.SM.7KUMG	0.00774884	0	0.0688191	0.000821629	0	0.0302983	0.00113981	0	0.0346839	0.0310349	0.0823615	0	0	0	0.029798	0	0.0302191	0.000445511	0.0119937	0.00924067	0.00842272	0.0114664	0.00850489	0	0.195545	0.0188426	0.0156074	0	0.0234614	0	0.112802	0	0	0.0108996	0.00629506	0.0577498	0	0.0102606	0.0266159	0.00202043	0.00374092	0.0031868	0.0159384	0.00215081	0.0516798	0	0.00208849	0	0.0569243
GTEX.15EU6.1226.SM.6AJBE	0.0438382	0	0.0523735	0	0.00442167	0	0.00952495	0	0.00943759	0.0448265	0.119216	0.0166048	0.00679382	0.028801	0.00446744	0.023074	0.0215896	0.000707499	0.00876538	6.91977e-05	0.028528	0.0104273	0.0149023	0	0.0438497	0.046579	0.0212555	0.000234376	0.00219057	0.0022262	0.071059	0	0.0291996	0.0418688	0	0.0405377	0.0115002	0	0.023845	0.00218147	0.0290965	0	0.0243496	0.00281176	0	0.033201	0.0052087	0.0166197	0.000545812
GTEX.15FZZ.0326.SM.6M48O	0	0	0.00561259	0.047559	0.00668136	0.0336045	0.0021823	0	0.0118018	0.0201244	0.107573	0	0.0072877	0	0.010422	0.00307753	0.00935998	0.0117358	0.0172199	0.00222011	0.0418078	0.029861	0.013439	0	0.0613762	0.0463104	0	0	0.0292081	0.00142105	0.0248971	0.0202969	0.0101729	0.0131794	0.00359793	0.0019934	0.000328209	0.0313642	0.00920246	0.00114455	0.0698736	0	0.0238467	0.0179066	0.00262773	0.050001	0.00803118	0.0634459	0.0113535
GTEX.15G1A.0426.SM.6M468	0	0	0.00115597	0	0.0191541	0.00800285	0	0	0.0205263	0	0.194173	0.00735873	0	0.0109399	0	0	0.0196019	0.0112513	0	0.000104015	0.0190575	0.0182569	0.0100703	0	0.0637911	0.0531728	0.0012804	0.00158581	0.0112043	0.0178636	0.157538	0	0.00809149	0.0171082	0.00328591	0.0197522	0.0130324	0	0.0100697	0.00170429	0.0331858	0	0.0537085	0.00890945	0	0.0287934	0.014532	0.0147093	0
GTEX.15RIE.0326.SM.6PAMC	0.0277048	0	0.0727359	0	0.0314203	0	0.0159367	0	0	0.035679	0.0894939	0.0102904	0.0291916	0.0632228	0.0202415	0.0566364	0.0266403	0.0285588	0	0.000158613	0	0	0.0125867	0	0	0.0377873	0.0149063	0	0	0.0132286	0.0156149	0	0.0211073	0.00149891	0	0.0950944	0.0273913	0	0.0396077	0.00567424	0.0137353	0	0.0200533	0.00170997	0	0.0586473	0.00696677	0.01839	0.00211722
GTEX.15RJ7.0626.SM.6M47V	0.00316885	0.00723476	0.00197659	0.0438129	0.00983249	0.016605	0.00832971	0.0365169	0.019042	0.0210395	0.0639346	0	0.0268185	0.0676044	0	0.002558	0.0329809	0.0155321	0.00927969	0.00569856	0.0234263	0.0186242	0.0213827	0	0.00292435	0.0185727	0	0	0.00191717	0	0.036312	0.0237375	0.00364719	0	0.0057706	0.0263321	0.0216868	0.0139229	0.0133104	0.00361504	0.0475671	0	0.0108805	0.0162037	0	0.113961	0.0112155	0.029453	0
GTEX.15RJE.1026.SM.6M46X	0.0204619	0	0.0255921	0	0.016728	0.00146733	0.00862039	0	0.0125744	0.00865115	0.0751562	0.0292262	0.0487017	0.130579	0	0.0660833	0.0543809	0.0437835	0.0142609	0.000858983	0	0	0.0202273	0	0	0.0282609	0.0054157	0.0141454	0.000575357	0.0119096	0.0854381	0	0.0101059	0.0451751	0	0.0661521	0.00577221	0.00477115	0.0173638	0.00319942	0.0104862	0.00509435	0.0112557	0.00077366	0	0.0421194	0	0.0122543	0
GTEX.15SB6.0426.SM.6LPJ5	0.0285843	0	0.019374	0.0182411	0.0458605	0.00750689	0.0125605	0	0.0173087	0.0191441	0.122447	0.0116637	0.0341196	0.0360679	0	0.0145727	0.0193953	0.0325694	0.0221173	0	0	0.00849947	0.00395023	0	0	0.0629458	0	0	0.0110015	0.00836272	0.0444655	0	0.0374506	0	0	0.0499989	0.0317039	0	0.0173492	0.00492458	0.0611569	0	0.0357794	0.00343609	0	0.0217544	0.0107663	0.0165574	0
GTEX.15SHV.0326.SM.6M475	0.00116307	0.00547169	0	0.0418129	0.0468149	0.00453493	0	0.00716997	0.0217411	0.00949203	0.0969625	0.0254069	0.0166849	0.0547713	0.00209318	0.0169987	0.0191795	0.0132224	0.0223344	0.0305769	0	0	0.00764876	0	0.0190086	0.0165153	0	0.000371083	0	0.0200767	0.0158957	0.0156955	0.00786336	0.0137732	0.025146	0.0290568	0.00224945	0	0.0323993	0.00229705	0.0239282	0	0.00701291	0.00946837	0	0.0399945	0.00500025	0.00994179	0
GTEX.15SHW.0926.SM.6LPIO	0.00702292	0	0.187797	0	0.00359741	0	0.0153372	0	0.000198273	0.0361938	0.0932617	0.00635802	0.00302697	0.0256294	0	0.00831478	0.0185525	0.0585647	0.0199812	0.000324622	0.00623619	0.000618088	0.0326204	0	0.012505	0.0923509	0	0	0.00112777	0.0124678	0.0115346	0	0.0283747	0	0	0.00647065	0.0665817	0	0.00181567	0.0063893	0.0316795	0.014954	0.0442762	0.00885337	0	0.0417643	0.0199753	0.0353892	0.0011426
GTEX.15SKB.0826.SM.7KUFB	0.0218446	0.00522499	0.00858562	0.00572058	0.025443	0.00452986	0.0154737	0	0	0.0497194	0.0904692	0.00928224	0.0281349	0.0393224	0	0.0630055	0.0266175	0.062115	0.0207755	0.000693901	4.26627e-05	0	0.0479192	0	0	0.0305447	0	0	0	0.0451811	0.0133441	0	0.0240317	0.00970722	0	0.0781801	0.0711718	0.02055	0.0131163	0.00265505	0.02028	0.016492	0.0317226	0.000487008	0	0.0442462	0.00561893	0.0124816	0
GTEX.15UKP.1926.SM.6LPI9	0	0.00294717	0.0152606	0	0.0105402	0.0130488	0.00380176	0	0.0248325	0.0510703	0.0997773	0.0312253	0	0	0.0551091	0	0.0259303	0	0.0136795	0.0245356	0.0485194	0.00756265	0.00337988	0	0.122915	0.0274445	0.00532364	0.00480806	0.00866866	0.0153447	0.088793	0	0.00297159	0.0246078	0.0110694	0.0277956	0	0.00282037	0.013949	0.00304169	0.00805948	0	0.0237072	0.00410434	0.0513782	0	0.0167243	0.00690878	0
GTEX.169BO.0226.SM.79OL1	0.0138563	0.0343108	0.00843475	0.0117907	0.0587759	0	0.00187829	0	0.0128037	0.0391896	0.149339	0	0	0.00147852	0.00316281	0.0547038	0.0135227	0.0488889	0.00377184	2.16792e-05	0	0.0130783	0.00170707	0	0.0247026	0.0473375	0	0	0	0.0136551	0.0122294	0	0.0219943	0.0037194	0.000553829	0.0338058	0.0434093	0.0299008	0.00538815	0.00166498	0.0556035	0	0.00495995	0.00846758	0	0.0534174	0.012854	0.0114641	0
GTEX.16AAH.0426.SM.7DUFM	0.00259364	0.0212027	0.0138003	0	0.0696153	0	0.00932775	0	0.00588236	0.0783908	0.0863658	0.0081477	0	0.00879398	0	0.0184647	0.0314317	0.0161387	0.0306808	0	0	0.0141377	0.000333419	0	0.0569902	0.0437591	0	0	0	0.00179288	0.0194789	0.0109459	0.0246357	0.00940749	0	0.0375855	0.0171246	0	0.0121202	0.00129729	0.0769888	0	0.0446818	0.0046378	0	0.0389479	0.0107839	0.0192766	0
GTEX.16GPK.1826.SM.7MGW5	0	0	0.212398	0	0.0088879	0.0159171	0.0100622	0	0.02334	0.0284678	0.0497102	0.0207657	0.0668851	0.0600803	0	0.0563084	0.039356	0.0353844	0.00150551	7.45665e-05	0	0	0.0287406	0	0	0.0112837	0	0.0115331	0	0.0351733	0.00727946	0.00715142	0.00921702	0	0.00811097	0.0869481	0.0210696	0.00843456	0.0176673	0.00313979	0.00472032	0.0267535	0.02319	0.00288509	0	0.0450839	0	0.00717776	0
GTEX.16MT8.1026.SM.6LPK1	0.0102895	0	0.149174	0	0.0306933	0.000995717	0	0	0.0221036	0.02782	0.0919502	0.0205182	0.0341473	0.0448136	0	0.045551	0.0168051	0.0155304	0.025485	0.0067677	0	0	0.0202614	0	0.000553311	0.0282305	0.00747316	0.00181059	0	0.0249398	0.0363799	0	0.0233518	0.0307069	0	0.0980034	0.0326063	0.00590003	0.00901755	0.00382586	0.00872423	0.0121286	0.0116851	0.0153936	0	0.0405396	0	0.0105092	0
GTEX.16MTA.1226.SM.7KULL	0.0131996	0.00252618	0.0148928	0	0.00787136	0	0.00814912	0	0.00873689	0.0189891	0.1905	0.0287295	0.0158839	0.0186951	0	0.00989694	0.00880411	0.0146601	0.0357901	0.0494332	0	0	0.00224699	0	0	0.0320251	0.00414692	0.000113691	0	0.0189852	0.0163606	0	0.0294694	5.45677e-05	0.0200158	0.0130683	0.00909662	0.00155247	0.0193557	0.000406118	0.102032	0	0.0395317	0.00794896	0	0.0141867	0.00474114	0	0
GTEX.16NGA.0226.SM.718AI	0	0.00910557	0.000577445	0.0148016	0.0141297	0	0.0070931	6.95692e-05	0.0286096	0.0330399	0.0600553	0.00968949	0.0186132	0.00322777	0.0208606	0.0199618	0.0215567	0	0.0185645	0.0217063	0	0	0.0053523	0	0.0870158	0.0289	0	0.00192565	0	0.0162108	0.0248352	0	0.0124897	0.0213618	0.031639	0.049351	0	0.00253095	0.0508094	0.00745627	0.0309541	0	0.0205438	0.00347631	0	0.0217544	0	0.00101094	0
GTEX.16XZZ.0926.SM.7DHLI	0.00120336	0	0.174148	0	0.0252939	0.0135906	0.00182783	0	0.0269568	0.0254961	0.114426	0	0	0	0.013916	0.0203201	0.0136392	0.0047625	0.0088634	0.00209857	0.0408581	0.0251916	0.00976176	0	0.111698	0.0323405	0	0	0.00587167	0	0.0240263	0.00709072	0.00896913	0.0220332	0	0.00896666	0	0.0351397	0.0122371	0.00110131	0.0226494	0	0.00397035	0.0191846	0	0.0494442	0	0.0133449	0.011423
GTEX.16Z82.1026.SM.6M48A	0.00288246	0	0.11442	0	0.000409018	0.0293689	0.00646438	0	0.0225366	0.0598928	0.0942413	0	0	0.00161761	0.0182226	0	0.0353264	0	0.0116896	0.000162781	0.00129443	0.0157804	0.0089383	0	0.0841279	0.0321552	0.00323641	0.0100845	0.0207709	0.000430393	0.172905	0	0	0.0369831	0.00123656	0.0577489	0	0.00922531	0.0233255	0.0023087	0.00299674	0.0233009	0.0152132	0.00225211	0.0227423	0.0216416	0	0.00555094	0.00816393
GTEX.178AV.0326.SM.6LPJF	0.0291577	0	0.0287759	0	0.0625371	0.00178745	0.00974233	0	0.0156455	0	0.133738	0	0.0104125	0.0227958	0	0.0248748	0.016614	0.027453	0.00285037	0.00011395	0	0	0.0165885	0	0.00424581	0.0763737	0.00749525	0	0.00987473	0.0311505	0.0221513	0	0.044379	0	0	0.0190137	0.0349533	0.0103736	0.0117637	0.00378735	0.0851893	0.0141578	0.0338243	0.01338	0	0.0277948	0.0241836	0.0222027	0
GTEX.17EVP.0726.SM.7EWDX	0.00100893	0	0.0814425	0	0.00412581	0.0262084	0.00371814	0	0.0218738	0.079466	0.08636	0	0.0114501	0.0188498	0.0378061	0	0.0399523	0	0.00853556	0.0035554	0.000739227	0.0101236	0.0193472	0	0.099063	0.0283187	0.000161549	0.00926258	0	0.00701473	0.0466264	0.0122125	0	0.0277752	0.0043674	0.064653	0.0209	0.031561	0.0232181	0.00191671	0	0.0322303	0.00202524	0.00553837	0	0.0662404	0.0105823	0.0466154	0.000802976
GTEX.17EVQ.1526.SM.79ONG	0.00268429	0	0.275815	0	0.0117644	0	0.00933071	0	0.0217426	0.0508597	0.1084	0.00889638	0	0.00879325	0	0.0307331	0.0218748	0.0163582	0.0191147	0.0159308	0.00159548	0	0.00650216	0	0.0486206	0.0371318	0	0.00702347	0	0	0.00691433	0.00436025	0.0147642	0.0288601	0.0169398	0.0456533	0.027579	0	0.0045238	0.00336674	0.0320516	0.0153697	0.0221659	0.000427651	0	0.025462	0.00287894	0.0182478	0.00273146
GTEX.17F96.0626.SM.793CC	0.00256073	0.00377354	0.0270998	0	0.0474415	0.00513407	0.00331509	0	0.017933	0.0557478	0.147345	0.003574	0.00286719	0.0172559	0.0197184	0.029089	0.0233796	0.00278689	0.022652	0	0	0.00379406	0.00335963	0	0.0656593	0.0330041	0.0313953	0.00921816	0	0.0260835	0.043202	0.0219239	0.00737022	0.0166613	0	0.0756071	0	0.00598127	0.0580337	0.00481721	0.0225798	0	0.0205637	0.00782916	0	0.031909	0.0025986	0.00940634	0
GTEX.17F98.0226.SM.793BV	0.0150211	0.00394594	0	0	0.022159	0	0.00110197	0	0.00794158	0.0184694	0.135525	0.0244975	0.00650102	0.0427171	0.0043786	0.0188904	0.0176065	0	0.023913	0.0049458	0	0.00729002	0.00625063	0	0.0716203	0.0261795	0.00737518	0.00243835	0	0	0.0701061	0.02452	0.0108009	0.0295619	0.00115443	0.044545	0	0	0.0424816	0.00244119	0.0254001	0	0.0193094	0.0069535	0	0.0130199	0.00362865	0.0020072	0.0196281
GTEX.17F9Y.1026.SM.7IGO4	0.0200563	0	0.0835468	0	0.00848021	0	0.0144377	0	0.00203085	0.0577293	0.0835273	0.00251293	0	0.0274464	0.00151557	0.0198897	0.0216821	0.0357426	0.018773	0	0	0.00862599	0.0444586	0	0.0528224	0.0328344	0	0	0.00731258	0.0155629	0.0108688	0	0.0261861	0.0154846	0	0.0603009	0.0106298	0.0172529	0.0351295	0.00417969	0.0159807	0.0297994	0.0330706	0.0081911	0	0.0613976	0.0138887	0.0367282	0
GTEX.17GQL.0726.SM.731BL	0.0319848	0	0.0387878	0	0.0353803	0	0.00950475	0	0.00366319	0.00161226	0.142069	0.0143843	0.0486584	0.0719974	0.0149232	0.0360683	0.0335159	0.0125961	0.00361215	0.000912767	0	0.00403302	0.00191155	0	0	0.0362225	0.00710356	0.00194931	0	0.0213261	0.0362737	5.93878e-05	0.0207851	0.0487217	0	0.0690898	0.00964351	0	0.0390455	0.00669493	0.00850905	0	0.0246245	0.0178467	0	0.0393603	0.00226205	0.00328015	0
GTEX.17HG3.0326.SM.7IGP4	0.0275149	0	0.302032	0	0.00302686	0.010943	0.0101373	0	0.00541937	0.023662	0.0517701	0.0149249	0.0626684	0.138148	0	0.0232621	0.0279547	0.0267999	0.0122191	0.00407973	0.00124427	0	0.018763	0	0	0.0181731	0	0.0017864	0.00229483	0.00287591	0.0195493	0	0.0225538	0.00291033	0.00830018	0	0	0	0.00573135	0.00436445	0.00627411	0.0183559	0.0113832	0.00488368	0	0.0739417	0	0.00481017	0
GTEX.17HGU.0926.SM.79OKO	0.00616217	0.00562876	0.0377127	0.00708572	0.00923013	0.00236375	0.0118037	0	0.00700732	0.0574762	0.0975159	0	0.00902601	0.0190707	0	0.0365429	0.0179871	0.0396441	0.00533273	0	0.00160942	0.00921293	0.039099	0	0.0151083	0.0502558	0	0	0.00820855	0.0206509	0.030998	0	0.0380437	0	0	0.0093328	0.0309437	0.0469592	0	0.00288771	0.0234443	0.0255003	0.0199986	0.0156007	0	0.0965065	0.043103	0.0840904	0
GTEX.17HHE.0626.SM.7DHL6	0.0373511	0	0.0422909	0	0.024535	0.0120326	0.00133636	0.0276638	0.0240775	0.00986628	0	0	0.0280952	0.110118	0	0.0230204	0.0319401	0.0213199	0	0.000164712	0	0	0.00660707	0.0327006	0.0212362	0	0.00126562	0.018267	0.00703885	0.00211305	0.0541163	0	0.00603369	0	0	0.0812839	0	0.00390749	0.0694876	0.00413942	0.00136004	0.00128023	0	0.00396563	0	0.0558043	0.00429002	0.0024028	0.00381454
GTEX.17HII.0926.SM.79ON7	0.00323679	0	0.216392	0	0.00493029	0.0185299	0.0114871	0	0.014022	0.0489921	0.0523714	0	0	0.000193595	0.00376053	0.024693	0.0132295	0.0267625	0.00554509	0.00158365	0.00124512	0.00904897	0.0287354	0	0.078393	0.0231052	0.00228977	0.00385502	0.0106115	0.00798479	0.0736512	0	0.0194416	0.0939356	0	0.0132265	0.0201065	0.00474873	0.0192355	0.00366566	0.00890474	0.00323785	0.0236788	0.00124529	0	0.0309941	0.0261781	0.0106858	0
GTEX.17JCI.1526.SM.7IGOQ	0.00138815	0	0.136652	0	0	0.0223764	0.0056978	0	0.0288642	0.0405104	0.0540791	0	0	0	0.0338234	0	0.0166882	0.00257953	0.00834938	0.0142746	0.00224766	0.0231821	0.00327711	0	0.139221	0.0178909	0.00840419	0.00827302	0.0387183	0	0.0808444	0	0.0014396	0.0548348	0.0119084	0.0550639	0	0.00461627	0.0162021	0.00209495	0.00155892	0.0345342	0.0161648	0.000295495	0.06371	0	0.0022621	0	0.0230506
GTEX.17KNJ.0926.SM.7IGP2	0.0191141	0.011107	0.0180741	0.0259327	0.0469081	0.00311465	0.012881	0	0.0254893	0.0234028	0.106248	0.0129972	0.0111766	0.071276	0.00055992	0.0260876	0.0251467	0.0250869	0.0208795	0.00213675	0	0.00153538	0.0197364	0	0.00236097	0.0602262	0.00279702	0	0	0.0228161	0.0163731	0.00169717	0.0282197	0.00574604	0	0.0378798	0	0.0111351	0.00456913	0.0027334	0.0930657	0.00701528	0.0118688	0.0241011	0	0.0395414	0.018337	0.0181353	0
GTEX.17MF6.0826.SM.7LT8F	0	0.0133932	0.0259744	0	0.0193767	0.0429528	0	0	0.0527198	0.0114945	0.0423355	0	0	0.00753002	0.026133	0	0.025737	0	0.0212976	0.0190855	0	0.00931747	0.0099399	0.00107703	0.124757	0.00478519	0.00880559	0.011824	0.0190151	0	0.28504	0	0.00798802	0.0278742	0.0115848	0.0322694	0.00439171	0	0.00295468	0	0	0.00827301	0.011441	0.00275506	0	0.049774	0.00870193	0.00110762	0.00608295
GTEX.183FY.0726.SM.793C3	0.00935397	0	0	0.00932182	0.0153675	0	0.0103466	0	0	0.044246	0.124321	0.00796376	0	0.0148736	0	0.00211155	0.0105931	0.0253361	0.0212565	0.000897885	0.0264497	0.0229772	0.00309607	0	0.0299642	0.106615	0.000195208	0	0.0039219	0.0186431	0.0275654	0	0.0306119	0	0.000193514	0.00495183	0.0213148	0	0.0144178	0.0039171	0.0585459	0	0.133056	9.34853e-05	0	0.0349238	0.0225663	0.0150748	0
GTEX.18465.0626.SM.7LT8X	0.00269937	0.00169383	0.0123223	0.0404586	0	0.0306838	0.00235198	0.00408243	0.0190402	0.0670286	0.109437	0	0.0315041	0.00142503	0.0293873	0.0155688	0.0184586	0.0302095	0.0784322	0.0594861	0	0	0.0167172	0	0.0317092	0.0265935	0	0	0	0	0.0113617	0	0.0124133	0.0294	0.0358472	0.0447348	0.0245739	0.0180634	0.0252496	0.000684367	0.0277958	0	0.0176171	0.014605	0	0.0322647	0.00325272	0.00392141	0.00193512
GTEX.18A66.0926.SM.718BG	0	0.012295	0.0133159	0	0.0320439	0	0.00575994	0	0.0029833	0.0579869	0.0722629	0	0	0.00259737	0	0.0256606	0	0.0419075	0.0240929	0	0.0274867	0.00502074	0.0302471	0	0.0471457	0.0685096	0.0043313	0	0.00371884	0.0167001	0.0295845	0	0.0154058	0	0	0.00938824	0.0664765	0.0303663	0.0156838	0.0022164	0.0397948	0	0.052832	0.00568993	0	0.0743106	0.0291759	0.0625727	0
GTEX.18A67.1126.SM.7KFSB	0.000673729	0	0.00141805	0.0189843	0.0261305	0.00115269	0.00427815	0.0105321	0.0196361	0.0165061	0.12517	0	0.0209391	0.0243684	0	0.0159961	0.00504269	0.0416467	0.0114283	0.0601069	0.0091483	0.00759158	0.00418359	0	0.0263219	0.0416485	0	0	0.0020496	0.018424	0.0318444	0.0132307	0.0101436	0	0.0323045	0.0297849	0.00454423	0.003197	0.0314919	0.000871072	0.0342915	0	0.0332422	0.0074578	0	0.0440809	0.00468752	0.00435551	0
GTEX.18A6Q.0826.SM.7KFRD	0.00626262	0	0.125156	0	0.0049183	0.0154978	0.00921101	0	0.028648	0.03144	0.0621334	0.0154123	0.027617	0.0541067	0	0.017224	0.0169582	0.0605515	0	0.0560517	0	0	0.0175521	0	0	0.0129071	0	0.0066588	0.00744137	0.00540407	0.0469002	0	0.00576092	0	0.0417248	0.0737926	0	0	0.0257256	0.0028777	0.00747459	0.0362836	0.0175638	0.0019787	0	0.0730406	0.00174351	0.00250671	0.00289897
GTEX.18A7A.1026.SM.7LT8B	0	0	0.127639	0	0.00402033	0.0244395	0.0040308	0	0.0189331	0.0402563	0.101327	0	0.0124884	0.0176386	0.0249491	0.0134871	0.0276933	0.0110297	0.0140472	0.0204945	0.0122749	0.0108621	0.00744563	0	0.0844665	0.0319961	0.0142841	0.00380141	0.015686	0	0.0470833	0	0.00327508	0.0297947	0.011257	0.0389539	0	0.0129104	0.0374891	0.00366802	0.0247287	0.00326663	0.0156016	0.00140036	0.0186865	0.0193211	0	0.00763645	0.0164115
GTEX.18D9A.0226.SM.7KFSJ	0.0194824	0	0.00835567	0.0145069	0.0166378	0.0198229	0.00431849	0	0.0348411	0	0.155679	0.0348184	0.0015242	0.0229212	0.0260203	0.00714941	0.02621	0	0.0135558	0.00435731	0.0071766	0.019841	0.00415176	0	0.023548	0.0252838	0.0106575	0	0.0255074	0.00254834	0.0384778	0.0361584	0.0126087	0.0309023	0.0100159	0.0221238	0.00599699	0.00310278	0.0240551	0.00177703	0.0226426	0	0.029498	0.00773378	0.00355982	0.0105277	0.0151683	0.0218768	0
GTEX.18D9B.1026.SM.CNPO5	0.034137	0	0.0358179	0	0.0238602	0	0.0142048	0	0.00783575	0.0468113	0.107308	0.0252994	0.0112407	0.00910674	0	0.0331101	0.0329436	0.0130326	0.0202285	0.00101385	6.77589e-05	0.00180657	0.0224724	0	0.0214016	0.0414706	0.0129224	0	0	0.0307943	0.0162965	0	0.0187378	0.0472212	0	0.0522675	0.0471332	0.0171728	0.00505583	0.00270656	0.0330592	0	0.0253607	0.024209	0	0.0439098	0.0282018	0.0406424	0
GTEX.18D9U.0526.SM.72D7C	0	0.0148689	0.00538895	0	0.0144342	0.000148868	0.00985863	0	0.0139424	0.0466723	0.13621	0.0142926	0	0	0.00972687	0.00958339	0.0319864	0	0.00378855	8.67087e-05	0.0272029	0.0183557	0.00979422	0	0.0822085	0.0516317	0.0212396	0	0	0.0242912	0.0221216	0	0.0201491	0.0224065	0	0.0220976	0.0433651	0.0079827	0.0226833	0.00286121	0.033988	0	0.0321418	0.0114245	0.00982226	0.0482809	0.0324663	0.0140093	0
GTEX.18QFQ.0926.SM.7LG4V	0	0.0224373	0.00500475	0.00893651	0.0109296	0.00523489	0.00402772	0	0.0247784	0.035129	0.138843	0	0.00633586	0.0286601	0	0.0255319	0.022751	0.00265417	0.049681	0	0.0852319	0.00321753	0.00419087	0	0.0169919	0.045829	0.000147782	0	0	0.00954052	0.0076436	0.00940825	0.0106543	0.0150875	0	0.023218	0.00631819	0.0107501	0.0154151	8.39417e-05	0.109686	0	0.0181938	0.000631322	0	0.0398723	0.0152721	0.00021401	0
GTEX.1A32A.0726.SM.731D4	0.0110985	0	0.0271402	0	0.00875722	0.019062	0.00248486	0	0.0208078	0.0467402	0.0601029	0.024187	0	0	0.0417062	0.008182	0.0212289	0	0.00434554	0.0233731	0.0205262	0.0234737	0.0165637	0	0.0929456	0.015336	0.00505995	0	0.00858669	0.0079218	0.0345184	0	0.00301191	0.0252679	0.10754	0.0227857	0.0193239	0.00404116	0.024942	0.00222598	0.00165684	0	0.0184757	0.0166146	0.0441591	0	0.00848138	0.00754908	0.00373247
GTEX.1A3MV.0526.SM.72D5A	0.00428971	0.00608706	0.00107408	0.00506249	0.0132271	0	0.0103035	0	0.0227492	0.0435398	0.102313	0.0116867	0	0.00361483	0.00805613	0.016077	0.0135679	0	0.0314663	0.0124792	0	0.00393262	0.00385554	0	0.0940081	0.030915	0	0.0104376	0	0.0201333	0.0356852	0	0.00855661	0.0437964	0.0139834	0.0487981	0.00514578	0	0.0519225	0.00398126	0.0128644	0	0.0218619	0.0081073	0	0.0167154	0.00230802	0.0097906	0
GTEX.1A8FM.0826.SM.793D5	0.00849437	0	0.0613943	0	0	0.0246618	0	0	0.0188352	0.0726236	0.106735	0	0	0	0.0289655	0	0.014929	0	0.0389642	0.0482367	0.01193	0.0440796	0.0112163	0	0.0653142	0.0344489	0.0134212	0	0.0110448	0	0.000606311	0.00676291	0	0.0203531	0.0800492	0.0449046	0.0129137	0.0308371	0.0104498	0.00181014	0.0113575	0.00891242	0.00435541	0.0317957	0.0526992	0	0	0.00418755	0.0299309
GTEX.1A8G6.0726.SM.73KV5	0.0144171	0	0.104311	0	0	0.0516103	0	0	0.0305632	0.0808339	0.137244	0	0	0	0.0251351	0	0.0148768	0.0164385	0.0117038	0.00625416	0	0.029406	0.000298985	0	0.0873713	0.0362096	0.00916804	0	0.01261	0	0.0711998	0	0.0195081	0.00392139	0	0.0489165	0	0	0.031415	0.00323864	0.00503319	0.00455603	0.0144036	0.0150291	0.0183496	0.0287209	0.000811846	0.00624704	0.00626146
GTEX.1AX8Z.5010.SM.AHZ33	0	0.0103575	0.00581062	0.0198485	0.0310173	0.00998972	0.00730671	0	0.0182382	0.0394502	0.103083	0.00135953	0.0321951	0.0351752	0.00304122	0.0179687	0.0152464	0.0307127	0.00326713	0.000400951	0.0580321	0.0249748	0.0112911	0	0	0.0387006	0	0	0.0119398	0.0123287	0.00057081	0.00372479	0.0379432	0	0	0.0194529	0.021533	0.0024678	0.0276805	0.00074263	0.0590186	0	0.0425934	0.00298171	0	0.0318285	0.013718	0.0480753	0
GTEX.1AX9I.0826.SM.73KUT	0.000712128	0	0.115279	0	0.0156729	0.01962	0.00534162	0.00226156	0.0259742	0.0613169	0.0404408	0	0	0	0.00920175	0.0455618	0.0323873	0.0350178	0.0239393	0.00643451	0.00155387	0.00347025	0.0256688	0	0.049769	0.023813	0.0122744	0	0	0.0453782	0.0148054	0	0.0150204	0.0136723	0.00766892	0.0539846	0.0716928	0.0839892	0.0233711	0.00173415	0.00773647	0.00485627	0.000580577	0.0145728	0	0.0595297	0	0.00359355	0
GTEX.1AX9J.1626.SM.73KUI	0	0.016043	0.0112466	0.0241074	0.0206967	0.0105011	0.00659707	0	0.0402896	0.0455626	0.0828232	0.00342654	0.0295891	0.0265481	0.00705847	0.0453878	0.0302465	0	0.0166616	0.00025297	0	0.0148592	0.000575351	0	0.0552509	0.00642837	0	0.00480325	0	0.0285434	0.0357746	0	0.00967704	0.0236854	0.00363204	0.047662	0.00318185	0.00473928	0.0499391	0.00207638	0	0	0.00428665	0.00702276	0	0.0212044	0	0.00746592	0
GTEX.1AX9K.0826.SM.731F9	0	0.0353741	0.0154607	0	0.00384397	0	0.00336615	0	0.0338238	0.127963	0.15125	0.00275448	0	0.00114089	0.0114622	0.0174265	0.0279485	0.00023843	0.00620886	0	0.00534741	0.0181639	0.0112846	0	0.0591986	0.0337867	0.0100702	0	0	0.00873052	0.0150262	0.0111711	0	0.0287546	0	0.0132848	0.038065	0.0459317	0.0146881	1.66711e-05	0.0451483	0	0.0279243	0.0133556	0	0.0392766	0.0362156	0.00460873	0.0118452
GTEX.1AYCT.0726.SM.7IGNG	0.0134717	0	0.0410303	0	0.00847958	0.0137873	0.00602821	0	0.0232268	0.0426973	0.164922	0.0259249	0	0	0.0266784	0.00536505	0.0205295	0	0.00185946	0.000607346	0.05652	0.0207651	0.000423313	0	0.0659023	0.06252	0.016063	0	0.00515605	0.00932701	0.0274512	0.00478459	0.0125496	0.0153624	0.00481308	0.0218977	0.00197361	0.00338003	0.0386871	0.00330345	0.0197884	0	0.0420647	0.0103743	0.0285931	0.00575935	0.0135417	0.010366	0
GTEX.1AYD5.1226.SM.7EWEP	0	0	0.0177155	0.0486584	0.0301895	0.0265637	0.0129628	0	0.0243106	0.0440129	0.0967305	0	0.031878	0.0774508	0	0.0388929	0.0288624	0.0434414	0.0016994	0.000342435	0	0	0.0152834	0	0	0.0495782	0	0.00297067	0	0.00950018	0.0312354	0	0.0176721	0	0	0.0705767	0.0193104	0.00444723	0.00287345	0.00197817	0.0251271	0.0375511	0.00113082	0.0100358	0	0.0671072	0.0193955	0.0128146	0.00682581
GTEX.1B8KZ.0526.SM.73KW2	0.0137359	0	0.0551171	0	0.0215883	0.000618766	0.00105661	0.0186477	0.0199118	0.026622	0.0622692	0.0169057	0.0338377	0.0675357	0	0.016053	0.0160647	0.0168405	0	0.0683335	0	0	0.0075734	0	0	0.027588	0.00604126	0	0	0.0179847	0.00996204	0.0011292	0.0148689	0.00327436	0.0611609	0.0551729	0	0	0.0427513	0.0023917	0.0249596	0	0.0204174	0.018291	0	0.0344833	0.00762657	0.00110929	0
GTEX.1B8L1.0626.SM.7EPHL	0	0	0.111272	0	0.00109059	0.0378453	0.000682391	0	0.0189892	0.0666399	0.0662166	0	0.00345712	0.0323028	0.0185314	0.00780435	0.0217221	0.0152014	0.00137992	0.000680707	0.00228549	0.0193461	0.000168317	0	0.166883	0.0242847	0.00676431	0.00106976	0.0197201	0	0.00937631	0	0.00365133	0.0227774	0.000555986	0.0750112	0	0.00899619	0.0452973	0.00289356	0.0125657	0.0122352	0.00376328	0.00507614	0.0523978	0.0313088	0	0.00513447	0.0326634
GTEX.1B8SF.0826.SM.73KW8	0	0	0.251721	0	0	0.00334353	0.0102925	0	0.0120555	0.0813817	0.0731792	0	0	0	0.000293086	0.011804	0.0406221	0.00201102	0.00361745	0.001431	0.000222232	0.00302874	0.00910229	0	0.133018	0.0352648	0.0174858	0	0	0	0.0132639	0.000112722	0.0165981	0.0328209	0	0.0572939	0.0147697	0	0.0405481	0.00445752	0.00754866	0.0412952	0	0.00133377	0	0.0429142	0.0057487	0.00939708	0.00562442
GTEX.1B932.0726.SM.731EY	0.0117893	0	0	0.049539	0.0388788	0.00833308	0.00482555	0.011392	0.0257632	0.00763805	0.0413173	0	0.0387182	0.0855729	0	0.0438685	0.013513	0.0737135	0.0161584	0.000629962	0	0	0.016315	0	0	0.0395083	0	0.0134131	0.00136468	0.0131251	0.0457698	0.00632342	0.00680533	0	0	0.039576	0.0256298	0	0.0326677	0.00526886	0.0284136	0.0290264	0.00509021	0.00450708	0	0.0562433	0.0137374	0.0128894	0.00106315
GTEX.1B933.0926.SM.9OSVH	0.0030195	0	0.108353	0	0.00340544	0.0393562	0.0097703	0	0.0361214	0.0687185	0.152225	0	0.0413389	0.0485092	0.0132519	0	0.0350781	0.0155846	0.0273937	0	0.00295691	0.00866098	0.0157347	0	0.0305203	0.0595985	0	0	0.00111503	0.00748241	0.00990847	0.00232661	0.00648924	0.00188739	0	0.0668821	0.00124635	0.00665722	0.0146295	0.00316981	0.0331794	0.0169316	0.00463019	0.00356345	0.0104339	0.0384491	0	0.0166704	0.00253445
GTEX.1B97I.0226.SM.73KVO	0.0169515	0	0.0217754	0	0.0239072	0	0.00653251	0	0.0205882	0.0382552	0.122945	0	0	0.018718	0.00809443	0.0135204	0.0184846	0.0203452	0.0209399	0.000626356	0	0.00689734	0.00569287	0	0.0882831	0.033745	0.0101442	0	0	0.000203489	0.0243077	0.00999367	0.0162542	0.0165625	0	0.0341994	0.0119147	0	0.0418175	0.0041593	0.0252066	0	0.0306429	0.00454826	0	0.0424078	0.0164224	0.0182928	0.00904645
GTEX.1B996.0726.SM.7IGPI	0	0	0.0740003	0	0.000477814	0.0110718	2.60946e-05	0	0.0187003	0.0671841	0.0603518	0.018578	0	0	0.0752335	0.000160454	0.0191764	0	0.00741721	0.0297636	0.0326399	0.0282311	0	0	0.162818	0.0187869	0.0145376	0	0.00551618	0	0.0244666	0	0.00559078	0.0606566	0.0180504	0.0237246	0.00819539	0.0102049	0.0321525	0.00515695	0.00469099	0	0.00618448	0.00350223	0.101806	0	0.00741061	0.000642292	0.0147949
GTEX.1BAJH.1326.SM.7RHFS	0	0.0245838	0.0133518	0.0348068	0.0200401	0.028581	0.00266071	0.0052448	0.0411461	0.0791309	0.041593	0	0	0	0.0239757	0.0141516	0.000984956	0.0670293	0.00754685	0	0.00113008	0.0142217	0.0275321	0	0.0599178	0.0111267	0.010559	0.00384818	0	0.000318313	0.00830584	0.0058509	0	0	0	0.0234476	0.0178712	0.0915564	0.0131691	0	0.0132967	0.0197056	0.000813638	0.0401713	0.0226503	0.0925618	0.0372125	0.0297635	0.0258871
GTEX.1C4CL.0826.SM.7EWEZ	0.0236741	0	0.177757	0	0.0233823	0.00448029	0.00767754	0.0123674	0.0253394	0	0.0598945	0.0109374	0.0409925	0.0688789	0	0.0273662	0.0185268	0.0274556	0.0179704	0.00111723	0	0	0.00865109	0	0	0.0222385	0	0.00166981	0.00328081	0.022627	0.0320578	0.00248506	0.0341411	0	0	0.0380327	0	0.0236272	0.02241	0.00848148	0.038847	0.0153469	0.00134885	0.00770058	0	0.0594139	0	0.00710816	0
GTEX.1C64O.1226.SM.79OOC	0	0.0144407	0.0126236	0.0119978	0.0270781	0	0.00367354	0	0.0131201	0.0515938	0.112712	0.00534784	0.0457221	0.0907119	0.00922927	0.0539952	0.034235	0	0.044932	0.0285833	0	0	0.00354041	0	0	0.0440556	0	0	0	0.00120177	0.0398275	0.00458528	0.0174288	0.0265986	0.0180603	0.047525	0.00592553	0.00181599	0.0238778	0.00271753	0.0159318	0	0.0203558	0.00168205	0	0.0216528	0	0.00492069	0.00897801
GTEX.1C6VR.0626.SM.79OOY	0	0	0.132798	0	0	0.0461896	0.00185289	0	0.0320025	0.0652506	0.0836007	0	0	0.00315664	0.0319018	0	0.0169467	0.0292667	0.00753634	0.000252663	0.00226774	0.010761	0.0149713	0	0.114184	0.0307984	0	0.0104797	0.017954	0.00906162	0.0658696	0	0.0184949	0.0256119	0	0.0607542	0.00628585	0.0112948	0.0357811	0.00219431	0.00828735	5.39294e-05	0.00650911	0.00977875	0	0.0438487	0.000278436	0.0115374	0
GTEX.1C6VS.1226.SM.79OO2	0	0	0.251853	0	0.000790687	0.0158703	0.00702734	0	0.0378765	0.0384828	0.171518	0.00218958	0	0	0.0153363	0.0189719	0.0241349	0	0.012726	0.0200071	0.000956932	0.0141233	0.000558266	0	0.0697055	0.0377077	0	0.00367215	0	0.00376088	0.0190169	0.0164826	0	0.0049435	0.0546785	0.0340651	0.0105901	0.00206389	0.00646011	0.00388166	0.00307198	0.00792143	0.0113712	0.00271809	0	0.0108119	0.000431089	0	0.0138296
GTEX.1C6WA.0726.SM.7IGQ5	0.0129561	0	0.0489969	0.00564428	0	0.0419258	0.00263497	0	0.0332713	0.0466433	0.107901	0	0	0	0.0461047	0.0115272	0.037735	0	0.00186395	0.0110763	0	0.0233801	0.00351826	0	0.108514	0.053544	0	0	0.0430026	0	0.0335594	0.00661592	0	0.063981	0.0216355	0.0234309	0.0191071	0.046081	0.00370411	0.00119212	0.0038177	0.0379515	0	0.0142941	0.0188995	0.00567724	0	0.00812049	0.0208129
GTEX.1CAMQ.1026.SM.7EPIC	0.00268307	0	0.179262	0	0	0.00690008	0.0056487	0	0.018213	0.0551097	0.0931885	0	0	0.00544508	0.0168831	0.00057051	0.000912476	0.0214943	0.00198099	8.02227e-05	0.00278319	0.0078589	0.0139749	0	0.0793433	0.0336829	0.00301244	0	0.00699829	0.0294741	0.0754756	0	0.0227571	0.0933931	0	0.0505417	0.00307754	0.0160589	0.00424485	0.00249063	0.0161331	0.0116769	0.0132965	0.00364595	0	0.0426807	0.0108601	0.0123547	0
GTEX.1CAV2.0626.SM.7P8QE	0.00354242	0	0.153709	0	0.00820814	0.00359456	0.0110204	0	0	0.0230942	0.0693255	0.0231987	0	0	0.0220152	0	0.0104473	0.0258731	0.00559925	0.00452811	0.00315045	0.0196144	0.0162428	0	0.0985693	0.0303201	0.0129508	0.00236513	0.0249276	0.00140038	0.0140569	0	0.0194603	0.0701041	0.00379687	0.0283905	0.0306099	0.0101812	0.0191243	0.00292532	0.00693711	0.0241906	0.0284897	0.00309732	0.0887727	0	0.0432768	0.00557731	0.0112744
GTEX.1CB4F.0926.SM.7DHMJ	0.00593419	0	0.0315028	0.0203372	0.0302532	0.00466445	0.0107357	0.00343676	0.0172658	0.0053909	0.0943118	0	0.0390735	0.0466264	0	0.0125538	0.0105591	0.0643525	0.0219802	0.0217541	0	0	0.0113226	0	0	0.0816908	0	0	0.00821598	0.0177651	0.0331817	0.00659702	0.00208763	0	0.022845	0.0441762	0.0202467	0.00369218	0.0301094	0.00656773	0.0540836	0.00720889	0.0616887	0.00356233	0	0.0449466	0.0155392	0.0135917	0
GTEX.1CB4I.2126.SM.793AG	0.00472292	0.0135475	0.00140984	0.000144529	0.026063	0	0.00841379	0	0.00357788	0.05053	0.13162	0.0211183	0	0.0106202	0	0.0181654	0.0181033	0.00531328	0.0110454	0.0111015	0	0.0107492	0.00791314	0	0.0510599	0.0447177	0	0	0	0.0107523	0.0256825	0.0157589	0.0213094	0.0325642	0.0109208	0.0313276	0.0167445	0.0052348	0.0360868	0.00223126	0.0521437	0	0.0281387	0.00389545	0	0.0243853	0.00537992	0.00561974	0
GTEX.1CB4J.1726.SM.79OOL	0.0153249	0	0.09573	0	0.0330718	0.00170504	0.00424753	0	0.00296027	0.0169302	0.0432953	0.00350529	0	0	0.0515317	0.00894584	0.00831906	0.0209873	0.00852053	0.000154075	0.00327817	0	0.0252597	0	0.0432127	0.0224761	0	0.00469381	0.00330198	0.00224995	0.034958	0	0.0118583	0.00176023	0	0.0113687	0.0297825	0.050958	0.00166279	0.000942842	0.0312962	0.0247875	0.0082327	0	0	0.0241686	0.0248227	0.297652	0.00384729
GTEX.1E1VI.0926.SM.7P8T3	0.0107371	0	0.0578118	0	0	0.0152968	0.00105415	0	0.0246566	0.0393449	0.125311	0	0	0	0.034074	0.0173686	0.0260908	0	0.00516	0.0424192	0	0.0046147	0.0152238	0	0.100916	0.0310833	0.00115599	0.00109899	0.0137775	0.00406957	0.0281445	0	0.00541796	0.0615546	0.0620868	0.03629	0.0227899	0.00726014	0.0455109	0.00140634	0.0174562	0	0.0241538	0.00984701	0.00196064	0.01572	0.00146301	0.00368413	0.00134543
GTEX.1E2YA.0926.SM.7MXUK	0.00467048	0	0.0612365	0	0.00162514	0.0493431	0.000422855	0	0.0281391	0.0152124	0.0746382	0	0	0	0.0507064	0	0.0162579	0.0059732	0.0058146	0.00504603	0.00821422	0.0397321	0	0	0.142819	0.0251226	0.00402107	0.00486518	0.0775585	0	0.162068	0	0.00376899	0.0454282	0	0.0274885	0.00459514	0.00619298	0.0051619	0.00366993	0.0054773	0.0137071	0.0123316	0.00118681	0.060175	0.00132936	0	0.000404574	0.00927252
GTEX.1EKGG.1326.SM.7MXUM	0	0	0.278123	0	0.000334157	0.0305808	0.00874814	0	0.0336961	0.0562328	0.0671798	0	0.0118635	0.00833821	0	0.0130517	0.00494561	0.0633295	0.00563266	0.000250624	0.000797355	0.00522155	0.00986926	0	0.035808	0.0266563	0.0167491	0	0.00300381	0.00336942	0.0293577	0	0.013427	0.00632805	0	0.0332111	0	0.074793	0.00861455	0.00357214	0.0205594	0.0292623	0.00766898	0.00312825	0	0.028892	0	0.00730934	0.00511741
GTEX.1EMGI.1426.SM.7IGNQ	0	0	0.200294	0	0	0.0344403	0	0	0.037707	0.0660241	0.0643486	0	0	0	0.0412028	0.0207394	0.0199539	0	0.00546084	0.000268835	0.00346655	0.0155365	0.00194596	0	0.146887	0.0246058	0.00554882	0.0227519	0.0282212	0	0.0278772	0.00163487	0.00428776	0.0251314	0	0.0335415	0.0129595	0.00840671	0.00979455	0.0037884	0.00521018	0.00286162	0.013112	0.00460202	0.0680144	0	0	0.00482693	0.0169752
GTEX.1EN7A.0826.SM.7MKFV	0.0127964	0	0.0442395	0	0.0100444	0.012174	0.00990653	0	0.0137195	0.0697714	0.102434	0.0102943	0	0	0.021509	0.00821121	0.0301114	0.025652	0.0132992	0	0.00322577	0.00754015	0.0391615	0	0.0685616	0.0480619	0.00729169	0	0.0085726	0.0201795	0.0173647	0	0.0348907	0.0623602	0	0.0231251	0.0542104	0.0229979	0.00650407	0.00159838	0.0260941	0.00715877	0.0261446	0.00354707	0.00653295	0.0235797	0.0376305	0.034697	0
GTEX.1EWIQ.0926.SM.7RHG7	0	0	0.136995	0	0.00148493	0.0208825	0.0029669	0	0.0261186	0.0821118	0.0614335	0	0	0	0.00133548	0	0.0153962	0.0297848	0.00657286	0.000994048	0.00141897	0.0136627	0.0365029	0	0.0767109	0.023044	0	0	0	0	0.0284356	0	0.00120209	0.0147174	0.00595214	0.0271832	0	0.126861	0.0314045	0.00131874	0.00259776	0.0336626	0.0026891	0.00558065	0.0388568	0.0659073	0	0.00210363	0.0328002
GTEX.1EX96.0226.SM.7RHHR	0.0153511	0	0.157928	0	0.0114745	0.0263555	0.00533973	0	0.0171729	0.0478184	0.0679399	0.030712	0.018302	0	0.040491	0.0261939	0.0304569	0.00775219	0.00738339	0.00233329	0.00247707	0.00346989	0.034241	0	0.0219666	0.0282657	0	0.00280752	0.0168337	0.0346394	0.0377665	0	0.0187337	0.0336119	0.00628539	0.0336186	0.0239261	0.018571	0.0339196	0.00242804	0.0208368	0.00969834	0.0185438	0.00618382	0.0193214	0	0.0277479	0.0214665	0
GTEX.1F48J.0826.SM.9WPOD	0.0227885	0.00434942	0.0260435	0	0.0326285	0	0.00446765	0	0.00993564	0.0238624	0.124963	0	0.0165858	0.0154455	0	0.0437235	0.027357	0.0361539	0.0436338	0	0.00192225	0	0.0248191	0	0.0122543	0.0479463	0.00232674	0.000257997	0.00403487	0.0108202	0.0580845	0	0.0279836	0.00272206	0	0.0542063	0.0540421	0.000572854	0.0276666	0.00227821	0.0683782	0.0124698	0.0360478	0	0	0.0294009	0.0184099	0.0218849	0
GTEX.1F5PK.0526.SM.7MXUA	0.000878932	0.0449366	0.0126886	0	0.0317925	0	0.0111216	0	0.00761494	0.0658542	0.126809	0	0	0.0320805	0	0.0340284	0.0333359	0.0248463	0.014115	0.0121218	0.0179964	0.0014698	0.00366926	0	0.0498538	0.0376416	0	0.00348654	0	0.0236807	0.00796671	0	0.0291432	0.00979495	0.00547371	0.0353443	0.0259553	0.00666019	0.0155657	0.00137974	0.0622007	0	0.0400796	0.00054595	0	0.0299355	0.0159204	0.00215317	0
GTEX.1F6I4.1026.SM.7P8PS	0.0245332	0	0.0962369	0	0	0.0279815	0.0100554	0	0.0226396	0.0932593	0.0991007	0	0.0100781	0.0274878	0.00289496	0.0128334	0.0313607	0.0144651	0.0200885	0.00514703	0.00480502	0.00863216	0.00888277	0	0.0540037	0.0361395	0.0190343	0	0.00356728	0	0.0132722	0	0.0200354	0.0223792	0	0.118731	0	0.000552235	0.0305183	0.00295705	0.00927138	0.00358424	0.0192395	0.00179404	0	0.0834609	0	0.00599274	0.0107992
GTEX.1F6RS.0826.SM.7P8T9	0.0186261	0	0.215972	0	0.0119819	0.000722581	0.0112391	0	0.00304927	0.0182557	0.0853519	0	0.0117328	0.0595768	0.00136731	0.0416449	0.0286674	0.00375563	0.0391597	3.105e-05	0	0	0.000353221	0	0.0403331	0.0338662	0	0.00172858	0.00222533	0.0263188	0.028563	0	0.0201945	0.0195994	0	0.0589678	0.00977104	0.00540089	0.028417	0.00608977	0.0108594	0.0163659	0.0220567	0.0104587	0	0.0506495	0.00800099	0.00951645	0
GTEX.1F75B.1026.SM.9JGFS	0.000978529	0	0.189949	0	0.0209795	0.00312865	0.00614433	0	0.0208889	0.0262806	0.0695046	0	0.0149118	0.0385434	0.00028895	0.0303542	0.0160775	0	0.0407953	0.0040765	0.000997495	0	0.0101899	0	0.077035	0.0297511	0.015509	0.00451931	0.00397435	0	0.0395534	0.00512758	0.0157822	0.0370809	0	0.0436865	0	0.019672	0.0492975	0.0124475	0.00576496	0.0202682	0.00706139	0.00605434	0	0.0189545	0	0.00290074	0.0218862
GTEX.1F75W.0626.SM.7PC13	0.00446761	0	0.123795	0	0	0.0307618	0.0061603	0	0.0299013	0.0507162	0.0683342	0	0.0248593	0.0604445	0	0.0162171	0.0402314	0.0204496	0.00611546	0.00051646	0.000526824	0.00183587	0.0261613	0	0.00349726	0.0341859	0.00690582	0.00796555	0.00886024	0.00911315	0.141388	0	0.0196214	0.00527971	0	0.0794548	0.0145499	0.00859737	0.0290069	0.00170755	0.0059258	0.0295742	0.00689917	0	0	0.0531176	0.000303462	0.00940776	0
GTEX.1F7RK.0826.SM.7SB8V	0	0	0.216266	0	0.0100528	0	0.00880074	0	0.0103488	0.0336558	0.0483183	0.0104086	0.0483893	0.0575146	0	0.0648326	0.0449495	0.0398256	0.00084791	8.26555e-05	0	0	0.0220385	0	0	0.0331721	0	0	0	0.0259981	0.00509112	0	0.015637	0	0	0.107872	0.020456	0	0	0.00417921	0.00474764	0.044209	0	0.00282493	0	0.0797712	0.00654768	0.0066925	0
GTEX.1F88F.0926.SM.7RHH8	0.00301957	0	0.231512	0	0.00402651	0.0210463	0.0024815	0	0.0280963	0.0496526	0.0620128	0	0	0.0185445	0.0324284	0.0122541	0.0286213	0.00561042	0.00116662	0.000165583	0.00334855	0.00975199	0.00479787	0	0.113297	0.0315676	0	0.00822926	0.0280864	0	0.0240746	0	9.19012e-05	0.0186351	0	0.0370047	0	0.0172776	0.0271634	0.00334122	0.00058267	0.0534709	0.00123349	0.00057901	0	0.0582287	0.00173194	0.00444052	0.0233827
GTEX.1FIGZ.0326.SM.7RHGT	0.00112151	0.0113315	0.00492907	0.00707183	0.0190445	0	0.00393429	0	0.00538715	0.030529	0.0332895	0.00401618	0	0	0.000785097	0.0242142	0.00799676	0.0088196	0.00641375	0.0911151	0.0242658	0	0.0190501	0	0.0340139	0.0272533	0	0	0	0.0132527	0.00882981	0.0204781	0	0.0600659	0.114803	0.0225434	0.0173613	0.0333964	0.00874987	0.000492275	0.0078006	0.000786848	0.0055399	0.028352	0.00148487	0.0519537	0.00622264	0.0219514	0
GTEX.1GF9V.1026.SM.9KNW3	0.00110479	0	0.13877	0	0	0.00914537	0.000964278	0	0.030681	0.106028	0.0347415	0.00262141	0.0221893	0	0.0219017	0.00321721	0.0287488	0.00736097	0.00756979	0.000347815	0.00410367	0.000877443	0.00789922	0	0.127162	0.0202718	0.0190662	0.0331536	0	0	0.0542875	0.0083927	0	0.0341961	0	0.0831557	0	0.0127428	0.0111799	0.00536205	0	0.0242228	0.00416057	0.00421268	0.045347	0.000502722	0.00200874	0.000342713	0.038017
GTEX.1GF9X.0326.SM.7P8R9	0.0238537	0	0.0355342	0	0.0453461	0.00503008	0.00706117	0	0.0176932	0.0170374	0.153102	0.00884398	0.0753081	0.0565081	0.00739149	0.018929	0.0455509	0	0	0.000586783	0	0	0.0037937	0	0	0.0325447	0.0151028	0	0	0.0158103	0.0180511	0	0.0161591	6.49628e-05	0	0.0640585	0.0370951	0.00340998	0.0395305	0.00398248	0.00463611	0	0.0212344	0.004729	0	0.0484853	0.00188056	0.0118929	0.00362181
GTEX.1GL5R.0526.SM.9WPOQ	0.00201089	0.0189952	0.00852499	0	0.0122277	0.00471934	0.00128667	0	0.032814	0.0481323	0.047783	0.00766851	0	0.00160764	0.00531293	0.0132432	0.0249542	0	0.0585504	0.0444623	0	0.000223505	0.00243084	0	0.0804109	0.0145966	0	0.00590143	0	0.00781318	0.00962145	0.0134881	0.00378126	0.0221073	0.0893109	0.0336712	0.00689551	0.00985246	0.0377031	0.00334207	0.0409625	0	0.010915	0.000778975	0	0.0109123	0.0133755	0.00258094	0.00270893
GTEX.1GMR2.0126.SM.9JGHC	0.00174767	0.00493119	0.0231094	0	0.0251132	0	0.00845622	0	0.0142092	0.0515303	0.160576	0.00953096	0.0024136	0.0224849	0	0.0216808	0.0420963	0.0236364	0.0052036	0	0.003232	0.0156761	0.00781006	0	0.0635844	0.0417036	0.00840783	0	0	0.00656326	0.0179641	0	0.0191974	0.00870325	0	0.0559898	0.01589	0	0.035555	0.00211175	0.013458	0	0.021178	0.000932939	0	0.0608187	0.0106675	0.00809858	0.00549628
GTEX.1GMR3.0226.SM.7RHIB	0.00751843	0	0.07489	0	0	0.0144915	0.00424407	0	0.0177232	0.0844484	0.0692411	0	0	0.0860981	0	0.00884534	0.013938	0.0133647	0.000498687	0.000295415	0.00721129	0.000965439	0.00253808	0	0.0997536	0.0261635	0.0177352	0.0294836	0.00482172	0.00607035	0.0797632	0.0536527	0.00586648	0.00845082	0	0.0708893	0	0	0.0655665	0.00588111	0.0117892	0.0324944	0.00374737	0.0100467	0	0.0303291	0.00236765	0.00554451	0
GTEX.1GMR8.1426.SM.7RHHL	0.00286112	0	0.24115	0	0.00282845	0.0151343	0.00337876	0	0.0394157	0.0193457	0.0313499	0.00293771	0.0245774	0.0877105	0.00945061	0.0315968	0.0126092	0.0103497	0.0126981	0.0103053	0.00286396	0.00045991	0.00379158	0	0.0316591	0.0214438	0.0245684	0.0151625	0.0116588	0	0.0653186	0	0	0	0.00320071	0.0961537	0	0	0.0299198	0.00344736	0.00225925	0.0350157	0	0.00228764	0	0.0581933	0	0.00633766	0
GTEX.1GMRU.1426.SM.9WPPL	0.00674625	0	0.138811	0	0	0.0134167	0.00299079	0	0.0130534	0.109326	0.0840892	0	0.00851831	0.0200863	0	0.013865	0.0112109	0.0237457	0	0.0481814	0	0.00583077	0.0118698	0	0.0296145	0.0370638	0.0196809	0	0	0	0.0209129	0	0.0205491	0.00648093	0.0929825	0.0555702	0.00765974	0.0109364	0.0104906	0.00371397	0.00221658	0.0560472	0	0.0061797	0	0.0382391	0.00411206	0.00206064	0.00819093
GTEX.1GN1U.1026.SM.9WYUP	0.00664014	0	0.200677	0	0.0215839	0	0.00893101	0	0.0145869	0.0339068	0.0718678	0	0.0418834	0.000717166	0	0.0544351	0.0336444	0.0203281	0.0093757	0.000774878	0.0014475	0	0.0284157	0	0.0235219	0.0704295	0.00160581	0	0	0.024957	0.0187538	0	0.022266	0.0129979	0	0.039157	0.0651099	0.00403233	0.0112971	0.00433394	0.014185	0	0.0154414	0.00144233	0	0.0436392	0.014317	0.0380052	0
GTEX.1GN1W.1026.SM.9OSW2	0.00685283	0	0.00172814	0	0.00560101	0	0.00440844	0	0.0115843	0.0547463	0.12723	0.016913	0	0	0.0125475	0.0010697	0.0183575	0.00839802	0.00943617	0.0818673	0.00551652	0.0060691	0.00704767	0	0.0771458	0.0580894	0.0299126	0	0	0.0001549	0.0162574	0	0.0198702	0.0252986	0.0753275	0.0221076	0.00859342	0.00615402	0.00962969	0.00146594	0.0410506	0	0.0438412	0.00379863	0.00198865	0.0182455	0.0156882	0.0141732	0.00402547
GTEX.1GN2E.1526.SM.7P8TD	0.0121414	0	0.0985344	0	0.00142399	0.0154263	0.00708257	0	0.0349392	0.0701874	0.103095	0.0215547	0	0.000749763	0.019526	0.0353381	0.0427811	0.00502436	0.0183483	0.000227714	0.00102356	0.00966434	0.00326718	0	0.121989	0.0369607	0.0127429	0	0.00301354	0.0176489	0.0708903	0	0.0303533	0.0510697	0	0.0479965	0.00385106	0	0.0137357	0.00181782	0.0150535	0	0.0210063	0	0.000109718	0	0.0058348	0.00647887	0
GTEX.1GN73.1026.SM.9KNV9	0	0.00335336	0.0411154	0	0	0.0157164	0.00308202	0	0.0328438	0.0818956	0.0297764	0.0155235	0	0	0.0725796	0.00613756	0.0309415	0	0.00313058	0.00140668	0.00386882	0.0196232	0.00439733	0	0.182465	0.00413726	0	0.0249246	0.0232928	0	0.0942758	0	0	0.0652209	0.00408329	0.0445956	0	0.00705766	0.0320735	0.00168544	0.00164435	0	0.0116915	0.00246098	0.0900999	0	0.00651914	0	0.0138638
GTEX.1GPI7.1526.SM.9JGG8	0.00479407	0.0120608	0.0108372	0	0.0171399	0.00835231	0.00174571	0	0.0138195	0.0552533	0.122193	0	0.00403774	0.0233384	0.0112573	0.0220121	0.0175911	0.0212737	0.0360608	0.00315969	0.0354603	0.0409206	0.00318682	0	0.0558456	0.0504959	0.00600808	0	0	0	0.0487902	0.00514897	0.0161019	0.000310305	0.00264881	0.0186177	0.0054553	0.0063059	0.0307541	0.00212609	0.0505122	0	0.0374149	0.0075941	0	0.0288657	0.00697778	0.00554699	0.0109362
GTEX.1GTWX.0626.SM.9WYU1	0.0198143	0	0.131928	0	0	0	0.0079191	0	0.00307101	0.0397682	0.0432445	0.0611284	0	0.0430605	0.00545018	0.0178862	0.0528741	0.020935	0.00834832	0.000357629	0.001497	0	0.0149399	0	0.0822275	0.0186111	0.0130803	0.0118061	0.00388818	0.0087961	0.0264668	0.000663508	0.0200081	0.0483228	0	0.112792	0.0242143	0	0.032324	0.00777094	0.00294809	0.0219466	0.0211469	0.00751548	0	0.0280155	0.0097056	0.00450213	0.00420759
GTEX.1GZ2Q.0726.SM.9KNVV	0.00738597	0	0.206421	0	0.0154828	0.0190733	0.00613996	0	0.0164717	0.0352144	0.0663852	0	0	0	0.0194294	0.013565	0.0125553	0.0338944	0.00423443	0.00145942	0.000246937	0.0137333	0.0140533	0	0.0659679	0.0326661	0.00665302	0	0.00526811	0	0.00664939	0.00363323	0	0	0.000223245	0.0641133	0.0142201	0.0962943	0.00136377	0.00143126	0.0150202	0.0307824	0.00449287	0.0119918	0	0.0760633	0	0.00583015	0.0308486
GTEX.1GZ4H.0426.SM.7MXV5	0.0196587	0	0.0456737	0	0.0118884	0	0.0027155	0	0.0333134	0.062164	0.13075	0.0131283	0.0132261	0.032434	0.0113492	0.0308191	0.0216022	0	0.0320814	0	0	0.0083957	0.013469	0	0.0309281	0.0280895	0.00528281	0.00433758	0	0.011591	0.017562	0.0175254	0.000492702	0.0137404	0.00192868	0.0228194	0.0156396	0.0160389	0.0469364	0.00218399	0.0556251	0	0.0098097	0.00628675	0	0.0160209	0.00896947	0.00265513	3.7275e-06
GTEX.1GZ4I.0726.SM.9QEHL	0	0	0.164336	0	0.0190008	0.0113227	0.00363496	0.0121518	0.0248881	0.0335997	0.0380897	0	0	0	0.00203866	0.0474273	0.0353624	0.000558107	0.0173381	0	0.00728194	0.00494214	0.0233978	0	0.104462	0.0556234	0.00858492	0	0.0104749	0.0356392	0	0.00679209	0.00974164	0.0368003	0.00172062	0.0357823	0.0630003	0.015957	0.0176056	0.00205653	0.00684302	0	0.020431	0.00341941	0.0165991	0.0248646	0.0306628	0.0214956	0
GTEX.1GZHY.0826.SM.9OSXT	0.00669707	0	0.0980902	0	0	0.0254618	0.015463	0	0.0216816	0.0604531	0.0958376	0.0242844	0.0105729	0.0719279	0	0	0.0494241	0.00993665	0.00960305	0.00906568	0.000404663	0	0.0247828	0	0.0337642	0.0358042	0.0114451	0	0.00143624	0	0.0330088	0.000333335	0.00674992	0.0199001	0.0119799	0.0744861	0.014928	0.00762468	0.0103987	0.00303565	0.00965508	0.0447234	0.00976065	0.00328473	0.00972625	0.0831216	0	0.00697156	0.00550508
GTEX.1H11D.0726.SM.9OSWA	0	0.0175506	0.0161728	0	0.0180159	0	0.0119809	0	0.0211561	0.0354098	0.148437	0.00223756	0	0.0329029	0	0.0189092	0.0084231	0.0395867	0.0098228	0.0295352	0	0	0.00212863	0	0.00985081	0.0774035	0	0	0.000444375	0.00145866	0.000139162	0.00316891	0.0240807	0.00246318	0.0346966	0.00970801	0.0198463	0.00480087	0.00388467	0.00259556	0.138972	0.0305766	0.0263616	0.00986296	0	0.0429564	0.0160406	0.0133827	0.00488668
GTEX.1H1CY.0626.SM.9KNVE	0.0106693	0	0.254339	0	0.00449091	0.00849127	0.0067021	0	0.0213534	0.0456018	0.0628317	0	0	0.0299202	0.00523326	0	0.0327708	0.0429998	0.00446349	0.000893242	0.00116786	0	0.0221601	0	0.0727619	0.0292123	0.00885049	0.00072188	0.0113419	0	0.0130216	0.00122114	0.0105197	0.0117076	0	0.059046	0	0.0298593	0.00985826	0.0026668	0.00307241	0.0520415	0	0.0012195	0.0143114	0.0393337	0	0.00647323	0.0169637
GTEX.1H1DG.1026.SM.9MQJS	0.0219971	0	0.0955942	0	0.0136761	0.0282017	0.00268601	0	0.0205725	0.0648451	0.110263	0	0	0	0.0559509	0.0100014	0.0333227	0	0.00343259	0.0056548	0	0.0198665	0.00702069	0	0.115165	0.0320765	0.00719739	0	0.0121403	0	0.0139993	0.0025159	0.017533	0.0499531	0.0059692	0.0758494	0.0196771	0.00988097	0.0210973	0.00235023	0.0143014	0	0.0104361	0.00288116	0	0.0355535	0.00432371	0.0125936	0.011401
GTEX.1H1E6.0726.SM.9WPQ4	0.0111482	0	0.00584434	0.00164741	0.032099	0	0.00607336	0	0.005585	0.0132946	0.17538	0.0128076	0	0.0129254	0.00387979	0.0178152	0.025687	8.66891e-05	0.026546	0	0	0.0124121	0.00525664	0	0.0429134	0.0394991	0.00427386	0	0	0.0105496	0.0330597	0.00822143	0.0239966	0.0140621	0	0.00829946	0.0052647	0.0120431	0.0233151	0.00154287	0.019206	0	0.023756	0.00760212	0	0.0437038	0.00450705	0.0540235	0
GTEX.1H1ZS.0826.SM.A9SMD	0.0285985	0	0.145456	0	0.0283844	0.00148229	0.00979785	0.00113679	0.0176683	0.0272482	0.134172	0	0.00212987	0.00376046	0.0125127	0.00956672	0.0199788	0.0167917	0.0143475	0.0116426	0.00242294	0.000298227	0.0166847	0	0.0279285	0.0419203	0	0	0	0.000261634	0.00807031	0	0.0389379	0.0253246	0.00634801	0.0242553	0.0770461	0.0103366	0	0.00184345	0.0404044	0.00622962	0.0420408	0	0	0.0602184	0.0368966	0.0153194	0
GTEX.1H23P.1026.SM.9QEHQ	0.0168472	0	0.170134	0	0.0239311	0.00857643	0.000774953	0	0.0107401	0.00527653	0.0669675	0.0236117	0	0.0098084	0.0292983	0.00470077	0.0200457	0	0.00798896	0	0.00342503	0.00624904	0.00666366	0	0.099674	0.026463	0.0114236	0.018189	0.0267035	0.0212427	0.130957	0.0147603	0	0.0602612	0	0.0409516	0.0197527	0	0.0132803	0.00576376	0.00255936	0.0136258	0.0169902	0.00882532	0.00921223	0.00574373	0.012247	0.00879311	0
GTEX.1H2FU.1226.SM.9KNVY	0.00677438	0	0.248277	0	0.0303686	0.00106899	0.00467656	0	0.011193	0.0346567	0.197195	0	0	0.00230804	0.00112206	0.023634	0.0198627	0.00982623	0.0157765	0.00361325	0	0.00402303	0	0	0.0661258	0.0545786	0.00312941	0	0	0	0.00402125	0.0174588	0.010191	0.000802355	0	0.0320653	0.0084866	0.00215649	0.0303375	0.00505869	0.00904746	0.0274502	0.0185493	0.00519338	0	0.0323188	0	0.00212786	0.00816441
GTEX.1H3O1.0326.SM.9WPO8	0.0232609	0	0.114929	0	0.00483778	0.015552	0.0092196	0	0.0114659	0.0380482	0.0968336	0.018182	0.07655	0.137712	0	0.0130252	0.0244174	0.0157821	0	0.00378062	0	0	0.0220997	0	0	0.0321234	0.008458	0	0.00180427	0	0.0519834	0	0.021892	0	0.00371472	0.0347502	0.00201318	0	0.0428195	0.00322495	0.000644745	0.0259699	0.012286	0.00188538	0	0.0812946	0	0.00906539	0.00483365
GTEX.1H3VY.1426.SM.9WPOB	0.00807259	0.00650695	0.0111145	0.00857624	0.0363237	0.00950877	0.000570632	0	0.0274221	0.0275924	0.115897	0.00824631	0	0.0044047	0.0147862	0.0263006	0.0183304	0.010717	0.0133065	0.00100864	0	0.0142993	0.0158171	0	0.0388341	0.0319431	0	0	0	0.0140145	0.0133828	0.0168923	0.00548417	0.00181352	0.00187787	0.00877444	0.0291783	0.0284248	0.018548	0	0.0255702	0	0.0297604	0.0143237	0	0.0345635	0.0156325	0.110309	0
GTEX.1HB9E.0726.SM.AHZ4L	0.000515923	0.0042546	0.0651141	0	0.0324695	0.0240222	0.00227878	0	0.0418794	0.0427297	0.177821	0	0	0	0.0256131	0.0244083	0.0279697	0.000149791	0.0168313	0	0.0336158	0.0136709	0.00997549	0	0.107639	0.0318278	0.014154	0.00416082	0.0207771	0	0.0159821	0.0295174	0.00595813	0.0351165	0	0.0352246	0.0129351	0	0.00441554	0.00739236	0	0.00358748	0.0224527	0.0025579	0	0.0148023	0.00801101	0.0245283	0.0141425
GTEX.1HBPH.1326.SM.9WYSN	0.013604	0	0.074999	0	0.00802196	0.00426005	0.00506263	0	0.0221168	0.0462609	0.0504928	0.0241057	0.058932	0.122838	0.0108766	0.0423565	0.019221	0.0144646	0.00191116	0.00246518	0	0	0.00299278	0	0.000174535	0.0264707	0.0132273	0.0420433	0	0.0191657	0.0336061	0.00354621	0.0167682	0.0258415	0	0.102879	0	0.00699399	0.0469899	0.0042571	0.00539264	0.0326534	0.0101996	0.00716833	0	0.0273707	0	0.0047863	0
GTEX.1HBPM.0826.SM.9WYSP	0.0154109	0	0.223818	0	0.0156328	0.000323218	0.00483121	0	0.0127395	0.0115752	0.0716332	0.0115261	0.0160586	0.0597125	0.00478592	0.0259988	0.0267562	0	0.0127814	0	0.00144775	0	0.00784219	0	0.0240317	0.0381387	0.00583636	0.00920757	0.00171237	0.0144301	0.0603263	0	0.0188488	0.0518546	0	0.0648505	0	0	0.018378	0.00631092	0.00596744	0.0288974	0.00295124	0.0077345	0	0.0577627	0.00141694	0.0116534	0
GTEX.1HCU7.0926.SM.A96TK	0.0150702	0	0.0174349	0.00938599	0.0317513	0.0209145	0.0123491	0	0.00591126	0.00467939	0.0887892	0.00675904	0.00199638	0.0261912	0.0192572	0.0157206	0.0175032	0.0241077	0.0100725	2.70361e-05	0	0.0122827	0.0187199	0	0.0315843	0.0578449	0	0	0.0252236	0.0135838	0.0713397	0	0.0374037	0.0677455	0	0.00674298	0.0195755	0.0290312	0.000439679	0.00316485	0.0255447	0.00437312	0.0195294	0.0273117	0	0.0614439	0.0247196	0.0760439	0
GTEX.1HCUA.0226.SM.A8N88	0.0033461	0	0.00693886	0.0163068	0.0246134	0.00342165	0.00244548	0	0.0414143	0.0250971	0.241519	0.0105762	0.0215841	0.0374614	0	0.0255641	0.0254862	0.00176354	0.0177683	0.000781833	0	0.0114944	0.00154726	0	0.0391028	0.0371337	0	0	0	0.00248961	0.023396	0.00429965	0.0225051	0.00661839	0.00992759	0.0304698	0.010752	0	0.0255911	0.00411142	0.028317	0	0.0208591	0.00503844	0	0.0252736	0	0.0105016	0.000845267
GTEX.1HCVE.0626.SM.A9SL2	0.0391324	0	0.055214	0	0.0169008	0	0.00734081	0	0.00650772	0.0484066	0.0406003	0.0187533	0.0028476	0.0498522	0	0.0599411	0.044917	0.0156461	0.00902178	0.00433861	0	0	0.0115268	0	0.0744205	0.0208187	0.0173431	0.00585521	0	0.00839489	0.0373692	0	0.0225544	0.0854669	0.000565251	0.0978859	0.00353625	0	0.0390422	0.00467803	0.00397709	0.0132563	0	0.00671864	0	0.0434745	0	0.0139648	0.00104601
GTEX.1HFI6.0926.SM.9WPPV	0.0383061	0	0.0471737	0.0413646	0.00583003	0.00277709	0.00298321	0	0.0108682	0.0577335	0.104441	0.0155194	0.0617993	0.0678559	0.00511402	0.0144893	0.0318012	0.00599287	0.0110554	0.0147876	0	0	0.00211145	0	0	0.0492913	0.00841342	0	0	0.00604346	0.00690954	0	0.0203001	0.013989	0.00642251	0.107445	0.0112187	0	0.0520262	0.00384986	0.00882502	0.0493129	0.00897197	0.00542917	0	0.0543828	0	0.00871593	0
GTEX.1HSKV.1126.SM.ADEIA	0.00206725	0	0.128688	0	0.00818753	0.0271045	0.00570458	0.0159542	0.0231464	0.045656	0.08106	0	0.0248999	0.0227826	0.00707712	0.0354261	0.0412308	0.0148445	0.00887563	0.000582621	0.000665926	0.0055746	0.0367346	0	0.0163834	0.0215822	0	0	0.00795166	0.0444256	0.0113588	0	0.0141524	0.0158757	0.00254959	0.0528079	0.0289532	0.0327688	0.0516115	0.00339396	0.00801053	0.00251869	0.0108964	0.00611534	0	0.0827226	0.00648257	0.00781559	0
GTEX.1HSMO.0926.SM.A96S7	0.0305963	0	0.0714526	0	0.00666353	0.00542029	0.0152609	0	0.000809848	0.0479849	0.100377	8.25861e-05	0	0	0.00576238	0.0133816	0.015022	0.0358601	0.0130576	0.002082	0.00542509	0.0100694	0.0107734	0	0.0555193	0.0460079	0.0273736	0	0.0116272	0	0	0	0.0172208	0.0504224	0	0.032341	0.0662653	0.013689	0.00721404	0.00396072	0.0436745	0.0265212	0.0274209	0.0057087	0	0.0676418	0.0283812	0.0457367	0.00454981
GTEX.1HSMP.1326.SM.A96TR	0.0214793	0	0.0665186	0	0.0208161	0	0.0089424	0	0.0062758	0	0.0596152	0.0139296	0	0.0123201	0	0.0480119	0.0334773	0.0120327	0	0.00211104	0	0.00103038	0	0	0.0531598	0.0292752	0.00834402	0.00412581	0.00379615	0.00441012	0.0313116	0.0258218	0.00652967	0.0273292	0	0.0615388	0.0621961	0	0.0384233	0.00420453	0.0246882	0	0.0316492	0.00268135	0	0.0338215	0.0172863	0.000447364	0.00720728
GTEX.1HSMQ.0726.SM.B2LXY	0	0	0.0126393	0.00981041	0.0110301	0	0.00346779	0	0.0235106	0.0466876	0.164664	0.0101928	0.017511	0.0438094	0	0.0220496	0.0272957	0.00894763	0.000374859	0.00104488	0	0.0116671	0.000642349	0	0.0237755	0.0334935	0	0	0	0.0120112	0.0114498	0	0.0248328	0	0.00698801	0.0407038	0.00762348	0	0.0376251	0.00144694	0.09043	0	0.0226081	0.00679337	0	0.0353722	0.00249833	0.00698338	0.000854293
GTEX.1HT8W.1426.SM.CE6S2	0.0132507	0	0.0845173	0	0.00447305	0.00601006	0.0116278	0	0.0169026	0.0484968	0.0793249	0	0	0.0164104	0	0.00804273	0.0359059	0.0323359	0.00374899	0.000269408	0.00323678	0.00791855	0.0227361	0	0.0979106	0.0470445	0.00920427	0	0.00901942	0	0	0.00142636	0.0059708	0.022992	0	0.0151777	0.0375168	0.0288568	0.018776	0.00325729	0.0126041	0.0673642	0	0.00568086	0	0.10296	0.0106058	0.0044542	0.042947
GTEX.1I19N.0526.SM.A9G27	0.0328537	0	0.0750913	0	0.0155772	0.00289181	0.00633304	0	0.0131556	0.047454	0.0746495	0.0013606	0.0357001	0.134587	0	0.0447869	0.0146297	0.0491951	0.011605	0	0	0	0.0144109	0	0	0.0264094	0.011365	0.0144409	0	0.0238188	0.0552257	0	0.0408013	0.00293898	0	0.0795898	0	0.0154176	0.031867	0.0097099	0.0101161	0.0267663	0.00541017	0.00374295	0	0.0335237	0	0.00179332	0
GTEX.1I1CD.0926.SM.CL55I	0.0277773	0.0189317	0.0641218	0	0.0112618	0.0216997	0.00422095	0	0.0392577	0.0905628	0.0857458	0.000207897	0.00285846	0	0.0365604	0.0150626	0.0175991	0	0.018512	0.00478056	0	0.0128217	0.00373423	0	0.0588792	0.051358	0.0466675	0	0	0	0.024955	0	0.0149096	0.0445368	0.00529991	0.0816289	0.0198686	0.00656386	0.00690599	0.00247156	0.0278105	0	0.0151391	0.0423086	0.000975624	0.00280743	0.00896014	0.000178078	0.00974466
GTEX.1I1GP.0526.SM.ARL7G	0.0135174	0	0.0868489	0	0.0101271	0.0321239	0.00953992	0	0.0182953	0	0.0674468	0	0	0	0.0737094	0.00138597	0.0252445	0	0.00772676	0.00341343	0	0.0148612	0.0214966	0	0.0719347	0.0273021	0	0.00752893	0.0689269	0.0169074	0.074717	0	0.0053035	0.0503879	0.000696042	0.0588534	0.0440786	0.0020733	0.00502684	0.0017704	0.0158104	0.00501077	0.0262831	0.00503743	0.0375882	0	0.0629316	0.00830973	0
GTEX.1I1GQ.1126.SM.CNNQT	0.0217345	0	0.0655804	0.00519285	0.00859453	0.0295587	0.00378818	0	0.0533789	0.0724401	0.115821	0	0	0	0.0172215	0.0171994	0.0132099	0	0.0157062	0	0.0283749	0.0200721	0.0178912	0	0.0660204	0.0518065	0	0	0.00473256	0.0114669	0.00144595	0	0.00384153	0.0503325	0.00219127	0.00879826	0.00931655	0.0522379	0.0121912	0.00113282	0.0352231	0.000512498	0.0135901	0.0299347	0.022386	0.0349695	0.0124651	0.0191292	0.00136548
GTEX.1I1GR.0726.SM.B2LWL	0.00322727	0	0.0656546	0	0.00726692	0.018127	0.00756251	0	0.0242016	0.0581643	0.189255	0	0.028041	0.0401791	0	0.0312052	0.0219953	0.041388	0.015255	0	0	0.00585344	0.0156001	0	0	0.0564606	0.00392229	0	0	0.0139541	0.0142386	0	0.0318664	0.0223056	0	0.0358276	0.0293326	0.0402303	0.00336907	0.00247286	0.0731393	0.0113269	0.00731843	0.00269639	0	0.0466351	0	0.00892209	0
GTEX.1I1GS.1426.SM.COH3W	0.00961355	0	0.232308	0	0.00698858	0.0131384	0.000432484	0	0.0297896	0.000797318	0.102325	0.0186378	0	0.0033231	0.0227276	0	0.0203768	0	0.00383566	0.00129607	0	0.0057467	0.00851566	0	0.0198145	0.036942	0.0224454	0.0143664	0.0186369	0.00699776	0.141801	0.00126583	0	0.0182983	0	0.135891	0.0144128	0	0.00223642	0.00426871	0	0.0165552	0.0110261	0.00190981	0.000807097	0.0231104	0	0.00867216	0
GTEX.1I1GU.0526.SM.B2LX2	0.00268545	0	0.000935281	0.0152981	0.0209847	0.00732776	0.00939751	0	0.0267559	0	0.112176	0.0318046	0	0.0172202	0	0	0.0219011	0	0	0.0001555	0.0301307	0.0159533	0.000954313	0	0.0835846	0.0131562	0.000709742	0.019685	0.0273248	0.0195087	0.136766	0	0.0116538	0.0224078	0.00154273	0.0483243	0	0	0.0387564	0.00737447	0	0	0.0320033	0.00875931	0	0.0490452	0.00507206	0.0235547	0
GTEX.1I1GV.0926.SM.B2LXM	0.00953358	0	0.185187	0	0.0109805	0.00852686	0.00808522	0	0.0334216	0.0449935	0.07079	0.00628314	0.0111279	0.0495594	0	0.0432066	0.0190981	0.0633584	0.00661507	0.00069585	0	0	0.0267689	0	0	0.0225346	0	0	0	0.0582538	0.0108713	0	0.0321438	0.00620632	0.0082975	0.0350402	0.0127432	0.0137203	0.00267891	0.00256563	0.0131837	0.0183049	0.00869042	0.00251945	0	0.0842281	0.0089861	0.00546059	0
GTEX.1I4MK.0326.SM.B2LWP	0	0	0.00883723	0	0.0270242	0	0.00207123	0	0.0323157	0.0236845	0.194387	0.00716105	0.00776753	0.0246734	0.00517265	0.0221408	0.0290105	0.0106581	0.00737974	0	0.0483492	0.018088	0.0017778	0	0.0407081	0.0605377	0.0140852	0	0	0	0.0290795	0.0143313	0.0223545	0.00490996	0	0.0474002	0.00218867	0	0.0304828	0.00177606	0.0284229	0	0.0207191	0.00344948	0	0.0158438	0.0106473	0.00765242	0.0108466
GTEX.1I6K6.0926.SM.AHZ2N	0.0197477	0	0.00259669	0.0502375	0.0191457	0	0.00796735	0	0.00179933	0.0183215	0.0381859	0.0357408	0.0629553	0.0874722	0.000277668	0.0203874	0.0295434	0.0147234	0.0156725	0.00202587	0	0.00509205	0	0	0.00497862	0.0114465	0.00526903	0.0101052	0.00793147	0	0.0462655	0	0.0175208	0.00510936	0	0.072344	0.011057	0	0.0620513	0.00429294	0.0201222	0	0.0225703	0.014279	0	0.0696492	0.000164398	0.0139951	0.0153069
GTEX.1I6K7.1226.SM.B2LVS	0.00591804	0	0.00752312	0.0215067	0.0329068	0.0104852	0.00097806	0	0.0280961	0.0186211	0.249153	0	0.0159847	0.0246164	0	0.0154421	0.016739	0.0135715	0.0250637	0.000777314	0	0.00690463	0.00816005	0	0.0260197	0.0545519	0	0	0	0.0141283	0.0198589	0.00897362	0.0119506	0	0.00222798	0.0228439	0.0100984	0.00190634	0.0184468	0	0.0476487	0	0.0212598	0.00188215	0	0.0232215	0.0110277	0.00205403	0
GTEX.1ICLY.0926.SM.CM2RJ	0	0.00267751	0.0633586	0	0.00394603	0.0336179	0.0165513	0	0	0.0451617	0.0239766	0	0	0	0	0.0760997	0.0476886	0.0554152	0	3.12962e-05	3.91588e-05	0.00525984	0.0292393	0	0.0445964	0.00727726	0.0114061	0.00740343	0	0.0107911	0.0811383	0	0	0.0297407	0.000207247	0	0.0751147	0.127212	0	0.00888625	0.000247987	0.019584	0.0169509	0.024863	0	0.07619	0.014752	0.012945	0
GTEX.1ICLZ.0926.SM.CKZPQ	0.0241785	0	0.223688	0	0.0015503	0.00931107	0.0131597	0	0.00508828	0.0487186	0.0801137	0.00414025	0.0141976	0.00717516	0.0179013	0.0315848	0.031614	0	0.00443232	0.000882684	0.000290865	0.00154015	0.0359781	0	0	0.0343802	0	0	0	0.0100093	0.0119759	0	0.0206048	0.0577145	0	0.0219635	0.0118562	0.0596775	0	0.00563679	0.00740515	0.0140777	0.00773052	0.0057528	0	0.131585	0	0.01482	0
GTEX.1IDJH.0726.SM.ARU7U	0	0	0.0478062	0.0330304	0.000372453	0.0372985	0.00590187	0	0.0278854	0.0398245	0.122729	0	0.0519668	0.0439004	0.0140195	0.00221315	0.0354079	0.00545059	0.016566	0.0176753	0	0.00761286	0.0147636	0	0.0569689	0.0365749	0	0.00855462	0.0432391	0.0142863	0.0321388	0.0221797	0.00861796	0.00700754	0.0137899	0.0670022	0.00228083	0.00443287	0.0395474	0.00324722	0.00391208	0	0.0145359	0.00239671	0	0.064069	0.0032649	0.00981306	0
GTEX.1IDJI.0626.SM.C1YQD	0.0156191	0.00802674	0.0130559	0	0.0343612	0	0.0134421	0	0.00998117	0.0181965	0.130552	0	0.00103859	0.0353634	0	0.0117079	0.0127193	0.0324001	0.0232043	0	0.0181283	0.00813114	0.0177976	0	0.0255555	0.0689152	0.00258187	0	0.0275085	0	0.0872558	0	0.0359558	0.00884977	0	0	0.0444382	0.00437392	0.00701552	0.0062015	0.0229286	0	0.0589801	0.010475	0	0.0619111	0.024927	0.0420156	0.00439369
GTEX.1IDJU.0226.SM.CKZOF	0.0110706	0.0122279	0.00202218	0	0.0349899	0	0.00380424	0	0.0154925	0.0115759	0.113596	0	0.00673786	0.0452671	0	0.0232087	0.0197612	0.0153482	0.0212787	0.0246364	0	0	0.00965581	0	0.0805741	0.0292586	0.00112955	0.00398852	0	0.00448207	0.0387358	0.00898353	0.0128047	0.00867372	0.038429	0.0684927	0	0	0.0667507	0.00306906	0.0102044	0	0.0202958	0.00125648	0	0.0404563	0	0.00486176	0.00315831
GTEX.1IKJJ.0926.SM.A9G2L	0.00603434	0	0.249363	0	0.00662526	0.00523905	0.0088256	0	0.0208858	0.0648227	0.0547966	0	0	0	0.0100912	0.0158824	0.0400097	0.0120809	0.0025027	0.00387678	0.00199649	0	0.0113117	0	0.102868	0.0209446	0.0117599	0.00679132	0	0	0.047634	0.0052071	0.0202317	0.0378566	3.76674e-05	0.0918031	0.0141732	0.000332448	0.0340905	0.00392356	0.00214733	0.0211717	0.0105115	0.00215928	0	0.0156871	0	0.00541087	0.00572208
GTEX.1IKK5.1926.SM.A9G2V	0.0122644	0	0.162878	0	0.00533877	0.0192044	0.00199697	0	0.0291388	0.0345305	0.0540907	0	0	0	0.0206752	0.0202823	0.0274664	0	0.00316037	0.000641359	0.0592987	0.0256259	0	0	0.231144	0.0215313	0.0125672	0.00114087	0.03784	0	0.0176139	0.00797873	0.0149284	0.0200461	0	0.0305347	0	0.000299719	0.0267022	0.00586853	0.0118493	0	0.00677185	0.00469088	0.0161516	0.00468438	0	0.000459837	0.0156163
GTEX.1IL2U.0926.SM.CKZOB	0.00458736	0	0.101909	0	0.0207618	0.0174219	0.0085357	0	0.0116375	0.0780721	0.111959	0	0.00176685	0.0342331	0.0100846	0.0219836	0.0198239	0.0257213	0.00401703	0.00784337	0.00680648	0.00215233	0.0227757	0	0.0617782	0.0388667	0.0156059	0	0.00497431	0.0049575	8.43629e-06	0	0.0204794	0.0624857	0	0.043797	0.0187527	0.0116035	0.00801827	0.00227842	0.020046	0.0108988	0.01018	0.0062459	0	0.0622741	0.0282441	0.0156825	0.000628317
GTEX.1IL2V.0726.SM.ARZMB	0.0112079	0	0.246459	0	0.00157166	0.0153974	0.0115536	0	0.00986491	0.0607434	0.0877975	0	0.0529242	0.0566588	0	0.021819	0.0201572	0.0152129	0.00382912	0.00241958	0.00115868	0	0.0416769	0	0	0.0296915	0	0	0.00685149	0.0127725	0.00979221	0	0.0357679	0.0277726	0.0109273	0.0282069	0.0254898	0	0.0147968	0.00513723	0.00942148	0.0250177	0.0149571	0.000220099	0	0.0511565	0.011603	0.00517941	0
GTEX.1IOXB.1126.SM.CNNQ5	0	0	0.109546	0	0.0134007	0.0145545	0.0126266	0	0.0243868	0.058612	0.0900929	0	0	0.00245047	0	0.0285138	0.00229882	0.0852764	0.0137133	0.00420043	0.00288309	0.00277859	0.0301147	0	0.0230069	0.0335378	0.0238524	0	0	0.0263455	0.00834137	0	0.0223856	0	0.0165968	0.0297705	0.050678	0.0739239	0.00944394	0.00115858	0.0155663	0.0109554	0.0129746	0.0152612	0	0.0854956	0.0122603	0.0129075	0
GTEX.1IY9M.1126.SM.A9SLV	0	0	0.207333	0	0.0106077	0.0148137	0.00694407	0	0.0297263	0.0415256	0.0576067	0.0175246	0.0669814	0.0746566	0	0.0328872	0.0203802	0.0436609	0.00179676	0.00278408	0	0	0.00916178	0	0	0.033897	0.0174334	0.0141811	0	0	0.00843961	0.0128189	0.0114369	0	0.00218942	0.0680435	0	0.00857846	0.0326416	0.00312274	0.0184294	0.0287643	0.00840285	0.000381813	0	0.0387718	0	0.00752346	0.0157678
GTEX.1J1OQ.0926.SM.CJI34	0.0249383	0	0.143111	0	0.0113873	0.00076578	0.00856479	0	0.00201164	0.0533375	0.0924868	0.0312495	0	0.0303013	0	0.00837146	0.0136615	0.0398075	0.0126914	0.00241262	0	0.000285128	0.0245116	0	0.057366	0.0536262	0.0177782	0	0.0097034	0.00269786	0.0347011	0	0.0384178	0.0207173	0	0.059092	0	0	0	0.00440267	0.0113671	0.0299935	0.0164698	0.010293	0	0.0449253	0.0271833	0.0134484	0.000724389
GTEX.1J1R8.0226.SM.AHZ3C	0.0199783	0	0.0252506	0	0.011802	0	0.00448721	0	0.0251514	0.0547126	0.107544	0.00946723	0	0.0371687	0	0.00675703	0.025879	0.00832935	0.0592457	0	0	0.00420458	0.00281764	0	0.0788997	0.036701	0.0051445	0	0	0.0181007	0.0220193	0	0.0166323	0.00729164	0	0.0345356	0.0120082	0	0.0520759	0.00482033	0.0372476	0	0.0219797	0.00363397	0	0.0295097	0.00622672	0.00789807	0
GTEX.1J8EW.1026.SM.A96T7	0.0234496	0	0.0303313	0.0258031	0.00228088	0.0254684	0.00563343	0.0135293	0.0241807	0.0289514	0.0582354	0	0.0158421	0.0351779	0.0102831	0.028184	0.0054074	0.00653724	0.0122463	0.00974224	0.00556711	0.0266141	0.0234998	0	0.0193089	0.0289643	0	0	0.0057788	0.0206617	0.0236143	0	0.011088	0.0450472	0.0548587	0.00716633	0.0334616	0.0275323	0	0.000941287	0.0201727	0.00296959	0.0238071	0.0151786	0	0.0492232	0.00444797	0.0255212	0
GTEX.1J8JJ.1126.SM.CL55P	0.016897	0	0.135523	0	0.00200762	0.0309072	0.00735993	0	0.0230306	0	0.0504282	0	0	0	0.0605104	0	0.0340858	0.00766206	0.00284189	0.000222083	0.00291473	0.0171667	0.0387366	0	0.107282	0.0232725	0	0	0.0591357	0.00974152	0.0587123	0	0.0115559	0.0187012	0.00139304	0.0206932	0.0068365	0.0926182	0.00771465	0.000615413	0.0109371	0.0320536	0.0133509	0	0.0222024	0.0318918	0.000540063	0.0214848	0.00647954
GTEX.1J8QM.0526.SM.AHZ3Y	0.032816	0	0.00920016	0	0.0476671	0	0.00295142	0	0.0124818	0.0414625	0.122105	0.00587993	0.0338625	0.0455163	0.0122372	0.0201443	0.023851	0.0158128	0.0173341	0.00753322	0	0.00259174	0.00578944	0	0.00447985	0.0345903	0.00896966	0.00130603	0	0	0.0214557	0.00250925	0.0199352	0.0102876	0.00628885	0.0585559	0.023706	0.00277569	0.0352266	0.00373019	0.0201674	0	0.0252844	0.00463816	0	0.0317565	0.00316589	0.0145121	0.00655382
GTEX.1JJE9.0926.SM.CNNP9	0.0136998	0	0.235561	0	0.000548049	0	0.0137193	0	0	0.0465461	0.120704	0.015166	0.0205342	0.00901985	0	0.0141948	0.0359046	0.0526759	0.0102447	0.00232922	0	0.00935085	0.00904841	0	0.0242143	0.0522272	0.00890784	0	0.00331951	0.00586762	0.00499023	0	0.0303141	0.0254499	0	0.0302535	0.0363582	0	0	0.00794095	0.0293441	0.0148947	0.0175983	0.0091846	0	0.0238883	0.0152191	0.0205593	0.00231846
GTEX.1JJEA.1126.SM.CKZOC	0.0087201	0	0.24437	0	0	0.00913697	0.00984715	0	0.0114645	0.0631174	0.0607551	0.00169593	0.00878045	0.0178217	0.00441195	0.0164939	0.042207	0.0185883	0.0141737	0.00257786	0	0.00637148	0.0115868	0	0.0740169	0.0230736	0.0149378	0	0	0	0.0248361	0	0.0347303	0.034882	0.00895143	0.0745033	0	0.0117255	0.0262423	0.00352069	0.00564992	0.0214654	0.0135341	0.000398671	0	0.0161947	0	0.00465202	0.0109551
GTEX.1JK1U.1126.SM.CY8HK	0.00601269	0.000901284	0.0184917	0	0.0308324	0.00639883	0.00434223	0	0.0315861	0.0107363	0.142857	0	0.010245	0.016243	0	0.0211406	0.0229439	0	0.0374455	0.0149424	0	0.00405131	0.00664077	0	0.0498464	0.0275517	0.00287303	0	0	0.0323615	0.0362045	0.00509599	0.00731486	0.0395802	0.0122935	0.0346013	0.0108807	0.0038947	0.0452568	0.00147308	0.0147985	0	0.0238633	0.0067854	0	0.0595483	0.00496006	0.00103748	0
GTEX.1JKYN.2126.SM.ARU8W	0.00774425	0	0.00911847	0.0197372	0.034833	0.00401253	0.00302656	0	0.0131165	0.0372413	0.116455	0.013859	0	0.010715	0.017824	0.0137599	0.0198898	0.0162402	0.0117322	0	0.0233826	0.0208672	0.00835333	0	0.0898361	0.0312582	0	0	0	0.0282795	0.0277486	0.0115143	0.00274838	0.016257	0.000658272	0.0350948	0.00844433	0.016633	0.064674	0.00417297	0.0122013	0	0.0310007	0.00531503	0	0.0272752	0.0122417	0.00566699	0
GTEX.1JMLX.0926.SM.CNNPQ	0.0129233	0	0.052747	0	0.0329222	0.00630128	0.0012337	0	0.0247118	0.0389565	0.197798	0	0.0154428	0.03185	0.0160754	0.0258254	0.013901	0.0520704	0.00264638	0.000816191	0.0143938	0.0073314	0.0129384	0	0.0335582	0.0191241	0.000924058	0	0	0.00428995	0.00293348	0.016247	0.00611748	0.000948713	0.000684867	0.0298681	0.0288845	0.0169557	0.0177109	0.000576264	0.0766055	0	0.0182575	0	0	0.0256231	0.0151367	0.025638	0.00252862
GTEX.1JMOU.0526.SM.CNNPE	0.0246352	0	0.0446783	0	0.0103364	0.00313607	0.00567568	0	0.00614166	0.0220082	0.0640228	0.0070916	0	0.00504404	0.0148414	0.0162602	0	0.0339107	0.00570629	0.000456939	0.000594833	0.00813687	0.00741098	0	0.0721547	0.0329051	0.0264057	0.00136409	0.0349937	0.0090036	0.0451395	0	0.0202046	0.16012	0	0.0370713	0.0316704	0.0373897	0.000561416	0.00615112	0.0063197	0.013279	0.0198585	0.012595	0	0.0348739	0.00751216	0.0700561	0
GTEX.1JMPZ.1126.SM.ARU8X	0.00498253	0	0.204845	0	0.0104333	0	0.00670786	0	0.00203271	0.0355021	0.101743	0	0.00170229	0.0555656	0	0.00538411	0.015652	0.0423322	0.0174032	0.00527585	0	0	0.0175994	0	0.0188416	0.0391603	0.00135358	0	0.00554045	0.0130143	0.000894554	0	0.0299157	0.0408247	0	0.0652409	0.018292	0	0.00603557	0.00477245	0.0164206	0.0102463	0.0337958	0.00952875	0	0.0497543	0.0109726	0.033748	0.000605855
GTEX.1JMQI.1126.SM.ARZN2	0.0112281	0	0.366477	0	0	0	0.0118354	0	0.0110717	0.0206956	0.0579615	0	0.00495658	0.0273431	0	0.0399433	0.0238096	0.0134157	0.0150763	0.00267902	0	0	0.0128547	0	0.0305323	0.0277205	0	0.0114659	0.00310193	0.0145555	0.0331244	0	0.0389502	0.0147327	0	0.0684019	0.0126661	0	0.0150204	0.0130627	0.00363637	0.0204238	0.00303888	0.0027336	0	0.0265309	0	0.00506798	0
GTEX.1JMQJ.2126.SM.CNPPA	0.00302906	0	0.262785	0	0	0.0140884	0.00985854	0	0.0228235	0.0680187	0.104854	0	0.0193569	0.0240909	0.00233232	0.00142802	0.0215229	0.0113117	0.0109911	0.00734418	0.00155247	0	0.0128462	0	0.0145194	0.032823	0.0153037	0	0	0.00245758	0.0252451	0	0.0143431	0.0162232	0	0.0856453	0.0159265	0.00589772	0.0306882	0.00380781	0.0127134	0.0353423	0.0186984	0.00129813	0	0.0410104	0.000989167	0.00135709	0.00224406
GTEX.1JMQL.1126.SM.CKZOP	0.0223641	0	0.198853	0	0.0121386	0.0164709	0.0101553	0	0.0201517	0.0160963	0.0877019	0.0369629	0	0	0.0342168	0.0157622	0.0411141	0.00343957	0.0110895	0.00036884	0.00202914	0.0119733	0.0252773	0	0.0510847	0.0321721	0	0	0.0132486	0.0143233	0.0380375	0	0.0206802	0.036532	0	0.0317699	0.0395024	0	0.000908683	0.00361559	0.0299174	0	0.0344744	0.00640989	0.00652099	0	0.0301283	0.011321	0
GTEX.1JN6P.0726.SM.ARZN7	0.00708749	0	0.247654	0	0	0.00193305	0.0147455	0	0.0155307	0.0334825	0.0672791	0.0137376	0.0196226	0.0797155	0	0.0230384	0.0219337	0.0350067	0.0145612	0.000864384	0	0	0.00220762	0	0	0.0181668	0.0145811	0.0204497	0	0.0102303	0.0356462	0	0.0313731	0.0189662	0	0.0580401	0	0	0.046631	0.00449191	0.00717896	0.0247063	0.0219725	0.000355996	0	0.0277685	0	0.00862129	0
GTEX.1JN76.0826.SM.C1YRK	0.00766546	0.00571559	0.00201683	0.0055784	0.0187386	0	0.00829155	0	0.00673759	0.0209989	0.214907	0	0.0170189	0.019862	0	0.0105524	0.0211335	0.00778272	0.016452	0.00042092	0	0.0161003	0.00624397	0	0.0285086	0.0585456	0.00659546	0	0.000735233	0.00437456	0.0148925	0	0.0369577	0.0102476	0	0.0187711	0.00790489	0.0004658	0.0252952	0.00265235	0.0673317	0	0.0538882	0.00462183	0	0.029615	0.00923663	0.00919894	0.00486946
GTEX.1K2DU.0526.SM.D4P2Y	0.0249469	0	0.0683642	0	0.016161	0	0.00874648	0	0.00212032	0.0539052	0.137003	0.00136006	0.0142574	0.00874584	0.00136763	0.030984	0.0251653	0.00354296	0.0289767	0	0.00048745	0	0.00622251	0	0.025162	0.0424987	0.0212193	0	0.0121725	0.0274036	0.014745	0	0.031392	0.0198374	0	0.0387332	0.0459603	0.0232755	0.0106986	0.00431849	0.0369843	0.0127054	0.0336801	0.00515029	0	0.0624087	0.0304097	0.0195313	0
GTEX.1K9T9.0926.SM.D3L9C	0	0.00227571	0.0154632	0.0328385	0.0323823	0.0304482	0.00510983	0	0.0178121	0.027621	0.0757644	0	0.023485	0.0266137	0.00599468	0.0295811	0.0163748	0.050945	0.00841553	0	0.0384108	0.020718	0.00414799	0	0.0111885	0.0306845	0.0037441	0	0.00185277	0	0.0221886	0.00524512	0.00459593	0	0	0.0403934	0.00323648	0.0247017	0.0411808	0.00141977	0.00369764	0.0378338	0.00622985	0.0179024	0	0.129827	0.0100582	0.0848455	0.0200072
GTEX.1KAFJ.0326.SM.DHXJG	0.00269388	0	0.082762	0	0.0299798	0.00271441	0.0105964	0	0.0448715	0.0258001	0.131724	0.00593884	0.046463	0.0242886	0	0.014512	0.0311441	0.0114707	0.0194643	0.000170359	0	0	0.00900064	0	0.0409042	0.0275055	0.0167949	0.0191615	0	0	0.0169515	0	0.0324963	0.0247246	0	0.0587702	0.0216906	0.00613055	0.0317295	0.00286213	0.0588742	0.0101771	0.033813	0.000177981	0	0.0384005	0.00568872	0.0076193	0.00560249
GTEX.1KANB.1026.SM.D3L9F	0	0	0.0632513	0.0504716	0	0.0209362	0.00890391	0	0.0277298	0.0668685	0.114231	0	0.0186609	0.0402631	0	0.0362076	0.0217588	0.0464913	0.0197021	0.00549195	0	0.00477446	0.0187781	0	0.0148459	0.052552	0.0104219	0	0	0	0.0378572	0	0.0124031	0.00433332	0.00102668	0.0690096	0	0.00935986	0.0130107	0.00287943	0.0203317	0.0446934	0	0.0013158	0	0.0499369	0	0.00435838	0.037485
GTEX.1KD4Q.0926.SM.CXZKI	0.00610167	0	0.311248	0	0	0.0144555	0.0120185	0	0.0242774	0.0296966	0.0492225	0	0	0.0171982	0	0.0280546	0.0374439	0.0116162	0.00658482	0.000431119	0.000495443	0.000593061	0.00805666	0	0.0985572	0.0256307	0.0148998	0.00316224	0.0065755	0.00642743	0.0574052	0.00163675	0.010763	0.0312266	0	0.0846408	0.0104135	0.005286	0.0172678	0.00344183	0.000936128	0.0263046	0.00598486	0.000386596	0.00377352	0.00968495	0	0.00505887	0
GTEX.1KD5A.1126.SM.CXZK6	0.00966344	0	0.0384571	0	0.0222198	0.00922872	0.0072706	0	0.0353285	0.0633799	0.280944	0	0.020355	0.00909755	0.00401036	0.00790633	0.018829	0.0499931	0.011484	0.000626832	0.00412048	0	0.00767899	0	0.0115669	0.0595299	0.00131077	0	0	0.0112018	0.0123558	0	0.0369642	0.00973764	0	0.0530424	0.0165756	0	0.0216766	0.00148355	0.0519312	0.0163913	0.0182393	0.000260949	0	0.0390297	0.0143014	0.011237	0
GTEX.1KWVE.0426.SM.DHXJX	0.0065782	0	0.129773	0	0	0.045803	0.00541474	0	0.0355614	0.0691505	0.110167	0	0	0.0183164	0.0139271	0.0167737	0.0299407	0.0169587	0.0313764	0.00674116	0.00879345	0.0200489	0.0159637	0	0.069205	0.0350827	0	0	0.00508898	0	0.00840574	0	0.00150394	0.0162165	0.0333316	0.054176	0.00241173	0.017985	0.0158392	0.00297366	0.0231347	0.0138228	0.0163962	0.00577476	0	0.0592431	0	0.00290995	0.0172402
GTEX.1KXAM.0426.SM.DHXKG	0.013071	0.0108513	0.0160631	0	0.0253378	0	0.0128967	0	0.0103872	0.0376913	0.144564	0.0146677	0	0.00324152	0.00179142	0.0128616	0.0221848	0.00618641	0	0.000144287	0.0429993	0.0101394	0.00856478	0	0.0411257	0.0711675	0.00511641	0	0.00177909	0.010613	0.0247343	0	0.0404748	0.011631	0	0.014308	0.0201308	0.0013756	0.0238271	0.000821144	0.0769018	0	0.0755221	0.00124206	0	0.0206952	0.0195156	0.0162032	0
GTEX.1L5NE.0726.SM.CXZKQ	0.0214893	0	0.0447607	0	0.0222939	0	0.00508262	0	0	0	0.0669907	0	0.0180857	0.0188125	0	0.0343223	0.0290119	0.00275657	0.0459828	0	0	0.0187353	0.0170441	0	0.084213	0.016366	0.0156162	0	0.0134618	0.0234139	0.0734034	0	0.022939	0.0150536	0.00136476	0.0423701	0.0145765	0	0.0338384	0.00160101	0.0171423	0	0.0221167	0.00534732	0	0.0576183	0.012196	0.0145856	0
GTEX.1LB8K.0826.SM.D4P41	0.00118805	0	0.126803	0	0.00196566	0.0366576	0.00960061	0	0.0377091	0.060478	0.0504274	0	0.0169695	0.0400823	0	0.00687186	0.0172113	0.0454501	0.00448525	0.00551988	0.000351468	0.0133101	0.0321719	0	0.0491893	0.0163765	0	0.0201167	0.00327852	0.024181	0.0426451	0	0	0.0611663	0.00405231	0.0959864	0	0.0140997	0.0222083	0.00316652	0.00866923	0	0.00223548	0.0030804	0.00365318	0.0571308	0.0133681	0.0070074	0
GTEX.1LC47.1126.SM.D4P43	0.00832241	0	0.259815	0	0.0173302	0.00107694	0.0047539	0	0.0123304	0	0.0552799	0.0212011	0	0.00788417	0.0127778	0.00745533	0.00795716	0.0147602	0.000731724	0.000713683	0	0.0052673	0.0171763	0	0.0330187	0.032941	0.0105477	0.0103079	0.0189455	0.00761773	0.190347	0	0	0.0564033	0	0.0286671	0	0.009063	0.00594189	0.00685951	0.000385998	0	0.0092469	0.00383772	0	0.0373177	0.00344068	0.0438634	0
GTEX.1LG7Y.0826.SM.E9TJX	0.00660751	0	0.215824	0	0.00810931	0.00952109	0.0104819	0	0.0172959	0.0446503	0.0805843	0.00232061	0	0	0.0255985	0.00665625	0.0355872	0.0142162	0.0149111	0.00921984	0	0	0.0187186	0	0.102482	0.0373026	0.0037348	0	0.00815814	0.0137852	0.00614679	0	0.0180313	0.0448343	0.000114434	0.0544079	0.0145311	0.00083818	0.026591	0.00458004	0.0122992	0.0115784	0.0392243	0.00312286	0.0144788	0	0.016815	0.0113893	0
GTEX.1LGRB.0226.SM.CNPQK	0.0257941	0	0.0898157	0	0.0203517	0	0.00667442	0	0	0.0309025	0.116657	0.0543308	0.0145146	0.0440374	0.00326325	0.016712	0.0145522	0.00249564	0.0189761	0	0.0170474	0	0.00205487	0	0.0375415	0.0322463	0.00208972	0.00174353	0.00128383	0.0064966	0.052193	0.00980541	0.011015	0.0180398	0	0.0553858	0	0.00172865	0.0531405	0.00810185	0.00252647	0	0.0335254	0.0165006	0	0.0460955	0	0.0166529	0.00270034
GTEX.1LSVX.0626.SM.E9U59	0.0282116	0	0.168508	0	0.00707258	0.0103352	0.00834396	0	0.0109076	0.0389928	0.127137	0.0189001	0.00350521	0.0271909	0.00223421	0.0307611	0.0336346	0.0431461	0.0133806	7.49825e-05	0.00415185	0	0.0344589	0	0.0359044	0.0360183	0	0	0	0.0184137	0.00419889	0	0.0340295	0.0155168	0	0.0473202	0.00640498	0	0.0315014	0.00349374	0.0170869	0.02136	0.0324873	0	0	0.0449022	0.00529025	0.010069	0
GTEX.1LVAN.1126.SM.CNNRE	0.0270412	0	0.081139	0	0.00152096	0.00114851	0.00211616	0	0.0188501	0.0409002	0.107811	0.0280023	0.0253639	0.0650764	0	0.038672	0.0317495	0.00527955	0.0240265	0	0	0	0.00498398	0	0.0337111	0.0382289	0.0178427	0.00621066	0	0.00531389	0.0602179	0	0.017663	0.0138139	0	0.0567401	0.0136437	0	0.0265795	0.00664598	0.00612183	0	0.0182557	0.00198604	0	0.0371002	0	0.0106347	0.00505218
GTEX.1LVAO.1226.SM.DIPGB	0.00547674	0	0.0496203	0	0.0169042	0.016611	0.00817769	0	0.015878	0.0621753	0.0889296	0	0.0130564	0	0.012745	0.0365898	0.003814	0.108115	0.0233731	0	0.0113369	0.00133873	0.0276434	0	0.0443015	0.0347951	0	0.00119092	0.0140741	0.00469335	0.00457996	0	0.0206641	0.0344517	0.00370752	0.0371526	0.0735774	0.0336288	0.00296767	0.00204949	0.048149	0.00518591	0.0162355	0	0	0.0323559	0.0402728	0.0350784	0.000383233
GTEX.1M4P7.0826.SM.E9TJR	0.00994139	0	0.154209	0	0.00581465	0.0148517	0.00813977	0	0.0242563	0.0188613	0.0980964	0.0152457	0.0755922	0.105819	0	0.0375013	0.0401059	0.0253395	0.00827603	0.00299052	0	0	0.0221562	0	0	0.0325658	0	0	0.00195208	0.0381605	0.0438833	0	0.0136604	0.0055995	0.00268313	0.0687901	0.012697	0.0157841	0	0.00290434	0.00619048	0.00615249	0.0108384	0	0	0.0510743	0	0.00214416	0
GTEX.1MA7X.0626.SM.E9TJI	0.00934442	0	0.166183	0	0	0.00336935	0.0173219	0	0.0121869	0.0478445	0.0945436	0	0	0	0	0.0421824	0.0398232	0.0252279	0.00766777	0	0.00191353	0.0146178	0.0355549	0	0.0632552	0.0430625	0.0164596	0	0.000654241	0.00955056	0	0	0.0150632	0.0368506	0.00268272	0.0941095	0.0625625	0	0.00754438	0.00244858	0.0127382	0.0103571	0.00822147	0	0	0.0718834	0.00411034	0.0140567	0
GTEX.1MCC2.0726.SM.EV7AL	0.0273285	0	0.0177565	0	0.0308618	0	0.00230007	0	0.012422	0.0333869	0.0861079	0.0191614	0.0133505	0.0328843	0	0.0182734	0.0235827	0.0109565	0.0158559	0.0318086	0.0157845	0	0.000919779	0	0.0373057	0.0445005	9.94902e-05	0.00180348	0	0.000936105	0.0290711	0	0.0324948	0.0184149	0.0484001	0.0322232	0.0114187	0.00399821	0.0310623	0.00742425	0.0217925	0	0.0248555	0.0226548	0	0.0511495	0	0.00778693	0.000846811
GTEX.1MGNQ.0826.SM.EVR41	0.0103795	0	0.0163706	0	0.00538278	0	0.00547109	0	0.00159829	0.0469938	0.137129	0.034079	0	0.00541961	0	0.0174106	0.0286302	0.0069885	0.0132115	0	0.02848	0.0132073	0.00671176	0	0.075566	0.0536314	0.00801769	0	0	0.00635793	0.0165579	0.0159139	0.0101781	0.0186452	0	0.0400096	0.00271866	0.015786	0.0560703	0.00541433	0.00797028	0	0.0442444	0.00677442	0	0.0302135	0.0175448	0.00368061	0.0094984
GTEX.1MJIX.0626.SM.DTX8V	0	0.0108817	0.00438826	0.00593909	0.0313838	0.000414255	0.00780403	0	0.00609901	0.036708	0.128923	0.00796754	0.0142505	0.0337925	0	0.0409928	0.0248947	0.0266018	0.0364042	0	0	0.00387695	0.0121493	0	0.023176	0.045573	0	0	0	0.0232192	0.0247297	0	0.0327969	0.00204254	0	0.0245245	0.0338356	0.0332228	0.0351377	0.00201153	0.0228629	0	0.0116254	0.019818	0	0.0619734	0.0073074	0.0149968	0
GTEX.1MJK2.1126.SM.E9TJ7	0.000472437	0	0.162908	0	0	0.0149124	0.014595	0	0.0259215	0.0665415	0.123208	0	0.00913781	0.027444	0	0.0170606	0.0335581	0.0182153	0.0301044	0.00186702	0	0	0.00884427	0	0.0231077	0.0415694	0.00618597	0	0	0.00762238	0.0173046	0	0.0222771	0.0608376	0	0.0234594	0.00656671	0.0244064	0.0282804	0.00436402	0.0206255	0.0481471	0.0179005	0	0	0.0387876	0	0.00626939	0
GTEX.1N2DW.1126.SM.EVR59	0.0266589	0	0.199416	0	0.00279831	0.0165919	0.00901983	0	0.0195743	0.0246023	0.0851447	0.000608191	0	0.00485804	0.0170573	0	0.0246118	0	0.0037952	0.00471701	0.00566667	0.00450903	0.0161367	0	0.0564362	0.0411196	0.0139982	0	0.0348307	0	0.00963659	0	0.0155586	0.0538516	0	0.0392362	0.0096845	0.0367791	0.017396	0.00403768	0.0248449	0.0477258	0.0125165	0	0.0175124	0.0323198	0.00618583	0.0131286	0.0183185
GTEX.1NSGN.1626.SM.EXOJF	0.00417326	0	0.115033	0	0	0.0140848	0.00198617	0	0.0203008	0.0775642	0.155255	0	0.00477769	0.0303567	0.010221	0	0.0159898	0.00153296	0.061201	0	0.00658926	0.00575562	0.00497213	0	0.0285578	0.0397175	0.00855026	0	0	0	0.00808747	0.0176196	0	0.0118822	0.00230652	0.0311868	0	0.0206229	0.0382592	0.00185632	0.0213513	0.000634997	0.0110278	0.00671013	0.0261158	0.0212525	0	0	0.00611885
GTEX.1NV5F.0926.SM.DTX8N	0.00462266	0	0.150243	0	0.0172839	0.00421007	0.00348208	0	0.0155086	0	0.0965895	0	0	0	0.0228688	0.00173458	0.0146557	0	0.0188347	0	0.00154884	0.0128285	0.00898139	0	0.0683268	0.0332279	0.00678481	0	0.149356	0.00969375	0.0710719	0	0.0367028	0.0318005	0	0.0425095	0.00535234	0.0086502	0.0148446	0.00140561	0.0173159	0.012771	0.0198828	0.0080258	0	0.0294732	0.00895169	0.0236876	0
GTEX.1OJC3.0726.SM.DTX92	0.0127465	0	0.00530819	0.00738946	0.0233371	0.00447521	0.00888969	0	0.0103985	0.0282139	0.126396	0.000924799	0.0315619	0.0517474	0.00170019	0.0274619	0.00905351	0.0468382	0.0164188	0.000268738	0.0324194	0.00799985	0.0182328	0	0.00587614	0.0438082	0.00266617	0.00137202	0.00118039	0.0175982	0.0529932	0	0.0414461	0.0246773	0	0.0329361	0	0.0126948	0.0355698	0.00146416	0.0309392	0	0.0163859	0.00144671	0	0.0319243	0.00691221	0.0150026	0
GTEX.1OJC4.0626.SM.DTXEY	0.00618584	0	0.144226	0	0	0.0417031	0.00628127	0	0.0379719	0.0442684	0.120417	0	0	0	0.0285034	0	0.0276559	0	0.0121602	0.00320625	0.0276731	0.0187948	0.00187896	0	0.0692818	0.0446934	0.00978851	0	0.0213946	0	0.0192126	0.00662199	0	0.0349354	0	0.0363058	0	0.0258126	0.00693785	0.00348151	0.0428138	0.0382211	0.0209649	0	0.0282707	0.00892643	0	0.00625674	0.0402554
GTEX.1P4AB.1026.SM.DTXES	0.0260574	0	0.234345	0	0.00381488	0	0.012214	0	0.0132433	0.0231149	0.126316	0.00494283	0.0100684	0.0402387	0.0133952	0.0485652	0.0296804	0.0222763	0.0186451	0.00450241	0	0	0.00247076	0	0.00222306	0.0386133	0	0.00196516	0	0.0191001	0.0049141	0.00741124	0.0157515	0.0213686	0	0.078496	0.0159757	0	0.0161058	0.00422604	0.0124938	0.0186344	0.0152341	0.000589047	0	0.0533924	0.000943068	0.00586185	0
GTEX.1PIIG.1826.SM.DTX7N	0	0	0.0805026	0	0	0.0320529	0.00066126	0	0.0315422	0.045074	0.0927741	0	0	0	0.0336771	0	0.0288394	0.00980625	0.0011654	0.000551909	0	0.0192416	0.0180361	0	0.128784	0.0304109	0	0	0.0327046	0.0221914	0.121088	0	0	0.0179552	0.00275674	0.0657554	0.0192814	0.0241474	0.0110164	0.00290185	0.00630261	0	0.0136311	0.00180089	0.0101762	0.0573897	0.00829024	0.0069751	0
GTEX.1PPGY.1826.SM.EXOJ8	0.00485455	0	0.142153	0	0	0.028199	0.00720347	0	0.0267971	0.0697034	0.150641	0	0.0102987	0.0213258	0.0149261	0	0.0291389	0.0218139	0.0247735	0.000851121	0.00228433	0.00621988	0.00443259	0	0.0560849	0.0507517	0	0	0.00913448	0.0393842	0.0119016	0	0.00949435	0.0406818	0	0.0637155	0.000601015	0.00198255	0.0107801	0.00430015	0.0114954	0.00495827	0.0163631	0.00217811	0	0.0428527	0.00715447	0.00901396	0
GTEX.1PPH7.0226.SM.E76Q1	0.00969698	0	0.386998	0	0.00277956	0.000261416	0.00820899	0	0.0101717	0.0245672	0.0487695	0.00245366	0	0.0122152	0	0.0412115	0.0267174	0	0.0102826	0.000677366	0	0.001536	0.0024434	0	0.0778216	0.0232408	0.00132455	0.00987498	0.000329534	0.00996238	0.0295801	0.00357167	0.0233864	0.0331826	0	0.0703935	0.0128092	0.00569022	0.0199566	0.00627182	0.00222244	0.0130381	0.00567284	0.00334644	0	0.0213693	0	0.00319006	0.00204086
GTEX.1PWST.0826.SM.DTXF1	0.0189523	0	0.141724	0	0.0202434	0.0114443	0.00364949	0	0.0160213	0	0.11677	0.049827	0	0	0.0800033	0	0.0163907	0	0.00472409	0.0071317	0.00615536	0.00184015	0.019769	0	0.105962	0.0282534	0.0101659	0.0029916	0.045033	0.00402361	0.087191	0.00311339	0	0.0583229	0.00324304	0.0295076	0.0195051	0.000556943	0.000829224	0.00123703	0	0.00259196	0.0157813	0.00525638	0.0205754	0	0.0074534	0.0180711	0
GTEX.1QAET.0426.SM.EXUSM	0.0338967	0	0.0374698	0	0.0104254	0.0136749	0.0141349	0	0.0135001	0.0351126	0.118926	0	0.0224791	0.0721541	0	0.0212887	0.0223528	0.029444	0.0159903	0.00696688	0	0	0.0338023	0	0	0.0774225	0	0	0.0214436	0	0.0803864	0	0.0318772	0	0.0185055	0.0169228	0.00662371	0	0.0122278	0.00678789	0.0478103	0.0152547	0.0215758	0.0163911	0	0.0525364	0.0117973	0.0147901	0.00308016
GTEX.1QCLY.1026.SM.EWRNI	0.0255143	0	0.0263049	0	0.0213799	0	0.00584715	0	0.0113449	0.0206061	0.102466	0.0059053	0.00332423	0.0332874	0	0.0134919	0.0112699	0.0158312	0.0707855	0.0264502	0.0317145	0	0.00883972	0	0.0395225	0.0263235	0	0	0	0.00374447	0.0119649	0	0.0156274	0.0383794	0.00261836	0.0184979	0.0128949	0.0156155	0.0242067	0.00237093	0.0431996	0	0.0249051	0.0102835	0	0.0347095	0.0123485	0.00668665	0.00689936
GTEX.1QEPI.0826.SM.DTX9B	0	0	0.260786	0	0	0.0263128	0.00939635	0	0.032539	0.051055	0.0617981	0	0.0306181	0.0272931	0.00230019	0	0.0254863	0.0214307	0.00546106	0.00230756	0.000599273	0.00324222	0.0202884	0	0.0341947	0.0226219	0	0	0.00474566	0.00109235	0.0424497	0	0.0201049	0.0360345	0	0.103922	0.00323414	0	0.0154211	0.00447256	0.00417974	0.0316357	0.0117095	0	0	0.0405479	0	0.00696729	0.00561469
GTEX.1QMI2.0926.SM.DTX7S	0.00119404	0	0.128927	0	0.00999863	0.00394943	0.00529671	0.00272434	0.0222984	0.0517973	0.0896096	0	0.0286556	0.0655673	0	0.030224	0.0233535	0.0485571	0.0264048	0.0257285	0	0	0.0249059	0	0.030137	0.0256908	0.0010306	0.0126999	0	0	0.0216419	0	0.00238013	0.0344109	0.0344851	0.0810504	0.00309535	2.81306e-05	0.0252757	0.00275635	0.00521962	0.0102299	0.02209	0.00405326	0	0.0296282	0.00182672	0.00435922	0.00811093
GTEX.1QP29.1226.SM.E6CQ1	0.00391304	0.00769151	0.00366781	0.0093344	0.0125094	0	0.00742924	0	0.0136031	0.0456595	0.0601058	0.0421192	0	0	0.0238067	0.00903316	0.0221316	0	0.00918209	0	0.0282107	0.0147463	0.026439	0.0043238	0.0910008	0.00844813	0.00626264	0	0.0237101	0	0.0270962	0.0042362	0.0109639	0.0583587	0	0.0402555	0.0140105	0.0132235	0.059865	0.00290657	0.006981	0	0.0106992	0.0127348	0.0268517	0	0.0106828	0.0292324	0.0149716
GTEX.1QP2A.1226.SM.EVR3I	0.00618372	0	0.0300812	0	0.0222327	0.00531168	0.00313789	0	0.0313888	0.0676144	0.178803	0.0426674	0.0023409	0.0442594	0.00942019	0.0125154	0.0192819	0.00963053	0.0201045	0.000877796	0.00759933	0.0116646	0.000522095	0	0.035564	0.0335653	0.00435649	0.00330871	0	0.00586944	0.0331695	0.015924	0.00721521	0.0240147	0.000734756	0.0479113	0	0	0.0550286	0.00330934	0.0321506	0	0.0234496	0.00502872	0	6.41541e-05	0.00499596	0.00347346	0.00209552
GTEX.1R9PM.0426.SM.EVR3P	0.0153978	0.00902759	0.00365039	0.0159896	0.0351599	0.00635013	0.007767	0.0201815	0.0184732	0	0.097226	0.0106664	0.0240598	0.0167803	0	0.0283222	0.0164348	0.0317751	0.0197819	0	0	0.00338463	0.0119226	0	0	0.0440352	0	0	0.0148779	0.0138618	0.00458193	0	0.0141319	0	0	0.0251944	0.0520428	0.022605	0.019409	0.00115405	0.0767292	0	0.032564	0.0164743	0	0.0631761	0.022279	0.027935	0
GTEX.1RAZQ.1026.SM.EAZ4R	0.00563246	0	0.0369949	0.000211687	0.0209107	0.00805661	0.00443192	0	0.0176781	0.0626102	0.103279	0.0319489	0	0	0.0117488	0.00226523	0.0156053	0.00307916	0.0125121	0.00167533	0.0196671	0.0187514	0.00325076	0	0.120837	0.0330663	0.00261019	0.00531272	0.00552562	0.00818819	0.114893	0	0.0026462	0.0235981	0.00160308	0.0410718	0.0119515	0.00103043	0.0177015	0.0048363	0.013515	0	0.0586602	0.0091595	0.0468483	0	0.0198372	0.0142449	0.00810361
GTEX.1RAZR.0726.SM.EV7BA	0.0409557	0.00116315	0.0117301	0.00886741	0.0634116	0	0.00582106	0.0403802	0.0190289	0.0155727	0.111301	0.00664483	0.0246093	0.02103	0.00713271	0.0369161	0.0193261	0.0295316	0.016268	0.000576519	0	0	0.015176	0	0	0.0566953	0	0	0.00023723	0.022268	0.0154985	0	0.0405367	0	0	0.0565714	0.0171735	0.0121245	0.0203327	0.00217719	0.071709	0.0368359	0.0203877	0.00241456	0	0.0393098	0.00551159	0.0100104	0.0166412
GTEX.1RAZS.2226.SM.E8VMU	0.0136671	0	0.105522	0	0.00351801	0.0113415	0.0111741	0	0.0128995	0.0351853	0.0655593	0.0442335	0.0676135	0.09456	0	0.0208609	0.0185781	0.0478155	0.00440717	0.0029053	0	0	0.0221966	0	0	0.0269044	0	0.00297436	0.000149074	0.00604197	0.00910753	0	0.0136547	0	0.0079824	0.0762462	0.00317188	0	0.0663603	0.00248413	0.0195848	0.0334396	0.0228585	0.00400016	0	0.0836199	0.000237721	0.00950125	0.00161123
GTEX.1RDX4.1626.SM.EVR53	0.00661482	0	0.0392044	0	0.00868547	0.0082636	0.00834759	0	0.0184078	0.0512174	0.0723087	0.0185933	0.0304657	0.0695431	0	0.0579177	0.0210946	0.0293379	0.0335519	0.00846079	0	0	0.0388361	0	0	0.030045	0.0177388	0.00566392	0	0.0331876	0.0103671	0	0.00984601	0.0592918	0.00350357	0.102598	0.0223669	0.0257937	0.0297153	0.00316723	0.00773985	0	0.02282	0.00136893	0	0.045087	0	0.00765093	0
GTEX.1RLM8.0626.SM.E76OW	0.00400264	0	0.278134	0	0.0292549	0.00553602	0	0.00036116	0.0307983	0	0.101707	0.0226202	0	0.0213757	0.0153625	0.0103826	0.0102737	0.000860723	0.0162033	0.0047043	0.0036773	0	0.00628961	0	0.0176595	0.0343188	0.00120342	0.0053772	0.0153326	0.0100154	0.0322798	0.0178624	0.0132801	0.014248	0.00670499	0.0613622	0.0123386	0	0.0307232	0.00492348	0.0239855	0.0199187	0.0344416	0	0	0.0158919	0.00350079	0.019805	0
GTEX.1RNSC.1226.SM.E9U52	0.0114526	0	0.0201817	0.030107	0.0208185	0.0124129	0.00942221	0	0.0188308	0.052605	0.0921347	0	0.00112134	0	0.0234543	0.0252881	0.0243	0.00367829	0.0154272	0.00120449	0.000304106	0.00447386	0.0322892	0	0.0332726	0.0422768	0	0	0.00892337	0.0515605	0.0254856	0	0.00484969	0.0398397	0	0.0941345	0.0461798	0.0355865	0.00327072	0.00232004	0.0263856	0.0219459	0.00985781	0.00374934	0	0.0825974	0	0.0413068	0
GTEX.1RQED.1026.SM.EVYCT	0	0	0.247325	0	0	0.0262601	0.00803204	0	0.0280312	0.0641618	0.123452	0	0.0105147	0.0309521	0.0150733	0.00293746	0.00972127	0.0291881	0.0069822	0.00143318	0.000290716	0.00436792	0.0120373	0	0.0371018	0.0453552	0	0.00273339	0.00572064	0	0.0174277	0.00500571	0.00231782	0.0188749	0	0.0542261	0.00392845	0.0115134	0.0256901	0.0037071	0.0121499	0.0405445	0.00761814	0	0.00245235	0.0367035	0	0.010955	0.00532894
GTEX.1S5VW.0926.SM.EWRNU	0.00584998	0	0.178201	0	0.00546282	0.00900098	0.00932967	0	0.00820744	0.0400081	0.0586289	0.0053574	0.0505929	0.0552593	0.0400964	0.0181552	0.0306711	0.00630784	0.00938686	0	0.00174817	0	0.0219419	0	0	0.0290041	0	0	0.0187668	0.012168	0.0242708	0.0081448	0.00569141	0.0347763	0	0.0780048	0.0286191	0.0185505	0.0220448	0.00462849	0.00707577	0.0157303	0.0184866	0.00762024	0	0.0574886	0.00898194	0.0301426	0
GTEX.1S82P.0826.SM.EVR4P	0.0192175	0	0.0131604	0.0146835	0.0380087	0	0.00259751	0	0.015299	0.00706656	0.113342	0.00832461	0.0190018	0.0531854	0	0.0391944	0.0253265	0.00288231	0.0395271	0.000496316	0	0	0.0101243	0	0.00489506	0.0255772	0.0125515	0	0	0.00344978	0.0281451	0.0148106	0.01486	0.00436364	0.00368099	0.0416284	0	0.00547124	0.0455159	0.00262339	0.0143291	0	0.0227175	0.0222406	0	0.0619675	0.0017462	0.00596425	0.0081191
GTEX.N7MS.0926.SM.2HMIZ	0	0	0.216241	0	0	0.016113	0.00473192	0	0.0170916	0.0743157	0.0573209	0	0.000645721	0.00337922	0.0157203	0.022656	0.0401435	0.00770905	0.0149966	0.00184047	0.00184077	0.00782892	0.00205187	0	0.139753	0.0270541	0.00016924	0	0.0110126	0	0.0127926	0	0.0189305	0.0279137	0.00062673	0.109097	0.0053753	0	0.0372572	0.00390944	0.00489674	0.018047	0.00797621	0.000352009	0	0.0403249	0	0.00475439	0.0164279
GTEX.N7MT.0126.SM.2D7VT	0.0231662	0	0.0637953	0	0.0511595	0.00127783	0.00208304	0	0.0203766	0.0533845	0.0588213	0	0.0292386	0.0297439	0	0.028958	0.0412011	0.0382167	0.00776421	0.000560036	0	0	0.0287523	0	0.0335888	0.0387879	0.0205332	0	0	0.0109684	0.0472442	0	0.0145838	0	0	0.0639446	0.0479969	0.0165465	0.0102611	0.00425425	0.0111874	0	0	0.0147446	0	0.0627819	0.0338253	0.0224352	0
GTEX.NFK9.1026.SM.2HMK1	0.00639215	0.0108497	0.0365627	0	0.0350408	0	0.00751393	0	0.0146236	0.0647745	0.131691	0	0.00329798	0.0241324	0	0.0220103	0.0488908	0.00738904	0.00208111	0.000305773	0	0.00212361	0.00466779	0	0.0539787	0.0370298	0.000436563	0	0	0.00959073	0.0089842	0	0.019389	0.0114877	0	0.0303385	0.0378519	0.001868	0.0151458	0.00205146	0.0374365	0	0.0132751	0.0424376	0	0.0358617	0.0164773	0.0394611	0.000732211
GTEX.NPJ8.0326.SM.2D7VV	0.00856255	0	0.292053	0	0.0073202	0	0.0122135	0	0.00957189	0.0122641	0.103492	0.00764022	0	0.0342043	0.0113149	0.0247347	0.0286183	0.00221293	0.0228376	0	0.013352	0	0.00577207	0	0.0136937	0.0346617	0	0.00629227	0.00405865	0.00184953	0.0618779	0	0.0199497	0.0123805	0	0.0454672	0.00892157	0	0.00779606	0.00397673	0.00339417	0.027415	0.0368622	0.00408235	0	0.053779	0.0136081	0.0102752	0
GTEX.O5YT.0526.SM.32PK8	0.00650402	0	0.0200592	0	0.0163391	0	0.00393171	0	0.0188156	0.109654	0.136546	0.00172019	0	0.00847067	0.0033064	0.00508567	0.0222635	0.00795728	0.0256717	0	0.0745526	0.0144084	0.0130191	0	0.0489	0.0763899	0.0222016	0	0.0119903	0.0135535	0.0684085	0.0252306	0.00337871	0	0	0.00184045	0.0144813	0.0104444	0.00707155	0.00227496	0.047664	0	0.0466586	0.00948995	0	0.0298814	0.0158894	0.0158214	0
GTEX.O5YV.0526.SM.2I5GE	0.0114156	0	0.0184947	0	0.0299884	0	0.00203283	0	0.00462204	0.0490938	0.0962791	0	0	0.000374698	0	0.0436179	0.00886251	0.0434028	0.0216912	0	0	0	0.0362813	0	0.037122	0.0433818	0.00189219	0	0	0.00847433	0.0134237	0	0.018448	0	0	0.0199778	0.0614004	0.013488	0.0054382	0.0023035	0.0626155	0.015915	0.032485	0.0404114	0	0.0864734	0.0341199	0.0901634	0
GTEX.O5YW.0526.SM.2YUMX	0.00361842	0.0068107	0.0313812	0	0.0212822	0	0.0073297	0	0.00892639	0.0458565	0.0376749	0.00541082	0.00225395	0.0380856	0.00628713	0.036761	0.0291065	0.0131925	0.00704546	0	0	0	0	0.0109668	0.0990829	0.00551596	0	0.00762472	0	0.0147823	0.00582415	0.0142514	0	0.0058767	0	0.0827447	0.00526674	0.00815449	0.0813892	0.0033665	0	0.0165984	0	0.00401187	0	0.0391379	0.00780568	0.00547268	0.0140694
GTEX.OHPL.0526.SM.3NM8U	0.00533512	0.0334707	0.0101844	0.00288795	0.0406591	0.0158952	0.0101023	0.0127446	0.0207917	0.0282389	0.0382223	0.0182433	0	0.00282349	0.017743	0.026024	0.0349594	0.0245043	0	0.000266085	0	0.00967335	0.0431705	0	0.0486566	0.0203672	0	0.00646526	0	0.0117216	0.0213025	0.014574	0.00439015	0.0048626	0.00218433	0.0384065	0.0547723	0.0137738	0.0207645	0.00243391	0.0561586	0	0.0211947	0.0287792	0	0.0416009	0.0167537	0.0331159	0
GTEX.OHPM.0526.SM.2YUMJ	0.0247694	0	0.0332523	0	0.0133942	0.0124438	0.00572287	0	0.00248773	0.0594706	0.0822522	0	0	0	0.0179982	0.0313273	0.0281583	0	0.00367894	0.000103651	0	0.0272883	0.00506784	0	0.147828	0.0168095	0.00925319	0.00475298	0.0107018	0.0213742	0.0357527	0.00813275	0.00721238	0.0359523	0	0.0437052	0.0154365	0.00507714	0.0503055	0.00438064	0.00480981	0	0.0385623	0.00163452	0.00466344	0.0121905	0.00392834	0.00874967	0
GTEX.OIZF.0526.SM.7MXVM	0.0196962	0	0.00110087	0.0181147	0.0266813	0	0.00248739	0	0.00661488	0.0329901	0.153034	0.0256053	0.0337696	0.041791	0	0.0352987	0.0260298	0.0212074	0.0212928	0.0177484	0	0	0.0113955	0	0	0.068411	0	0	0.00125523	0.0218177	0.0348644	0	0.0432874	0.0103079	0.000840816	0.0663653	0.0135779	0	0.0181636	0.00379498	0.0389447	0	0.0107248	0.00643216	0	0.053673	0.00176253	0.0152084	0
GTEX.OIZG.0526.SM.2HMLF	0.0180591	0	0.0259365	0.0217467	0.0232509	0.0216899	0.00772898	0	0.016639	0.0162104	0.118193	0.0197837	0.0393221	0.0562856	0	0.0434921	0.0469779	0.0181762	0.0132159	0.00724812	0	0.00545455	0.0220349	0	0.00237451	0.0288845	0.00490809	0	0	0	0.0128737	0.00898091	0.00952349	0.00363972	0.00275981	0.0389457	0.0253595	0.0205984	0.0314341	0.00330748	0.0231011	0	0.0239403	0.00149438	0	0.0484924	0.0155491	0.0105822	0.00863935
GTEX.OIZH.0526.SM.2HMKV	0.0188221	0	0.0229324	0	0.0288435	0	0.00822742	0	0.00593253	0.0323274	0.122317	0.032372	0.0123339	0.0307439	0	0.0107489	0.0233734	0	0.00738962	0.014246	0.00874486	0	0.000181368	0	0.0319472	0.0273595	0.00490632	0.00731964	0	0.0140542	0.0813451	0	0.0200421	0.0337688	0.0155726	0.0448072	0.0134643	0	0.0446088	0.00585562	0.0116945	0	0.0334775	0.0125692	0	0.0374592	0.00510877	0.0211042	0
GTEX.OIZI.1026.SM.3NB1K	0.00183224	0.00242576	0.00402155	0.0102828	0.0223353	0	0.000860607	0.0298699	0.0332934	0.0329424	0.0883095	0	0.00257003	0.0124784	0.0102623	0.059803	0.0204068	0.0400703	0.0328216	0	0	0	0.00890577	0	0.0641966	0.0246508	0	0	0	0.0227378	0.0133852	0	0.0174886	0.0122534	0	0.0518507	0.0300124	0.00960111	0.0472265	0.0010764	0.0170003	0	0.00839425	0.00805406	0	0.0418495	0.00347267	0.00668043	0
GTEX.OOBJ.0526.SM.48TDK	0.0239479	0	0.0363511	0.0183945	0.0154055	0	0.00598599	0.00218696	0.004964	0.00217041	0.0627318	0.0249377	0.0720974	0.118802	0	0.0283395	0.026852	0.0220244	0.0225815	0.0470208	0	0	0.0120935	0	0	0.0204376	0.00840768	0.00770705	0.00227407	0.0100895	0.0329077	0.00291219	0.0319323	0.0107728	0.0202567	0.063547	0	0.00567504	0.0451166	0.0102798	0.004888	0.0103797	0.0174547	0.00616735	0	0.0370325	0	0.00175335	0.00228199
GTEX.OOBK.0526.SM.2HMJJ	0.00550992	0	0.00152246	0.0362702	0.0142492	0.00619533	0.00587525	0	0.00788293	0.0202311	0.11669	0.00831274	0	0	0.00288708	0.00636183	0.0117523	0.0188173	0.0145421	0.0149787	0.0117351	0.0261801	0.00995435	0	0.0991477	0.0342037	0	0	0.0170974	0.00320794	0.0237577	0.0156962	0.0123244	0.00993911	0.0101181	0.0203349	0	0.0136888	0.0287764	0.00525638	0.0293901	0.00192004	0.03587	0.0164173	0	0.0496195	0.0140827	0.0216118	0.00812542
GTEX.OXRK.0926.SM.2HMKP	0.0234499	0.00797881	0.0258018	0.0115978	0.0542192	0.00223035	0.0039531	0	0.0104172	0.0195649	0.0125526	0	0.00236591	0.0173958	0	0.019101	0.0205448	0.0152614	0.153081	0	0	0	0.0136805	0.00829916	0.0428573	0.00599113	0.00719834	0	0	0	0.0174937	0.0116262	0	0.00139966	0	0.052178	0.00516994	0.0349428	0.0243012	0.00557646	0.0197517	0	0.002015	0.0368975	0	0.0397341	0.000920932	0.0141742	0.0200343
GTEX.OXRL.0526.SM.2I3EZ	0.00864648	0.00858256	0.00769221	0.0130126	0.0399855	0.00236854	0.00571092	0.0162635	0.0216662	0.00605234	0.03256	0.00817561	0.0271978	0.045791	0	0.0356648	0.0206849	0.02674	0.078544	0	0	0.0014521	0.013366	0.00578861	0.00944356	0.00482408	0	0.00430957	0	0.0178359	0.0138135	0	0.00792619	0	0.00171816	0.0385117	0.0106192	0.00691252	0.0441715	0.0110767	0.0310323	0	0.00932392	0.0210644	0	0.030346	0.00812534	0.0142136	0
GTEX.OXRN.0526.SM.2I5EN	0.0111999	0	0.101608	0	0.00530192	0.022187	0.00103118	0	0.0295322	0.0242736	0.0790142	0.0252049	0	0	0.0487452	0.00503747	0.022817	0	0.0106815	0.00279694	0	0.0032312	0.018116	0	0.119617	0.03528	0.00124914	0	0.0202801	0.0127069	0.10252	0	0.00376689	0.0417253	0	0.0487544	0.0321327	0.00518964	0.0394445	0.00742081	0.00405698	0.013611	0.0221696	0.00698802	0.0122002	0	0.0127419	0.00716484	0
GTEX.OXRO.0326.SM.33HBM	0	0	0.146362	0	0.0039728	0.011126	0.00644092	0	0.0202078	0.08145	0.0731708	0	0.0305501	0.0339961	0	0.0190357	0.0344558	0.00563665	0.0188609	0.00524675	0.00724742	0	0.00608587	0	0.0842156	0.0350078	0.014286	0	0.00794672	0	0.0411461	0	0.00582643	0.00761929	8.1195e-05	0.0586825	0.0390868	0	0.0302389	0.00957216	0.00246078	0.0038661	0.0221854	0.00674412	0	0.0733772	0.0113661	0.00984714	0.00476437
GTEX.OXRP.0526.SM.2I3EW	0.0050031	0	0.0942722	0	0.00926697	0.0108832	0.00783139	0	0.0152205	0.0552332	0.0373084	0.0225154	0	0	0.0229095	0.0154328	0.0199421	0.0033909	0.0141931	0.00584957	0	0.00544911	0.0107996	0	0.0861209	0.0134579	0.00172049	0.00508275	0	0.0242236	0.021442	0	0.00506676	0.0664483	0.00764748	0.0570217	0.0132463	0.0478564	0.0206797	0.00210505	0.00738994	0.00666126	0.0189756	0.0424569	0.0284905	0.00981432	0.0241102	0.0842479	0
GTEX.P44H.1126.SM.48TBU	0.0273286	0	0.153954	0	0.00198979	0.0140062	0.00386339	0	0.0379995	0.0254978	0.0871764	0	0.0155473	0.0144201	0.0185525	0.027147	0.0269893	0.00459123	0.0100076	0.00335253	0	0.00686985	0.00319014	0	0.0297645	0.0328218	0.0142434	0.0148129	0.00723993	0	0.202942	0	0.0300817	0.00572765	0	0.0353318	0.00689224	0	0.00506045	0.00227197	0.0107315	0.0050918	0.0192136	0	0	0.0338187	0.00865012	0	0.0062032
GTEX.P4PP.0526.SM.2HMKE	0.0256326	0	0.0282107	0	0.0126293	0.00188202	0.00244746	0	0.0144496	0.0235095	0.144698	0	0	0	0.00961198	0.0173473	0.0157798	0	0.0115834	0	0.0401248	0.0296821	0.00870948	0	0.0967207	0.030929	0.0100633	0	0.00334931	0	0.0332306	0.0289446	0.00205414	0.023316	0.00288129	0.0364716	0	0.0203647	0.0377454	0.00578937	0.0327533	0	0.029342	0.00315993	0.0145323	0.00819855	0.00713982	0.0062853	0.016187
GTEX.P4PQ.0526.SM.2HMKR	0.0245716	0	0.0167544	0	0.0215212	0.00228222	0.00825864	0	0.0288081	0.0168771	0.0860049	0.0357911	0.0179332	0.0162925	0	0.0223071	0.0331675	0	0.0200198	0.00250557	0.0227198	0.00415265	0.0171274	0	0.035412	0.0244169	0	0.00361471	0	0.0179768	0.0496543	0.00643907	0.0216272	0.0253242	0.000881904	0.0467682	0.012012	0.0109815	0.0385308	0.00438033	0.0152264	0	0.0173011	0.00139922	0	0.0372515	0.00772904	0.0177351	0
GTEX.P4QS.0526.SM.2I3ET	0.0125929	0	0.0192363	0	0.0210026	0	0.00445184	0	0.00890959	0.0692669	0.163392	0	0	0.0104076	0.00446381	0.00838549	0.0177245	0.00928427	0.0234221	0.0108729	0.00793326	0.00154943	0.00941683	0	0.0583367	0.0614316	0.00765195	0	0.017905	0.0118899	0.0471651	0.00256464	0.0404697	0.0183818	0.00437471	0.0162153	0.0216065	0.00153238	0.00780471	0.00296558	0.0507582	0	0.045388	0.00610047	0	0.0295788	0.0125636	0.0280097	0
GTEX.P4QT.0526.SM.2I3EX	0.01013	0	0.0171711	0.0104381	0.0250928	0.00855235	0.0018747	0.00509433	0.0385838	0.0201186	0.129792	0.0231699	0.00230091	0.0324796	0	0.0303994	0.0347963	0.00368519	0.018068	0.00174601	0	0.00404221	0.0010153	0	0.0710827	0.019605	0.00528926	0.0127153	0	0.00598467	0.0238418	0.0219112	0.00653267	0.0280806	0.00692386	0.0459651	0	0	0.0332861	0.00956603	0.00926059	0	0.021047	0.00720905	0	0.031784	0.00364467	0.00752023	0
GTEX.P78B.0926.SM.2I5FA	0.0160916	0	0.0232947	0	0.0326943	0.00751177	0.00546645	0.00044939	0.0337628	0.0137405	0.185475	0.0174134	0.0379086	0.073085	0	0.0232524	0.0163996	0.0308518	0.0505217	0.00146676	0	0	0	0	0	0.0490502	0.00294661	0	0	0.00782582	0.0131783	0.000145616	0.0210137	0	0	0.0349465	0.00216836	0	0.0198374	0.00364516	0.0444066	0.00196332	0.0261097	0.00312523	0	0.035971	0.00237393	0.00785539	0
GTEX.PLZ4.0726.SM.2TC6Q	0.0123522	0	0.0441651	0	0.0253317	0.00909839	0.00733648	0	0.0141068	0.080511	0.0725472	0.0147967	0.0162569	0.0436403	0	0.0281703	0.0198886	0.0451277	0.0126799	0.00016181	0.00239063	0.00220174	0.0268969	0	0.0284544	0.0343065	0.0142815	0	0.021985	0.0143133	0.0609439	0	0.021207	0.0486812	0	0.064792	0.0276326	0.0157928	0.00573571	0.00292214	0.00433206	0.0232072	0.0253417	0.00863674	0	0.0284047	0.024413	0.0244558	0
GTEX.PLZ5.0726.SM.2I5F9	0.02539	0	0.00622958	0.0074824	0.0551413	0.00406572	0.00341391	0.0120281	0.0298427	0.0102007	0.0805591	0.0333755	0.0184879	0.0581336	0	0.0412265	0.02992	0.0236021	0.0155807	0	0	0.00917297	0	0	0.0251747	0.0222461	0.00904795	0.00936112	0	0.0308843	0.023363	0.0228265	0.00409211	0.00424105	0	0.0405044	0.0336131	0.00536151	0.0202242	0.00559933	0.010233	0	0.0160338	0.0176643	0	0.0722394	0.00219423	0.0113627	0
GTEX.PLZ6.0426.SM.5IJDW	0.0128325	0.00794729	0.00616708	0.00240215	0.0656355	0	0.00323529	0	0.00390734	0.00367725	0.0717485	0.0321249	0.0161414	0.020926	0.00995458	0.0333192	0.0142137	0.0305817	0.0445058	0	0.0140937	0.00288327	0.0199083	0	0	0.0261503	0	0.00102046	0	0.02948	0.015781	0.00505109	0.0256629	0.00189375	0	0.0213698	0.034636	0.0110491	0.0292441	0.00212172	0.0202039	0	0.029405	0.0230707	0	0.0401136	0.0233269	0.0589072	0
GTEX.POMQ.0526.SM.3GADD	0.0272116	0	0.0324928	0.0473536	0.0222946	0.0192589	0.00869118	0	0.00921748	0	0.0678446	0	0.0241328	0.0588163	0	0.0213943	0.00948141	0.0557468	0.0044079	0.00239558	0	0.00273321	0.0048598	0	0	0.0411954	0	0	0.0143664	0.0301962	0.0349604	0.00736092	0.034272	0	0.00649567	0.0191522	0.0252173	0	0.0291287	0.00886195	0.0407786	0	0.0350548	0.0163208	0	0.0652803	0.0163809	0.0187577	0
GTEX.POYW.1226.SM.2XCEP	0.00610244	0	0.221467	0	0.00565607	0	0.00234849	0	0.0136761	0.0328583	0.0906204	0	0.0327192	0.00150017	0	0.0511903	0.016269	0.0243603	0.0142653	0	0	0	0.0299251	0	0.0504887	0.0349908	0.0111358	0	0	0.0126269	0.0671018	0.00882818	0	0.0123463	0	0.0561709	0.0316019	0	0.0113501	0.00682344	0.0103237	0.00565999	0.0200219	0.0157896	0	0.0607013	0.00406222	0.0125587	0
GTEX.PSDG.1126.SM.2S1ON	0.00154181	0.0155429	0.0137227	0.0241696	0.0174533	0.00537862	0.00798149	0	0.0246217	0.0385947	0.141609	0	0.00817096	0.0261991	0.00277218	0.0282104	0.0399841	0.00952615	0.0223566	0	0.00743291	0.0217647	0.000716003	0	0.0785583	0.0515728	0	0	0.0228445	0.0146983	0.00358907	0.00257564	0.0355023	0.014194	0.00728641	0.0191245	0.0279318	0	0.00808454	0.00287406	0.0323596	0	0.0229114	0.00530491	0	0.0515163	0.0120023	0.0437572	0
GTEX.PVOW.1026.SM.2XCF9	0	0	0.0607738	0	0	0.0135966	0.0033506	0	0.0261892	0.0783718	0.0550808	0.00505137	0.0781414	0.133768	0	0.0229378	0.0365743	0.0400614	0.00815892	0.00125325	0.000717207	0	0.0059921	0	0	0.0271823	0.00595085	0.0134823	0	0.0307911	0.0268605	0	0.00989029	0	0	0.0858233	0	0	0.0520403	0.00297275	0.00253765	0.0567908	0	0.000794771	0	0.0656463	0	0.00373044	0
GTEX.PW2O.0526.SM.2I3DX	0.010522	0	0.0719781	0	0.0135818	0	0.0064509	0.0141948	0.0131284	0.0294165	0.0934964	0	0.0417796	0.0354874	0	0.00165501	0.0171086	0.0274829	0.00527577	0.000484402	0	0.00561457	0.00727139	0	0.0157813	0.0413617	0.00656345	0	0.00678291	0.00305982	0.00529402	0.013549	0.012009	0	0	0.0326734	0.0164851	0.0100472	0.0316065	0.0108653	0.0590723	0	0.0206156	0.00193161	0	0.0502663	0.0197374	0.00243521	0.00224215
GTEX.PX3G.0526.SM.2I3EM	0.0223104	0	0.0103915	0.0241341	0.0243845	0.0162647	0.00789756	0.0379197	0.0122519	0	0.0865268	0	0.0184263	0.0334064	0	0.0348886	0.0053909	0.0509418	0.00691437	0.0092279	0	0	0.0287197	0	0	0.0721246	0	0	0.00542893	0.019628	0.0090728	0.00639179	0.0106204	0.0106456	0.00567216	0.00669685	0.0406294	0.0162765	0.0189369	0.000854641	0.0460588	0.00164164	0.0704825	0.00378365	0	0.0639695	0.0230848	0.0144064	0
GTEX.Q2AG.1026.SM.33HBW	0.012919	0	0.0613561	0	0.00406492	0.0208314	0.00389961	0	0.0141603	0.0823811	0.0773439	0	0.0391163	0.0384858	0	0.0200098	0.0380595	0.0406078	0.0327438	0.00391056	0.0270913	0	0.0192209	0	0.0498391	0.0413377	0	0	0.000427692	0	0.00544402	0	0.0162582	0	0.00473962	0.0557906	0.0205225	0.0151548	0.04351	0.00500996	0.0218488	0.0342726	0.00120239	0.00593798	0	0.0763298	0	0.00805339	0.0201021
GTEX.Q2AH.0426.SM.2I3EP	0.00488005	0.00635312	0.0107925	0.00709284	0.0276359	0.00917302	0.00893259	0	0.0143958	0.0230717	0.0901399	0.0188995	0	0.0224282	0	0.0281962	0.0232665	0.0138872	0.0300861	0.0157023	0	0	0.0171121	0	0.0620719	0.0201298	0	0.00718115	0	0.013721	0.0480587	0	0.0182359	0.0486493	0.015743	0.016843	0.0198616	0.00934719	0.0110614	0.00433207	0.0178905	0	0.0247861	0.0103482	0	0.057916	0.0172986	0.0274105	0
GTEX.Q734.0626.SM.2I3EF	0.0218873	0	0.00896478	0.0475936	0.0618141	0.00844941	0.0080796	0	0.0101127	0.0182332	0.100515	0.000847187	0.0210902	0.0426666	0	0.0194688	0.0243852	0.0350646	0.0143453	0.00358512	0	0	0.0121857	0	0	0.0673482	0	0	0.00292222	0.00484565	0.0161468	0	0.0294512	0	0	0.0404262	0.0152901	0.0030694	0.0094277	0.00406093	0.0635128	0.0240937	0.0151236	0.0556597	0	0.0451574	0.0215051	0.0245653	0.00155325
GTEX.QCQG.0326.SM.2I3ES	0.00743904	0.00820693	0.00671682	0	0.0199808	0.000559628	0.00622882	0	0.0175078	0.0324469	0.0776662	0.0262187	0.00101458	0	0.00284926	0.0314609	0.0239054	0.00322834	0.0216324	0.017303	0.00374655	0	0.00336807	0	0.0882217	0.0237266	0.0107311	0	0	0.0136423	0.0150276	0.0131847	0.00352617	0.0426921	0.00674263	0.0742087	0.00349619	0.00265776	0.0798692	0.00301387	0.00549303	0	0.0269951	0.0107313	0	0.0253356	0.0107204	0.00560942	0.00141529
GTEX.QDT8.0926.SM.32PL2	0.0275479	0	0.0626988	0	0.0148518	0.00850717	0.00272924	0	0.013728	0.0549014	0.071963	0	0.0196833	0.103919	0.000446163	0.0545727	0.0262225	0.0253258	0.012824	0.00387134	0	0	0.0191318	0	0	0.0418673	0.0209013	0.00663925	0	0.00905199	0.0573687	0.00626043	0.0364609	0	0	0.105528	0.00545168	0	0	0.00454088	0.0131311	0.0235029	0.00833732	0.0046581	0	0.0753084	0.0010295	0.00578505	0
GTEX.QDVJ.0926.SM.2I5FU	0.0101799	0	0.00888906	0.012244	0.0155	0.0119681	0.00405358	0	0.00683385	0.0209373	0.113339	0.0141837	0	0	0.00153055	0.00877131	0.0128067	0.0055029	0.0257308	0.0200668	0	0.0262163	0.0242255	0	0.0882398	0.0466592	0	0	0.0034292	0.00769807	0.0495633	0	0.0260341	0.0188161	0.0236633	0.012587	0.0107999	0.00246176	0.0229288	0.00441771	0.037419	0	0.0386798	0.0160941	0	0.0157967	0.0307031	0.0214439	0
GTEX.QDVN.0726.SM.4B64L	0.0257503	0	0.10329	0	0.0252509	0.00597344	0.00229077	0	0.0143135	0	0.0378495	0.00311882	0	0.0457547	0.00276707	0.0155087	0.0283909	0	0.0164711	0	0.0610055	0	0.00425565	0	0.0727596	0.00804312	0.0212215	0.0180479	0.0442613	0.00641383	0.180414	0	0	0.0234217	0	0.0437266	0	0	0.00611481	0.00577274	0.00407891	0.00808708	0.0182436	0.00757086	0	0.0475123	0.0166531	0.0140065	0
GTEX.QEG4.0526.SM.48TZD	0.0142408	0	0.229316	0	0.015491	0.00875712	0.00757044	0.00233704	0.0202845	0.0236031	0.0581369	0	0.0480352	0.0967702	0.00369626	0.0310735	0.0139233	0.032742	0.00477703	0	0.000895751	0	0.0112822	0	0.00375234	0.0203865	0	0.0211973	0	0.00676256	0.00673861	0.00832091	0.00713575	0.0107584	0	0.0587774	0	0.00823048	0.0380707	0.00366807	0.00619072	0.0436436	0.0189836	0.00513058	0	0.045774	0	0.0128678	0.0048532
GTEX.QEG5.1126.SM.33HC2	0	0.00368399	0.0247585	0	0.0150569	0	0.00239269	0	0.0308753	0.0444655	0.154883	0	0	0	0.0203294	0.0051629	0.024972	0	0.013618	0.00635076	0.0483651	0.0172977	0.0145598	0	0.098336	0.0464771	0.0199169	0	0.0075096	0	0.0112594	0.0218683	0.00290604	0.00632473	0.0200069	0.0214632	0.0086205	0.00427525	0.0177392	0.00251961	0.0175169	0	0.0158024	0.019884	0.00144242	0.0184302	0.0105469	0.00898107	0.0137295
GTEX.QEL4.0826.SM.3GAF2	0.0323175	0	0.188428	0	0.0109615	0	0.00732818	0	0.00437541	0.0435825	0.075128	0.0116155	0	0.0483203	0	0.0159045	0.0266458	0.0187024	0.0166457	0.00107273	0.00578642	0.00277311	0.000170734	0	0.063892	0.0351584	0.0261147	0.0021326	0.0140081	0.0038978	0.044314	0.0182546	0.0236423	0.021257	0.00162086	0.0570106	0.00489459	0	0.0234192	0.00574241	0.00797227	0.0218137	0.0136717	0.0107933	0	0.0527821	0.00086744	0.0127291	0.00337289
GTEX.QESD.0626.SM.2I5G4	0.00930794	0	0.0216849	0.0194306	0.000233435	0.0367489	0.00570435	0	0.0105263	0.0290728	0.0811223	0	0	0	0.0436556	0	0.0245425	0	0.0129291	0.0323258	0.0342691	0.0361786	0.0090522	0	0.137577	0.0338452	0	0	0.0537782	0.0121193	0.0145039	0.00773318	0.00680224	0.0287207	0.0119065	0.0150996	0	0.0234245	0.0406409	0.00165608	0.00788831	0.00111604	0.0211055	0.00748183	0.0614772	0.0148178	0.0129105	0.0240365	0
GTEX.QMR6.1926.SM.32PL9	0.022107	0	0.169419	0	0.0202259	0.00760434	0.00170577	0	0.0128834	0.037565	0.127449	0.012641	0	0.0405453	0.00808826	0.0167798	0.0198336	0.005025	0.00859862	0.000204732	0.0027331	0	0.00658323	0	0.0406122	0.0422	0.0281846	0	0	0.0232894	0.0410733	0.00580894	0.0270644	0.00628012	0	0.113595	0.00174351	0	0.0119759	0.00374182	0	0.0202857	0.016552	0.00516651	0	0.0536368	0.000962559	0.00896526	0
GTEX.QMRM.0826.SM.3NB33	0.00455059	0.00488871	0.0300202	0	0.025925	0.00953164	0.00901812	0	0.0178959	0.00492279	0.00184851	0	0.0393792	0.00642636	0.0263895	0.0930296	0.0391542	0.0101513	0.0178128	0.0110859	0	0	0.00471432	0.00978143	0.0659039	0.00067363	0.00597331	0.00752275	0.00356046	0.0131408	0.052349	0.00275892	0.00443429	0.0263233	0.0063531	0.0710548	0	0	0.0413273	0.00368731	0.0186555	0	0.00538666	0.00375618	0	0.0691339	0.00500212	0.00400617	0
GTEX.QV44.0926.SM.2S1RH	0.0268827	0	0.107454	0	0.0408276	0	0.0154283	0	0.000117	0.0621253	0.0960003	0	0	0.00512938	0	0.0129094	0.0150208	0.046452	0.0208645	0	0	0.00600857	0.0174635	0	0.0227698	0.0524671	0.010601	0	0.00551596	0	0.00898733	0.0116419	0.0214392	0	0	0	0.0313275	0.0119522	0.000879599	0.00524309	0.114776	0.00596003	0.0415647	0.0121284	0	0.0222793	0.0185221	0.0342725	0.00256613
GTEX.QVUS.2026.SM.EYYW9	0.0330603	0	0.245538	0	0.0109708	0.00483058	0.0109819	0	0.0160143	0.0136464	0.085678	0.0154247	0.00291376	0.0274352	0.0116631	0.0363271	0.0160802	0.0129318	0	0.0118494	0.00257614	0	0.0128329	0	0.0174686	0.0336163	0.00449024	0.00568761	0	0.0298435	0.0141021	0.00631589	0.0196773	0.0796187	0.0024563	0.0658685	0.0195549	0.0190603	0.00785375	0.00383282	0.00676317	0.0253094	0.0106671	0	0	0.00887006	0	0.0146162	0
GTEX.QXCU.0626.SM.2TC69	0.00915408	0	0.0425303	0	0.00956932	0.0233155	0.000317146	0	0.0318773	0.0573939	0.0197467	0	0	0	0.0592929	0.0439651	0.0280607	0	0	8.76391e-05	0.0180277	0.00947417	0.0124094	0.00444678	0.166794	0	0.00723891	0.00758195	0.00654948	0.0210003	0.0229187	0.000776204	0	0.0479682	0.00326948	0.0246444	0.0234686	0.0544378	0.022719	0.000278368	0.00260953	0	0.0100861	0.0166268	0.0532184	0	0.00812883	0.00186284	0
GTEX.R3RS.1026.SM.3GADF	0.0177148	0	0.149025	0	0.000769461	0.0170825	0.0136056	0	0.00389358	0.0652083	0.107082	0	0.0333877	0.0621661	0.00109118	0.00878649	0.0180549	0.0363966	0.0066289	0.00147215	0.00278214	0.00450295	0.0416556	0	0	0.0343125	0	0	0.00525962	0.0198379	0.00915079	0	0.0223308	0.0168298	0	0.0280511	0.0397404	0.0092671	0.00677692	0.00382823	0.0354486	0.0151332	0.0218176	0.00835304	0	0.0519421	0.0232575	0.0305868	0
GTEX.R55C.0526.SM.3GIKA	0.002775	0.0115083	0.0163724	0	0.0216942	0	0.000976585	0	0.0117243	0.0836221	0.0780732	0.00717954	0.0164856	0.0414969	0	0.0257937	0.0222608	0.0279011	0.0106766	0.00113819	0	0.0129185	0.0108247	0	0.0207176	0.0205336	0.00793883	0	0	0.0232198	0.0234867	0.00650698	0.0137664	0	0.00811247	0.0398653	0.0289413	0.00238996	0.0321495	0.00588873	0.0203698	0	0.0279957	0.0267767	0	0.0646809	0.0170406	0.016042	0
GTEX.R55D.0926.SM.3GAEU	0.017103	0	0.0527269	0	0.0186274	0	0.00654149	0	0.035251	0.0535947	0.133737	0.00797778	8.37675e-05	0.0229198	0.0219439	0.0115021	0.021158	0.000327704	0.0447187	0.010003	0	0	0	0	0.0689102	0.0236209	0.0206525	0	0	0.00237231	0.0237799	0	0.0137695	0.0202219	0.000223747	0.0432293	0.00419712	0	0.0238869	0.00517561	0.0200767	0	0.0340236	0.0123637	0	0.0238112	0.00498384	0.00284453	0.00537757
GTEX.R55G.0826.SM.2TC5U	0.0288787	0	0.0441939	0	0.0235583	0	0.00200578	0	0.00508771	0.0479566	0.101983	0	0.000516341	0.02687	0	0.00955123	0.0179453	0.0168575	0.0267199	0.0155256	0	0	0.00695906	0	0.0417658	0.0567137	0.00962215	0	0	0.00238393	0.03812	0.0116667	0.0126922	0.0130777	0	0.0215446	0.00446409	0	0.0240734	0.00470092	0.064252	0	0.0455031	0.00426505	0	0.0321066	0.0111086	0.0164132	0
GTEX.REY6.0426.SM.2TF5G	0.0214513	0	0.156129	0	0.00925346	0.00207291	0	0.0127836	0.0231456	0	0.0849417	0	0.0187212	0.0449518	0.00784054	0.0317624	0.034688	0.010508	0.0115959	0	0	0	0.0124617	0	0.0723586	0.0235428	0.0306013	0.0141115	0.00335315	0.0209057	0.0902644	0.0254128	0.00273828	0.0140774	0	0.0554594	0.0125688	0.0127462	0.00911047	0.0176616	0.00107316	0.00608513	0.00217179	0.00433865	0	0.0644787	0	0.0123062	0
GTEX.RM2N.0426.SM.2TF4T	0.00113576	0.00953967	0.00680722	0.010296	0.0162527	0	0.00229262	0	0.0135919	0.0763995	0.110738	0.00925618	0	0.0243347	0.00110259	0.0263569	0.0341055	0	0.00918726	0.0159755	0	0.00126815	0.00520644	0	0.092703	0.0204009	0	0.00526927	0	0.0155451	0.0388073	0.0174184	0	0.0317365	0.00485788	0.0615605	0.0248566	0	0.0451717	0.00603367	0	0	0.0202228	0.0127176	0	0.0389045	0.00426503	0.00771096	0
GTEX.RN64.1226.SM.2TC6E	0.00245758	0	0.12613	0	0.00304306	0.014624	0.00692011	0	0.0240484	0.0509628	0.0986294	0	0.011225	0.0384127	0	0.0306405	0.0168854	0.0200544	0.0176212	0.00165961	0.00258341	0.00988657	0.0101316	0	0.0717999	0.0441973	0	0	0	0	0.00726883	0	0.0140515	0.0758015	0	0.0488977	0	0.030717	0.00670318	0.00474369	0.019098	0.0407605	0.0048442	0.00356747	0	0.0548647	0.00591541	0.00271378	0.030283
GTEX.RNOR.0726.SM.2TF5I	0.00612802	0	0.082817	0	0.00315753	0.0190237	0	0	0.0179062	0.0622019	0.0734243	0	0	0	0.0491012	0	0.0239842	0	0.00417787	0	0.00561743	0.0268556	0.00409187	0	0.177089	0.0359212	0.0126541	0	0.0331247	0	0	0	0	0.0369832	0	0.042671	0.0050344	0.0142346	0.0415291	0.00211129	0.00638228	0.0695452	0	0.00562591	0.0817719	0	0.000155941	0.00899306	0.0324945
GTEX.RTLS.0926.SM.2TF5X	0.0051753	0	0.268589	0	0.0223855	0	0.00430148	0	0.0043197	0.0409119	0.0657126	0	0.00289027	0.0269477	0	0.0308818	0.0258535	0	0.00359057	0.0189745	0.00407951	0	0.0098432	0	0.0524869	0.0372792	0	0	0	0	0.0116171	0.00340854	0.0119666	0.0458196	0.0113064	0.0716786	0	0.00993169	0.0225866	0.00380349	0.0104239	0.0512439	0.00537348	0.0015238	0	0.0173547	0	0.00842692	0.037179
GTEX.RU1J.0126.SM.2TF6Y	0.00939355	0.0122021	0.00698412	0	0.0211524	0	0.0110219	0	0.00151722	0.0120134	0.0961835	0.00112216	0	0.0360298	0	0.00216508	0.0210755	0.0242202	0.00121851	0.000293074	0	0.01315	0.0168963	0	0.0730641	0.0208068	0	0.0105311	0.00830623	0	0.0448424	0.013389	0.0416875	0.0177017	0	0.0271208	0.0131347	0.00324242	0.0415515	0.00381312	0.0343625	0	0.0228027	0.00655783	0	0.0662089	0.0119774	0.00892152	0.0112615
GTEX.RU72.0526.SM.2TF5Z	0.00173434	0	0.197195	0	0	0.0244431	0	0	0.0165203	0.0709207	0.0772677	0	0	0.00420329	0.0127264	0	0.0168649	0	0.0113444	0.0196483	0.0011016	0.0133152	0.0118971	0	0.104057	0.0336938	0.00653284	0.00264992	0.00883518	0	0.0278298	0.00937423	0.012569	0.0243631	0.0473106	0.0464902	0.000146293	0.0106383	0.0208276	0.00359806	0.00710121	0.0345288	0.00945654	0.00264582	0.0244084	0.0449773	0	0.00436031	0.0101204
GTEX.RUSQ.0626.SM.2TF5V	0.00741271	0.00440525	0.0247444	0	0.0297526	0.0139708	0.00849919	0	0.0236275	0.038834	0.098529	0.0112921	0	0	0.00972136	0.0143006	0.0280124	0.0083293	0.0199775	0.0201353	0.0219032	0.0113018	0.0162966	0	0.120131	0.0243228	0.00907844	0.00272382	0.0175214	0	0.0853995	0	0.00428537	0.0276902	0.0118342	0.0356988	0.00902945	1.53495e-05	0.0222853	0.00514881	0.0137727	0	0.0307164	0.0141787	0	0.0208458	0.00674913	0.0244716	0.00831102
GTEX.RVPV.1726.SM.2NKAQ	0	0	0.185977	0	0	0.00774391	0.00327072	0	0.0340043	0.0931295	0.0356658	0	0.01978	0.0169397	0.00782507	0.0048932	0.0220032	0.0290056	0.00590263	0.0010133	0.00123195	0.00475921	0.00394289	0	0.0814115	0.0229787	0.020619	0.0322671	0	0.00251	0.0604427	0	0.00990133	0.0347254	0.00037445	0.113534	0	0	0.0105492	0.00639884	0	0.0222628	0.000160813	0.00517601	0.0203093	0.00776252	0	0.00313764	0.0213218
GTEX.RWS6.0226.SM.2XCA9	0	0	0.0143108	0.0143338	0.0195001	0	0.00604384	0	0.0248163	0.0476567	0.13784	0.00259993	0.0169023	0	0	0.0227053	0.0300505	0.01048	0.00491143	0.000392793	0	0.0107416	0.00675673	0	0.0475035	0.0376212	0	0	0	0.0345104	0.0146132	0.00618877	0.0188637	0	0.0045727	0.0613027	0.0127711	0	0.037722	0.00322082	0.0347002	0	0.0233417	0.00997929	0	0.0479175	0.0135276	0.0180135	0
GTEX.RWSA.1126.SM.2XCAZ	0	0.0173272	0.0385927	0	0.0104307	0.0121357	0.00059304	0	0.0355932	0.0591076	0.0379785	0.015817	0	0	0.066363	0.0122967	0.0408633	0	0.00744584	0.0105528	0.00857595	0.00873631	0.0208706	0	0.134339	0.00693287	0.00474911	0.00840189	0.000327739	0	0.0809777	0	0	0.0524909	0.00235571	0.0526891	0.009758	0.0104945	0.0519939	0.00135442	0	0.00287255	0.0109666	0.00764019	0.0550448	0	0.00434143	0.00057177	0.0137037
GTEX.S32W.0326.SM.2XCBI	0.0186831	0	0.0327247	0.00133357	0.0236382	0.00914238	0.00382092	0	0.0183938	0.0196074	0.095516	0	0	0.020186	0.0187543	0.0138109	0.0275944	0	0.0268486	0.000159861	0.0283703	0.0344014	0.00208407	0	0.121656	0.0374618	0.00410411	0.00489332	0.0459282	0	0.068217	0.019231	0.0122873	0.0205729	0	0.0177163	0.00792684	0.00844275	0.0173781	0.00516275	0.0230932	0.00562344	0.0237852	0.0149377	0	0.0558627	0.0156047	0.0198757	0.00423385
GTEX.S33H.0626.SM.2XCBJ	0	0	0.0260406	0.0424179	0.00683862	0.00823418	0.00791417	0	0.00559315	0.0630165	0.105057	0.00603159	0.0127026	0.017129	0	0.0417358	0.000640015	0.0689768	0.0107354	0	0	0	0.0464616	0	0.0124087	0.0522413	0	0	0	0.0178185	0.0428185	0	0.00938681	0	0	0.0170236	0.0663331	0.0156359	0.00628641	0.004178	0.0262858	0.0323401	0.0155138	0.00679855	0	0.0676445	0.0150937	0.101089	0
GTEX.S341.0326.SM.2XCAU	0.0204035	0	0.0449011	0	0.0221649	0	0.00221086	0	0.00998204	0.0287728	0.108226	0.00727599	0.009092	0.0369164	0	0.0201919	0.0256703	0.0389932	0.00915791	0.0442154	0	0	0.0110063	0	0.039779	0.0408662	0.0212766	0	0	0.00933284	0.0045075	0	0.0214247	0.0243906	0.0408299	0.033199	0.0152983	0.00222382	0.00845876	0.00233015	0.0248244	0	0.0217063	0.0134844	0	0.0481226	0.00430739	0.00394789	0.00069843
GTEX.S3LF.1126.SM.EVR33	0.00213214	0	0.14146	0	0.00849689	0.00453589	0.0155866	0	0.015052	0.0403112	0.125072	0.0199744	0	0	0.0115398	0.00703037	0.0123666	0.0372385	0.0324445	0.0197748	0	0	0.00769976	0	0.0294071	0.0339327	0.000832816	0.00144069	0.00531268	0.0136118	0.0740364	0	0.0238197	0	0	0.0231561	0.0203617	0.0151176	0.00642149	0.00535254	0.0114415	0	0.0531956	0.00297679	0	0.0605489	0.0108038	0.0393125	0
GTEX.S7SE.0926.SM.2XCD6	0	0.0206294	0.0143835	0.0562694	0.0187554	0.0209226	0.00695852	0.0167217	0.0533874	0.0138992	0.0656148	0.00568578	0.0439809	0.0487173	0	0.0364691	0.0278526	0.0459055	0.0131951	0.0173462	0	0	0.0271183	0	0	0.0304902	0	0	0	0.0309012	0.0081583	0	0.0251968	0	0.0124655	0.0512555	0.0276481	0.00509704	0.0240689	0.000397227	0.0494324	0.0220253	0.00251853	0.0339188	0	0.0518757	0.0189727	0.00997837	0
GTEX.SE5C.0526.SM.2XCE1	0.0123217	0	0.0364842	0	0.0206874	0	0.0054548	0	0.0173911	0.0519688	0.0954934	0	0	0.0117583	0.0158202	0.0283579	0.022057	0.020592	0.0108317	0.00160977	0.018197	0.0466546	0	0	0.121959	0.0381978	0.0217042	0	0.000545445	0	0.0288736	0.0258526	0.00285986	0.0222985	0	0.0410627	0	0.017368	0.0218323	0.00224598	0.00805138	0	0.0176932	0.014024	0	0.0445235	0.0088223	0	0.0186798
GTEX.SIU8.0926.SM.COH1X	0.0207506	0	0.112938	0	0.00124165	0.0344684	0.00274246	0.0139516	0.0412657	0.0463146	0.193648	0	0.0417851	0.0489029	0.00382081	0.00837765	0.0237085	0.0309319	0.0170859	0.00187608	0.00133228	0.00732125	0.00899786	0	0	0.0448581	0	0	0.0102733	0.0145551	0.0215446	0	0.0279744	0.00583399	0.000934594	0.0582443	0.0147277	0.0104589	0.00452391	0.00267048	0.0135774	0.00730838	0.0258385	0.00521473	0	0.0354002	0.00883712	0.00892243	0
GTEX.SJXC.1026.SM.EYYVA	0.00982177	0	0.246488	0	0	0.0107445	0.0101463	0	0.0289858	0.0635205	0.09347	0	0.0102618	0.0177802	0.00481976	0.0139753	0.0362256	0	0.021119	0.00759885	0.00472837	6.36928e-05	0.00957348	0	0.07929	0.0241681	0.0180722	0.00407038	0	0.00364472	0.0198301	0	0.0223528	0.0320629	0.0085061	0.051924	0.00505799	0	0.028426	0.0032857	0.00536031	0.0231408	0.026189	0.00202884	0	0.00728904	0.00333112	0.00281301	0.0148951
GTEX.SN8G.0926.SM.4DM5I	0.00564089	0	0.144115	0	0.0256745	0.0109415	0.0059913	0	0.0214065	0	0.0570251	0.0257929	0	0	0.0447418	0.0217415	0.0370551	0	0.018824	0	0.00753966	0.00118302	0.0139272	0	0.0806022	0.0242465	0.0011738	0.00275434	0.0425243	0	0.067047	0	0	0.0626866	0	0.0643717	0.0220518	0.030016	0.0165508	0.00254762	0.00973017	0.0150387	0.0176994	0.00510721	0.0125833	0.0117433	0	0.0299411	0.0200111
GTEX.SNOS.0426.SM.32PMH	0.00182912	0.0127169	0.00605499	0.0048163	0.0190192	0	0.0114961	0	0.0178137	0.040096	0.137101	0.0285634	0	9.24997e-05	0.0113451	0.0111048	0.0256928	0.0100307	0.0173411	0.0023757	0.00856135	0.0076132	0.00822042	0	0.0783155	0.0500928	0	0	0.00524425	0.00916315	0.0705756	0	0.0328415	0	0	0.0190466	0.0159283	0.0026866	0.0313628	0.00505153	0.029711	0	0.0329105	0.0133754	0	0.0464359	0.0165631	0.0301079	0
GTEX.SUCS.0626.SM.32PM5	0	0.0130868	0.00502018	0.0123684	0.0394133	0	0.00758533	0	0.0284087	0.0203043	0.155222	0.0125364	0.00338886	0.0258129	0	0.0236735	0.0224161	0.0177846	0.0363843	0.00731175	0	0.005161	0.00353868	0	0.0230058	0.0355937	0.001456	0	0	0.0192788	0.0147585	0.0184179	0.00450142	0	0.00633519	0.0291004	0.0109597	0.0110423	0.0232755	0.000986905	0.0854102	0	0.0195718	0.0135243	0	0.0430281	0.0112306	0.00207206	0
GTEX.T2IS.0526.SM.32QP9	0.0144291	0	0.0277234	0.00794802	0.0151508	0.0063233	0.00430698	0.0221591	0.0387292	0.0280462	0.179492	0.00815584	0.0759804	0.0997064	0	0.0304244	0.0289615	0	0.00963581	0.011463	0.00313994	0	0.0119021	0	0	0.0630087	0.0185533	0	0	0.0144016	0.00101426	0	0.0177008	0.0133701	0.00223714	0.0713267	0.00768526	0	0.0205469	0.00150732	0.0165506	0.00889409	0.0122398	0.00252188	0	0.0438161	0	0.0068209	0
GTEX.T5JC.0826.SM.32PMC	0.00713158	0	0.106789	0	0	0.00758092	0.00543537	0.00406681	0.0201387	0.072805	0.11013	0	0	0.0286567	0.0193105	0.0143827	0.0415009	0	0.0178159	0.00279243	0.00405219	0.000704392	0.0106919	0	0.128636	0.030293	0.0130284	0.0109708	0	0.0148989	0.0303318	0	0.00894737	0.0548647	0	0.0619282	0.0031276	0	0.0602889	0.00316015	0.00448324	0	0.0255682	0.00554596	0	0.0151344	0.00687836	0.00165045	0
GTEX.T6MN.0826.SM.32PM4	0	0	0.105436	0	0.00712151	0.0316666	0.0115469	0	0.0344174	0.0547738	0.110223	0	0.0427938	0.0549225	0	0.0373037	0.0289768	0.040621	0.00340093	0.00033377	0	0.000181412	0.0230774	0	0	0.0423135	0	0	0	0.0369391	0.0196785	0	0.00119531	0.00459063	0	0.0520497	0.0257203	0.0196151	0.0219432	0.00156666	0.0273808	0.024987	0.00916707	0.0129192	0	0.0699274	0.00241316	0.0214511	0
GTEX.T6MO.0426.SM.32QOI	0.0222472	0	0.0349525	0	0.0249858	0.000108119	0.00454954	0	0	0.0879395	0.0993103	0.0067329	0	0.00161824	0.01036	0.0204835	0.0139139	0.0173294	0.0151543	0	0.0420231	0.0209163	0.00745844	0	0.0597993	0.03558	0.0105385	0	0	0.0138851	0.0652284	0	0.0304665	0.00782397	0.00430952	0.00785546	0.0382241	0.0229112	0.0183118	0.0033901	0.0266457	0	0.0324712	0.0103927	0	0.0425004	0.025099	0.0312567	0
GTEX.T8EM.0326.SM.3DB7F	0	0.0135465	0.0211726	0	0.00742839	0	0.00461311	0	0.0106286	0.0946381	0.114324	0.00572843	0.00212463	0	0.0135049	0.0197665	0.0161143	0.0110912	0.00885606	0	0	0.0264323	0.0113197	0	0.0541657	0.0399514	0.00209008	0	0	0.0110151	0.0303316	0.0148903	0.00263497	0.00232063	0.00539334	0.0221281	0.0385403	0.00694745	0.0204869	0.00410155	0.037641	0	0.0315713	0.0138371	0	0.0247231	0.0270617	0.0818466	0
GTEX.TML8.0326.SM.4GICN	0.020841	0	0.00903765	0.0212865	0.0281763	0.00373737	0.00729149	0.00904202	0.00946008	0.016014	0.137322	0.00660791	0.0504288	0.0504912	0	0.0264738	0.0175493	0.0250553	0.0152938	0	0	0.00578247	0.0249003	0	0	0.0363455	0	0	0.000670648	0.00665565	0.00621426	0.013043	0.0286329	0	0.000310498	0.0313721	0.00852995	0.0185093	0.0283206	0.00744912	0.0279935	0	0.0201583	0.0142914	0	0.0471236	0.00294034	0.0161805	0
GTEX.TMMY.0926.SM.4TT1Z	0.00666658	0.00885434	0.00797997	0	0.016537	0.006013	0.00456771	0.0187992	0.025747	0.0321719	0.0513133	0.0205166	0	0	0.0233335	0.0135325	0.0261203	0	0.0709684	0.0103401	0.0142783	0.012793	0.0105207	0.00587219	0.103435	0.0076551	0.0129032	0.000398809	0	0	0.0209241	0.00147594	0.00955103	0.0189509	0.00557265	0.0367775	0	0.0273954	0.0412529	0.00511945	0.0110061	0.0174801	0.000740197	0.0112227	0.0412361	0	0.0145617	0	0.0385168
GTEX.TSE9.0726.SM.3DB8C	0.0410224	0	0.134511	0	0	0	0.00799364	0	0.0128987	0.0653099	0.0923629	0.021156	0	0	0.00836547	0.0147561	0.0435698	0.00713801	0.00207588	0.00193604	0	0.0117798	0.00775564	0	0.13215	0.0344532	0.0201638	0	0	0	0.0382066	0.00428663	0.0170356	0.0541706	0	0.0719969	0.0189085	0	0.0203253	0.0062193	0.00541731	0.00413515	0.0253125	0.00523565	0	0.0134061	0	0.0127724	0.012925
GTEX.U3ZH.0526.SM.3DB75	0.0420177	0	0.0970699	0	0.0133295	0	0.0123436	0	0.0102125	0.064782	0.120829	0	0.0123813	0.0316266	0	0.0283667	0.020692	0.051409	0.0100646	0.0113435	0.000222411	0	0.0169091	0	0	0.0521116	0	0	0	0.0477158	0.0266054	0	0.0262913	0	0	0.056675	0.0325931	0.0159048	0.0185866	0.00402965	0.0236466	0.02936	0.00907834	0.00630117	0	0.0527445	0.0056725	0.00503925	0
GTEX.U3ZM.0426.SM.3DB73	0.0137466	0.00147938	0.000441238	0.0202814	0.0314152	0	0.00489457	0	0.00655586	0.0167804	0.120089	0.0233893	0	0.0170465	0	0.0163315	0.0282671	0.024258	0.0222413	0	0.00742566	0.0128721	0.0188234	0	0.0519685	0.0247359	0	0	0	0.0105426	0.0631168	0.0237468	0.0046546	0	0.00176778	0.0370808	0.0124244	0.00658351	0.0328252	0.00425023	0.0124308	0	0.0164797	0.0201719	0	0.0494016	0.0202815	0.0203085	0
GTEX.U3ZN.0626.SM.3DB7U	0.0157589	0	0.0495388	0	0.0220394	0	0.00401967	0	0.0060396	0.0354126	0.13431	0	0.00591599	0.021677	0	0.0104061	0.0063933	0.0372065	0.00239996	0.020939	0	0.0125502	0.0191393	0	0.0299933	0.0464893	0	0	0	0.0177409	0.0317547	0.0166697	0.0136792	0	0.0282051	0.0185174	0.013799	0.0061451	0.0274816	0.00481903	0.0226483	0	0.0384973	0.0192448	0	0.0442709	0.013576	0.0155519	0
GTEX.U412.0826.SM.3DB9K	0.0113677	0	0.210236	0	0	0.0206475	0.00659656	0	0.0445073	0.0305879	0.0973318	0.025094	0.00248979	0.0105228	0.0216173	0.0267457	0.0327668	0	0.00631613	0.00874136	0	0	0.0121626	0	0.0833724	0.03865	0	0.00863169	0	0	0.0464827	0.00696223	0	0.0309371	0.000207952	0.075637	0.0120868	0	0.0112474	0.00368827	0.00248008	0.0383917	0.0128071	0.00214036	0	0	0	0.00660255	0.0234362
GTEX.U8T8.2226.SM.3DB95	0	0.0182972	0.0333673	0	0.00325768	0.0150004	0.00744032	0	0.0475518	0.0573947	0.0917175	0.0132253	0.0308028	0	0.0117422	0.0291275	0.0360958	0	0	0.0197712	0	0	0.00570047	0	0.0814845	0.0336911	0.0100214	0.0164999	0	0.0231439	0.0574188	0	0.0209299	0.0464399	0.0295155	0.0824065	0.0174855	0	0.0103559	0.0029914	0.0085344	0	0.0358668	0.00187789	0	0.0258301	0.00137797	0.0146391	0
GTEX.U8XE.1426.SM.3DB8Q	0.000633954	0	0.0162715	0.0383034	0.0100535	0.0433503	0.00206875	0	0.0200485	0.00447687	0.0679719	0	0	0	0.0326456	0	0.0141244	0	0.0270204	0.0453886	0.0764398	0.0614138	0.00874165	0	0.0821495	0.0247733	0	0	0.0774345	0	0.0502143	0	0.0109427	0.0163975	0.0206233	0.00826576	0	0.00515083	0.0158936	0.00297713	0.0240936	0.00784147	0.0243063	0.00920761	0.0390719	0.0176447	0.0146565	0.013704	0.00739887
GTEX.UJHI.0726.SM.3DB92	0.0127671	0.00290242	0.00443239	0	0.0200697	0	0.0100888	0	0.00304546	0.0273323	0.127312	0.00243127	0.00282045	0.0262332	0.0082562	0.0309235	0.0285676	0.00300154	0.038403	0.00233216	0	0.0172633	0.00768512	0	0.03477	0.039021	0.00763117	0	0	0.00805726	0.0151248	0.0144227	0.0240283	0.0199891	0	0.039817	0.00305021	0.0340431	0.0239344	0.00211902	0.00705318	0	0.0136219	0.0350795	0	0.060767	0.0103531	0.0031097	0
GTEX.UJMC.0726.SM.3GADX	0.00996262	0	0.0186443	0.000709535	0.0219327	0	0.0081806	0	0.0142099	0.0542128	0.139439	0.00678712	0	0.0444677	0.000564789	0.0287811	0.0275541	0	0.0281724	0.00933716	0.0185685	0.00225497	0.0003294	0	0.0759052	0.0372563	0	0	0	0.0296778	0.019229	0.011319	0.00598141	0.0225804	0.00928452	0.0539117	0	0	0.0484363	0.00291291	0.026518	0	0.0265397	0.00696202	0	0.0171422	0.00198788	0.0030546	0
GTEX.UPJH.0826.SM.4WKFD	0.0135186	0	0.0587526	0	0.0047573	0.00977591	0.00542369	0	0.0176944	0.0619186	0.0658066	0	0	0	0.0407001	0.0090552	0.0182731	0	0.00690762	0.00826433	0	0.00385088	0.0328479	0	0.104368	0.0322044	0.0256308	0.00213541	0.0291463	0.0176315	0.00699649	0	0.0153998	0.0839742	0.00347506	0.0357086	0.0154031	0.0767931	0.0202643	0.00321077	0.00644265	0.0310855	0.00407709	0.00299386	0.0121369	0.0451331	0	0.0188896	0
GTEX.UPK5.1126.SM.3GAEJ	0.00600555	0	0.0803834	0	0.0172836	0	0.00841563	0	0.0089231	0.0742313	0.0775317	0	0.0230524	0.0140702	0	0.0261059	0.00595524	0.0580309	0.0173844	0.0187229	0	0.00441579	0.0141705	0	0.0239734	0.0653409	0.00597494	0	0.00367906	0.00735422	0.0175609	0.015278	0.0105332	0	0.0153651	0.0175634	0.0473569	0.0156242	0.0192008	0.0045557	0.0377286	0.00522571	0.0481334	0.00692523	0.00367058	0.0585319	0.0215631	0.0347535	0
GTEX.V1D1.0826.SM.3P5ZA	0.0176324	0	0.00766715	0.0263512	0.0301883	0.00495161	0.00909023	0.0425022	0.0293974	0	0.159524	0.00677179	0.0272782	0.0395353	0	0.0283584	0.0250849	0.0146039	0.0108973	0.00529815	0	0.00107992	0.0175301	0	0	0.0631338	0	0	0.00583541	0.0196847	0.0605043	0	0.0389182	0.0165386	0.00958228	0.0225507	0.0132006	0.00485884	0	0.00254676	0.0687974	0.0215571	0.0189467	0.00579207	0	0.0210905	0.00854537	0.0149228	0
GTEX.VJWN.1326.SM.EVR2Z	0.0167741	0	0.154045	0	0.00635356	0.0158052	0.00198692	0	0.0301305	0.00766081	0.071866	0	0.0228629	0.0212513	0.0135458	0.00835306	0.0400361	0.0016109	0.0250832	0.000178981	0.000458575	0	0.023387	0	0.0517088	0.0311326	0.00668227	0	0.0263525	0.00683433	0.0981452	0	0.00180499	0.0215542	0	0.0871277	0.0220593	0.0245117	0.0397645	0.00351012	0.00611346	0.0142427	0.0212716	0.00735603	0	0.0468172	0.000191245	0.00789779	0
GTEX.VJYA.0326.SM.3GAEX	0.00979405	0	0.0141251	0.0323674	0.0352919	0.015096	0.00402071	0	0.0278606	0	0.098731	0.00867766	0.0444744	0.0589494	0	0.0397076	0.0135044	0.02676	0.00229367	0	0	0.00181922	0.0249947	0	0	0.0114812	0	0	0	0.0179603	0.0553921	0.0187638	0.0188542	0	0.00128208	0.0286846	0.0240235	0.0127756	0.0392418	0.00371796	0.0374296	0	0.0256698	0.0195598	0	0.0623899	0.00136858	0.020059	0
GTEX.VUSG.0926.SM.3GIK6	0	0.0475793	0.0104233	0.0170515	0.0233169	0.0162457	0.00837581	0	0	0.0497183	0.0454222	0	0.0389919	0.0891836	0	0.0342951	0.0124578	0.0537772	0.0162111	0.000567612	0	0	0.0214264	0	0	0.00909295	0	0.0188692	0.001944	0.0216371	0.0854122	0.0154493	0.0257923	0	0.00172883	0.0508537	0.0205317	0.00990677	0.0466002	0.00510381	0.00705056	0.0178245	0.0175095	0.0108608	0	0.0636109	0.0108331	0.00999612	0
GTEX.W5X1.0526.SM.3GILH	0.0155241	0	0	0.0492512	0.0337905	0.00924617	0.00242946	0.0383188	0.0357375	0.0109196	0.04422	0	0.0432006	0.0990453	0	0.0320112	0.0144429	0.0333304	0	0.000480204	0	0	0.00866002	0	0	0.024984	0	0.0130697	0.00434999	0	0.02157	0	0.0220651	0	0.000236026	0.0341423	0.025135	0.000297419	0.0317659	0.00413568	0.0571716	0.0626354	0.0111791	0.0196125	0	0.0370753	0.014798	0.000690167	0.00731892
GTEX.WFG7.0526.SM.3GIKI	0.00553894	0.0114028	0.00530659	0	0.0251185	0	0.00465022	0	0	0.0963891	0.0961597	0.0155595	0.00284847	0.0319245	0	0.0154347	0.0332643	0.0175188	0.0374341	0	0.0387367	0.00613078	0.006973	0	0.0585134	0.0374108	0.00261185	0	0	0.0219593	0.0240577	0.00740831	0.0120045	0.00534681	0	0.051775	0.0149322	0.00336804	0.045179	0.00213269	0.0180846	0	0.0367885	0.011321	0	0.0530884	0.00279433	0.0148814	0
GTEX.WFG8.0926.SM.3GIKJ	0.00502901	0	0.0119061	0.000483286	0.00632658	0.00265629	0.00329634	0	0.0214169	0.0484741	0.145204	0.0172778	0	0.0173579	0	0.00742622	0.0154019	0.0241622	0.0187033	0	0.0636363	0.00826806	0.0191106	0	0.0455457	0.0464618	0	0	0	0.0419772	0.0564709	0	0.0291984	0.00319352	0.00516532	0.0334916	0.0248572	0	0.0211951	0.00220089	0.0316738	0	0.033973	0.0113212	0	0.0458258	0.0206039	0.0243707	0
GTEX.WFJO.0326.SM.3GIL3	0.0100677	0	0.00975632	0.0114098	0.0277397	0	0.00717154	0	0.0170708	0.0188966	0.181049	0	0.00488554	0.0390496	0	0.0137496	0.0310286	0.00874079	0.0329061	0	0	0.00297263	0.00343647	0	0.0493519	0.02483	0	0.00137458	0	0.0240208	0.0192298	0.0059229	0.0133049	0.0130749	0	0.0308625	0.00591969	0.0030686	0.0397473	0.00309575	0.0147254	0	0.0220178	0.0027477	0	0.0318431	0.00722742	0.00450787	0
GTEX.WFON.0426.SM.3GIL4	0.0164109	0	0.00549611	0.0103948	0.0208752	0	0.00143954	0	0.00889071	0.0337774	0.0906156	0.00208114	0	0.0395848	0	0.0192625	0.0162789	0.009664	0.0186919	0.0257274	0	0.00695884	0.0180019	0	0.0554794	0.0446158	0.000502763	0	0.00135719	0.0223734	0.0442595	0	0.00992333	0.0272009	0.00969783	0.0637806	0.0161793	0	0.0483482	0.00540695	0.00630462	0	0.039333	0.0031272	0	0.033952	0	0.00638674	0
GTEX.WH7G.0726.SM.3NMBM	0.0178405	0	0.0188608	0	0.0263571	0	0.00292865	0	0.00355045	0.0428166	0.146657	0.0116829	0.00791619	0.0453739	0	0.012069	0.0168236	0.00902485	0.0320788	0.0226209	0.0167381	0	0.00419599	0	0.0280964	0.0622639	0.00820585	0	0	0.0056958	0.019918	0	0.0312586	0.0140817	0	0.033581	0.0145241	0	0.0217693	0.00320165	0.0584473	0	0.0378106	0.00351985	0	0.0232571	0.00713185	0.00849103	0.00167392
GTEX.WHPG.1426.SM.3NMBB	0.00892054	0.000617762	0.0141755	0.0283194	0.0121461	0.0477047	0.0109181	0.00337356	0.0149919	0.00196635	0.0507506	0	0.0123575	0.0548112	0	0.0130579	0.0308538	0.0182975	0.0142127	0.00524918	0.0138387	0.0346472	0.0236553	0	0.0183422	0.00653657	0	0.0109062	0.00712816	0.00707699	0.130806	0	0	0	0.00965144	0.0251526	0	0.0203059	0.0364543	0.00254891	0.0203401	0	0.0179761	0.00604108	0	0.0746236	0.016052	0.028937	0
GTEX.WHSB.0326.SM.5FQSD	0	0.00959607	0.00437844	0.00483282	0.0332626	0.00151899	0.0025584	0	0.0116934	0.0359508	0.0932009	0.0112869	0.00152928	0.0351648	0.000104472	0.034505	0.0248594	0.00872939	0.113092	0	0	0	0.00374515	0	0.037693	0.0149717	0	0.00305901	0	0.0247246	0.00968739	0.0139486	0.0124301	0.0332863	0	0.0603162	0.00606185	0	0.0311306	0.00197964	0.00990798	0	0.0123559	0.000919244	0	0.0297835	0.00820539	0.013764	0
GTEX.WK11.0526.SM.3NB3O	0.0205928	0	0.08815	0	0.017857	0.0194024	0.00706645	0.0181079	0.0299078	0.022628	0.0762683	0.00872269	0.0594184	0.0660447	0	0.0398278	0.022767	0.0447661	0.00321951	0.00293948	0	0	0.0234545	0	0	0.0310718	0.0198262	0.0026931	0.00222636	0.0226146	0.00478307	0	0.0188307	0	0.00728629	0.109048	0.00780683	0.00630788	0.0244891	0.0033122	0.0122063	0.0346032	0.0161885	0.00355744	0	0.066434	0	0.00735344	0
GTEX.WOFM.0126.SM.3MJFE	0.000631767	0.0130546	0.000602091	0.012836	0.0204092	0	0.00788791	0	0.0142763	0.0551305	0.130876	0.0159776	0	0.016029	0.00703736	0	0.0231946	0.0173369	0.0108981	0	0	0.000157373	0.0112877	0	0.0770917	0.0363383	0	0	0	0.0251744	0.0161767	0	0.0348209	0.016768	0	0.0476789	0.00240483	0	0.0462107	0.00626117	0.0286192	0	0.0261461	0.00202621	0	0.0350072	0.00901156	0.0103801	0
GTEX.WRHU.0226.SM.3MJFV	0	0.0178787	0.0531523	0	0.00411086	0.0188748	0.00144457	0.00413544	0.0355638	0.0584873	0.0886566	0	0.0392856	0.0245587	0	0.0557203	0.0403886	0.0105842	0.0243332	0.00432487	0.00516401	0.00335963	0.0218219	0	0.0485436	0.0215809	0.0128175	0.000148493	0	0.00136666	0.00622382	0	0.0122639	0.0113821	0.0213611	0.0392447	0.0412748	0.00529886	0.0345707	0.00199382	0.0282048	0	0.00962403	0.00203326	0	0.0385624	0.000907461	0.00793167	0.00127041
GTEX.WVJS.0826.SM.4MVNR	0.00756016	0	0.125757	0	0.0244219	0.00876966	0.00976571	0	0.0260607	0.0228603	0.179591	0.00396711	0.0209656	0.041796	0	0.0207693	0.0163593	0.0362354	0.0214927	0	0	0	0.0151645	0	0	0.0362328	0.0100378	0.0117462	0	0.0260496	0.0164233	0.00285054	0.0175802	0.00605993	0	0.053604	0.0364082	0.00155938	0.020598	0.00365678	0.0178446	0.0266714	0.0306326	0.00174342	0	0.0354788	0.0179021	0.0102121	0
GTEX.WWYW.0926.SM.3NB2Z	0	0.0215571	0.0329444	0	0.00293768	0.042016	0.00452478	0	0.045844	0.0528721	0.0960628	0.00143903	0	0	0.0306148	0.0282797	0.0229994	0	0.00888003	0.0209969	0.003715	0.0337894	0.00132535	0	0.0781885	0.0434865	0.00259828	0	0	0.00632459	0.0489983	0	0.00110721	0.0384093	0.0385155	0.0107277	0.0435027	0.0229591	0	0.00200708	0.0279833	0	0.0126153	0.0435865	0.000533541	0	0.00465142	0.0112542	0
GTEX.WY7C.0426.SM.3NB3C	0.00674784	0.00884856	0.0114283	0.0276499	0.0476559	0	0.00894498	0	0.00195412	0.0180296	0.031654	0.0155475	0.0114712	0.0278958	0	0.0348321	0.0421876	0	0.0556492	0.0120767	0	0.0120632	0.00906101	0.0212559	0.0295528	0.00688833	0	0.00029218	0	0	0.0458395	0.0236981	0	0.0136462	0.0118	0.0583267	0.00709566	0.0219275	0.0263012	0.00286084	0.000173339	0	0.0100681	0.0457204	0.0115664	0.034728	0.0191098	0.0154806	0.0102397
GTEX.WYBS.1126.SM.3NMAM	0.017154	0	0.0713637	0	0.00711196	0.0227568	0.0024772	0	0.0226619	0.0838158	0.0887761	0.00693667	0	0.00763136	0.032351	0.0128271	0.0194895	0.0413225	0.0115774	0.00865009	0.00118143	0	0.0249202	0	0.0649787	0.0485684	0.0204381	0.00404916	0.011594	0.0135192	0.0188155	0	0.0257442	0.024179	0	0.0457919	0.017804	0.00484544	0.0103029	0.00381863	0.0362845	0.0363119	0.0276473	0.00440127	0	0	0.0326179	0.0308027	0
GTEX.WYJK.0826.SM.3NM8Y	0.0188395	0	0.0441335	0	0.0202843	0.00394991	0.00787488	0	0.0142106	0.0566466	0.103146	0.0185655	0.0134104	0	0.0341959	0.0142994	0.0432119	0	0.0166937	0.0090768	0	0.0132125	0.00512646	0	0.0797142	0.0381777	0.00978607	0	0	0.0123234	0.0257613	0	0.00792777	0.0461686	0.00361393	0.0514373	0.0130391	0.0223535	0.0539851	0.00346039	0	0	0.0141524	0.00396034	0.00382797	0	0.014463	0.00801453	0.0212167
GTEX.WYVS.0526.SM.3NM9W	0.017159	0.0259848	0.0035918	0.0129963	0.0517194	0.00702572	0.0160911	0	0.00282876	0.0718514	0.00949813	0	0.00876943	0.0278888	0	0.00931084	0.00704099	0.0273844	0.00563917	0.0118015	0.0277288	0.0406444	0.0180458	0.00657259	0.0133635	0.0600913	0	0	0.0255342	0.00633961	0.023238	0	0.0300355	0	0.0282882	0.00107874	0.0180248	0.0158629	0.0132066	0.00114704	0.0597812	0	0.0387883	0.0131741	0	0.0501511	0.0263884	0.035836	0
GTEX.WZTO.0426.SM.3NM99	0.000941204	0.00147761	0.0765217	0	0.00614145	0.0274579	0.0123282	0	0.0158187	0.0665197	0.0941838	0	0.0203606	0.0425469	0	0.0207742	0.0197655	0.0244215	0.0280181	0	0	0	0.0326495	0	0.0252474	0.0349754	0.00705625	0.00093945	0	0.00234242	0.0074997	0	0.00903391	0.0405634	0.000624718	0.0558725	0	0.0363158	0.0396778	0.00297783	0.0185921	0.0272334	0.00608603	0.00362435	0	0.0573455	0	0.0071829	0.00544638
GTEX.X15G.0626.SM.EVR32	0.0424571	0	0.0416876	0.000305566	0.0302244	0.000432625	0.0101546	0.000922586	0.00362749	0	0.0987182	0.0248385	0.0266606	0.0728331	0	0.0402996	0.0154367	0.0260933	0.0173096	0.00512209	0	0	0.00339523	0	0	0.034457	0.0176123	0.0134516	0.00297002	0.0156449	0.0339544	0.016099	0.0287366	0.0299212	0	0.0380402	0.00180573	0	0.0285767	0.00523036	0.0359846	0.0121904	0.0189773	0.0105678	0	0.0498404	0	0.00705239	0
GTEX.X261.1026.SM.3NMDL	0.0106672	0	0.213483	0	0.001935	0	0.0130365	0	0.000742244	0.0460139	0.0517321	0.0187783	0	0.0393882	0	0.0306803	0.0310244	0.0496861	0.00503607	0.00269038	0	0	0.00543048	0	0.101677	0.032463	0.00472022	0	0	0.0138029	0.0299722	0.00456999	0.0167505	0.0295217	0	0.0921971	0	0	0.00300524	0.00719	0.00392237	0.00646378	0.0149767	0.0114955	0	0.0473313	0	0.0258439	0
GTEX.X3Y1.0626.SM.3P5YS	0	0.072336	0.00388383	0.0430634	0.0477909	0.010286	0.00789985	0.012728	0.0451391	0.00322713	0.0579579	0.0101544	0.0167367	0	0.00122184	0.026066	0.0211554	0.0310794	0.0274766	0.0193864	0	0	0.0103981	0	0.0166587	0.0321868	0	0	0	0.0150381	0.00632409	0.00456097	0.00616036	0	0.0360294	0.0306157	0.0371475	0.0271093	0.00693712	2.10611e-05	0.0678984	0	0.0144562	0.0430289	0	0.0506578	0.0139455	0.0130711	0
GTEX.X4EO.0926.SM.3P5Z2	0.0316074	0.0297527	0.0841728	0	0.0214458	0.0290481	0.0069716	0.0181343	0.0556472	0.0395831	0.0862882	0	0	0	0.0162592	0.00552025	0.0139144	0.0483164	0.00633841	0.000784514	0.00185169	0	0.0132546	0	0.083511	0.0605815	0.00976805	0	0	0.0137896	0.0118228	0.0103575	0.00197708	0.00776725	0	0.0875846	0	0	0.0144266	0.000728553	0.0577329	0.0194872	0	0.0096985	0	0.0107554	0.013586	0.0178374	0
GTEX.X4EP.0526.SM.3P5YW	0	0	0.334337	0	0.0102045	0.0227009	0.00108698	0	0.0157315	0.00943896	0.0857196	0	0.0255025	0.0397623	0.00144142	0.0115982	0.0167063	0.000117378	0.0152028	0.000513843	0	0.00468305	0.00994212	0	0.0103077	0.0389639	0	0.00453733	0.0177028	0.00205188	0.0668137	0	0.0133577	0.0194855	0	0.0392483	0.00135727	0.00056171	0.0141171	0.00700728	0.0100527	0.0195609	0.0194438	0.00528179	0	0.0445137	0	0.0137455	0
GTEX.X4LF.0526.SM.3NMB6	0	0.00823302	0.00889969	0.0143277	0.0375403	0	0.00200737	0	0.0129357	0.0210819	0.141863	0.00118634	0	0.015619	0	0.0273316	0.0147545	0.00807069	0.0113764	0	0	0.00202083	0.0106446	0	0.0494556	0.0441519	0	0	0	0.0290887	0.0176498	0	0.0217617	0.0263178	0	0.0220583	0.0400044	0.0211776	0.0313094	0.00235117	0.0153021	0	0.0136285	0.0370018	0	0.0590966	0.00807116	0.0140531	0
GTEX.X4XX.1026.SM.4QARO	0.0133791	0.0025204	0.00742099	0.0352561	0.0648496	0.00599079	0.011218	0.00943276	0.0205248	0.0124406	0.0588725	0.00719034	0	0.0149503	0.00631341	0.023923	0.0250634	0	0.0184779	0.0215203	0	0	0.0258162	0	0.0481649	0.0316037	0	0	0.013975	0.0172335	0.00683457	0	0.0174324	0.0580432	0.0165094	0.0110754	0.0174146	0.024926	0.0189313	0.00122163	0.035108	0.00933968	0.0156442	0.0127756	0	0.0464065	0.012589	0.140725	0
GTEX.X4XY.1026.SM.46MVX	0.00650617	0.0187482	0.0330388	0.00557878	0.0167856	0.0184676	0.0125999	0	0.0145398	0.0435382	0.114791	0.00290971	0.00737573	0	0	0.0323693	0.0272724	0.0277503	0.0283285	0.00683779	0.000575181	0	0.0321055	0	0.0506375	0.0488368	0	0	0	0.0265462	0.0342981	0	0.0355618	0	0.00241167	0.0305967	0.0313649	0.0142786	0.0177554	0.00212335	0.0409301	0	0.0314639	0.00184125	0	0.0680746	0.0277507	0.0441612	0
GTEX.X585.1026.SM.46MW6	0.00547245	0	0.00523444	0.0248074	0.0474994	0.00814085	0.00850376	0.0112759	0.0182412	0.0184413	0.0984134	0.0202676	0.0539271	0.0843575	0	0.0501492	0.0303974	0.0100817	0.0131917	7.54401e-05	0.00376783	0.00319175	0.0053334	0	0	0.0278843	0.00468247	0.00982687	0.0041066	0.0201031	0.0398464	0	0.0115512	0.0180843	0	0.0790516	0	0.0231563	0.0624027	0.000814604	0.0128587	0.0432583	0.0223964	0.00275426	0	0.0534856	0	0.0185392	0
GTEX.X5EB.0426.SM.46MVY	0	0.0118829	0.0212849	0	0.038793	0	0.00698938	0	0.0242536	0.0466021	0.112758	0.0162719	0	0.0209627	0	0.0153131	0.0342604	0.00843309	0.00365444	0.0475156	0	0	0.0248423	0	0.0590777	0.0385769	0	0.0092815	0	0.0138484	0.023628	0.00230088	0.0396067	0.0132135	0.0278233	0.0368928	0.00229216	0	0.00606382	0.00292988	0.0352421	0	0.0307468	0.0152414	0	0.0394158	0.017144	0.00196489	0
GTEX.XBEC.1026.SM.4QASM	0.0095495	0	0.116789	0	0.00543849	0.00655877	0.00790719	0.00160479	0.0260274	0.044006	0.110859	0	0.0830014	0.0593516	0	0.0384956	0.0458288	0	0.0180487	0	0	0	0.0106586	0	0	0.0478289	0.00141305	0	0	0.0259754	0.00770937	0	0.0361858	0.0224085	0	0.0718738	0.00821149	0	0.0286647	0.00391641	0.00786732	0.038345	0.0137389	0.00209424	0	0.0380667	0	0.0138077	0
GTEX.XBED.0826.SM.47JYC	0.00659539	0	0.00974582	0	0.0211668	0	0.0034261	0	0.0123122	0.0331604	0.205264	0.0034445	0	0.0100487	0.000105477	0.00591799	0.0195444	0.00624248	0.0128473	0	0	0.010881	0.000534085	0	0.059426	0.0515618	0.0129086	0	0.00268951	0.0136553	0.0368695	0.011985	0.0278043	0.00415287	0.00439232	0.0239597	0	0	0.0196461	0.00228132	0.0907756	0	0.0247247	0.00733639	0	0.022708	0.00293832	0.0132451	0
GTEX.XBEW.0226.SM.4AT6A	0.00247654	0.0102845	0.0074302	0.0002072	0.0255309	0	0.00244762	0	0.00681386	0.0128895	0.0575317	0.00926152	0	0.0148272	0.000723908	0.0272685	0.0135872	0.0137467	0.0208399	0.092784	0	0	0.0124473	0	0.0470692	0.0224267	0	0	0	0.0165576	0.0410719	0	0.0204728	0.0388517	0.0483549	0.0361194	0.0151043	0.0156422	0.036937	0.0019422	0.00429052	0	0.0196992	0.0185152	0	0.0219707	0.0029342	0.00259035	0
GTEX.XGQ4.0826.SM.4AT4T	0.00534425	0.0131078	0.0114486	0.0181935	0.038714	0.00651399	0.00559131	0	0.0130066	0.0175302	0.0427751	0.00490975	0.00608033	0.00841328	0.00257025	0.0472693	0.0336429	0	0.040107	0.00782891	0	0.0120235	0.0117177	0	0.0266023	0.0159767	0	0	0	0.0212481	0.0341097	0.0246835	0.00183058	0.0181299	0.000598228	0.0337391	0.00796656	0.0400021	0.0297865	0.00162007	0.011623	0.0165794	0.00255896	0.0332595	0.00532887	0.0255924	0	0.0217003	0.0234101
GTEX.XMD2.1026.SM.4WWE8	0.000689804	0	0.194402	0	0.0164927	0.0145735	0.00847093	0	0.0252317	0.0218294	0.0665703	0	0.0143845	0.0181632	0.0300985	0.0271779	0.0255979	0	0.0121868	0.00136152	0.0015931	0.0119705	0.0167562	0	0.0855373	0.0286872	0.00817701	0.0111508	0.00110341	0	0.065057	0	0.00581658	0.0471974	0.000429636	0.0595222	0.0112494	0.0237665	0.0136217	0.00740141	0.00485863	0	0.0233207	0.00995253	0	0.0405642	0.00418001	0.00658177	0.0108358
GTEX.XOT4.1426.SM.4B65T	0.011097	0	0.118263	0	0.0039294	0.0382627	0.00542233	0	0.0202295	0.074212	0.14005	0.00154847	0.021279	0.0321394	0	0.006406	0.0347303	0.0322833	0.0222986	0	0.000708382	0.0034157	0.0107804	0	0.0316926	0.0470047	0	0	0.00130033	0	0.0236802	0	0.0309685	0.0227536	0	0.0550807	0.00848584	0.0111515	0.027434	0.0038066	0.0169223	0.0284574	0.0207527	0.00129312	0	0.0477063	0.00264216	0.00557694	0.016415
GTEX.XPVG.1026.SM.4B64Y	0.0151227	0	0.0526779	0	0.0391269	0	0.00108823	0	0.0038594	0.0372273	0.0785583	0.0118067	0.00206633	0.0425693	0	0.0264601	0.0255048	0.00934856	0.0113586	0	0	0.00289172	0.0133845	0	0.0499517	0.0375086	0	0	0	0.0259055	0.0387371	0.00809853	0.0263485	0.0216907	0	0.0514651	0.0074579	0	0.0408874	0.00461408	0.0302727	0	0.0224758	0.0139943	0	0.0300896	0.012289	0.00921905	0
GTEX.XQ3S.0926.SM.4BOPI	0.00102743	0	0.00576368	0.0284413	0.00973291	0.0214695	0.00956606	0.0271214	0.0139691	0.0137842	0.0797076	0	0.0180694	0.0170016	0	0.0234776	0.0101698	0.0297669	0.032092	0	0.0305646	0	0.0295192	0	0.0131752	0.0449973	0	0	0.0175067	0.0238401	0	0.00263633	0.0162114	0.02545	0.00668928	0.00662833	0.0531793	0.0513302	0.035449	0.000256289	0.0393265	0.0186114	0.0512518	0.0129213	0	0.0854695	0.0169763	0.0206688	0
GTEX.XQ8I.1126.SM.4BOO2	0.0156833	0	0.0871926	0	0.0141135	0.00270813	0.00405515	0	0.0318624	0.0308054	0.125027	0	0.00139277	0.000189644	0.0169895	0.028703	0.0198435	0	0.0175926	0	0.0838417	0.010955	0.00473312	0	0.0899331	0.0358017	0.0110183	0	0	0	0.0180513	0.00454407	0	0.0335611	0	0.0309081	0.0014709	0.0109568	0.0377139	0.00432827	0.0125185	0.00559616	0.0149319	0.00153614	0	0	0	0	0.017542
GTEX.XV7Q.0426.SM.4BRVN	0.00375031	0.00122937	0.0257075	0	0.00967653	0.0102842	0.0107746	0	0.0169741	0	0.136451	0.000950739	0	0	0.00886464	0.0166622	0.0094853	0.0140767	0.00471965	0.000548445	0.0361457	0.044037	0.00341045	0	0.0638658	0.0635604	0	0	0.124585	0	0.0930568	0	0.0239501	0.0183952	0	0.0135875	0.00883388	0.00253193	0.0126012	0.00343052	0.015882	0.0347932	0.0359287	0.00948164	0.0197472	0.00524939	0.0171231	0.0341238	0.0033582
GTEX.XXEK.0626.SM.4BRWE	0.0170242	0	0.0296196	0	0.0100526	0.0285266	0.0117433	0	0.012426	0.0160658	0.137306	0.0253962	0	0	0.0347317	0	0.0102158	0.00348374	0.0118854	0	0.0285399	0.0268679	0.0131116	0	0.0531933	0.0321974	0.00317366	0.00329053	0.0274667	0.028884	0.0680988	0.00847008	0	0.0124214	0	0.025656	0	0.00831692	0.0140367	0.00170963	0.00760382	0.0141155	0.0259609	0.0203696	0.0189914	0.0185059	0.00973107	0.0749142	0
GTEX.XYKS.0526.SM.4BRW2	0.0257375	0	0.0149768	0	0.0048487	0	0.0104569	0	0.00175448	0.0548642	0.15364	0	0	0.0250449	0.00341542	0.0125907	0.0130249	0.0371908	0.0292665	0.00213993	0.0454905	0.0134212	0.00435534	0	0.0502893	0.0680303	0.0172396	0	0	0	0.0245309	0	0.0314734	0.0204863	0.0160047	0.0306139	0	0	0.0217574	0.00312909	0.0531459	0	0.0364044	0.0230331	0	0.0311596	0.00814542	0.0119822	0.00660817
GTEX.Y111.1026.SM.4TT22	0.0271067	0	0.0811773	0	0.00644542	0.0139616	0.00516676	0.00898757	0.0294366	0.0453339	0.117052	0.0261868	0.0537862	0.106877	0	0.0252066	0.0287231	0.0347872	0.00540394	0.00261274	0	0	0.0194848	0	0	0.0371665	0.00149139	5.33072e-05	0	0.0103653	0.00668567	0	0.0221104	0	0.00555115	0.0906447	0.0132761	0	0.00235975	0.00421604	0.0111119	0.0382845	0.000741079	0.00945117	0	0.0512812	0	0.0106625	0
GTEX.Y3I4.0426.SM.4TT29	0.0113588	0.00194303	0.0169955	0	0.0118158	0	0.00847082	0	0.0176548	0.0855661	0.159936	0.00302195	0	0	0.00571077	0.00616096	0.0234757	0.0149124	0	0.000776299	0.0325288	0.0130245	0.000950353	0	0.0588348	0.0708981	0.0173423	0	0.0122877	0.00738991	0.0437013	0.0262908	0.0236357	0.0020048	0.00198094	0.0137421	0.0155194	0.00338349	0.012808	0.000923829	0.0585254	0	0.0448543	0.00744567	0.00185036	0.0122526	0.0115319	0.0317924	0
GTEX.Y3IK.0626.SM.4WWE4	0.00593451	0	0.0195053	0.0126718	0.0208849	0.0122852	0.00654556	0	0.0122418	0.0290949	0.10502	0	0.0106673	0.0275309	0	0.00586373	0.00821095	0.0252961	0.0672975	0.0453905	0.015774	0.0077445	0.0051163	0	0.0390746	0.0344418	0	0	0.00902243	0	0.0254817	0	0.0132777	0.0248512	0.025669	0.0299308	0.00969657	0.00977224	0.00564242	0.00611775	0.0549588	0	0.0305753	0.0187895	0	0.0348494	0.0149789	0.00402505	0.0112025
GTEX.Y5LM.0726.SM.4VBRP	0.00259589	0.0179649	0.00211597	0	0.0247183	0	0.0115763	0	0	0.0555767	0.127108	0.0242906	0	0.0319532	0.0131976	0.00533582	0.0171608	0.0219204	0.0357178	0.00493988	0.0313705	0.00776602	0	0	0.0591245	0.0328412	0.00388414	0	0	0.0158406	0.0188624	0	0.0205211	0.025668	0.00594785	0.0410683	0.0150888	0	0.0493107	0.00413804	0.027515	0	0.0266057	0.00473069	0	0.0459526	0.00384577	0.0198382	0
GTEX.Y5V5.0826.SM.4VBQD	0.0124862	0	0.0945713	0	0.0276561	0.00952873	0.00874069	0	0.010507	0.0371346	0.145086	0.0133961	0.0047873	0.0683953	0	0.0149306	0.00795878	0.0457847	0	0.000203985	0	0	0.0078147	0	0.019542	0.0360553	0.00983997	0.00727551	0	0.00226841	0.0168194	0.0262394	0.00712568	0.00840593	0	0.0565298	0	0	0.0481419	0.00734695	0.0139732	0.0247903	0.0140714	0.0209826	0	0.0304818	0	0.00979546	0.00491772
GTEX.Y5V6.0226.SM.4V6G7	0.0138444	0	0.025563	0	0.0317841	0	0.00617957	0	0.00845502	0.0324701	0.0826233	0.0183204	0	0.0162292	0	0.0221218	0.0335346	0.0337887	0.0295376	0	0.00143057	0.00384264	0.0180272	0	0.0560871	0.0316592	0.0126397	0	0	0.0201899	0.0266054	0.0103257	0.023509	0.0117055	0	0.0226363	0.020775	0.0244162	0.0336717	0.00232648	0.0366447	0	0.0244336	0.0195869	0	0.075028	0.0156254	0.0265385	0
GTEX.Y8E4.0526.SM.4V6GC	0.0284606	0	0.0323214	0.00627819	0.0118336	0.00939122	0.00496824	0	0.00519373	0.01904	0.152519	0.0102747	0.0337018	0.052835	0	0.0267621	0.00228931	0.0584993	0.0048278	0.00161602	0	0.0217132	0.0222132	0	0	0.0639087	0	0	0	0.0208816	0.0170124	0.00868877	0.0257113	0	0	0.0200622	0.00581148	0.0124352	0.013706	0.00623118	0.0409649	0	0.0247999	0.00773713	0	0.0491454	0.00744024	0.0244419	0
GTEX.Y8LW.0326.SM.4VBQ9	0	0.0276298	0.00735511	0	0.0251867	0	0.0110994	0	0.015056	0.0556416	0.115901	0	0.00652115	0.0221703	0	0.0433153	0.0257713	0.0315166	0.0478015	0	0	0.00433882	0.00615166	0	0.0288806	0.0285056	0	0.00250106	0	0.026482	0.0265775	0	0.0122992	0.0012931	0	0.0236433	0.0315452	0.00800529	0.0121185	0.00215511	0.0495965	0	0.0175548	0.00882153	0	0.036844	0.0170731	0.00709537	0
GTEX.Y9LG.0526.SM.4VBRY	0.00610932	0.0050162	0.0123276	0	0.01961	0	0.0107162	0	0.00264828	0.0744009	0.119131	0.0120564	0	0	0.0331762	0.0128328	0.0313953	0.00268792	0	0.000345585	0.0131754	0.0162571	0.00275021	0	0.0449157	0.0424351	0.00338116	0.00241752	0	0.0324618	0.0139204	0	0.0218105	0.0229181	0	0.0396924	0.058862	0	0.0285043	0.00395614	0.0273319	0	0.0595152	0.00815796	0.002192	0.00897359	0.0386374	0.00784991	0
GTEX.YB5E.0726.SM.4VDSH	0.0207595	0	0.0450909	0	0.0302183	0	0.00680915	0	0.0162602	0.0120323	0.213678	0.0142755	0.015411	0.0507899	0	0.0214477	0.0297574	0	0.0419575	0	0	0.00224003	0.00127195	0	0.00751268	0.033186	2.62771e-06	0.0058659	0	0.0124119	0.0367066	0	0.0371452	0.0219835	0	0.0259234	0.000855339	0	0.0122088	0.0035425	0.0374121	0	0.0162611	0.0232614	0	0.026263	0.00599425	0.000925222	0.000430244
GTEX.YEC3.0226.SM.DO11B	0.00625739	0.011067	0.00219751	0	0.0428786	0	0.00548863	0	0.00783877	0.0107353	0.107218	0.0246236	0.0279454	0.0409758	0	0.0279497	0.0276238	0	0.0134163	0.00136797	0.02272	0	0.012029	0	0.00610629	0.0292917	0	0.00270966	0	0.0259269	0.0303094	0	0.024572	0.0219095	0	0.0351017	0.00730484	0.0204081	0.0397636	0.002598	0.0252765	0	0.025059	0.00202574	0	0.0430526	0.00621993	0.0100573	0
GTEX.YEC4.0526.SM.4W21U	0.0117889	0	0.0422447	0	0.0228525	0	0.0126278	0.00271347	0.013748	0.0399612	0.149939	0.0357553	0.0324717	0.0357308	0.00729994	0.00491604	0.0268308	0.00452111	0.0323314	0	0.0361551	0.0102437	0	0	0.0379932	0.0258579	0.0082038	0.0093248	0	0.020931	0.0422459	0.00642546	0.0143493	0.0111424	0	0.0483688	0	0	0.0405392	0.00410565	0.0200909	0	0.0161777	0.0024159	0	0.017106	0.00529962	0.00111343	0
GTEX.YECK.0926.SM.4W214	0	0	0.13702	0	0.00181942	0.00251508	0.00901245	0.00836633	0.00921123	0.0441654	0.0640957	0	0.0211635	0.000806828	0	0.0514873	0.0375784	0	0.0430266	0.0396243	0.00363248	0	0.0368759	0	0.0500369	0.0169924	0	0.00118107	0	0.0304664	0.00527075	0	0.0142273	0.0580856	0.0406388	0.0647342	0.0110345	0.0229506	0.0135618	0.000815645	0.00815881	0.00113477	0.030653	0.00587114	0	0.0689796	0	0.00505654	0
GTEX.YF7O.0626.SM.4W21R	0.00290787	0	0.0184581	0.00424893	0.0433871	0	0.00414461	0	0.0136356	0.0241746	0.190643	0.0236431	0.0310675	0.000446351	0.00208313	0.00835652	0.0194572	0	0.0367267	0	0.0216736	0.00803425	0.0241062	0	0.0157141	0.0259172	0	0	0	0.0212728	0.0219914	0.0315656	0	0.0148425	0	0.0244777	0.0121764	0.0222356	0.034977	0.000581383	0.0157946	0	0.0188623	0.0197679	0	0.0257935	0.0122463	0.0126709	0
GTEX.YFC4.1126.SM.5RQJN	0.00426354	0	0.0720408	0	0	0.0233008	0.00122319	0	0.0227234	0.0915645	0.0489277	0	0	0.0177522	0.00740798	0	0.024126	0.0278118	0.00779923	0.000575089	0.00198511	0.00351745	0.00971764	0	0.0685418	0.0232718	0.0086385	0.00270229	0.061246	0	0.0876678	0	0.00415941	0.0244426	0.00420296	0.072946	0	0.0199847	0.0384306	0.00177156	0.00150622	0.0308288	0.012626	0.00481589	0.0464625	0.0267868	0	0.000333146	0.0670753
GTEX.YFCO.0426.SM.4W1Z7	0.0018791	0.0169466	0.00811435	0.00600124	0.0274597	0	0.0128793	0	0.00392663	0.0273925	0.100009	0.0458868	0.014596	0.0255948	0	0.018082	0.0294985	0.020836	0.00304739	0.0424871	0	0	0.00708981	0	0.023676	0.0301039	0.0044724	0	0	0.0142037	0.0210381	0	0.0245679	0.0395915	0.00931615	0.0282988	0	0.0115917	0.0316104	0.00285663	0.034142	0	0.0222894	0.00135243	0	0.0232108	0.00322427	0.00398222	0
GTEX.YJ8O.1826.SM.5HL82	0.000615818	0	0.0287689	0.0150916	0.0119462	0.0107492	0.0135772	0	0.0239361	0.0375796	0.100303	0	0.0528154	0.0556784	0	0.0445391	0.00887967	0.0383923	0	0.0127197	0	0	0.00838423	0	0	0.040664	0.0157869	0.00699038	0	0	0.00839046	0	0.0117853	0.10143	0.0153433	0.0704741	0	0.0420329	0.0158009	0.00257743	0.00796908	0.0459831	0.00115428	0.00273558	0	0.0431226	0	0.00488799	0.00863118
GTEX.ZA64.0326.SM.5HL8T	0.0163352	0	0.0501653	0	0.0112762	0	0.00421563	0	0.011031	0.0773387	0.0777786	0.0197486	0	0.00139278	0.0152333	0.000561662	0.0261206	0.0253354	0	0.000614817	0	0.0104853	0.00191772	0	0.0758533	0.0513157	0.0145126	0	0	0.0203887	0.0253024	0.0173293	0.00168081	0.00367551	0.000312938	0.0505312	0.00856939	0	0.0633038	0.00393322	0.04251	0	0.0194999	0.0033785	0	0.0379679	0.00585577	0.00937983	0
GTEX.ZAB4.0626.SM.5CVN3	0.0169979	0	0.0292369	0.0133921	0.0568237	0	0.00695387	0	0.00972942	0.0586184	0.0944468	0	0.00344077	0.00366771	0.000266554	0.0251084	0.0128313	0.0537775	0.022886	0.00116495	0.0176577	0	0.0215134	0	0.024738	0.0560414	0.00568485	0	0.00060593	0	0.008875	0	0.0183382	0	0	0.0243353	0.0550917	0.0412042	0.00762156	0.00186212	0.0511364	0.0314127	0.0256213	0.0334073	0	0.072959	0.0283247	0.0223573	0.0159555
GTEX.ZAB5.0626.SM.5PNVB	0.045743	0	0.0593087	0	0.0280942	0	0.00833095	0	0.00853449	0.0176488	0.137779	0.00214656	0.034073	0.0629772	0	0.0414074	0.00987292	0.0479616	0.00253109	0.000246198	0	0	0.0118427	0	0	0.0467297	0.00274131	0	0	0.0207683	0.0126098	0	0.0290411	0	0	0.0265349	0	0.0161893	0.0227197	0.00186422	0.0752893	0.018613	0.00534122	0.006831	0	0.0586981	0.0044367	0.0255658	0
GTEX.ZC5H.0926.SM.5CVMZ	0	0	0.169246	0	0.0249254	0.0129344	0.00594074	0	0.0231023	0.0124654	0.0799034	0	0.037598	0.071188	0	0.0231021	0.0224314	0.0218022	0.014502	0.00446551	0	0	0.000748328	0	0	0.031898	0.00238712	0.0140468	0.00446021	0.00497634	0.0832876	0	0.00667011	0	0	0.0325066	0.0156371	0	0.0276578	0.0137756	0.0276279	0.0200949	0.0192533	0.0051865	0	0.0410544	0.001129	0.0102707	0
GTEX.ZDTS.1026.SM.4WAXS	0	0.000927256	0.0633156	0	0	0.0403969	0.00931654	0	0.0325266	0.0555347	0.121862	0	0	0	0.0371618	0.0141984	0.0233875	0.00341469	0.0167191	0.0166339	0.00506172	0.0142929	0.00142619	0	0.094249	0.0423423	0	0	0.0157341	0	0.0164084	0	0.0014112	0.0246316	0.00281805	0.0524292	0	0.0493354	0.0165171	0.00155963	0.0198798	0.0729313	0.018243	0.00610598	0.00918927	0.0376231	0	0.00750005	0.0326441
GTEX.ZDTT.0926.SM.5J2MS	0.00442337	0.0176494	0.00631182	0.0130119	0.0497724	0	0.00649353	0	0.0034366	0	0.11674	0.0141164	0	0.0275205	0	0.0279576	0.0248304	0.0124019	0.00171487	0.0052377	0	0	0.00439057	0	0.0770649	0.0291496	0	0.00654113	0.000669832	0.00246938	0.0405423	0.0224926	0.0219689	0.0142056	0.00149681	0.0457445	0.00286674	0	0.0620923	0.00252337	0.0247066	0	0.0186479	0.00270801	0	0.056692	0	0.00302124	0.000146394
GTEX.ZDXO.1326.SM.57WBS	0	0.00477604	0.0384367	0.0185528	0.0019745	0.0361911	0.00231475	0	0.0174007	0.0682652	0.0847044	0	0	0.00525484	0.0398735	0.041637	0.0269635	0.042961	0.00110665	6.85948e-05	0	0.0154339	0.0273309	0	0.111968	0.026487	0	0	0.00817034	0.0174701	0.0142434	0	0.0122579	0.00910806	5.00012e-05	0.0887915	0.0174629	0.054325	0.0278834	0.00140021	0.00774768	0	0.0149238	0.00491248	0	0.0644654	0.0082631	0.000745323	0
GTEX.ZDYS.0426.SM.5IJEQ	0	0.0130653	0.00220326	0.00617762	0.0369985	0.000630229	0.0030553	0.0192149	0.0314607	0	0.135386	0.0203246	0.014975	0.0152727	0	0.0154234	0.0234943	0.00801328	0.0271158	0.0156217	0	0.00279397	0.0041378	0	0.0367838	0.0209751	0	0.0133416	0	0.0261764	0.026712	0.0155343	0.00213394	0.0189212	0.0114493	0.0248919	0.0108392	0.00141612	0.0400385	0.00108954	0.0173522	0	0.0151368	0.023351	0	0.04357	0.0047516	0.00341159	0
GTEX.ZE7O.0826.SM.57WCP	0.00956615	0	0.17538	0	0	0	0.00753362	0.00211382	0.0200545	0.0274453	0.0676179	0.0108941	0.0286652	0.0151475	0	0.0285611	0.0253111	0.0228472	0.0133154	0.0642595	0	0	0.0307166	0	0	0.0233869	0.00861982	0.00841765	0	0.028905	0.0101614	0	0.0156018	0.0119876	0.0608594	0.0506804	0.00827834	0.0151697	0.0462875	0.0036735	0.00904475	0.0534824	0.0204681	0.00452677	0	0.0173326	0	0.00297124	0
GTEX.ZEX8.0526.SM.DO115	0.0254089	3.5492e-05	0.00504716	0.017772	0.050118	0	0.00885357	0	0.00524429	0.014475	0.0955983	0.0035881	0.029289	0.0465575	0	0.0307283	0.0143751	0.0268475	0.0272876	0	0	0	0.0170704	0	0	0.0386313	0	0	0.00408031	0.0208006	0.0131159	0.00674945	0.0212271	0	0	0.0204154	0.0391234	0.0109927	0.0278435	0.000330927	0.0399006	0	0.0333073	0.00655033	0	0.0500666	0.0138422	0.0719333	0
GTEX.ZF28.0726.SM.4WKFU	0.0175801	0.00284395	0.0582275	0	0.0272605	0.00181256	0.00941676	0	0.00167821	0.0571026	0.0718995	0.00168619	0	0	0.0216066	0.0308305	0.031465	0	0.0130145	5.16465e-05	0.00360758	0.00309104	0.0168288	0	0.086166	0.0296413	0.0199864	0	0.00217506	0.00709886	0.0253032	0	0.0266589	0.0353968	6.18724e-07	0.0386194	0.0721108	0.116041	0.00789085	0.00342802	0.0185728	0.0143843	0.0139065	0.0132272	0	0.0347238	0	0.0512094	0.00640782
GTEX.ZF29.1026.SM.4WKGC	0.0141356	0.000943346	0.0225838	0	0.0314182	0	0.00324471	0	0.00834194	0.0333961	0.0922243	0.0184218	0	0.0485552	0	0.0272041	0.0224438	0.0106675	0.00160272	0.00300555	0	0.00765521	0.00154244	0	0.0503842	0.0173072	0.0116707	0.0052262	0.000574044	0.00325914	0.0279353	0.0178036	0.0126878	0.0269713	0	0.0647882	0.0116836	0.00116463	0.0516412	0.00283939	0.0171397	0	0.016111	0.00756284	0	0.0571355	0.00240142	0.014113	0.0089369
GTEX.ZF2S.0626.SM.4WKH2	0.023608	0	0.163091	0	0.0431463	0.00560938	0.00658999	0	0.0292933	0	0.0966046	0.00860161	0.0396186	0.0520722	0	0.0170882	0.0200319	0.0216913	0.0100806	0.00188533	0	0.00175439	0.0052348	0	0	0.0354159	0	0	0.00283745	0.015676	0.0658319	0.001269	0.0132699	0	0	0.0681496	0.00404137	0	0.0238237	0.00575562	0.0444926	0	0.0142276	0.0115636	0	0.0430754	0.00609134	0.0113945	0
GTEX.ZF3C.0926.SM.DO92P	0.00668155	0.0050441	0.0595102	0	0.00621232	0.00134125	0.0146492	0	0.00989054	0.0612406	0.174036	0.00602886	0.022511	0.0144478	0.0128681	0.016862	0.0171853	0.0310162	0.0219989	0.000807511	0.00779713	0	0.0211436	0	0.0239694	0.0619393	0.01539	0	0.0012099	0.0108897	0.0174741	0	0.0333271	0.0391976	0	0.0466676	0.0199137	0.00174395	0.016365	0.00406692	0.0333175	0.0284789	0.0343663	0.00158657	0	0.00939061	0.0150955	0.0309931	0
GTEX.ZG7Y.1026.SM.4WWDG	0	0.0105427	0.013082	0	0.0163503	0	0.00849207	0	0.0106763	0.0647725	0.106281	0.0238651	0	0	0.00512654	0.0162243	0.0299116	0.0234867	0	0.00012928	0.0329271	0.0164221	0.000767368	0	0.106613	0.0275678	0.00820769	0.00800449	0	0.017105	0.0533062	0.0290404	0.01582	0.00376854	0	0.0690524	0	0	0.0491807	0.00406394	0.00703645	0	0.0346006	0.0148744	0	0.0193911	0.0195065	0.00666043	0
GTEX.ZLV1.0426.SM.4WWC2	0.0262405	0	0.016959	0	0.0157223	0.0034658	0.00460365	0	0.00650833	0.0406194	0.0750754	0.0154153	0	0.0139588	0.00675869	0.000343568	0.0365167	0	0.019142	0	0.0400832	0.0332484	0.00334962	0	0.121317	0.018472	0.00854522	0	0.0110955	0.0181496	0.048948	0.0124159	0.0160402	0.0387768	0	0.0414625	0.00180537	0.00118555	0.0538563	0.00445645	0.00540056	0	0.0226108	0.0114866	0.00907272	0.0168389	0.00625105	0.00310356	0
GTEX.ZLWG.0626.SM.4WWFR	0.00613851	0.007783	0.00991695	0.00401748	0.0202821	0	0.007086	0	0.0072822	0.0323578	0.138544	0.00950297	0.0137652	0.0314083	0	0.0373204	0.0208985	0.0181693	0.0232588	0	0.0178078	0.00808468	0.00471608	0	0.0322501	0.032457	0	0	0	0.0279483	0.0568848	0	0.00978289	0.0341215	0	0.0281984	0.0256057	0.011375	0.0357522	0.00257283	0.017309	0	0.0265639	0.0166088	0	0.053324	0.0174779	0.00622408	0
GTEX.ZPCL.0926.SM.DNZZ8	0.0173138	0	0.0249302	0	0.0176584	0	0.00276871	0	0.0128589	0.020179	0.168766	0.0105283	0.0229197	0.0359844	0	0.0250605	0.0287894	0	0.0528286	0.0165863	0	0	0.00640117	0	0.0280159	0.0454821	0.000310741	0	0	0.0122721	0.0518203	0	0.0242037	0.0147861	0.000502227	0.0281953	0.00233184	0	0.0240426	0.00287212	0.0247003	0	0.0288894	0.00941126	0	0.0303609	0.0021003	0.00410013	0
GTEX.ZPIC.0626.SM.57WDY	0.0135371	0.0021383	0.00806198	0	0.0598577	0.00102489	0.00505098	0	0.0158022	0.0335479	0.14087	0.00906264	0	0.00590511	0	0.0218883	0.0177279	0.0151975	0.0267141	0	0.0131689	0.0162295	0.00654807	0	0.0313884	0.0352181	0.00443731	0	0	0.0120303	0.0245068	0.0229941	0.0179872	0.00180426	0	0.0149054	0.0195892	0.00649733	0.0180093	0.00252038	0.0568687	0	0.0249369	0.00672884	0	0.0476783	0.0149372	0.0302111	0
GTEX.ZPU1.0926.SM.57WDO	0.0242754	0	0.0702351	0.00102039	0.0157776	0.0161596	0.00286273	0	0.0173134	0.0160738	0.0732959	0.0075163	0.0473028	0.0758635	0	0.0195841	0.00846013	0.0362399	0.0433678	0.0337896	0	0	0.015727	0	0	0.0155811	0	0.00391865	0.00689451	0.0120474	0.0567431	0	0.0217089	0	0.0249799	0.0378021	0	0.0100893	0.0171756	0.00930207	0.0126032	0.000535882	0.0223327	0.0180915	0	0.0490557	0.00110887	0.00320459	0
GTEX.ZQG8.0326.SM.51MSE	0.0143101	0	0.0434837	0	0.0191488	0	0.0049846	0	0.00508576	0.0214684	0.0804819	0.0381558	0.0207684	0.018047	0.0230584	0.0231209	0.00938309	0.0127723	0.0492046	0	0.0889392	0.0208448	0.00461805	0	0.00354539	0.0280071	0.0148992	0	0	0.0055257	0.0216768	0.00718266	0.00560822	0.0224544	0	0.0545083	0.0166912	0.0111532	0.0452387	0.00213468	0.0275277	0	0.0185326	0.00846174	0.0221825	0.0168933	0	0.0297389	0.0239943
GTEX.ZT9W.0726.SM.9JGG2	0.0211841	0.00234206	0.0395193	0	0.0359846	0.00269571	0	0.00373111	0.0232445	0.0382885	0.0987675	0.0236592	0	0.0072162	0.0170462	0.00443953	0.0209249	0.00748324	0.0117717	0	0.029253	0.010471	0	0	0.109685	0.0312298	0.0127067	0	0	0.00899125	0.0394972	0.0299153	0	0.021269	0	0.0443051	0	0	0.0610041	0.00364471	0.0418963	0	0.0226877	0.00686286	0	0.0335748	0.00322465	0.00410362	0.00529375
GTEX.ZT9X.0326.SM.51MTE	0.0112515	0.0123701	0.00758958	0	0.0509403	0	0.0196907	0.00113037	0	0	0.19927	0	0.00405038	0.0201866	0.00308432	0.0115677	0.010336	0.0185972	0.00793895	0.000260714	0	0.010072	0.00907637	0	0.00964595	0.0697708	0	0	0.0351097	0.0140236	0.0725295	0	0.0660703	0	0	0.0010455	0.0157968	0.00287519	0.00984544	0.00226509	0.0360372	0.00714779	0.0804715	0.000333831	0	0.0374461	0.00800947	0.0289779	0
GTEX.ZTPG.0926.SM.5O99H	0.0174364	0	0.108132	0	0.0177163	0.016794	0.00140029	0	0.0147028	0.0235576	0.103242	0	0.0159157	0.0067012	0.0321603	0.0126887	0.0175819	0	0	0.00649757	0.0203225	0.010458	0.00604088	0	0.0563099	0.0336979	0.0160453	0.00350175	0.0217018	0.00278363	0.0963864	0	0.017879	0.0245855	0.00823898	0.0305428	0	0	0.0384483	0.00806859	0.0101771	0.0137485	0.0367149	0.013646	0	0.0255241	0.00347628	0.0191643	0
GTEX.ZTTD.1126.SM.51MRP	0.012119	0	0.107324	0	0.0137311	0	0.0176672	0	0.0217442	0.0431682	0.111043	0.0100947	0.0111497	0.032608	0.00360586	0.0139816	0.0267407	0.0393834	0.0257354	0	0.000719361	0.00106954	0.0153534	0	0.00596556	0.0570468	0	0	0.00224893	0.00802822	0.01866	0	0.0304901	0	0	0.0212842	0.0278831	0.00864394	0.00752976	0.00382663	0.116186	0.00627928	0.0355463	0.0174658	0	0.0650397	0.0252844	0.00909666	0
GTEX.ZUA1.1026.SM.4YCEA	0	0	0.0526301	0	0.0067015	0.00704726	0.0124844	0	0.0132957	0.0519309	0.0814436	0	0	0.0144829	0	0.00379244	0.0245418	0.0447275	0	0.0377555	0.00179879	0	0.0301061	0	0.0712133	0.0392744	0.00610606	0	0.00496586	0.0125218	0.000405042	0	0.00864781	0.0160023	0.0491064	0.0384616	0.0288847	0.0364865	0.0169513	0.00143454	0.0121025	0.0974701	0.0182089	0.00825308	0.00233471	0.0610816	0.00954945	0.00510697	0.0207543
GTEX.ZVT3.0926.SM.5GICK	0.0115912	0	0.138212	0	0.010354	0.0214163	0.00103546	0	0.0252185	0.0294464	0.100807	0	0.0505773	0.0373709	0.0290108	0.0159186	0.0190517	0.014391	0.015187	0	0	0.0241888	0.0227972	0	0.0236278	0.0215609	0.00474405	0	0.0153094	0	0.0293988	0.00859392	0.0160987	0.0154888	0	0.04412	0.0132856	0.0154274	0.0512064	0.00341689	0.00851858	0	0.0148444	0.000513914	0	0.0543344	0	0.0259819	0.01378
GTEX.ZVZQ.1526.SM.5N9G6	0.0146713	0	0.187001	0	0.00459125	0.0197011	0.00640553	0	0.0234382	0.0578828	0.0842741	0.00232349	0.00872915	0.00894115	0.0211174	0.00759968	0.0323272	0.00580433	0.00821722	0.000954604	0.000647825	0.0184398	0.0125594	0	0.017797	0.0336285	0	0	0.00414764	0.0226515	0.0146753	0	0.0115231	0.0688905	0	0.0587118	0.0124689	0.018945	0.0412719	0.00377905	0.0112181	0.0534737	0.0141153	0.0035676	0	0.0186618	0	0.00637229	0.0125555
GTEX.ZXG5.0826.SM.5GID6	0.00797863	0	0.0605115	0	0.0147889	0.0107301	0.00544802	0.0103917	0.0171435	0.0201525	0.0622764	0	0.0439182	0.0463776	0.0014165	0.0620801	0.0131174	0.0738062	0.00983329	0	0	0	0.0326665	0	0	0.0163893	0.00394121	0.000467222	0	0.0328635	0.0128496	0.00581549	0	0.037911	0.00054236	0.0389042	0.0152653	0.0682195	0.0298697	0.00175129	0.00579579	0.0249921	0.00532314	0.0159431	0	0.0930576	0	0.0396139	0
GTEX.ZY6K.0326.SM.5SIBB	0.00599642	0.00561313	0.00351638	0.0121532	0.0357115	0	0.0200766	0	0.00631742	0.0296503	0.0927765	0.00350752	0.00269753	0.0209451	0	0.0164617	0.00847421	0.0435932	0.025058	0	0	0.00737935	0.00434986	0	0.0208898	0.0518167	0	0	0.0189793	0.00933966	0.0258018	0	0.0497536	0	0	0.00866865	0.0178999	0.00148829	0.00762219	0.00435376	0.0843585	0	0.0482797	0.0131253	0	0.0347428	0.0119786	0.0387886	0
GTEX.ZYFG.0226.SM.5GIDT	0.0015025	0.03528	0.00878123	0	0.036646	0	0.00195589	0	0.00977224	0.0469789	0.0941941	0.00273353	0	0.0126494	0	0.0304291	0.0234161	0.012411	0.0521455	0	0	0.0110997	0.00494603	0	0.0322875	0.0441286	0.00727581	0	0	0.0168783	0.0242879	0.00857188	0.0224025	0.00177906	0	0.0375639	0.0288548	0.0122592	0.0113018	0.000599553	0.0785902	0	0.0202289	0.0130065	0	0.0340196	0.0164298	0.0133624	0.00629898
GTEX.ZYT6.0526.SM.5GIEA	0.00320477	0	0.0286543	0.0343051	0.0128549	0.0085978	0.00227382	0.0579792	0.0379806	0	0.110612	0.0137673	0.0500223	0.0475661	0	0.0358353	0.0220762	0.0360854	0.0269044	0.0203358	0	0	0.0257075	0	0	0.0396795	0	0	0.00274613	0.00893209	0.00464453	0.00615753	0.00641141	0.00424587	0.0243915	0.054058	0.0067776	0	0.0499385	0.00134725	0.0222442	0.0793945	0	0.0105026	0	0.0395445	0.00310885	0.00270764	0
GTEX.ZYVF.1726.SM.5E443	0.0322265	0	0.188658	0	0.0117724	0.000732924	0.0100871	0	0.0107361	0.0235487	0.101471	0.00965424	0	0	0	0.00944273	0.0224696	0.0108214	0.0292596	0.0261147	0.00187352	0	0.0153681	0	0.0689839	0.0342404	0.00253457	0	0.00189317	0.0185381	0.0381712	0	0.0199371	0.0375994	0.0380465	0.0496028	0.00601089	0	0.0175731	0.00409872	0.0106821	0.00103263	0.0321914	0.0049022	0	0.0287055	0.00971674	0.0101909	0
GTEX.ZYW4.1526.SM.5SIBA	0.000499126	0	0.073076	0	0.0160921	0.00587114	0.0090491	0	0.0221742	0.0558513	0.114876	0.00673225	0.00306396	0	0.0164461	0.0223338	0.0198976	0.0461371	0.0076367	0	0.000980847	0.00330418	0.0377596	0	0.0819052	0.0348746	0	0.0096091	0	0.0251858	0.0113888	0	0.014504	0.0790984	0	0.0775461	0.0521651	0.0119755	0.00683353	0.00209471	0.00593811	0.0061569	0.0134045	0.00223986	0	0.0390196	0.0186208	0.028923	0
GTEX.ZYY3.0926.SM.5E454	0.00730184	0	0.197082	0	0.0136868	0.0119712	0.00416088	0	0.0242622	0.0386866	0.114781	0.0085845	0	0	0.0293047	0	0.0122387	0	0.0062081	0.000526014	0.00951113	0.0338782	0.0167793	0	0.0897583	0.0338442	0	0.00160787	0.0257029	0.013742	0.00520732	0.000233748	0.00631282	0.0451772	0	0.0511157	0.00863278	0.00586301	0.0116818	0.00355926	0.00537367	0.0149547	0.0116888	0.00368391	0.0698554	0	0.0113741	0.00589559	0.000288608
GTEX.ZZPT.1326.SM.5E43H	0.0249929	0	0.143966	0	0.0152864	0.00358828	0.00557074	0	0.0147117	0.0263312	0.0728772	0.00224553	0.0105613	0.0454418	0.0231163	0.0488145	0.0290075	0.0118942	0.0239256	0	0	0.000972729	0	0	0.0443913	0.028143	0.0295498	0.00465294	0.00239613	0.00174312	0.0264159	0.0060977	0.0101661	0.0123204	0	0.0738246	0	0	0.0457701	0.00341707	0.0244488	0.0414113	0.0118288	0.00301501	0	0.0894739	0	0.00262481	0.00799474
GTEX.ZZPU.0526.SM.5E44U	0.00491656	0	0.0127483	0.0174626	0.0663478	0	0.00599357	0	0.00478528	0.0212407	0.175811	0.0107984	0.00749961	0.0350001	0	0.020049	0.0117932	0.00934648	0.0156548	0.00183799	0	0.0118986	0.00642266	0	0.0175662	0.0527092	0	0	0	0.00638531	0.0476584	0	0.0285219	0.0520016	0	0.0175018	0.0076856	0.000985439	0.0215899	0.00234695	0.0370595	0	0.0204763	0.028821	0	0.0411263	0.00456251	0.0184153	0.00551282
[truncated: 11 more columns]
