# Supplementary material for: The aging transcriptome and cellular landscape of the human lung in relation to SARS-CoV-2
Source: Nat Commun. 2021 Jan 4;12:4. doi: 10.1038/s41467-020-20323-9 (PMC7782551; doi:10.1038/s41467-020-20323-9)
Supplement: Supplementary file 22 — Supplementary Data 19 [file 41467_2020_20323_MOESM22_ESM.xlsx]

## Sheet: Sheet1
Cell	OLR_estimate	StdError	z	pval	lowerCI	upperCI
Alveolar.Fibroblast	0.0226465	0.00685914	3.30165	0.000961165	0.0092026	0.0360904
Goblet	-0.0205076	0.00679898	-3.01628	0.00255895	-0.0338336	-0.00718164
Proliferating.NK.T	-0.0200322	0.006725	-2.97877	0.00289406	-0.0332133	-0.00685124
Artery	0.0199365	0.00693972	2.87281	0.00406844	0.00633462	0.0335383
Capillary.Intermediate.1	0.0191693	0.00689838	2.77881	0.00545592	0.00564843	0.0326901
IGSF21..Dendritic	0.0173225	0.00653885	2.64917	0.0080689	0.0045064	0.0301387
Pericyte	0.0165901	0.00667056	2.48706	0.0128805	0.00351576	0.0296643
Alveolar.Epithelial.Type.2	-0.0175631	0.00732422	-2.39795	0.016487	-0.0319186	-0.00320766
Airway.Smooth.Muscle	0.0155938	0.00669594	2.32884	0.0198677	0.00246972	0.0287178
Fibromyocyte	-0.0139808	0.00669845	-2.08716	0.0368734	-0.0271097	-0.000851796
Lipofibroblast	-0.0132325	0.00661426	-2.0006	0.0454354	-0.0261965	-0.000268547
Proliferating.Basal	-0.0133514	0.00680762	-1.96124	0.0498511	-0.0266943	-8.44e-06
TREM2..Dendritic	-0.0118893	0.00659658	-1.80234	0.0714916	-0.0248186	0.00104
B	0.0119787	0.0068008	1.76136	0.078177	-0.00135089	0.0253082
Ionocyte	-0.0121164	0.00694506	-1.74461	0.0810522	-0.0257288	0.00149587
CD8..Naive.T	0.0119831	0.00704615	1.70066	0.0890068	-0.00182735	0.0257936
Proximal.Ciliated	0.0111323	0.00657828	1.69229	0.090591	-0.00176108	0.0240258
Serous	-0.0115922	0.00710907	-1.63062	0.102971	-0.025526	0.00234162
Vein	0.0103171	0.00728479	1.41625	0.156701	-0.00396107	0.0245953
Signaling.Alveolar.Epithelial.Type.2	-0.00845562	0.00677236	-1.24855	0.21183	-0.0217294	0.0048182
Platelet.Megakaryocyte	-0.0082033	0.00665964	-1.23179	0.218026	-0.0212562	0.0048496
Myofibroblast	0.00821914	0.00678486	1.21139	0.225745	-0.00507919	0.0215175
Neuroendocrine	0.00786219	0.00673347	1.16763	0.242957	-0.00533542	0.0210598
Mesothelial	0.00752549	0.00658279	1.14321	0.252953	-0.00537679	0.0204278
Capillary.Aerocyte	-0.00752741	0.00671726	-1.12061	0.262455	-0.0206932	0.00563842
OLR1..Classical.Monocyte	-0.00769295	0.00714707	-1.07638	0.281758	-0.0217012	0.00631531
Basal	-0.00731179	0.00686512	-1.06506	0.286847	-0.0207674	0.00614385
Myeloid.Dendritic.Type.1	0.0076526	0.00732761	1.04435	0.296323	-0.00670953	0.0220147
EREG..Dendritic	0.00675634	0.00681999	0.990667	0.321848	-0.00661084	0.0201235
Macrophage	-0.00571149	0.00666442	-0.857012	0.391438	-0.0187738	0.00735078
Vascular.Smooth.Muscle	-0.00464189	0.00672441	-0.690305	0.490002	-0.0178217	0.00853794
Differentiating.Basal	-0.00515232	0.0078606	-0.655461	0.512171	-0.0205591	0.0102545
Proximal.Basal	0.00436247	0.00726614	0.600383	0.548251	-0.00987917	0.0186041
CD8..Memory.Effector.T	0.0039374	0.0067614	0.582335	0.560341	-0.00931495	0.0171897
Nonclassical.Monocyte	-0.0037363	0.00670254	-0.557445	0.577224	-0.0168733	0.00940069
Plasma	-0.00358449	0.00655976	-0.546436	0.584766	-0.0164416	0.00927263
Club	-0.00369039	0.00680928	-0.541964	0.587843	-0.0170366	0.00965581
Plasmacytoid.Dendritic	0.00243749	0.00657932	0.370478	0.711027	-0.010458	0.015333
CD4..Memory.Effector.T	-0.00233549	0.00669413	-0.348887	0.727174	-0.015456	0.010785
Ciliated	-0.00238751	0.00702413	-0.339901	0.733931	-0.0161548	0.0113798
CD4..Naive.T	0.00224884	0.00705457	0.318778	0.749895	-0.0115781	0.0160758
Lymphatic	-0.00210465	0.00663047	-0.317421	0.750924	-0.0151004	0.0108911
Bronchial.Vessel.1	-0.00179147	0.00666846	-0.268648	0.7882	-0.0148617	0.0112787
Classical.Monocyte	0.00164411	0.00681209	0.241352	0.809282	-0.0117076	0.0149958
Natural.Killer.T	0.000849627	0.00698953	0.121557	0.90325	-0.0128498	0.0145491
Alveolar.Epithelial.Type.1	0.000728537	0.00668086	0.109048	0.913164	-0.0123659	0.013823
Basophil.Mast.1	-0.000182965	0.00683123	-0.0267836	0.978632	-0.0135722	0.0132062
Mucous	-0.000105567	0.00662231	-0.0159412	0.987281	-0.0130853	0.0128742
Adventitial.Fibroblast	6.3e-05	0.00689712	0.00913421	0.992712	-0.0134554	0.0135814
