# Supplementary material for: The aging transcriptome and cellular landscape of the human lung in relation to SARS-CoV-2
Source: Nat Commun. 2021 Jan 4;12:4. doi: 10.1038/s41467-020-20323-9 (PMC7782551; doi:10.1038/s41467-020-20323-9)
Supplement: Supplementary file 24 — Supplementary Data 21 [file 41467_2020_20323_MOESM24_ESM.xlsx]

## Sheet: Sheet1
gene	Age_cluster	SARS_CoV2_interactor	Drug
ATP1B1	AgeDown	M	n
MYCBP2	AgeUp	Nsp12	n
CEP68	AgeUp	Nsp13	n
HOOK1	AgeDown	Nsp13	n
CENPF	AgeDown	Nsp13	n
HDAC2	AgeDown	Nsp5	y
NARS2	AgeDown	Nsp8	n
NEK9	AgeUp	Nsp9	y
FBLN5	AgeUp	Nsp9	n
MFGE8	AgeUp	Orf8	n
DNMT1	AgeDown	Orf8	y
ERO1B	AgeUp	Orf8	y
LOX	AgeUp	Orf8	y
DCTPP1	AgeDown	Orf9b	y
