# Supplementary material for: The aging transcriptome and cellular landscape of the human lung in relation to SARS-CoV-2
Source: Nat Commun. 2021 Jan 4;12:4. doi: 10.1038/s41467-020-20323-9 (PMC7782551; doi:10.1038/s41467-020-20323-9)
Supplement: Supplementary file 25 — Supplementary Data 22 [file 41467_2020_20323_MOESM25_ESM.xlsx]

## Sheet: Sheet1
row	baseMean	log2FoldChange	lfcSE	stat	pvalue	padj	AgingCluster
STC2	3473.52	4.01378	0.0999497	40.1579	0	0	not_age_associated
LAMC2	5760.39	3.70322	0.109864	33.7074	4.50037e-249	3.42095e-245	not_age_associated
GPX2	8871.15	-2.78167	0.0845206	-32.9112	1.52063e-237	7.70606e-234	not_age_associated
C15orf48	2601.93	2.74974	0.0884661	31.0825	4.15783e-212	1.58029e-208	not_age_associated
FASN	6880.82	-2.25992	0.0735735	-30.7165	3.42703e-207	1.04202e-203	not_age_associated
KRT8	41323.4	-2.23418	0.0756493	-29.5334	1.07298e-191	2.71875e-188	not_age_associated
ICAM1	2072.02	2.78405	0.0974509	28.5688	1.64293e-179	3.56821e-176	not_age_associated
MCM5	2365.23	-2.3922	0.0839858	-28.4834	1.881e-178	3.5746e-175	not_age_associated
ALDH1L2	971.341	3.17537	0.112219	28.2961	3.86348e-176	6.52627e-173	not_age_associated
PEG10	3111.47	-2.33918	0.0836728	-27.9563	5.52528e-172	8.40008e-169	AgeDown
GREM1	892.725	3.17582	0.114381	27.7653	1.14002e-169	1.57561e-166	not_age_associated
TK1	2694.34	-2.23248	0.0808304	-27.6193	6.52707e-168	8.26925e-165	not_age_associated
FADS2	15606	-1.99282	0.0743831	-26.7914	4.07489e-158	4.76543e-155	not_age_associated
ASNS	4404.97	3.15143	0.120399	26.175	5.12557e-151	5.56601e-148	AgeDown
EREG	2096.01	2.98844	0.114697	26.0552	1.17472e-149	1.19061e-146	not_age_associated
FGFR4	1323.47	-2.65919	0.103085	-25.7962	9.77307e-147	9.28625e-144	not_age_associated
SERPINE1	59945	2.74909	0.107356	25.6074	1.263e-144	1.12949e-141	not_age_associated
RECQL4	1155.22	-2.42675	0.0975562	-24.8754	1.37253e-136	1.15926e-133	not_age_associated
EIF1	16658.8	1.80961	0.0730664	24.7666	2.05378e-135	1.64335e-132	not_age_associated
PODXL	3591.47	1.96718	0.0794918	24.7469	3.34656e-135	2.54389e-132	not_age_associated
CDCP1	1709.43	2.7097	0.109659	24.7101	8.33023e-135	6.03069e-132	not_age_associated
INSL4	562.874	-3.22324	0.131368	-24.536	6.09926e-133	4.21487e-130	not_age_associated
GAS5	6473.96	2.68928	0.111013	24.2249	1.21485e-129	8.03018e-127	not_age_associated
TMEM156	1207.52	2.39054	0.0990242	24.141	9.28463e-129	5.88143e-126	not_age_associated
MTHFD2	6283.26	2.16869	0.0913044	23.7523	1.04098e-124	6.3304e-122	not_age_associated
NR4A1	814.788	-2.60698	0.10979	-23.7453	1.22978e-124	7.19088e-122	not_age_associated
H2AFX	1621.71	-2.48961	0.105496	-23.5991	3.93447e-123	2.2154e-120	not_age_associated
FAM129A	698.353	3.61855	0.155929	23.2064	3.92342e-119	2.13028e-116	not_age_associated
DHCR24	2280.86	-2.08789	0.0903026	-23.1211	2.84342e-118	1.49064e-115	not_age_associated
RRM2	2337.3	-1.97614	0.0862368	-22.9153	3.27402e-116	1.65916e-113	AgeDown
CCND3	2905.15	-2.11262	0.0928686	-22.7485	1.48434e-114	7.2795e-112	not_age_associated
SOD2	5439.99	1.91731	0.0860328	22.2858	5.07272e-110	2.41002e-107	not_age_associated
FEN1	2043.79	-2.13772	0.0967883	-22.0865	4.26016e-108	1.96264e-105	AgeDown
SAT1	14207.7	1.97439	0.0901566	21.8996	2.62102e-106	1.17198e-103	not_age_associated
MCM4	4090.46	-1.86352	0.0856151	-21.7662	4.84823e-105	2.10593e-102	AgeDown
SLFN5	1533.35	2.54027	0.116983	21.7149	1.4837e-104	6.26573e-102	not_age_associated
C1S	4339.94	1.58252	0.0738856	21.4186	8.97374e-102	3.68724e-99	not_age_associated
TIPARP	2018.99	2.4232	0.115917	20.9046	4.8585e-97	1.94378e-94	not_age_associated
DHCR7	3114.63	-1.7172	0.0822129	-20.8872	7.00152e-97	2.72934e-94	not_age_associated
TUBB4B	9215.93	-1.71315	0.0830436	-20.6295	1.49215e-94	5.67129e-92	not_age_associated
TONSL	753.633	-2.2284	0.108939	-20.4554	5.37481e-93	1.993e-90	not_age_associated
CCL5	446.801	2.90604	0.144598	20.0973	7.79009e-90	2.81983e-87	not_age_associated
SPAG5	2905.91	-1.65039	0.0825412	-19.9947	6.12159e-89	2.16434e-86	AgeDown
CFB	1074.55	2.15167	0.10795	19.932	2.14593e-88	7.41468e-86	not_age_associated
ZFAS1	4955.01	2.16331	0.108889	19.8671	7.83838e-88	2.64815e-85	not_age_associated
POLD1	1685.14	-1.7499	0.0884738	-19.7787	4.54104e-87	1.50081e-84	not_age_associated
C6orf48	3104.46	2.30549	0.117595	19.6053	1.39274e-85	4.50507e-83	not_age_associated
ITGA2	4919.73	2.4191	0.123455	19.595	1.70547e-85	5.40173e-83	not_age_associated
FDPS	4250.74	-1.69897	0.086846	-19.563	3.19779e-85	9.92163e-83	not_age_associated
CLDN1	2889.64	1.80219	0.0922851	19.5285	6.28278e-85	1.91034e-82	not_age_associated
SLC25A10	674.872	-2.43998	0.124956	-19.5267	6.51199e-85	1.94121e-82	not_age_associated
LMNB2	3843.81	-1.60096	0.0821096	-19.4978	1.1464e-84	3.35168e-82	not_age_associated
BCAT1	748.179	2.41128	0.123825	19.4733	1.85136e-84	5.3106e-82	not_age_associated
ZWINT	1746.26	-1.78375	0.092031	-19.3821	1.09342e-83	3.07838e-81	not_age_associated
ULBP1	412.261	3.31843	0.17229	19.2607	1.14888e-82	3.17573e-80	not_age_associated
HSPA1A	1292.38	-2.10875	0.10953	-19.2527	1.3409e-82	3.64031e-80	AgeUp
CEBPG	3673.9	1.62823	0.0846376	19.2376	1.79235e-82	4.78055e-80	not_age_associated
RBM14	904.594	-1.98527	0.103335	-19.212	2.94002e-82	7.70641e-80	not_age_associated
IRAK2	2377.29	1.85668	0.0974911	19.0446	7.28674e-81	1.87763e-78	not_age_associated
POLR2L	3031.96	-1.88703	0.0995222	-18.9608	3.59293e-80	9.10388e-78	not_age_associated
RSL24D1	4559.28	1.59692	0.08434	18.9343	5.94498e-80	1.47067e-77	not_age_associated
CBS	1304.05	2.47141	0.130529	18.9339	5.99761e-80	1.47067e-77	not_age_associated
TRIB3	4433.32	1.73114	0.0915878	18.9014	1.11057e-79	2.68001e-77	not_age_associated
TM4SF4	454.55	-2.3685	0.125694	-18.8433	3.33204e-79	7.91515e-77	not_age_associated
FSTL1	4590.95	1.58245	0.0840673	18.8236	4.84185e-79	1.13247e-76	not_age_associated
DDIT3	595.716	2.51519	0.134711	18.671	8.52311e-78	1.96328e-75	not_age_associated
RAI14	8259.16	1.52067	0.0815769	18.641	1.49528e-77	3.39295e-75	not_age_associated
BIRC3	2007.76	1.90737	0.102333	18.6389	1.55489e-77	3.47632e-75	not_age_associated
IER3	3721.48	1.5099	0.0814683	18.5336	1.10655e-76	2.4381e-74	not_age_associated
CD55	1862.4	1.61491	0.08714	18.5324	1.13104e-76	2.45646e-74	not_age_associated
WDR34	2163.84	-1.5699	0.0847782	-18.5178	1.48476e-76	3.17927e-74	not_age_associated
PPP1R15A	2463.23	2.02273	0.109271	18.5111	1.6792e-76	3.54569e-74	not_age_associated
DOK4	2528.58	-1.64549	0.0890351	-18.4814	2.91625e-76	6.07339e-74	not_age_associated
VLDLR	2027.04	1.8066	0.097978	18.4388	6.41661e-76	1.31827e-73	not_age_associated
IER5L	3430.43	-1.63305	0.0894339	-18.2599	1.72644e-74	3.49962e-72	not_age_associated
C1R	3049.56	1.5548	0.0852612	18.2357	2.68853e-74	5.37812e-72	not_age_associated
LIG1	1769.37	-1.5159	0.0831318	-18.2349	2.72708e-74	5.38439e-72	not_age_associated
INCENP	1345.15	-1.76796	0.0971727	-18.194	5.75659e-74	1.12202e-71	not_age_associated
POLR2E	2146.24	-1.47665	0.0818797	-18.0344	1.04714e-72	2.01514e-70	not_age_associated
ETS1	1448.79	1.80853	0.100439	18.0063	1.73975e-72	3.30617e-70	not_age_associated
AXL	5810.26	1.66121	0.0922614	18.0055	1.76554e-72	3.31376e-70	not_age_associated
CDC6	1525.21	-1.81307	0.101668	-17.8333	3.89839e-71	7.2277e-69	not_age_associated
TUBA1B	21108	-1.45842	0.0820802	-17.7683	1.24452e-70	2.27956e-68	not_age_associated
NTN4	2644.44	1.60035	0.0903802	17.7069	3.70981e-70	6.71431e-68	not_age_associated
OPTN	3014.01	1.47855	0.0836074	17.6844	5.5294e-70	9.88982e-68	not_age_associated
KPNA2	9182.33	-1.28236	0.0725379	-17.6785	6.14552e-70	1.0864e-67	not_age_associated
SPDEF	203.784	-3.46305	0.196093	-17.6603	8.48234e-70	1.48226e-67	not_age_associated
MGAT5B	1137.25	-1.66167	0.0941131	-17.6561	9.13254e-70	1.57775e-67	not_age_associated
MCM7	6533.77	-1.52785	0.0866121	-17.6401	1.212e-69	2.07034e-67	not_age_associated
FGF2	2255.22	1.66698	0.0945443	17.6318	1.40453e-69	2.37256e-67	not_age_associated
FAM111B	337.446	-2.53326	0.143788	-17.618	1.79113e-69	2.99237e-67	AgeDown
KIF20A	1594.59	-1.77851	0.101	-17.609	2.09998e-69	3.47021e-67	AgeDown
FRMD6	1196.79	1.9103	0.108496	17.6071	2.17187e-69	3.55043e-67	not_age_associated
ACAT2	1373.36	-1.69294	0.0964395	-17.5545	5.49906e-69	8.89385e-67	not_age_associated
EBP	1494.63	-1.61121	0.0920358	-17.5063	1.28245e-68	2.05232e-66	not_age_associated
TNFAIP3	1536.26	1.67098	0.0957588	17.4498	3.45243e-68	5.46742e-66	not_age_associated
HSPA1B	776.415	-1.90792	0.109756	-17.3833	1.10353e-67	1.72958e-65	AgeUp
KIF18B	1382.07	-1.61828	0.093461	-17.315	3.62507e-67	5.62367e-65	AgeDown
AGR2	1570.75	-1.5355	0.0886906	-17.313	3.75629e-67	5.76838e-65	not_age_associated
SLC25A37	2129.01	1.63831	0.0946661	17.3062	4.22651e-67	6.42556e-65	not_age_associated
E2F1	739.662	-1.95382	0.112958	-17.2968	4.97041e-67	7.4817e-65	AgeDown
KIF22	1989.62	-1.44993	0.0840886	-17.2429	1.26435e-66	1.8845e-64	not_age_associated
ZFAND1	884.846	1.69243	0.0982986	17.2173	1.97042e-66	2.90837e-64	not_age_associated
ABLIM3	1001.95	1.7431	0.101638	17.1501	6.27354e-66	9.17083e-64	not_age_associated
ATF3	361.63	2.83596	0.166056	17.0783	2.15352e-65	3.1181e-63	not_age_associated
KIFC1	1203.33	-1.60076	0.0938087	-17.0641	2.7478e-65	3.94101e-63	AgeDown
GINS2	895.939	-1.84275	0.108208	-17.0296	4.95103e-65	7.03462e-63	AgeDown
SAMD11	1567.59	-1.60886	0.0951243	-16.9132	3.5959e-64	5.0619e-62	not_age_associated
SLC6A15	341.781	2.52395	0.149609	16.8704	7.43507e-64	1.03702e-61	not_age_associated
PLAU	4570.48	1.70255	0.101086	16.8425	1.19007e-63	1.64478e-61	not_age_associated
LRRC45	545.117	-2.06891	0.122911	-16.8326	1.40851e-63	1.92915e-61	not_age_associated
ACTN4	34200	-1.25253	0.0744188	-16.8308	1.45097e-63	1.96956e-61	not_age_associated
MYBL2	1609.66	-1.50255	0.0894474	-16.7981	2.51826e-63	3.38806e-61	AgeDown
SNHG1	4391.3	1.65624	0.098883	16.7495	5.70778e-63	7.61188e-61	not_age_associated
HSPA8	27252	-1.13995	0.0682041	-16.7138	1.03924e-62	1.37387e-60	not_age_associated
MCM10	792.959	-2.15509	0.128992	-16.7071	1.16345e-62	1.52483e-60	AgeDown
NT5E	2650.59	1.76006	0.105475	16.687	1.62868e-62	2.11631e-60	not_age_associated
RNF43	379.752	-2.19233	0.131521	-16.6691	2.1998e-62	2.8342e-60	not_age_associated
USP53	1216.45	1.66341	0.100025	16.63	4.22716e-62	5.40047e-60	not_age_associated
TSC22D3	943.725	2.13017	0.128125	16.6257	4.53946e-62	5.75112e-60	not_age_associated
LRP3	1293.73	-1.48293	0.0895002	-16.569	1.16718e-61	1.4665e-59	not_age_associated
MVD	901.687	-1.73118	0.104533	-16.5611	1.33138e-61	1.64886e-59	not_age_associated
ALYREF	1787.4	-1.70737	0.103096	-16.561	1.33401e-61	1.64886e-59	AgeDown
CCNB1IP1	1309.37	1.68682	0.102233	16.4998	3.67974e-61	4.51154e-59	not_age_associated
THEM6	655.572	-1.74444	0.105801	-16.4879	4.4816e-61	5.4507e-59	not_age_associated
BCL2A1	418.639	2.16831	0.132227	16.3984	1.96458e-60	2.37044e-58	not_age_associated
TACC3	2042.68	-1.42556	0.0869589	-16.3935	2.12789e-60	2.54727e-58	not_age_associated
C1QTNF6	774.314	-1.71814	0.104861	-16.385	2.44854e-60	2.90821e-58	not_age_associated
ASF1B	586.012	-2.00576	0.122542	-16.368	3.23728e-60	3.81522e-58	AgeDown
SAPCD2	1011.2	-1.79968	0.110088	-16.3476	4.52479e-60	5.29157e-58	not_age_associated
ASS1	1348.12	1.77762	0.109322	16.2604	1.88653e-59	2.18938e-57	not_age_associated
PHB	5593.11	-1.33781	0.0823665	-16.2422	2.53636e-59	2.92123e-57	AgeDown
MCM3	2735.12	-1.49806	0.0924516	-16.2037	4.74444e-59	5.42329e-57	not_age_associated
NIPAL4	772.886	1.86909	0.115549	16.1758	7.47309e-59	8.47861e-57	not_age_associated
WDR62	1260.17	-1.67986	0.103906	-16.1671	8.60755e-59	9.69337e-57	AgeDown
PCDH1	228.674	3.24005	0.201627	16.0695	4.17103e-58	4.66266e-56	not_age_associated
PHLDB2	2658.32	1.37743	0.085783	16.0571	5.09479e-58	5.65373e-56	not_age_associated
MCM2	2139.83	-1.75258	0.109293	-16.0357	7.19895e-58	7.93084e-56	AgeDown
NBEAL2	1724.51	-1.3599	0.0849709	-16.0043	1.19175e-57	1.30346e-55	not_age_associated
GPS1	2286.32	-1.46792	0.0918256	-15.9859	1.60115e-57	1.73873e-55	not_age_associated
CSGALNACT2	905.58	1.65869	0.103767	15.9847	1.63424e-57	1.76208e-55	not_age_associated
KRT18	28601	-1.37183	0.0864836	-15.8623	1.15622e-56	1.23789e-54	AgeDown
SLC9A3R1	904.383	-1.65609	0.104542	-15.8413	1.61351e-56	1.7154e-54	not_age_associated
PCK2	1719.54	1.92891	0.121923	15.8207	2.23893e-56	2.36378e-54	AgeDown
BIRC5	2682.45	-1.31918	0.0836481	-15.7706	4.96026e-56	5.20075e-54	AgeDown
CLDN2	4110.17	-2.1037	0.1334	-15.7699	5.01549e-56	5.22264e-54	not_age_associated
POR	2570.2	-1.26937	0.0805475	-15.7593	5.9293e-56	6.13219e-54	not_age_associated
GTSE1	752.479	-1.66628	0.10605	-15.7122	1.24766e-55	1.28163e-53	AgeDown
IL1A	169.515	4.30073	0.273901	15.7018	1.47121e-55	1.50112e-53	not_age_associated
ETS2	2239.71	-1.28939	0.0822411	-15.6781	2.13505e-55	2.16394e-53	not_age_associated
SCARA3	1316.38	-1.37113	0.0874576	-15.6777	2.14983e-55	2.1645e-53	not_age_associated
AMPD3	462.298	2.09266	0.133546	15.67	2.42507e-55	2.42555e-53	not_age_associated
BAAT	464.365	-2.34349	0.149922	-15.6314	4.45016e-55	4.42195e-53	not_age_associated
LLGL2	1346.02	-1.49254	0.0956703	-15.6008	7.1836e-55	7.0917e-53	not_age_associated
HMGCS1	3029.72	-1.36578	0.0876145	-15.5885	8.71555e-55	8.54855e-53	not_age_associated
MCM6	2533.2	-1.64068	0.105256	-15.5874	8.86119e-55	8.63568e-53	not_age_associated
GFPT2	1863.37	1.6052	0.103015	15.5822	9.62164e-55	9.31706e-53	not_age_associated
HEXIM1	3561.96	-1.36	0.087313	-15.5762	1.05667e-54	1.01675e-52	not_age_associated
LSS	1796.08	-1.58037	0.101543	-15.5636	1.28742e-54	1.23098e-52	not_age_associated
HMGA2	1287.42	1.94636	0.125251	15.5397	1.86799e-54	1.77494e-52	not_age_associated
NT5DC2	1324.38	-1.58899	0.102259	-15.5389	1.89335e-54	1.78786e-52	not_age_associated
HSP90AA1	26925.3	-1.5018	0.0966579	-15.5373	1.94056e-54	1.82113e-52	not_age_associated
SLC12A2	1746.85	-1.57322	0.101423	-15.5114	2.90508e-54	2.70956e-52	not_age_associated
SLC4A7	2334.53	1.66189	0.107653	15.4375	9.1641e-54	8.49523e-52	not_age_associated
EPB41L4A-AS1	745.053	1.86338	0.120798	15.4256	1.1011e-53	1.01455e-51	not_age_associated
PCNA	5691.61	-1.49367	0.0972659	-15.3566	3.20039e-53	2.93105e-51	AgeDown
TM4SF20	1229.4	-1.46685	0.0956073	-15.3424	3.98019e-53	3.6234e-51	not_age_associated
PGP	986.466	-1.88699	0.123186	-15.3183	5.77073e-53	5.22217e-51	not_age_associated
ORC1	611.802	-1.68971	0.110459	-15.2973	7.97397e-53	7.17327e-51	AgeDown
THOP1	1070.67	-1.47863	0.0966763	-15.2946	8.30301e-53	7.42533e-51	not_age_associated
H1F0	10310.9	1.26967	0.0830441	15.2892	9.03193e-53	8.02997e-51	not_age_associated
BMPER	311.957	2.50941	0.164375	15.2664	1.28087e-52	1.13215e-50	not_age_associated
DRAM1	1978.48	1.42165	0.0933932	15.2222	2.51925e-52	2.21389e-50	not_age_associated
FANCA	885.202	-1.51893	0.0998055	-15.2189	2.64876e-52	2.31431e-50	not_age_associated
PSAT1	6015.84	1.7314	0.113792	15.2155	2.79271e-52	2.42615e-50	not_age_associated
MRPS12	1968.54	-1.39055	0.0914241	-15.2099	3.04121e-52	2.62702e-50	not_age_associated
DTL	967.668	-1.48723	0.0977889	-15.2086	3.10196e-52	2.66436e-50	not_age_associated
FEZ2	2330.35	1.21474	0.0798799	15.2071	3.17221e-52	2.70939e-50	not_age_associated
CHAF1A	846.107	-1.70679	0.112435	-15.1803	4.77675e-52	4.05704e-50	AgeDown
DBI	5036.5	-1.46635	0.0966136	-15.1775	4.98731e-52	4.21234e-50	not_age_associated
ABCA1	701.858	2.09382	0.138287	15.1411	8.67064e-52	7.28286e-50	not_age_associated
NCLN	1324.11	-1.54422	0.10227	-15.0994	1.63359e-51	1.36458e-49	not_age_associated
NDOR1	855.365	-1.60796	0.106726	-15.0662	2.70151e-51	2.24432e-49	not_age_associated
PDZK1IP1	771.18	1.73351	0.11507	15.0649	2.75756e-51	2.27843e-49	AgeDown
PCSK9	594.601	-2.01248	0.13373	-15.0489	3.51261e-51	2.88661e-49	not_age_associated
CDCA3	741.197	-1.57371	0.104792	-15.0174	5.6476e-51	4.61615e-49	not_age_associated
POLE	2182.4	-1.24797	0.0833399	-14.9744	1.07938e-50	8.77529e-49	not_age_associated
FAM83D	1203.61	-1.52545	0.102462	-14.8879	3.94951e-50	3.19385e-48	not_age_associated
SFRP4	308.632	-2.12685	0.143124	-14.8603	5.9686e-50	4.80109e-48	not_age_associated
TBCD	1834.09	-1.25633	0.0846161	-14.8474	7.22679e-50	5.78257e-48	not_age_associated
GALK1	860.466	-1.64975	0.111239	-14.8307	9.27991e-50	7.38651e-48	not_age_associated
MKI67	6009.18	-1.26366	0.085394	-14.798	1.50832e-49	1.19433e-47	AgeDown
SDF2L1	369.794	-2.0462	0.138295	-14.7958	1.55832e-49	1.22752e-47	not_age_associated
KLF6	2222.94	1.23196	0.0834324	14.766	2.42794e-49	1.90268e-47	not_age_associated
CCBE1	285.898	2.49807	0.169286	14.7565	2.79464e-49	2.17882e-47	not_age_associated
SNRNP70	5587.48	-1.48273	0.100487	-14.7555	2.83727e-49	2.20076e-47	not_age_associated
IFNGR1	1818.02	1.26399	0.0857024	14.7486	3.14099e-49	2.42398e-47	not_age_associated
ALDH4A1	517.165	-1.84768	0.125288	-14.7474	3.19547e-49	2.45357e-47	not_age_associated
MXD3	394.046	-2.24641	0.152363	-14.7438	3.37089e-49	2.57526e-47	not_age_associated
GFPT1	2978.92	1.22978	0.0836119	14.7082	5.71109e-49	4.34129e-47	AgeDown
SREBF1	3907.5	-1.10334	0.0753001	-14.6526	1.2962e-48	9.80405e-47	not_age_associated
CTSS	1104.61	1.48801	0.1017	14.6314	1.77201e-48	1.33366e-46	not_age_associated
GPAA1	2009.31	-1.22088	0.0834453	-14.6308	1.78549e-48	1.33718e-46	not_age_associated
THOC3	1179.38	-1.37087	0.0937265	-14.6263	1.90852e-48	1.42232e-46	not_age_associated
SRRT	2322.65	-1.41352	0.0966459	-14.6257	1.92513e-48	1.4277e-46	not_age_associated
HSPBP1	1548.48	-1.37001	0.0940125	-14.5727	4.19101e-48	3.09301e-46	not_age_associated
SNRNP25	589.489	-1.68289	0.115569	-14.5618	4.91496e-48	3.60977e-46	not_age_associated
CPLX2	33156	-1.64392	0.113066	-14.5394	6.81675e-48	4.98246e-46	not_age_associated
TUBA4A	4728.2	-1.22074	0.083999	-14.5328	7.50471e-48	5.45905e-46	not_age_associated
PLK1	2310.78	-1.31158	0.0902682	-14.5298	7.83976e-48	5.67561e-46	AgeDown
SLC7A11	7867.42	1.39197	0.0958492	14.5225	8.72312e-48	6.2852e-46	not_age_associated
CHTF18	515.691	-1.9046	0.131212	-14.5154	9.6788e-48	6.94088e-46	not_age_associated
OGT	6178.29	1.09342	0.0755124	14.48	1.62092e-47	1.15694e-45	not_age_associated
ESPL1	1106.99	-1.3858	0.0958455	-14.4587	2.21072e-47	1.57054e-45	AgeDown
MAP1B	7225.85	1.25154	0.0867004	14.4352	3.10661e-47	2.19673e-45	AgeUp
SAMD4A	680.532	1.67868	0.116345	14.4285	3.42223e-47	2.39761e-45	not_age_associated
C1QTNF1	2506.79	1.25039	0.0866605	14.4286	3.4198e-47	2.39761e-45	not_age_associated
GINS4	850.727	-1.46536	0.101669	-14.413	4.28595e-47	2.98896e-45	not_age_associated
DHFR	894.103	-1.53544	0.106793	-14.3778	7.13688e-47	4.95443e-45	AgeDown
ADM2	150.706	4.57389	0.318144	14.3768	7.23877e-47	5.00232e-45	not_age_associated
CPS1	1664.68	-1.3707	0.0955564	-14.3445	1.15396e-46	7.93828e-45	not_age_associated
UHRF1	921.189	-1.70008	0.118828	-14.3071	1.97606e-46	1.35324e-44	AgeDown
ADAM17	2772.43	1.13125	0.079117	14.2985	2.23718e-46	1.5252e-44	not_age_associated
HLA-DMB	198.928	-2.88957	0.202456	-14.2726	3.24428e-46	2.20191e-44	not_age_associated
PFN1	33255.1	-1.29791	0.09096	-14.269	3.41276e-46	2.30596e-44	not_age_associated
C3	3447.39	1.31287	0.0921512	14.247	4.68214e-46	3.14967e-44	not_age_associated
TUBG1	2002.91	-1.2878	0.0905296	-14.2251	6.39708e-46	4.28436e-44	not_age_associated
CYB5B	6858.33	-1.08063	0.0763938	-14.1455	1.99081e-45	1.32747e-43	not_age_associated
CALR	11037.7	-1.11437	0.0788078	-14.1403	2.14291e-45	1.42265e-43	not_age_associated
ARNTL2	1760.09	1.25561	0.0888699	14.1286	2.52993e-45	1.67228e-43	not_age_associated
CDKN2C	349.93	-2.30125	0.162893	-14.1274	2.57475e-45	1.69454e-43	not_age_associated
SLC38A1	5850.4	1.19596	0.0846829	14.1228	2.74853e-45	1.80112e-43	not_age_associated
AP1M2	653.323	-1.64848	0.116829	-14.1102	3.28721e-45	2.14487e-43	not_age_associated
SPIRE1	919.242	1.47679	0.104737	14.0999	3.80384e-45	2.47136e-43	not_age_associated
ADPRM	361.586	1.96415	0.139439	14.0861	4.62494e-45	2.99204e-43	not_age_associated
TECR	1436.74	-1.2766	0.0907147	-14.0727	5.59066e-45	3.60147e-43	not_age_associated
PSMD3	3608.25	-1.0734	0.0764317	-14.044	8.38822e-45	5.38085e-43	not_age_associated
RAP1GAP	1016.26	-1.38239	0.0985215	-14.0313	1.00239e-44	6.40306e-43	not_age_associated
SMURF2	1224.59	1.27199	0.091126	13.9586	2.7883e-44	1.77366e-42	not_age_associated
PCYT2	557.836	-1.55473	0.111396	-13.9567	2.86243e-44	1.81323e-42	not_age_associated
SOCS3	766.6	1.59324	0.114339	13.9343	3.92196e-44	2.47409e-42	not_age_associated
NTRK3	3851.37	-1.09595	0.0786978	-13.9261	4.39995e-44	2.76415e-42	AgeUp
ANK2	226.15	2.36195	0.169612	13.9256	4.42633e-44	2.76928e-42	not_age_associated
NCAPH	1336.81	-1.26498	0.0910155	-13.8985	6.4707e-44	4.03172e-42	AgeDown
EXOSC4	524.308	-1.66335	0.119774	-13.8875	7.54653e-44	4.68286e-42	not_age_associated
DHRS2	256.799	2.96444	0.213797	13.8657	1.02278e-43	6.32084e-42	not_age_associated
JMJD8	1170.31	-1.31095	0.0945514	-13.865	1.03292e-43	6.35767e-42	not_age_associated
LTBP2	2112.13	1.13156	0.0816695	13.8554	1.18046e-43	7.23652e-42	not_age_associated
NCOA7	3202.61	1.11533	0.0805206	13.8515	1.24639e-43	7.61e-42	not_age_associated
NR1D2	686.307	1.64035	0.118451	13.8483	1.30212e-43	7.91842e-42	not_age_associated
CLEC4E	198.523	2.68085	0.19372	13.8388	1.48749e-43	9.0097e-42	not_age_associated
RNPS1	2365.15	-1.10532	0.080009	-13.8149	2.0722e-43	1.25014e-41	not_age_associated
TMEM97	2316.8	-1.23097	0.0891192	-13.8126	2.13905e-43	1.28538e-41	not_age_associated
ANAPC2	840.989	-1.44977	0.105017	-13.8051	2.3734e-43	1.42058e-41	not_age_associated
CYP1B1	887.078	1.61109	0.116837	13.7892	2.96151e-43	1.76564e-41	not_age_associated
CDC45	562.548	-1.56046	0.113323	-13.77	3.86385e-43	2.29461e-41	AgeDown
COL12A1	896.448	1.81547	0.131921	13.7618	4.32398e-43	2.55788e-41	not_age_associated
HJURP	4280.71	-1.03734	0.0756993	-13.7034	9.68316e-43	5.70593e-41	AgeDown
L1CAM	416.634	2.03073	0.148195	13.7031	9.72938e-43	5.71103e-41	not_age_associated
MBD3	1154.82	-1.2989	0.0948039	-13.701	1.00193e-42	5.85861e-41	not_age_associated
XPOT	4824.23	1.26061	0.0920482	13.6952	1.08529e-42	6.32168e-41	not_age_associated
RELB	971.73	1.29683	0.0948243	13.6762	1.40909e-42	8.17646e-41	not_age_associated
ITGA5	2429.96	1.31991	0.0965563	13.6699	1.53708e-42	8.88527e-41	not_age_associated
APEX2	1083.17	-1.29315	0.0946109	-13.6681	1.57477e-42	9.06866e-41	not_age_associated
IL32	562.468	1.66242	0.121689	13.6612	1.73046e-42	9.92763e-41	not_age_associated
LAMB3	1364.2	1.23595	0.0905508	13.6493	2.03846e-42	1.16506e-40	not_age_associated
VAV3	273.956	-2.00358	0.146979	-13.6318	2.59208e-42	1.47593e-40	not_age_associated
SCARA5	142.177	-3.08492	0.226344	-13.6293	2.68001e-42	1.52031e-40	not_age_associated
MAP2K6	298.332	-1.97878	0.145196	-13.6283	2.7181e-42	1.53618e-40	not_age_associated
FDFT1	3991.66	-1.24503	0.0913761	-13.6253	2.83288e-42	1.59512e-40	not_age_associated
RND3	1811.86	1.29849	0.0953061	13.6245	2.86492e-42	1.60721e-40	not_age_associated
GADD45A	704.402	2.06402	0.151527	13.6215	2.98489e-42	1.66835e-40	not_age_associated
CKS2	2288.91	-1.23252	0.0905127	-13.6171	3.17075e-42	1.76575e-40	AgeDown
PHGDH	2060.85	1.57849	0.116159	13.5891	4.64865e-42	2.57932e-40	AgeDown
TRAF1	451.218	1.75015	0.129081	13.5585	7.05417e-42	3.8998e-40	not_age_associated
NCAPD2	4717.62	-1.07114	0.07902	-13.5553	7.36994e-42	4.05961e-40	not_age_associated
OSMR	6007.46	1.4034	0.103602	13.5461	8.36007e-42	4.58838e-40	not_age_associated
TIMELESS	2798.3	-1.18584	0.0876345	-13.5317	1.01663e-41	5.55963e-40	not_age_associated
AKAP12	9117.58	1.59871	0.118674	13.4714	2.30334e-41	1.25511e-39	not_age_associated
RBM42	3095.37	-1.15942	0.0862714	-13.4393	3.55997e-41	1.93294e-39	not_age_associated
ITGA3	18022.2	1.08597	0.0808268	13.4357	3.73273e-41	2.01953e-39	not_age_associated
CBR1	2429.09	-1.21031	0.0901415	-13.4267	4.21519e-41	2.27247e-39	not_age_associated
LOC100506548	666.223	1.49027	0.111003	13.4255	4.28873e-41	2.30394e-39	not_age_associated
CYR61	1668.97	1.76652	0.1318	13.403	5.80559e-41	3.10783e-39	not_age_associated
ANXA3	3116.52	1.19233	0.0890138	13.3949	6.48001e-41	3.45669e-39	not_age_associated
MVK	583.75	-1.81242	0.135432	-13.3825	7.65096e-41	4.06705e-39	not_age_associated
CD68	990.734	1.6302	0.122022	13.36	1.036e-40	5.48791e-39	not_age_associated
AURKA	2456.37	-1.12294	0.0841111	-13.3507	1.17311e-40	6.19263e-39	AgeDown
INHBE	122.271	5.06942	0.380067	13.3382	1.38713e-40	7.27191e-39	not_age_associated
SHMT1	1614.89	-1.27136	0.095317	-13.3383	1.38655e-40	7.27191e-39	not_age_associated
SERPINE2	5374.6	1.06278	0.0797237	13.3308	1.53299e-40	8.00897e-39	not_age_associated
DMKN	538.091	1.66474	0.124914	13.3271	1.61106e-40	8.38797e-39	not_age_associated
DUSP1	5392.09	1.02645	0.0770882	13.3152	1.88841e-40	9.79844e-39	not_age_associated
TST	821.843	-1.71329	0.128841	-13.2977	2.3864e-40	1.23403e-38	not_age_associated
MMP10	115.028	3.74577	0.282218	13.2726	3.33848e-40	1.72051e-38	not_age_associated
KLF7	2605.97	1.37019	0.103248	13.2708	3.41687e-40	1.75496e-38	not_age_associated
GADD45B	1231.87	1.20649	0.0911535	13.2358	5.45159e-40	2.79059e-38	not_age_associated
CCNB1	3890.92	-1.09481	0.0827257	-13.2342	5.56988e-40	2.84157e-38	AgeDown
TCF19	401.171	-1.68245	0.127132	-13.2339	5.59145e-40	2.84304e-38	AgeDown
ERAP1	1418.57	1.22947	0.0929271	13.2305	5.84729e-40	2.96321e-38	not_age_associated
TXNIP	388.719	5.54156	0.419539	13.2087	7.81929e-40	3.94939e-38	not_age_associated
PHRF1	1474.12	-1.22155	0.0925483	-13.1991	8.88331e-40	4.47195e-38	not_age_associated
UGCG	367.942	1.77985	0.135176	13.1668	1.36162e-39	6.83192e-38	not_age_associated
NACC1	1451.05	-1.2194	0.0927401	-13.1486	1.73368e-39	8.67009e-38	not_age_associated
CDCA5	1546.95	-1.24515	0.0948072	-13.1335	2.11662e-39	1.05505e-37	AgeDown
EXO1	653.53	-1.45266	0.11065	-13.1285	2.2612e-39	1.12343e-37	AgeDown
IMP3	1272.83	-1.37892	0.105126	-13.1168	2.63833e-39	1.30653e-37	not_age_associated
NDUFB7	790.077	-1.34956	0.102936	-13.1107	2.86073e-39	1.41207e-37	not_age_associated
WDR90	370.959	-1.80443	0.137666	-13.1073	2.99069e-39	1.47144e-37	not_age_associated
CA8	994.819	1.40698	0.107356	13.1057	3.05538e-39	1.49842e-37	not_age_associated
CXCL2	1081.78	1.76746	0.135357	13.0578	5.7393e-39	2.80562e-37	not_age_associated
PIGQ	763.598	-1.3477	0.10327	-13.0502	6.33657e-39	3.08766e-37	not_age_associated
TROAP	817.234	-1.32192	0.101733	-12.9939	1.32421e-38	6.43193e-37	AgeDown
MYO18A	2594.97	-1.16956	0.090027	-12.9912	1.37275e-38	6.64648e-37	not_age_associated
TIMM9	995.815	1.32646	0.102163	12.9837	1.51345e-38	7.30444e-37	not_age_associated
AURKAIP1	1109.18	-1.40741	0.108488	-12.9729	1.74386e-38	8.36336e-37	not_age_associated
DDX54	2442.89	-1.12138	0.0864389	-12.9731	1.73875e-38	8.36336e-37	not_age_associated
NPTX1	1816.45	-1.13755	0.0877901	-12.9576	2.12893e-38	1.0178e-36	not_age_associated
AHSA1	4363.34	-1.16786	0.0901395	-12.9562	2.16737e-38	1.03293e-36	not_age_associated
TGFA	532.442	1.88134	0.145562	12.9246	3.26785e-38	1.55254e-36	not_age_associated
TELO2	680.499	-1.46646	0.113661	-12.902	4.38589e-38	2.07722e-36	not_age_associated
DNAJA1	6061.77	-1.07454	0.0833504	-12.8919	5.00235e-38	2.36182e-36	not_age_associated
TAOK2	1467.68	-1.20984	0.0939878	-12.8723	6.44829e-38	3.03509e-36	not_age_associated
U2AF2	5790.43	-1.07062	0.083397	-12.8376	1.00891e-37	4.7341e-36	not_age_associated
GLDC	1008.59	-1.2186	0.0949553	-12.8334	1.06638e-37	4.98836e-36	not_age_associated
CHAC1	258.417	2.42177	0.188918	12.8192	1.28082e-37	5.97311e-36	not_age_associated
MT2A	3827.8	1.18315	0.0923919	12.8058	1.52189e-37	7.07563e-36	not_age_associated
NAP1L1	17731.8	1.16582	0.091158	12.789	1.88941e-37	8.75754e-36	not_age_associated
TMEM167B	462.004	1.56709	0.122542	12.7881	1.91008e-37	8.82641e-36	not_age_associated
CENPO	1310.13	-1.12134	0.0877763	-12.7749	2.26303e-37	1.04257e-35	not_age_associated
ANXA6	1317.34	-1.13359	0.0887432	-12.7738	2.2955e-37	1.05434e-35	not_age_associated
EMC10	2465.84	-1.06501	0.083413	-12.7679	2.47739e-37	1.13445e-35	not_age_associated
SLC16A4	2047.9	1.07782	0.0844817	12.758	2.81424e-37	1.28483e-35	not_age_associated
PEBP1	3947.13	-0.984606	0.0772285	-12.7492	3.14765e-37	1.43275e-35	not_age_associated
FOXM1	1749.52	-1.0794	0.0847884	-12.7306	3.99956e-37	1.81508e-35	AgeDown
CXXC5	316.24	-1.79484	0.141027	-12.727	4.18858e-37	1.89521e-35	not_age_associated
INF2	3008.9	-1.05733	0.0832858	-12.6952	6.28547e-37	2.83555e-35	not_age_associated
USP5	2819.84	-0.982917	0.0774586	-12.6896	6.75459e-37	3.03817e-35	not_age_associated
TCEA1	3559.12	1.25751	0.0992158	12.6745	8.18407e-37	3.67028e-35	not_age_associated
CPSF1	2215.31	-1.04519	0.0824791	-12.6721	8.43785e-37	3.77296e-35	not_age_associated
TMEM87B	1316.54	1.47702	0.116578	12.6698	8.69006e-37	3.87434e-35	not_age_associated
TRIM28	9283.76	-0.984644	0.077795	-12.6569	1.0245e-36	4.55421e-35	not_age_associated
UBE2S	3264.67	-1.25918	0.0995599	-12.6475	1.15558e-36	5.12196e-35	not_age_associated
GRB10	4245.88	1.65705	0.131102	12.6394	1.27952e-36	5.65483e-35	not_age_associated
SCG5	146.578	2.99609	0.237193	12.6314	1.41648e-36	6.24194e-35	not_age_associated
SH3KBP1	5129.94	1.11409	0.0882563	12.6233	1.57105e-36	6.90308e-35	not_age_associated
PHLDA1	3057.56	1.02983	0.0815846	12.6229	1.57925e-36	6.91912e-35	not_age_associated
CXCL3	854.553	1.64657	0.130565	12.6111	1.83383e-36	8.01139e-35	not_age_associated
SPR	2005.08	-1.15688	0.0918838	-12.5907	2.37611e-36	1.03507e-34	not_age_associated
MAP3K11	1154.24	-1.1743	0.0933042	-12.5858	2.52863e-36	1.09837e-34	not_age_associated
SORCS2	382.809	1.67994	0.133542	12.5798	2.72562e-36	1.18056e-34	not_age_associated
IFRD1	1545.78	1.26953	0.10092	12.5796	2.73571e-36	1.18156e-34	not_age_associated
DDX39A	1762.81	-1.27355	0.101328	-12.5686	3.14352e-36	1.35385e-34	not_age_associated
YPEL5	2458.32	1.25896	0.100183	12.5666	3.22233e-36	1.38387e-34	not_age_associated
CLIC4	2652.85	1.2867	0.102437	12.5608	3.46621e-36	1.48442e-34	not_age_associated
CCNF	706.808	-1.32839	0.106053	-12.5258	5.39686e-36	2.30473e-34	AgeDown
NCALD	138.488	-2.67678	0.213879	-12.5154	6.15123e-36	2.61953e-34	not_age_associated
RHPN1	581.956	-1.38153	0.110396	-12.5143	6.23714e-36	2.6487e-34	not_age_associated
HEG1	814.414	1.45182	0.116017	12.5139	6.26713e-36	2.65402e-34	not_age_associated
CLU	7763.05	-0.945459	0.0755723	-12.5106	6.52947e-36	2.75743e-34	not_age_associated
CNN3	1946.91	-1.15123	0.0921077	-12.4987	7.58482e-36	3.19424e-34	not_age_associated
PKMYT1	773.393	-1.30671	0.10457	-12.4961	7.84486e-36	3.29463e-34	AgeDown
ERCC6L	551.825	-1.42742	0.114486	-12.468	1.11571e-35	4.67275e-34	not_age_associated
GARS	5466.91	1.30857	0.104987	12.4641	1.17142e-35	4.8926e-34	not_age_associated
DIO2	108.283	-3.13246	0.251902	-12.4352	1.68251e-35	7.00802e-34	not_age_associated
LY6E	1716.15	-1.03312	0.0830969	-12.4327	1.73751e-35	7.21731e-34	not_age_associated
UCP2	893.907	-1.18436	0.0953431	-12.4221	1.98392e-35	8.21841e-34	not_age_associated
SUV39H1	571.893	-1.54101	0.12408	-12.4195	2.04831e-35	8.46207e-34	not_age_associated
BRAT1	923.884	-1.21996	0.0983333	-12.4064	2.41293e-35	9.94142e-34	not_age_associated
TUFT1	1241.6	1.24878	0.100696	12.4015	2.56552e-35	1.05415e-33	not_age_associated
GMPPB	355.786	-1.64448	0.132654	-12.3967	2.72212e-35	1.11548e-33	not_age_associated
KANK2	1331.31	-1.11627	0.0900557	-12.3954	2.76846e-35	1.13142e-33	not_age_associated
UBE2T	955.691	-1.25225	0.101118	-12.384	3.19232e-35	1.30115e-33	AgeDown
KLF11	501.981	1.50163	0.121339	12.3755	3.54644e-35	1.44162e-33	not_age_associated
PASK	528.103	-1.37238	0.110961	-12.3681	3.88924e-35	1.57675e-33	not_age_associated
ZDHHC12	911.34	-1.31675	0.106588	-12.3536	4.6581e-35	1.88344e-33	not_age_associated
NUBP2	848.406	-1.36766	0.110734	-12.3508	4.82055e-35	1.94395e-33	not_age_associated
TFPI	2500.09	1.44852	0.117294	12.3495	4.90405e-35	1.97239e-33	not_age_associated
SESN2	384.76	1.70006	0.137733	12.3432	5.3016e-35	2.12665e-33	not_age_associated
NEDD4	5266.18	1.14039	0.0924745	12.332	6.09272e-35	2.43757e-33	not_age_associated
SYNM	1602.9	-1.19903	0.0972954	-12.3236	6.75678e-35	2.69615e-33	not_age_associated
TYMS	2663.17	-0.975095	0.0792063	-12.3108	7.92202e-35	3.15284e-33	AgeDown
FCGBP	507.426	-1.70805	0.138799	-12.3059	8.41924e-35	3.34198e-33	not_age_associated
IRF2BP1	813.474	-1.27345	0.103639	-12.2873	1.05931e-34	4.19393e-33	not_age_associated
TBX3	1100.19	-1.53507	0.124972	-12.2833	1.11412e-34	4.39949e-33	not_age_associated
POP7	673.01	-1.42866	0.116395	-12.2743	1.24514e-34	4.90412e-33	not_age_associated
FYN	190.344	2.22453	0.181239	12.274	1.24922e-34	4.90748e-33	not_age_associated
HNF4A	1347.64	-1.1067	0.0901895	-12.2709	1.29855e-34	5.0881e-33	not_age_associated
KLHDC7A	150.421	-2.36388	0.19265	-12.2704	1.30647e-34	5.10599e-33	not_age_associated
SRGN	1262.23	1.12051	0.0913261	12.2693	1.32335e-34	5.15869e-33	not_age_associated
DTYMK	1592.56	-1.22364	0.0997624	-12.2656	1.38625e-34	5.39009e-33	not_age_associated
SMPD4	1811.45	-1.09216	0.0891011	-12.2576	1.52997e-34	5.9337e-33	not_age_associated
PLD1	1011.12	1.2868	0.105202	12.2316	2.10678e-34	8.14998e-33	not_age_associated
MYH14	352.714	-1.62358	0.132835	-12.2225	2.35683e-34	9.09415e-33	not_age_associated
PDP1	520.461	1.44677	0.118424	12.2168	2.52732e-34	9.72732e-33	not_age_associated
LINC00707	448.891	1.68417	0.137907	12.2123	2.67186e-34	1.02576e-32	not_age_associated
POLA2	795.953	-1.39809	0.114731	-12.1858	3.70044e-34	1.41707e-32	not_age_associated
SERPINA3	717.998	1.42499	0.11704	12.1752	4.21245e-34	1.60909e-32	not_age_associated
UNC93B1	1401.55	-1.07737	0.0885945	-12.1607	5.03378e-34	1.91801e-32	not_age_associated
RNASEH2C	545.163	-1.51976	0.125006	-12.1575	5.23341e-34	1.98909e-32	not_age_associated
PHF19	1643.81	-1.061	0.0873881	-12.1413	6.38084e-34	2.41915e-32	not_age_associated
CPM	311.172	1.89825	0.15652	12.1279	7.51832e-34	2.84331e-32	not_age_associated
IL11	1936.35	1.4735	0.121558	12.1217	8.10379e-34	3.05712e-32	not_age_associated
CAPRIN2	1411.08	1.13675	0.0939556	12.0988	1.07196e-33	4.03393e-32	not_age_associated
SMOX	4427.62	0.992189	0.0820256	12.0961	1.10759e-33	4.15772e-32	not_age_associated
ATP6V0E2	821.258	-1.19002	0.0984912	-12.0825	1.3076e-33	4.89642e-32	not_age_associated
CCPG1	515.799	1.56029	0.129172	12.0792	1.36108e-33	5.08416e-32	not_age_associated
NUP62	2879.5	-0.97046	0.0803754	-12.0741	1.44763e-33	5.39421e-32	not_age_associated
C21orf58	238.639	-2.04142	0.169126	-12.0704	1.51441e-33	5.62924e-32	not_age_associated
MIF	5876.4	-1.1234	0.0931236	-12.0636	1.64504e-33	6.09987e-32	not_age_associated
HSPA13	1012.56	1.24397	0.103152	12.0596	1.72643e-33	6.38612e-32	not_age_associated
CHST11	1337.55	1.09489	0.0907981	12.0585	1.74953e-33	6.45584e-32	not_age_associated
EMP2	915.049	-1.14303	0.0948245	-12.0541	1.84487e-33	6.79119e-32	not_age_associated
LMNB1	2099.64	-1.08659	0.0901815	-12.0489	1.96509e-33	7.21624e-32	not_age_associated
E2F8	300.459	-1.6924	0.14065	-12.0327	2.39177e-33	8.76194e-32	not_age_associated
AKR1C1	13043.2	-1.38871	0.115419	-12.0319	2.4166e-33	8.83161e-32	AgeDown
NAV3	616.184	1.45526	0.121125	12.0145	2.98246e-33	1.08735e-31	not_age_associated
TOMM40	2927.13	-1.31986	0.109859	-12.0142	2.99373e-33	1.08884e-31	not_age_associated
GINS1	1059.87	-1.15892	0.0965015	-12.0093	3.17492e-33	1.15199e-31	AgeDown
PLEK2	714.672	1.323	0.110289	11.9958	3.73983e-33	1.35373e-31	AgeDown
SNHG8	1092.29	1.45521	0.121435	11.9835	4.33861e-33	1.56674e-31	not_age_associated
CHAF1B	603.274	-1.34147	0.11195	-11.9827	4.37626e-33	1.57659e-31	not_age_associated
SARS	3476.61	1.21747	0.10165	11.9771	4.68372e-33	1.68337e-31	not_age_associated
KLHL5	3392.71	1.00662	0.0841578	11.9611	5.67767e-33	2.03579e-31	not_age_associated
ITGAV	8642.67	1.20374	0.100851	11.9359	7.69677e-33	2.75327e-31	not_age_associated
ZC3H12C	644.952	1.37116	0.115046	11.9183	9.50124e-33	3.39078e-31	not_age_associated
LRRC59	4477.72	-0.912675	0.0766459	-11.9077	1.07934e-32	3.84289e-31	not_age_associated
ZNF146	6140.09	1.03627	0.0871423	11.8917	1.30644e-32	4.6406e-31	not_age_associated
CD47	1440.97	1.22965	0.103431	11.8885	1.35749e-32	4.81069e-31	not_age_associated
AKT3	2265.18	1.04527	0.0879426	11.8858	1.40324e-32	4.96127e-31	AgeUp
PPP1R16A	717.894	-1.2229	0.1029	-11.8844	1.42698e-32	5.03349e-31	not_age_associated
CXCL5	10994.4	1.07425	0.0904155	11.8813	1.48061e-32	5.21059e-31	not_age_associated
KIAA1549L	482.14	1.50067	0.126365	11.8756	1.58425e-32	5.56244e-31	not_age_associated
HNRNPL	5252.87	-1.02774	0.0866553	-11.8601	1.90763e-32	6.68241e-31	not_age_associated
FDXR	951.641	-1.33125	0.112446	-11.839	2.45222e-32	8.57037e-31	not_age_associated
RFC5	891.197	-1.13587	0.0959517	-11.8379	2.48657e-32	8.6705e-31	not_age_associated
SERPINB7	111.993	2.97157	0.251132	11.8327	2.64518e-32	9.20245e-31	not_age_associated
ZNF277	906.112	1.40304	0.118609	11.8292	2.75914e-32	9.57699e-31	not_age_associated
EZH2	937.23	-1.21853	0.1031	-11.8188	3.11942e-32	1.08028e-30	not_age_associated
ATP6V0D1	987.732	-1.1821	0.100126	-11.8061	3.62866e-32	1.25379e-30	not_age_associated
LAMC1	8825.2	0.96045	0.0813671	11.8039	3.72558e-32	1.28435e-30	not_age_associated
PPP6R1	2938.67	-0.950897	0.0805673	-11.8025	3.78818e-32	1.30298e-30	not_age_associated
NOC2L	1838.86	-1.10722	0.0938205	-11.8015	3.83488e-32	1.31606e-30	not_age_associated
TICRR	852.993	-1.24509	0.105724	-11.7768	5.14145e-32	1.76048e-30	not_age_associated
MFSD3	614.971	-1.40215	0.119133	-11.7696	5.59612e-32	1.91186e-30	not_age_associated
RAB1B	3162.18	-1.00081	0.0850558	-11.7666	5.80458e-32	1.97863e-30	not_age_associated
DNAH17	130.115	2.58932	0.220367	11.75	7.06111e-32	2.40157e-30	not_age_associated
HCFC1	2532.03	-1.0282	0.0875923	-11.7385	8.09374e-32	2.74663e-30	not_age_associated
SLC4A2	5600.37	-0.923471	0.0786822	-11.7367	8.26262e-32	2.7977e-30	not_age_associated
PRADC1	194.461	-1.99367	0.170047	-11.7242	9.57622e-32	3.23527e-30	not_age_associated
RASGRF2	172.877	2.18221	0.186366	11.7092	1.1431e-31	3.85334e-30	not_age_associated
SLC25A1	1685.3	-1.13306	0.0968167	-11.7031	1.22869e-31	4.13268e-30	not_age_associated
RNF26	946.442	-1.10528	0.0945002	-11.6961	1.33459e-31	4.47898e-30	not_age_associated
PTMS	6550.6	-1.31679	0.112628	-11.6915	1.40856e-31	4.7168e-30	not_age_associated
MAP1LC3B	1965.49	1.04119	0.0890878	11.6872	1.48174e-31	4.95097e-30	not_age_associated
SLC25A39	2484.85	-1.00332	0.0858672	-11.6845	1.5295e-31	5.09934e-30	not_age_associated
DRAM2	841.821	1.24549	0.106666	11.6766	1.6786e-31	5.5842e-30	not_age_associated
TNFRSF10B	5426.6	1.06979	0.0916856	11.668	1.85745e-31	6.16569e-30	not_age_associated
THRA	819.826	-1.15343	0.0988812	-11.6648	1.92922e-31	6.38996e-30	not_age_associated
NR2F6	1312.37	-1.07783	0.0924063	-11.664	1.94634e-31	6.43265e-30	not_age_associated
FOSL1	550.723	1.64453	0.141183	11.6482	2.34361e-31	7.72882e-30	not_age_associated
ICMT	2128.92	-0.939929	0.0807535	-11.6395	2.59581e-31	8.54201e-30	not_age_associated
TNIP1	5155.67	0.982322	0.0844046	11.6382	2.63367e-31	8.64789e-30	not_age_associated
MTUS1	7829.74	-1.02747	0.0883578	-11.6285	2.95353e-31	9.67725e-30	not_age_associated
CDH4	2063.57	1.18292	0.101852	11.6141	3.49509e-31	1.14271e-29	not_age_associated
RABL6	2131.47	-1.01664	0.0876248	-11.6022	4.01789e-31	1.31081e-29	not_age_associated
MXI1	704.279	1.71658	0.147994	11.599	4.16973e-31	1.35744e-29	AgeUp
EIF2A	3141.27	0.941522	0.0812592	11.5867	4.81573e-31	1.56439e-29	not_age_associated
MROH6	218.426	-1.90372	0.164339	-11.5841	4.95956e-31	1.60768e-29	not_age_associated
HOXB9	655.476	1.42427	0.123117	11.5684	5.95782e-31	1.92717e-29	not_age_associated
FOXRED1	557.443	-1.35843	0.117518	-11.5594	6.6192e-31	2.13655e-29	not_age_associated
PRC1	5488.93	-0.903875	0.0783871	-11.5309	9.21595e-31	2.96844e-29	AgeDown
HLA-B	699.419	1.29076	0.111951	11.5296	9.3535e-31	3.00637e-29	not_age_associated
CREBRF	340.899	1.92437	0.166936	11.5276	9.57536e-31	3.07119e-29	not_age_associated
MLF2	5130.03	-1.01961	0.0885043	-11.5204	1.0412e-30	3.33248e-29	not_age_associated
AZIN1	2992.42	1.08372	0.0942756	11.4953	1.39345e-30	4.45054e-29	not_age_associated
PRSS23	5000.48	-0.995813	0.0866372	-11.4941	1.4132e-30	4.50226e-29	not_age_associated
GEMIN4	1586.07	-1.04648	0.0910465	-11.4939	1.41556e-30	4.50226e-29	not_age_associated
PDGFB	679.57	1.95649	0.170244	11.4923	1.4427e-30	4.579e-29	not_age_associated
KDM5B	1555.83	1.03859	0.0903921	11.4898	1.48457e-30	4.70208e-29	not_age_associated
CLUH	2992.34	-0.980331	0.0853974	-11.4796	1.66969e-30	5.27739e-29	not_age_associated
MAGED1	2437.94	-0.960891	0.0839692	-11.4434	2.53806e-30	8.00543e-29	not_age_associated
INHBB	793.899	-1.17835	0.102981	-11.4425	2.56502e-30	8.0737e-29	not_age_associated
PITPNM1	1339.86	-1.00496	0.0880087	-11.4189	3.36586e-30	1.05508e-28	not_age_associated
F2RL1	2677.4	1.13631	0.0995115	11.4189	3.36511e-30	1.05508e-28	not_age_associated
TUBB	30504.6	-0.838467	0.0735036	-11.4071	3.85166e-30	1.20487e-28	not_age_associated
FLNB	31670.4	1.01199	0.0887717	11.3999	4.18631e-30	1.30687e-28	not_age_associated
ZNF219	847.602	-1.24077	0.108852	-11.3987	4.24273e-30	1.32177e-28	not_age_associated
TAF1D	1008.37	1.59425	0.139914	11.3945	4.45423e-30	1.38482e-28	not_age_associated
EDC4	1529.76	-0.963374	0.0846224	-11.3844	5.00244e-30	1.55208e-28	not_age_associated
AURKB	1609.43	-1.05701	0.0928796	-11.3804	5.23418e-30	1.62068e-28	AgeDown
DNMT1	2708.77	-1.10198	0.0968936	-11.3731	5.69196e-30	1.75884e-28	AgeDown
NOC4L	665.736	-1.24052	0.109147	-11.3657	6.19974e-30	1.91186e-28	not_age_associated
AP2S1	1832.92	-1.09029	0.0959494	-11.3632	6.37936e-30	1.96327e-28	not_age_associated
G6PD	29914.4	-1.12318	0.0988926	-11.3575	6.80269e-30	2.08932e-28	not_age_associated
TMEM160	316.324	-1.72037	0.151532	-11.3532	7.15262e-30	2.19236e-28	not_age_associated
IDI1	1631.29	-1.07124	0.0943753	-11.3508	7.34613e-30	2.24715e-28	not_age_associated
JUP	7297.36	-0.979905	0.0864084	-11.3404	8.27748e-30	2.52696e-28	not_age_associated
LRRC14	932.213	-1.08765	0.0959133	-11.3399	8.32034e-30	2.53495e-28	not_age_associated
BAG1	1477.06	-1.0911	0.0962243	-11.3391	8.40057e-30	2.55428e-28	not_age_associated
FGD6	2584.78	1.09572	0.0968426	11.3144	1.11372e-29	3.37963e-28	not_age_associated
TNFRSF9	147.474	2.24703	0.198843	11.3006	1.30395e-29	3.949e-28	not_age_associated
NFKB2	2565.84	0.922139	0.081617	11.2984	1.33678e-29	4.04038e-28	not_age_associated
ZNF444	578.224	-1.27129	0.112583	-11.292	1.43675e-29	4.33393e-28	not_age_associated
TMEM109	1582.26	-0.966117	0.0856068	-11.2855	1.5473e-29	4.65815e-28	not_age_associated
WDR81	1013.83	-1.13765	0.100855	-11.2801	1.64598e-29	4.94542e-28	not_age_associated
PTPN12	3266.09	0.998681	0.0885638	11.2764	1.71626e-29	5.14641e-28	not_age_associated
METTL7B	294.41	-1.77191	0.157244	-11.2686	1.8757e-29	5.61343e-28	not_age_associated
RPUSD1	570.404	-1.36104	0.120865	-11.2608	2.04788e-29	6.1167e-28	not_age_associated
ZCCHC7	708.662	1.26393	0.112268	11.2581	2.11156e-29	6.29452e-28	not_age_associated
PTX3	87.9282	3.69916	0.328769	11.2515	2.27619e-29	6.77201e-28	not_age_associated
PCDH9	758.738	-1.25097	0.111277	-11.242	2.53574e-29	7.52948e-28	not_age_associated
TOB1	1203.57	-1.10556	0.0983719	-11.2386	2.63558e-29	7.81066e-28	not_age_associated
CNP	2483.51	-1.00075	0.0890688	-11.2357	2.72231e-29	8.05201e-28	not_age_associated
EPHB2	4225.41	0.917749	0.0818145	11.2174	3.34809e-29	9.88369e-28	not_age_associated
ADI1	1173.3	-1.13619	0.1013	-11.2161	3.39782e-29	1.00111e-27	not_age_associated
GTPBP10	700.576	1.24529	0.111055	11.2133	3.50954e-29	1.03202e-27	not_age_associated
APBB2	595.39	1.30231	0.116276	11.2001	4.07068e-29	1.19472e-27	not_age_associated
BTG1	4106.06	1.38484	0.123684	11.1966	4.23742e-29	1.24126e-27	not_age_associated
SDC4	1559.7	1.1856	0.105897	11.1958	4.27657e-29	1.25032e-27	not_age_associated
TMX3	1169.7	1.08883	0.0972809	11.1926	4.43029e-29	1.29278e-27	not_age_associated
TOM1L1	2246.8	0.956797	0.0855006	11.1905	4.53714e-29	1.32142e-27	not_age_associated
SRSF2	6978.29	-0.851383	0.0761307	-11.1832	4.92905e-29	1.42812e-27	not_age_associated
DDX60L	730.033	1.21168	0.108349	11.1831	4.93168e-29	1.42812e-27	not_age_associated
GJA1	5349.77	1.08192	0.0967443	11.1833	4.92086e-29	1.42812e-27	not_age_associated
RAB39B	121.747	2.59642	0.232486	11.1681	5.84176e-29	1.68845e-27	not_age_associated
TSKU	7741.33	-0.90752	0.0813236	-11.1594	6.4457e-29	1.85947e-27	not_age_associated
NEB	80.8355	-3.42484	0.306957	-11.1574	6.58973e-29	1.89742e-27	not_age_associated
TTYH3	2834.91	-0.942775	0.0845376	-11.1521	6.9914e-29	2.00927e-27	not_age_associated
ARHGEF39	500.671	-1.24645	0.111783	-11.1507	7.10787e-29	2.03889e-27	not_age_associated
ZNF558	491.289	1.28291	0.115056	11.1503	7.13404e-29	2.04254e-27	not_age_associated
UBE2H	3824.86	0.867975	0.0778466	11.1498	7.17556e-29	2.05056e-27	not_age_associated
TCIRG1	2256.15	-1.03905	0.0931932	-11.1494	7.20807e-29	2.05599e-27	not_age_associated
RHOT2	1467.92	-1.00262	0.0902144	-11.1138	1.07529e-28	3.06136e-27	not_age_associated
MAFF	301.335	1.7376	0.156428	11.108	1.1469e-28	3.25911e-27	not_age_associated
CLDN12	1069.37	1.23578	0.11133	11.1001	1.25313e-28	3.55436e-27	not_age_associated
ERF	2958.38	-1.05782	0.0953427	-11.0949	1.32776e-28	3.75903e-27	not_age_associated
SLC38A2	9797.82	0.885746	0.0798457	11.0932	1.35329e-28	3.82419e-27	not_age_associated
EIF4G1	8129.37	-0.906287	0.0817345	-11.0882	1.43168e-28	4.0382e-27	not_age_associated
PMAIP1	373.511	1.46252	0.131924	11.0861	1.46538e-28	4.1256e-27	not_age_associated
NUSAP1	2044.08	-0.908959	0.0820054	-11.0841	1.49785e-28	4.20919e-27	AgeDown
FBXO32	393.565	1.50365	0.13566	11.084	1.50096e-28	4.21018e-27	AgeUp
GTF3C1	2981.52	-0.889462	0.0802595	-11.0823	1.52864e-28	4.27991e-27	not_age_associated
ZNF703	224.795	-1.6901	0.152616	-11.0742	1.6733e-28	4.67633e-27	not_age_associated
MPP2	208.786	-1.75901	0.158842	-11.0739	1.67874e-28	4.68292e-27	not_age_associated
SIVA1	1061.82	-1.42782	0.128957	-11.072	1.71476e-28	4.77463e-27	not_age_associated
CACYBP	2180.7	-0.993317	0.089763	-11.066	1.83412e-28	5.09766e-27	AgeDown
EIF2S3	7935.12	0.860456	0.0777637	11.065	1.85439e-28	5.14458e-27	not_age_associated
HYAL2	566.113	-1.20594	0.109018	-11.0618	1.92251e-28	5.32385e-27	not_age_associated
ZNF185	639.643	1.22725	0.110982	11.0581	2.00381e-28	5.53891e-27	not_age_associated
IGF2BP2	531.858	1.32244	0.11981	11.0378	2.51106e-28	6.92843e-27	not_age_associated
PLXND1	1344.99	-1.04746	0.0949188	-11.0354	2.58009e-28	7.10599e-27	not_age_associated
EIF3E	8985.21	0.808367	0.0732721	11.0324	2.66648e-28	7.33064e-27	not_age_associated
NTHL1	508.954	-1.29703	0.117616	-11.0277	2.8093e-28	7.70934e-27	not_age_associated
IFFO2	1401.12	-1.03335	0.0938041	-11.016	3.19877e-28	8.76155e-27	not_age_associated
INTS1	2109.93	-0.944627	0.0857515	-11.0159	3.20425e-28	8.76155e-27	not_age_associated
ITGB1	45719.8	0.836718	0.07602	11.0065	3.55394e-28	9.70029e-27	not_age_associated
SDHA	3019.02	-0.877648	0.0797448	-11.0057	3.58674e-28	9.77227e-27	not_age_associated
NSDHL	1156.64	-1.01307	0.0920604	-11.0044	3.63729e-28	9.89227e-27	not_age_associated
CCL2	1738.75	1.14268	0.103878	11.0002	3.81164e-28	1.03479e-26	not_age_associated
RHCG	400.838	1.52887	0.139159	10.9865	4.43934e-28	1.20305e-26	not_age_associated
ARHGAP18	784.042	-1.13304	0.103153	-10.9841	4.55963e-28	1.23345e-26	not_age_associated
SLC39A3	383.397	-1.49128	0.135791	-10.9822	4.65578e-28	1.25723e-26	not_age_associated
POLRMT	1582.3	-0.965865	0.0879499	-10.982	4.665e-28	1.25748e-26	not_age_associated
WRAP53	767.038	-1.25419	0.114345	-10.9684	5.41958e-28	1.4583e-26	not_age_associated
XRCC3	627.376	-1.34767	0.122952	-10.9609	5.89023e-28	1.58214e-26	not_age_associated
FHL1	872.038	1.13513	0.103573	10.9598	5.96638e-28	1.59977e-26	AgeUp
NPC1	4097.37	0.946388	0.0864116	10.9521	6.49226e-28	1.73771e-26	not_age_associated
DHX30	1502.96	-1.06166	0.0969425	-10.9514	6.53973e-28	1.74734e-26	not_age_associated
DHX9	5889.85	-0.816893	0.0746064	-10.9494	6.69081e-28	1.78457e-26	not_age_associated
TPX2	4352.7	-0.855933	0.0782321	-10.9409	7.34291e-28	1.95507e-26	AgeDown
CDC20	2070.12	-1.09767	0.100361	-10.9372	7.64958e-28	2.03316e-26	AgeDown
IL6	77.9511	4.48896	0.410534	10.9344	7.88845e-28	2.09299e-26	not_age_associated
CXCL1	1737.44	1.22375	0.111919	10.9342	7.91195e-28	2.09556e-26	AgeDown
PKN3	564.789	-1.26032	0.115285	-10.9322	8.08354e-28	2.13729e-26	not_age_associated
RNF40	2282.3	-0.906223	0.0829341	-10.927	8.56076e-28	2.25954e-26	not_age_associated
LMNA	7864.82	-1.01736	0.0931833	-10.9178	9.47239e-28	2.49582e-26	not_age_associated
ATP6V0C	1224.78	-1.06699	0.0977429	-10.9163	9.63398e-28	2.534e-26	not_age_associated
SNRPB	9077.75	-0.917925	0.0841546	-10.9076	1.06003e-27	2.78336e-26	not_age_associated
DKK1	5748.49	-1.1163	0.102359	-10.9056	1.08321e-27	2.83932e-26	not_age_associated
SEL1L3	2317.89	1.09946	0.100817	10.9055	1.08531e-27	2.83994e-26	not_age_associated
CLSPN	594.794	-1.4538	0.133315	-10.905	1.09078e-27	2.84935e-26	AgeDown
SEMA3C	4541.28	0.979825	0.0899199	10.8966	1.19581e-27	3.11835e-26	not_age_associated
CDH2	1799.09	0.941343	0.0865163	10.8805	1.42747e-27	3.71608e-26	not_age_associated
NUDC	2183.7	-1.20046	0.110357	-10.878	1.46762e-27	3.81406e-26	not_age_associated
LRRC8C	957.673	1.14654	0.105416	10.8763	1.49468e-27	3.87776e-26	not_age_associated
AJUBA	2878.89	0.981869	0.0905556	10.8427	2.15958e-27	5.5837e-26	not_age_associated
WFS1	553.415	-1.2147	0.112028	-10.8428	2.15791e-27	5.5837e-26	not_age_associated
SMC1A	4643.73	-0.943055	0.0870013	-10.8395	2.23572e-27	5.77075e-26	not_age_associated
RFC3	796.089	-1.12461	0.103824	-10.8318	2.43203e-27	6.2668e-26	not_age_associated
PUF60	3392.55	-0.990198	0.0914454	-10.8283	2.52812e-27	6.50338e-26	not_age_associated
IFT122	603.188	-1.1473	0.105969	-10.8268	2.56918e-27	6.59785e-26	not_age_associated
MARCH4	832.036	1.09549	0.101196	10.8255	2.60737e-27	6.68464e-26	not_age_associated
PIN1	876.813	-1.09354	0.101035	-10.8234	2.66799e-27	6.82853e-26	not_age_associated
TES	1877.65	0.953519	0.0881018	10.8229	2.68105e-27	6.85043e-26	not_age_associated
IBTK	3021.25	0.907841	0.0839769	10.8106	3.0663e-27	7.82163e-26	not_age_associated
TUBB6	1996.93	-0.948713	0.0877671	-10.8094	3.10549e-27	7.90834e-26	not_age_associated
PRR15	148.205	-2.10482	0.19484	-10.8028	3.33932e-27	8.48957e-26	not_age_associated
TMEM104	645.954	-1.31206	0.121473	-10.8012	3.39619e-27	8.61974e-26	not_age_associated
SLC23A1	197.285	-1.85253	0.171532	-10.7999	3.44559e-27	8.73055e-26	not_age_associated
CDK7	1181.07	0.996578	0.0923309	10.7936	3.69225e-27	9.33999e-26	not_age_associated
SERINC1	3177.91	0.940733	0.0872116	10.7868	3.97463e-27	1.00376e-25	not_age_associated
SLC35A4	1709.31	-0.902318	0.083652	-10.7866	3.98395e-27	1.00444e-25	not_age_associated
BEX2	120.952	2.8986	0.268951	10.7774	4.40131e-27	1.10783e-25	AgeDown
VRK2	1304.1	1.05651	0.0980634	10.7738	4.57927e-27	1.15072e-25	not_age_associated
ZNF574	826.245	-1.08437	0.100755	-10.7624	5.17861e-27	1.29918e-25	not_age_associated
TRIM26	855.596	-1.07218	0.0996647	-10.7579	5.43848e-27	1.36213e-25	not_age_associated
COL5A1	8070.04	1.08292	0.100669	10.7572	5.48119e-27	1.37057e-25	not_age_associated
RAD54L	246.027	-1.6461	0.153088	-10.7527	5.75824e-27	1.43748e-25	AgeDown
ISOC2	746.506	-1.33628	0.124484	-10.7345	7.00993e-27	1.74708e-25	not_age_associated
GPC1	2703.95	-0.967606	0.0902528	-10.7211	8.10696e-27	2.01719e-25	not_age_associated
COMMD4	1410.19	-1.37738	0.128538	-10.7158	8.58476e-27	2.13258e-25	not_age_associated
GMNN	593.27	-1.22357	0.114191	-10.7151	8.64328e-27	2.14362e-25	not_age_associated
CD320	633.166	-1.10338	0.103143	-10.6976	1.04404e-26	2.58511e-25	not_age_associated
IPO4	1755.79	-0.915229	0.0856601	-10.6844	1.20381e-26	2.97586e-25	not_age_associated
ZFP36L2	1000.19	-1.12228	0.105095	-10.6787	1.28015e-26	3.15943e-25	not_age_associated
SCARB2	3182.51	0.884218	0.0828258	10.6756	1.32357e-26	3.26129e-25	not_age_associated
EHMT2	941.168	-1.0241	0.0960133	-10.6662	1.46418e-26	3.60192e-25	not_age_associated
ENO3	1071.07	-1.15001	0.107884	-10.6597	1.571e-26	3.85847e-25	not_age_associated
CHMP1A	1662.08	-0.933871	0.0876643	-10.6528	1.69198e-26	4.14889e-25	not_age_associated
RUVBL2	3119.12	-0.90342	0.0848475	-10.6476	1.78965e-26	4.38134e-25	not_age_associated
PTBP1	6614.7	-0.794321	0.0746521	-10.6403	1.93506e-26	4.72971e-25	not_age_associated
CASKIN2	476.201	-1.26568	0.119022	-10.634	2.07069e-26	5.05307e-25	not_age_associated
KIF21B	438.23	1.3339	0.125451	10.6328	2.09695e-26	5.10897e-25	not_age_associated
CACNA1G	439.69	-1.29684	0.122089	-10.6221	2.3529e-26	5.72338e-25	not_age_associated
PDE3A	664.097	-1.28308	0.120837	-10.6183	2.44923e-26	5.94818e-25	not_age_associated
SNRPD3	1823.87	-0.995576	0.0937653	-10.6177	2.46438e-26	5.97543e-25	not_age_associated
REPIN1	2204.63	-0.902808	0.0850457	-10.6156	2.52268e-26	6.10704e-25	not_age_associated
CAT	1106.47	-0.946012	0.0892361	-10.6012	2.94115e-26	7.10879e-25	not_age_associated
NCAPD3	1252.72	-1.10966	0.10477	-10.5914	3.26637e-26	7.86662e-25	not_age_associated
BCL2L12	649.072	-1.20756	0.114012	-10.5915	3.26195e-26	7.86662e-25	not_age_associated
APOBEC3B	324.836	-1.50906	0.142481	-10.5913	3.27021e-26	7.86662e-25	not_age_associated
ALDH16A1	699.17	-1.20476	0.113765	-10.5899	3.32094e-26	7.97603e-25	not_age_associated
SCAND1	626.556	-1.3015	0.122919	-10.5883	3.37618e-26	8.0959e-25	not_age_associated
N4BP3	110.813	2.59791	0.245419	10.5856	3.47556e-26	8.3211e-25	AgeUp
CKB	617.106	-1.23817	0.117001	-10.5826	3.5898e-26	8.58108e-25	not_age_associated
KDSR	920.335	1.06636	0.100847	10.5741	3.92929e-26	9.37787e-25	not_age_associated
LOC100268168	201.089	1.86946	0.177181	10.5511	5.01983e-26	1.19618e-24	not_age_associated
PPFIBP1	1703.31	1.02167	0.0968482	10.5492	5.12512e-26	1.21936e-24	not_age_associated
EMC6	987.968	-1.14358	0.108474	-10.5424	5.50561e-26	1.30784e-24	not_age_associated
HNF1A	387.042	-1.61081	0.153113	-10.5204	6.95806e-26	1.65029e-24	not_age_associated
MTHFD1L	1658.78	0.916436	0.0871421	10.5166	7.24562e-26	1.71581e-24	not_age_associated
TNFAIP2	18282.7	0.778437	0.0741921	10.4922	9.3835e-26	2.21862e-24	not_age_associated
FASTK	1253.81	-0.974781	0.092929	-10.4895	9.65196e-26	2.27855e-24	not_age_associated
HNRNPAB	4315.14	-1.06221	0.101459	-10.4694	1.19443e-25	2.81533e-24	not_age_associated
RAVER1	897.049	-1.04079	0.0994164	-10.469	1.19867e-25	2.82095e-24	not_age_associated
LIMCH1	5522.1	1.01777	0.0972623	10.4641	1.26221e-25	2.9659e-24	not_age_associated
SLC9A7	1243.84	0.964707	0.0922243	10.4604	1.31244e-25	3.07916e-24	not_age_associated
SPC25	445.932	-1.29648	0.123966	-10.4584	1.34123e-25	3.14186e-24	not_age_associated
UNG	1891.49	-0.964534	0.0923828	-10.4406	1.61752e-25	3.78324e-24	not_age_associated
KCNMA1	1725.19	0.924536	0.0886552	10.4284	1.83884e-25	4.2943e-24	not_age_associated
NUDT1	672.018	-1.40625	0.134948	-10.4207	1.99394e-25	4.64937e-24	not_age_associated
MUC13	370.856	-1.37172	0.131644	-10.4199	2.01204e-25	4.68439e-24	AgeUp
HNRNPM	5330.64	-0.777117	0.0745935	-10.418	2.05167e-25	4.76934e-24	not_age_associated
KIF2C	1285.39	-0.929618	0.0892492	-10.416	2.09625e-25	4.86554e-24	AgeDown
VPS18	594.992	-1.12086	0.107647	-10.4124	2.17584e-25	5.04257e-24	not_age_associated
R3HDM2	1347.8	0.960524	0.0922613	10.4109	2.21103e-25	5.11633e-24	not_age_associated
MYRF	3046.91	-0.795638	0.0764667	-10.405	2.35179e-25	5.43379e-24	not_age_associated
DUSP5	1965.26	1.12484	0.108193	10.3966	2.56901e-25	5.92665e-24	not_age_associated
FKBP4	3508.81	-0.99246	0.0955074	-10.3915	2.71196e-25	6.24696e-24	not_age_associated
PTOV1	1376.05	-1.09959	0.105832	-10.39	2.75448e-25	6.3353e-24	not_age_associated
KCNH1	465.158	1.31825	0.127097	10.372	3.32395e-25	7.63355e-24	not_age_associated
HAT1	1450.39	-0.921214	0.0890133	-10.3492	4.22126e-25	9.67962e-24	not_age_associated
SOD1	3628.35	-0.921805	0.0891043	-10.3452	4.39834e-25	1.00705e-23	not_age_associated
ATAD2	1824.46	-0.925482	0.0894742	-10.3436	4.47616e-25	1.02332e-23	not_age_associated
PLAUR	1305.08	1.24319	0.120194	10.3432	4.4937e-25	1.02579e-23	not_age_associated
AHNAK	18500	1.09441	0.105837	10.3405	4.61919e-25	1.05286e-23	not_age_associated
NGEF	632.357	1.14563	0.110891	10.3312	5.09169e-25	1.15882e-23	not_age_associated
ID3	2701.44	-1.02032	0.0988529	-10.3216	5.62937e-25	1.27927e-23	not_age_associated
LIF	3578.45	0.804028	0.0779331	10.3169	5.91037e-25	1.34112e-23	not_age_associated
CIC	1988.94	-1.00381	0.0973198	-10.3145	6.05808e-25	1.37259e-23	not_age_associated
HAUS5	709.253	-1.07075	0.103848	-10.3108	6.29739e-25	1.42469e-23	not_age_associated
MPC2	1401.16	-0.979659	0.0950251	-10.3095	6.38483e-25	1.44233e-23	not_age_associated
MBOAT7	2262.21	-0.805265	0.0781288	-10.3069	6.55888e-25	1.47945e-23	not_age_associated
UFM1	1174.73	0.983123	0.0954101	10.3042	6.74595e-25	1.51939e-23	not_age_associated
TBL3	871.116	-1.03122	0.100088	-10.3031	6.81952e-25	1.53369e-23	not_age_associated
ALG3	924.991	-1.0678	0.103764	-10.2907	7.76402e-25	1.74352e-23	not_age_associated
ITPR3	5025.86	0.79673	0.077448	10.2873	8.04163e-25	1.8032e-23	not_age_associated
PIF1	364.099	-1.49698	0.145634	-10.279	8.76152e-25	1.96173e-23	not_age_associated
SQLE	3212.65	-0.851853	0.0828955	-10.2762	9.01821e-25	2.01623e-23	not_age_associated
UBE2E1	2999.69	0.847816	0.0826007	10.264	1.02347e-24	2.28486e-23	not_age_associated
DPH5	879.933	1.08629	0.105947	10.2531	1.1459e-24	2.55443e-23	not_age_associated
AGTPBP1	887.046	1.09318	0.106726	10.2429	1.27311e-24	2.83383e-23	not_age_associated
CUEDC1	2359.49	-0.854031	0.0834195	-10.2378	1.34271e-24	2.98439e-23	not_age_associated
DDX10	1286.79	1.22263	0.119449	10.2356	1.37388e-24	3.04921e-23	not_age_associated
MRPL4	986.304	-1.09939	0.107416	-10.2349	1.38377e-24	3.06668e-23	not_age_associated
HGD	768.006	-1.45014	0.141697	-10.2341	1.39499e-24	3.08705e-23	not_age_associated
POLR2F	680.936	-1.25129	0.122302	-10.2311	1.43803e-24	3.17767e-23	not_age_associated
KCNK5	131.993	-2.2077	0.216134	-10.2145	1.70786e-24	3.76845e-23	not_age_associated
AKT1	3005.85	-0.80011	0.0783533	-10.2116	1.76001e-24	3.87788e-23	not_age_associated
GTF3C5	1408.62	-0.891655	0.0873842	-10.2038	1.90569e-24	4.19279e-23	not_age_associated
PAPPA	7892.83	1.22869	0.120521	10.1948	2.09111e-24	4.59409e-23	not_age_associated
FMNL2	2466.59	0.923595	0.0906887	10.1842	2.33179e-24	5.11547e-23	not_age_associated
GPRIN2	649.207	-1.11948	0.109958	-10.181	2.41189e-24	5.28358e-23	not_age_associated
SMAD3	7976.67	0.73507	0.0722059	10.1802	2.43078e-24	5.31728e-23	not_age_associated
CLGN	683.547	1.42363	0.139853	10.1795	2.44743e-24	5.34602e-23	not_age_associated
ARPC1B	3230.58	-0.779911	0.0766278	-10.1779	2.4885e-24	5.42793e-23	not_age_associated
SSNA1	1062.74	-1.01594	0.0998313	-10.1765	2.52374e-24	5.4969e-23	not_age_associated
C9orf3	2676.47	-0.916851	0.0902032	-10.1643	2.86223e-24	6.22525e-23	not_age_associated
PXDN	171.917	1.81947	0.17918	10.1544	3.16692e-24	6.8781e-23	not_age_associated
PEPD	2217.4	-0.977992	0.0963219	-10.1534	3.20128e-24	6.94281e-23	not_age_associated
NCAPG	1118.07	-1.00952	0.0994312	-10.1529	3.21655e-24	6.96598e-23	AgeDown
SCRIB	2302.34	-0.903862	0.0891	-10.1444	3.51097e-24	7.59277e-23	not_age_associated
CARS	2209.46	1.11649	0.110066	10.1438	3.52922e-24	7.6214e-23	not_age_associated
MFSD5	866.856	-1.00685	0.0993538	-10.134	3.905e-24	8.42095e-23	not_age_associated
DSG2	4470.33	0.992949	0.097989	10.1333	3.93256e-24	8.46838e-23	not_age_associated
BTF3L4	948.187	1.03312	0.101971	10.1314	4.00708e-24	8.60447e-23	not_age_associated
GLIPR1	777.335	1.05307	0.103941	10.1315	4.00581e-24	8.60447e-23	not_age_associated
FANCG	1174.7	-0.903669	0.0892117	-10.1295	4.08775e-24	8.76531e-23	not_age_associated
SERPINA6	84.5239	-2.76241	0.272821	-10.1254	4.26393e-24	9.13021e-23	not_age_associated
TSEN54	529.224	-1.3473	0.133144	-10.1191	4.54506e-24	9.7185e-23	not_age_associated
TRPC1	570.37	1.14296	0.112983	10.1162	4.68362e-24	1.00007e-22	not_age_associated
CCDC50	1223.13	0.964552	0.0954693	10.1033	5.34357e-24	1.13939e-22	not_age_associated
ZFP90	1012.15	1.08883	0.107812	10.0994	5.56045e-24	1.18397e-22	not_age_associated
CBX2	1007.57	-0.948481	0.093932	-10.0975	5.6656e-24	1.20467e-22	not_age_associated
PAQR4	863.721	-1.02124	0.101157	-10.0955	5.7808e-24	1.22745e-22	not_age_associated
NOSIP	999.453	-1.04247	0.103298	-10.0919	5.99864e-24	1.27193e-22	not_age_associated
NFE2L3	621.022	1.10214	0.109235	10.0896	6.14266e-24	1.30065e-22	not_age_associated
MED25	873.648	-1.14411	0.113402	-10.089	6.17962e-24	1.30666e-22	not_age_associated
GALC	1222.89	0.915619	0.090921	10.0705	7.46056e-24	1.57532e-22	not_age_associated
RPS19BP1	889.768	-1.21217	0.120445	-10.0641	7.96045e-24	1.67854e-22	not_age_associated
TGFBI	74816.7	0.799155	0.0794455	10.0592	8.37131e-24	1.76273e-22	not_age_associated
VAMP1	334.136	-1.3732	0.136569	-10.055	8.73373e-24	1.8365e-22	not_age_associated
MAN2A1	1504.37	1.09249	0.108664	10.0538	8.83574e-24	1.85538e-22	not_age_associated
ELOVL7	603.009	1.17572	0.11697	10.0515	9.04596e-24	1.89691e-22	not_age_associated
RRP36	779.913	-1.00659	0.100179	-10.0479	9.38621e-24	1.96554e-22	not_age_associated
LAMB1	12652.6	0.797574	0.079433	10.0408	1.00813e-23	2.10819e-22	not_age_associated
SLC25A11	1337.63	-0.953244	0.0949988	-10.0343	1.07748e-23	2.25013e-22	not_age_associated
TMEM168	582.741	1.11761	0.111387	10.0336	1.08524e-23	2.26321e-22	not_age_associated
UHRF1BP1	938.072	1.08747	0.108565	10.0167	1.28723e-23	2.68078e-22	not_age_associated
HS6ST1	451.949	-1.15217	0.115044	-10.0151	1.30868e-23	2.72172e-22	not_age_associated
RACGAP1	2370.19	-0.802604	0.0801675	-10.0116	1.35551e-23	2.81528e-22	not_age_associated
AMIGO2	20417.2	0.736277	0.0735956	10.0044	1.45825e-23	3.02453e-22	not_age_associated
HORMAD1	328.5	1.43394	0.143337	10.0039	1.46471e-23	3.03379e-22	not_age_associated
CST3	2577.32	-0.94933	0.09491	-10.0024	1.48711e-23	3.07599e-22	not_age_associated
METRN	636.41	-1.21978	0.121952	-10.0022	1.49082e-23	3.07948e-22	not_age_associated
ARF3	4094.76	-0.765956	0.0765868	-10.0011	1.50644e-23	3.10752e-22	not_age_associated
F2R	1651.41	1.00654	0.100678	9.99765	1.5605e-23	3.21468e-22	not_age_associated
GUK1	1205.73	-1.10632	0.110689	-9.99485	1.60526e-23	3.30241e-22	not_age_associated
SFXN5	632.782	-1.14034	0.114192	-9.98615	1.75261e-23	3.60067e-22	not_age_associated
PDGFA	678.494	1.24735	0.124971	9.98113	1.84363e-23	3.78256e-22	not_age_associated
NRGN	84.4432	-2.5619	0.256905	-9.97214	2.01842e-23	4.13559e-22	not_age_associated
CACTIN	533.91	-1.20309	0.120682	-9.96915	2.08007e-23	4.25617e-22	not_age_associated
OCLN	474.595	1.22912	0.123335	9.96571	2.15331e-23	4.40011e-22	not_age_associated
CSF1	1369.58	0.891658	0.089551	9.95698	2.35089e-23	4.79739e-22	not_age_associated
POLD2	2780	-0.850612	0.0854384	-9.95585	2.37786e-23	4.84592e-22	not_age_associated
FBF1	534.483	-1.30831	0.131467	-9.95163	2.48087e-23	5.04909e-22	not_age_associated
FGFR1	3641.58	-0.956651	0.0962574	-9.93848	2.83123e-23	5.75443e-22	not_age_associated
CLMP	199.992	1.64336	0.16536	9.93809	2.84232e-23	5.76926e-22	not_age_associated
GADD45GIP1	713.555	-1.03489	0.104165	-9.93513	2.9278e-23	5.93485e-22	not_age_associated
ATF4	7739.26	0.798937	0.0804412	9.93194	3.02306e-23	6.11978e-22	not_age_associated
SYNGR3	270.52	1.57908	0.1591	9.92512	3.23722e-23	6.54461e-22	not_age_associated
HTRA1	1996.64	0.985543	0.0992994	9.92496	3.24243e-23	6.54643e-22	not_age_associated
BOP1	352.956	-1.39745	0.141065	-9.9064	3.90472e-23	7.87313e-22	not_age_associated
RAP1GAP2	1020.89	1.11786	0.112846	9.90613	3.91507e-23	7.88356e-22	not_age_associated
CLDND1	1366.94	0.95129	0.0961407	9.89476	4.38656e-23	8.82128e-22	not_age_associated
AQP3	171.647	-2.11908	0.214249	-9.89073	4.56705e-23	9.1721e-22	not_age_associated
BRI3BP	209.94	-1.65994	0.167891	-9.88702	4.73904e-23	9.50496e-22	not_age_associated
FNDC3B	3911.73	1.08579	0.109846	9.8847	4.85014e-23	9.71498e-22	not_age_associated
HARS	1482.78	-0.914033	0.0925218	-9.87911	5.12843e-23	1.02589e-21	not_age_associated
ALDH1A3	625.275	1.16742	0.118241	9.87328	5.43581e-23	1.08595e-21	not_age_associated
TMPO-AS1	163.723	-1.90455	0.192908	-9.87287	5.45802e-23	1.08895e-21	not_age_associated
NABP1	417.83	1.44093	0.146073	9.86449	5.93327e-23	1.18222e-21	not_age_associated
CLN6	1471.75	-0.90213	0.0915011	-9.85923	6.25254e-23	1.24421e-21	AgeDown
SNAPIN	708.992	-0.993417	0.10086	-9.84946	6.8911e-23	1.36948e-21	not_age_associated
CXXC1	569.929	-1.19112	0.120956	-9.84755	7.02362e-23	1.394e-21	not_age_associated
MARCKSL1	1890.64	-0.825158	0.0838252	-9.84379	7.29096e-23	1.44517e-21	not_age_associated
ZDBF2	482.616	1.40456	0.142721	9.84131	7.47319e-23	1.47936e-21	not_age_associated
SPC24	137.627	-1.95352	0.198546	-9.83913	7.63699e-23	1.50982e-21	AgeDown
EPRS	5514.19	0.932421	0.09497	9.81805	9.41478e-23	1.85887e-21	AgeDown
ICA1	205.832	1.75047	0.178421	9.81093	1.01034e-22	1.99225e-21	not_age_associated
HSPB1	10243.3	-1.00237	0.102237	-9.80433	1.07859e-22	2.12407e-21	AgeUp
DNAJC10	4544.42	0.884476	0.0903008	9.79477	1.18568e-22	2.33195e-21	not_age_associated
SLC38A10	3189.76	-0.799386	0.0816195	-9.79406	1.19399e-22	2.34524e-21	not_age_associated
CENPB	2549.45	-0.898601	0.0917553	-9.79344	1.20133e-22	2.35663e-21	not_age_associated
RRAGC	666.741	1.07712	0.110025	9.78983	1.24503e-22	2.4392e-21	not_age_associated
MBP	1372.03	1.02469	0.104695	9.78742	1.2751e-22	2.49489e-21	not_age_associated
LONRF1	414.478	1.26628	0.129433	9.78332	1.32788e-22	2.59482e-21	not_age_associated
CYP4V2	299.888	1.44169	0.147466	9.77642	1.42151e-22	2.77247e-21	not_age_associated
FBXL6	376.583	-1.28591	0.131533	-9.77635	1.42243e-22	2.77247e-21	not_age_associated
ESCO2	454.74	-1.28622	0.131572	-9.77579	1.43032e-22	2.78426e-21	AgeDown
AMH	203.217	-1.76374	0.180632	-9.7643	1.6022e-22	3.11486e-21	not_age_associated
RRM1	3004.6	-0.762771	0.0781432	-9.76119	1.65209e-22	3.20776e-21	not_age_associated
DBF4B	778.848	-1.05644	0.108299	-9.7549	1.75782e-22	3.4087e-21	not_age_associated
DDX23	3427.95	-0.776937	0.0796686	-9.75211	1.80678e-22	3.49917e-21	not_age_associated
PBK	1375.13	-0.954508	0.0979046	-9.74937	1.8561e-22	3.59012e-21	AgeDown
PDXK	7199.62	-0.835161	0.0857246	-9.74237	1.98862e-22	3.84155e-21	not_age_associated
DDX12P	244.85	-1.52801	0.156864	-9.74102	2.01524e-22	3.88804e-21	not_age_associated
PHLDB1	676.782	-1.34341	0.137915	-9.74089	2.01785e-22	3.88814e-21	not_age_associated
GALM	930.542	-1.05484	0.108379	-9.73287	2.18349e-22	4.20197e-21	not_age_associated
NKX3-1	342.244	1.42269	0.146257	9.72731	2.30607e-22	4.43225e-21	not_age_associated
PRPS1	1865.99	-0.878646	0.090382	-9.72147	2.44236e-22	4.68828e-21	not_age_associated
COPE	1470.81	-0.909491	0.0936156	-9.71517	2.59827e-22	4.98127e-21	not_age_associated
CELSR2	916.474	-1.09832	0.113199	-9.70262	2.93867e-22	5.62678e-21	not_age_associated
SLBP	1039.97	-0.89182	0.0919747	-9.69637	3.12429e-22	5.97467e-21	not_age_associated
THAP9-AS1	578.438	1.24007	0.12793	9.69335	3.218e-22	6.14613e-21	not_age_associated
VTN	217.115	-1.56735	0.161757	-9.68952	3.34085e-22	6.36719e-21	not_age_associated
ASAP2	1764.96	0.836456	0.0863261	9.68948	3.34211e-22	6.36719e-21	not_age_associated
OAS3	2307.36	-0.794271	0.082002	-9.686	3.45812e-22	6.57994e-21	not_age_associated
KHK	385.434	-1.34669	0.139173	-9.67637	3.79977e-22	7.22099e-21	not_age_associated
SBF2	1756.73	0.890455	0.092031	9.6756	3.8285e-22	7.26651e-21	not_age_associated
EVPL	1004.6	-0.997494	0.103132	-9.67202	3.96491e-22	7.51603e-21	not_age_associated
KIAA0319	625.632	1.05854	0.109508	9.66636	4.19031e-22	7.93341e-21	not_age_associated
OGFRL1	428.59	1.20474	0.124659	9.66424	4.27802e-22	8.0894e-21	not_age_associated
VDR	275.994	1.44309	0.149357	9.66203	4.37113e-22	8.2552e-21	not_age_associated
GBP2	207.043	1.58521	0.164111	9.65937	4.4863e-22	8.46219e-21	not_age_associated
ZNF787	689.633	-1.07465	0.111388	-9.64785	5.01992e-22	9.45699e-21	not_age_associated
GRWD1	1544.14	-1.08339	0.112325	-9.64519	5.15176e-22	9.69333e-21	not_age_associated
EGFR	5431.15	1.17134	0.121445	9.64495	5.16364e-22	9.70368e-21	not_age_associated
TNFRSF1A	6633.48	-0.763816	0.0792083	-9.64312	5.2564e-22	9.86581e-21	not_age_associated
IL18	1511.69	1.01056	0.104797	9.64295	5.26517e-22	9.87008e-21	not_age_associated
GLA	1653.85	-1.17844	0.122232	-9.64099	5.36673e-22	1.00481e-20	not_age_associated
RAD9A	504.92	-1.11118	0.115275	-9.63933	5.45434e-22	1.01995e-20	not_age_associated
VCP	11695.5	-0.816237	0.0847727	-9.62853	6.05879e-22	1.1316e-20	not_age_associated
ABCB8	1049.59	-0.916557	0.0953229	-9.61529	6.89156e-22	1.28555e-20	not_age_associated
HIVEP1	672.73	1.04802	0.109059	9.60962	7.28186e-22	1.35669e-20	not_age_associated
AMPD2	857.342	-0.932686	0.09709	-9.60641	7.51238e-22	1.39793e-20	not_age_associated
BUB1	2027.71	-0.800838	0.0833694	-9.60589	7.55037e-22	1.40328e-20	AgeDown
GGT1	2340.51	-0.790615	0.0823222	-9.60391	7.69697e-22	1.42878e-20	not_age_associated
APOL6	351.826	1.41815	0.147695	9.60188	7.84984e-22	1.45538e-20	not_age_associated
TSR2	940.611	-0.990987	0.103213	-9.60138	7.88845e-22	1.46076e-20	not_age_associated
NCAPG2	2007.83	-0.797626	0.083165	-9.59089	8.73309e-22	1.6152e-20	not_age_associated
NHP2	2257.08	-1.05641	0.110237	-9.58312	9.41537e-22	1.73927e-20	not_age_associated
ARHGEF2	1234.81	0.991228	0.103544	9.57303	1.03821e-21	1.91552e-20	not_age_associated
SLC39A14	4945.04	0.915803	0.0957379	9.56573	1.11416e-21	2.05316e-20	not_age_associated
CDCA7L	685.753	-1.0182	0.106486	-9.56187	1.15649e-21	2.12858e-20	AgeDown
CDC25A	241.629	-1.52912	0.159957	-9.55961	1.18206e-21	2.17302e-20	AgeDown
BACH1	711.013	1.46305	0.153083	9.55722	1.20968e-21	2.2211e-20	not_age_associated
MYL6	15000.8	-0.801529	0.0838709	-9.55671	1.21565e-21	2.22938e-20	not_age_associated
ATP2A3	775.12	1.03577	0.108395	9.55551	1.22981e-21	2.25263e-20	not_age_associated
CDC37	3034.75	-0.904457	0.0947213	-9.54861	1.31449e-21	2.40484e-20	not_age_associated
TPM1	27791.2	0.764238	0.0801084	9.54005	1.42762e-21	2.60866e-20	not_age_associated
SOCS6	1895.93	0.795585	0.0834589	9.53266	1.53308e-21	2.79801e-20	not_age_associated
CALM3	8303.89	-0.838068	0.0879301	-9.53107	1.55669e-21	2.83769e-20	not_age_associated
GOLGA8B	675.197	1.0588	0.111103	9.52991	1.57416e-21	2.86611e-20	not_age_associated
PDK2	548.133	-1.10955	0.116619	-9.51431	1.82923e-21	3.32653e-20	not_age_associated
CTNNAL1	1577.02	0.943709	0.0991936	9.51382	1.8379e-21	3.3383e-20	not_age_associated
TKT	45072.2	-0.646185	0.0679425	-9.51075	1.89288e-21	3.43407e-20	not_age_associated
FSCN1	4598.44	-0.81137	0.0853373	-9.50779	1.94755e-21	3.52903e-20	not_age_associated
RPA1	3378.42	-0.777986	0.0818296	-9.5074	1.95492e-21	3.53816e-20	not_age_associated
SOX9	649.103	-1.34994	0.142018	-9.50536	1.9936e-21	3.60388e-20	not_age_associated
DDX60	239.966	1.53877	0.161902	9.5043	2.01393e-21	3.63632e-20	not_age_associated
AKT1S1	1917.64	-0.860443	0.0905699	-9.50033	2.09236e-21	3.77344e-20	not_age_associated
CDV3	3859.36	0.785752	0.0827351	9.4972	2.15611e-21	3.88381e-20	not_age_associated
AKR1B10	39173.5	-1.17155	0.123421	-9.49227	2.26065e-21	4.06729e-20	not_age_associated
NME4	3743.53	-0.891193	0.0939188	-9.48898	2.3331e-21	4.19268e-20	not_age_associated
AP1B1	1116.2	-0.863601	0.0910312	-9.48687	2.38081e-21	4.27337e-20	not_age_associated
USH1C	186.276	-1.62411	0.171289	-9.48169	2.502e-21	4.4856e-20	not_age_associated
SPTBN1	25111.6	0.738933	0.0779863	9.47517	2.66317e-21	4.76892e-20	not_age_associated
MZT2B	2429.87	-0.996698	0.105195	-9.47476	2.67374e-21	4.78223e-20	not_age_associated
MXD1	211.227	1.54818	0.163539	9.46669	2.88842e-21	5.16013e-20	not_age_associated
SP9	87.533	-2.28939	0.242175	-9.45341	3.27955e-21	5.84514e-20	not_age_associated
CRMP1	205.86	1.56327	0.165365	9.45346	3.27819e-21	5.84514e-20	not_age_associated
PARP14	1751.91	0.824813	0.0872528	9.45314	3.28806e-21	5.85344e-20	not_age_associated
FADS3	1177.94	0.91682	0.0970623	9.44568	3.53103e-21	6.27862e-20	not_age_associated
KIF12	250.079	-1.41626	0.149972	-9.44348	3.60603e-21	6.40449e-20	not_age_associated
MCTP1	287.413	1.43776	0.152329	9.43851	3.78103e-21	6.70747e-20	not_age_associated
OAS1	725.785	-1.1209	0.118766	-9.43793	3.80222e-21	6.7372e-20	not_age_associated
C19orf47	473.754	-1.11001	0.117615	-9.43767	3.81157e-21	6.74591e-20	not_age_associated
PRKCE	517.857	1.10435	0.117028	9.43658	3.85155e-21	6.80874e-20	not_age_associated
YARS	3143.88	1.15782	0.122762	9.4314	4.04662e-21	7.14526e-20	not_age_associated
PSMD6	1213.9	-0.851028	0.0902565	-9.42899	4.14054e-21	7.30262e-20	not_age_associated
LYPLA2	879.143	-0.889287	0.0943347	-9.42693	4.2228e-21	7.43908e-20	not_age_associated
TMPO	3412.41	-0.772144	0.0819337	-9.424	4.34213e-21	7.64044e-20	not_age_associated
TUBB4A	181.272	-1.58233	0.167948	-9.42149	4.44717e-21	7.81622e-20	not_age_associated
DHX38	1755.66	-0.782952	0.0831483	-9.41634	4.67105e-21	8.20022e-20	not_age_associated
DLC1	509.872	1.16277	0.123519	9.41373	4.78826e-21	8.3963e-20	not_age_associated
RHBDL3	203.595	-1.60241	0.170411	-9.40319	5.29311e-21	9.27087e-20	not_age_associated
COX6B1	6387.1	-0.78847	0.0838555	-9.40273	5.31665e-21	9.30139e-20	not_age_associated
BRMS1	1299.18	-0.940551	0.100061	-9.39983	5.46533e-21	9.55051e-20	not_age_associated
STK38L	878.725	0.989957	0.105337	9.39799	5.56148e-21	9.70738e-20	not_age_associated
INTS5	473.44	-1.08558	0.115548	-9.39506	5.71839e-21	9.96981e-20	not_age_associated
LLGL1	1014.14	-0.92878	0.0988636	-9.39456	5.74578e-21	1.00061e-19	not_age_associated
ANKRD28	2024.7	0.840279	0.0894591	9.39288	5.83798e-21	1.0155e-19	not_age_associated
NTMT1	848.635	-1.15262	0.122751	-9.38997	6.00167e-21	1.04278e-19	not_age_associated
DGAT1	700.707	-1.02283	0.108994	-9.38431	6.33309e-21	1.09911e-19	not_age_associated
ASNA1	1168.78	-0.86602	0.0922912	-9.38356	6.3784e-21	1.10571e-19	not_age_associated
FOXA1	498.098	-1.07378	0.11455	-9.37386	6.99287e-21	1.21085e-19	not_age_associated
GAS2L1	413.995	-1.22506	0.130725	-9.37126	7.16715e-21	1.23962e-19	not_age_associated
NPM1	34748.3	0.695197	0.0742275	9.36576	7.55021e-21	1.30438e-19	AgeDown
MSRB1	766.614	-1.01251	0.108119	-9.36477	7.62192e-21	1.31528e-19	not_age_associated
PTPN2	826.693	1.01032	0.107893	9.36403	7.67506e-21	1.32295e-19	not_age_associated
CCDC34	643.505	-0.987741	0.105508	-9.36177	7.84154e-21	1.35011e-19	not_age_associated
DPP3	1266.43	-0.900454	0.0962211	-9.35818	8.11224e-21	1.39514e-19	not_age_associated
MRPS2	1482.87	-0.838116	0.0895721	-9.35689	8.21199e-21	1.4107e-19	not_age_associated
RPL12	25995.9	0.744658	0.0796232	9.35227	8.57899e-21	1.47208e-19	not_age_associated
GTPBP2	1269.04	0.969333	0.103694	9.34801	8.93154e-21	1.53085e-19	not_age_associated
CYBA	2957.45	-0.803802	0.0859996	-9.34659	9.05222e-21	1.54979e-19	not_age_associated
UBA1	7688.45	-0.668146	0.071496	-9.34523	9.16869e-21	1.56796e-19	not_age_associated
SYNGR2	2488.43	-0.751596	0.0804382	-9.34377	9.29668e-21	1.58806e-19	not_age_associated
SLC45A4	496.425	-1.20361	0.128863	-9.34024	9.61191e-21	1.64007e-19	not_age_associated
SPOCK1	2227.35	0.910789	0.0975528	9.33637	9.96919e-21	1.69912e-19	not_age_associated
SLC1A4	1143.41	1.18508	0.127061	9.32687	1.09047e-20	1.85649e-19	not_age_associated
GSTP1	9705.81	-0.930615	0.0997979	-9.325	1.10988e-20	1.88742e-19	not_age_associated
BAG3	1326.4	-1.02105	0.109756	-9.30295	1.36596e-20	2.32029e-19	not_age_associated
DLGAP5	1593.1	-0.93211	0.100207	-9.30181	1.38081e-20	2.34291e-19	AgeDown
SMAD6	1105.61	-0.86678	0.0931878	-9.30142	1.38577e-20	2.3487e-19	not_age_associated
FOXP1	720.345	0.940879	0.101163	9.30066	1.39575e-20	2.36299e-19	not_age_associated
ABL2	1137.66	0.930532	0.100066	9.29916	1.41561e-20	2.39393e-19	not_age_associated
DTX3L	871.392	0.894438	0.0961875	9.2989	1.419e-20	2.397e-19	not_age_associated
SHPK	435.866	-1.21992	0.131193	-9.29869	1.42186e-20	2.39918e-19	not_age_associated
HOXB13	183.062	-1.59247	0.17128	-9.29743	1.43882e-20	2.42376e-19	not_age_associated
CEACAM6	375.228	-1.3829	0.148741	-9.29737	1.43962e-20	2.42376e-19	not_age_associated
DBNL	1493.44	-0.815374	0.0877064	-9.29663	1.44974e-20	2.43809e-19	not_age_associated
RBM47	1624.14	-0.816763	0.087898	-9.29217	1.51179e-20	2.53964e-19	not_age_associated
EEF1A2	2856.83	0.785818	0.084577	9.29115	1.52628e-20	2.56116e-19	not_age_associated
SARS2	953.522	-0.898799	0.0967499	-9.28992	1.54406e-20	2.58814e-19	not_age_associated
MMAB	870.302	-0.90403	0.0973461	-9.28676	1.59054e-20	2.6631e-19	not_age_associated
CDK6	1767.3	0.930231	0.100192	9.28446	1.62523e-20	2.7182e-19	not_age_associated
CRIM1	11708.1	0.775141	0.083496	9.28356	1.63903e-20	2.73826e-19	not_age_associated
NFE2L1	8875.15	0.816794	0.0879915	9.28265	1.65322e-20	2.75893e-19	not_age_associated
PAGR1	1072.28	-0.985147	0.106171	-9.27884	1.71331e-20	2.85608e-19	not_age_associated
NDUFA3	719.514	-0.984877	0.106219	-9.27214	1.82454e-20	3.03817e-19	not_age_associated
SFPQ	6042.87	-0.885267	0.0954838	-9.27139	1.83735e-20	3.05616e-19	not_age_associated
TCP11L2	198.081	1.69678	0.183015	9.27127	1.83946e-20	3.05632e-19	not_age_associated
ATP13A1	791.741	-0.98186	0.105945	-9.26763	1.90322e-20	3.1588e-19	not_age_associated
IARS	8123.37	0.956234	0.103245	9.26177	2.01065e-20	3.33347e-19	AgeDown
CYTH1	2041.65	0.831852	0.0898233	9.26098	2.02574e-20	3.35482e-19	not_age_associated
UPP1	1007.16	0.963752	0.104104	9.25755	2.09184e-20	3.46052e-19	not_age_associated
CLTB	793.585	-0.9977	0.107784	-9.2565	2.11241e-20	3.49076e-19	not_age_associated
JMY	468.603	1.13277	0.122384	9.25582	2.12592e-20	3.50927e-19	not_age_associated
GABARAPL1	1292.48	0.953415	0.103041	9.25274	2.18813e-20	3.60805e-19	not_age_associated
IFNGR2	1390.17	0.861639	0.0931411	9.25089	2.22625e-20	3.66692e-19	not_age_associated
ACAP3	379.265	-1.35072	0.14607	-9.24709	2.30678e-20	3.79136e-19	not_age_associated
PYROXD1	297.093	1.32572	0.143365	9.24714	2.30589e-20	3.79136e-19	not_age_associated
SNRNP40	855.016	-0.942252	0.101905	-9.2464	2.32177e-20	3.81187e-19	not_age_associated
CCNA2	1203.12	-1.07459	0.116247	-9.24402	2.37409e-20	3.89356e-19	not_age_associated
XDH	175.401	1.69643	0.18352	9.24383	2.37821e-20	3.89611e-19	not_age_associated
BCAS1	55.2454	-3.06907	0.332031	-9.24332	2.38971e-20	3.91074e-19	not_age_associated
NALCN	215.198	1.54182	0.166878	9.23921	2.48322e-20	4.0594e-19	AgeUp
MAD1L1	462.943	-1.12394	0.121771	-9.22995	2.70771e-20	4.42162e-19	not_age_associated
C1orf159	208.659	-1.47304	0.159613	-9.22883	2.73598e-20	4.463e-19	not_age_associated
CHERP	794.886	-0.965283	0.104597	-9.22856	2.74291e-20	4.46951e-19	not_age_associated
TBC1D10B	880.61	-0.928981	0.100678	-9.22724	2.77706e-20	4.5203e-19	not_age_associated
CSF2	55.7885	3.88725	0.421642	9.21932	2.98979e-20	4.86136e-19	AgeDown
PRKAG2	706.063	1.08106	0.11728	9.21776	3.03359e-20	4.92731e-19	not_age_associated
LARS	4604.16	0.939061	0.101919	9.2138	3.1479e-20	5.10752e-19	not_age_associated
RRP1B	1625.43	-0.854538	0.0927473	-9.21362	3.15314e-20	5.11057e-19	not_age_associated
NOL12	290.833	-1.35548	0.147157	-9.21113	3.22712e-20	5.22491e-19	not_age_associated
TAF6L	312.836	-1.27808	0.138766	-9.21027	3.25316e-20	5.26147e-19	not_age_associated
POP5	515.216	-1.13854	0.123805	-9.19619	3.70882e-20	5.99205e-19	not_age_associated
TMEM115	848.794	-0.985329	0.107154	-9.19549	3.73286e-20	6.02449e-19	not_age_associated
CSGALNACT1	3508.8	0.746525	0.0812161	9.19183	3.86215e-20	6.22655e-19	not_age_associated
IGFLR1	147.399	-1.83623	0.199822	-9.18932	3.95343e-20	6.36695e-19	not_age_associated
SACS	1694.18	1.08516	0.118108	9.18784	4.00814e-20	6.44823e-19	not_age_associated
PCSK1N	345.392	-1.272	0.138476	-9.18574	4.08698e-20	6.56811e-19	not_age_associated
RBMS3	95.1815	2.33556	0.254359	9.18211	4.2271e-20	6.78612e-19	not_age_associated
CRELD2	445.48	-1.21241	0.132162	-9.17366	4.57209e-20	7.33223e-19	not_age_associated
METTL17	1558.68	-0.842454	0.0918774	-9.16932	4.75999e-20	7.62551e-19	not_age_associated
SUPT3H	253.944	1.3574	0.148067	9.16746	4.84285e-20	7.75009e-19	not_age_associated
ANTXR1	10396.1	0.808297	0.0882287	9.16138	5.12368e-20	8.19088e-19	not_age_associated
EWSR1	5207.47	-0.793068	0.0866155	-9.15619	5.37617e-20	8.5855e-19	not_age_associated
SAFB2	870.358	-1.13814	0.124368	-9.15138	5.62095e-20	8.96698e-19	not_age_associated
RRAS2	763.609	0.925385	0.101166	9.14719	5.8432e-20	9.31176e-19	not_age_associated
CENPM	286.443	-1.49782	0.163783	-9.14516	5.95424e-20	9.47877e-19	AgeDown
MAP2	143.376	2.19236	0.239807	9.14219	6.12029e-20	9.73293e-19	not_age_associated
CEP120	886.484	0.926794	0.101415	9.13861	6.32602e-20	1.00496e-18	not_age_associated
MCRS1	1223.6	-0.892887	0.0977622	-9.13325	6.64736e-20	1.05417e-18	not_age_associated
BEAN1	251.141	1.35152	0.147979	9.1332	6.65046e-20	1.05417e-18	not_age_associated
BIN1	555.82	-1.01814	0.111478	-9.1331	6.65659e-20	1.05417e-18	not_age_associated
RHOBTB2	992.858	-0.890807	0.0975517	-9.13164	6.74677e-20	1.06734e-18	not_age_associated
PPP1CA	3993.7	-0.742996	0.0813739	-9.13064	6.80968e-20	1.07617e-18	not_age_associated
SNHG5	5450.02	1.09222	0.119655	9.12802	6.97618e-20	1.10134e-18	not_age_associated
CDKN3	924.277	-0.897605	0.0983404	-9.12753	7.0077e-20	1.10517e-18	AgeDown
CFLAR	2587.24	0.790698	0.0866976	9.12018	7.49987e-20	1.18156e-18	not_age_associated
EHF	320.028	-1.43884	0.157817	-9.11714	7.71362e-20	1.21398e-18	not_age_associated
SH3GL1	1137.55	-0.834044	0.0915079	-9.11444	7.90769e-20	1.24323e-18	not_age_associated
GPD1L	796.537	0.929502	0.102037	9.10942	8.28265e-20	1.30084e-18	not_age_associated
HELLS	728.714	-0.965838	0.106076	-9.10512	8.61702e-20	1.35196e-18	not_age_associated
RPL5	16445	0.639056	0.0702335	9.09903	9.11446e-20	1.42804e-18	not_age_associated
ZNF672	631.935	-0.955294	0.104989	-9.09895	9.12073e-20	1.42804e-18	not_age_associated
CCDC90B	1114.48	0.862752	0.0948242	9.09844	9.16354e-20	1.43326e-18	not_age_associated
PLXNB1	801.353	-0.916263	0.10075	-9.09439	9.51212e-20	1.48626e-18	not_age_associated
SETD1A	994.379	-0.928447	0.102116	-9.09208	9.71635e-20	1.51661e-18	not_age_associated
TUBB3	2922.95	-1.15131	0.126641	-9.09113	9.80122e-20	1.52829e-18	not_age_associated
HNRNPA2B1	26248.1	-1.11383	0.122549	-9.08881	1.00124e-19	1.55962e-18	not_age_associated
OLFML3	61.6769	-2.73741	0.301227	-9.08754	1.01306e-19	1.57641e-18	not_age_associated
DGKZ	865.118	-0.923269	0.101718	-9.07679	1.1182e-19	1.73825e-18	not_age_associated
TMEM159	439.881	1.13899	0.125486	9.0766	1.12024e-19	1.73963e-18	not_age_associated
MOSPD1	470.946	1.10019	0.121215	9.07637	1.12256e-19	1.74145e-18	not_age_associated
GPCPD1	1359.6	0.941879	0.103792	9.07468	1.14007e-19	1.76682e-18	not_age_associated
SGPL1	2536.6	0.8076	0.0889973	9.07444	1.14268e-19	1.76907e-18	AgeDown
FBXL19	709.805	-0.943311	0.103973	-9.07267	1.16131e-19	1.79607e-18	not_age_associated
KATNB1	400.063	-1.10329	0.121612	-9.07218	1.16657e-19	1.80237e-18	not_age_associated
DGCR6	214.032	-1.44904	0.159814	-9.06708	1.22246e-19	1.88681e-18	not_age_associated
LINC00473	390.536	-1.50351	0.165942	-9.06042	1.29944e-19	2.00358e-18	not_age_associated
COPS6	2269.95	-0.808381	0.0892282	-9.0597	1.30805e-19	2.01482e-18	not_age_associated
MYOF	12321.5	0.715752	0.0790681	9.05234	1.39931e-19	2.15321e-18	not_age_associated
PIP5K1C	533.755	-1.05369	0.116419	-9.05089	1.41808e-19	2.17988e-18	not_age_associated
EEF1A1	134695	0.642583	0.0710013	9.0503	1.42578e-19	2.1873e-18	not_age_associated
DNAJB9	536.223	1.04407	0.115363	9.05036	1.42503e-19	2.1873e-18	not_age_associated
SERINC3	3050.37	0.803634	0.0888073	9.04918	1.44044e-19	2.20757e-18	not_age_associated
SUOX	400.72	-1.20148	0.132802	-9.04709	1.46824e-19	2.24791e-18	not_age_associated
RALY	3103.35	-0.692272	0.0765874	-9.03898	1.5814e-19	2.41872e-18	not_age_associated
NPHS1	183.725	1.6337	0.180793	9.03629	1.62079e-19	2.47647e-18	not_age_associated
CLIP4	1507.26	0.786202	0.0870077	9.036	1.62503e-19	2.48045e-18	not_age_associated
PIK3R3	67.39	-2.56019	0.283406	-9.03367	1.66001e-19	2.53131e-18	not_age_associated
AKT2	4762.15	-0.678663	0.0751369	-9.03236	1.68012e-19	2.55707e-18	not_age_associated
DCTN1	5082.01	-0.720546	0.0797739	-9.03235	1.68027e-19	2.55707e-18	not_age_associated
CYP24A1	31930.4	0.697375	0.0772099	9.0322	1.68262e-19	2.55809e-18	not_age_associated
ZNF469	548.536	-1.11172	0.123122	-9.02938	1.72649e-19	2.62216e-18	not_age_associated
E2F7	299.742	-1.26195	0.139779	-9.02813	1.74629e-19	2.64958e-18	AgeDown
C20orf194	789.962	0.915056	0.10139	9.02514	1.79471e-19	2.72034e-18	not_age_associated
ARHGAP5	2498.43	1.00877	0.111795	9.0234	1.82333e-19	2.76096e-18	not_age_associated
MMP15	564.044	-0.976209	0.108189	-9.02316	1.82743e-19	2.76442e-18	AgeDown
ZNF449	396.189	1.20849	0.133998	9.01871	1.90315e-19	2.87611e-18	not_age_associated
SLC16A6	105.521	2.91557	0.323356	9.01661	1.94004e-19	2.92894e-18	not_age_associated
NMRK1	258.987	1.36879	0.151857	9.01369	1.99235e-19	3.00493e-18	not_age_associated
PDXP	226.604	-1.50175	0.166803	-9.00312	2.19389e-19	3.30562e-18	not_age_associated
ANLN	3294.6	-0.888675	0.0987163	-9.00231	2.21025e-19	3.32698e-18	AgeDown
PTGS2	3074.18	0.975512	0.108385	9.00046	2.24765e-19	3.37993e-18	not_age_associated
SLFNL1-AS1	197.726	1.48113	0.164648	8.99573	2.34662e-19	3.52526e-18	not_age_associated
TUBA1C	9893.04	-0.744609	0.0827818	-8.99485	2.36562e-19	3.5503e-18	not_age_associated
C19orf53	1135.53	-0.962278	0.107009	-8.99249	2.4169e-19	3.62368e-18	not_age_associated
BAP1	1079.54	-0.805953	0.0896394	-8.99106	2.44862e-19	3.66763e-18	not_age_associated
AKR1C2	46667	-0.667149	0.0742061	-8.99048	2.46144e-19	3.6832e-18	not_age_associated
EFNA1	2185.38	1.23008	0.136834	8.98955	2.48248e-19	3.71103e-18	not_age_associated
CAMLG	1025.88	1.05949	0.11786	8.98943	2.48521e-19	3.71145e-18	not_age_associated
SLC35B2	1185.75	-0.878334	0.0977287	-8.98748	2.5297e-19	3.77419e-18	not_age_associated
NDUFAF3	665.479	-1.01017	0.112447	-8.98349	2.62307e-19	3.90966e-18	not_age_associated
NMD3	1394.54	0.893802	0.0994977	8.98314	2.6315e-19	3.91838e-18	not_age_associated
CD59	5815.78	0.75042	0.0836419	8.97182	2.9165e-19	4.33851e-18	not_age_associated
RBM10	1657.02	-0.771369	0.0860129	-8.96806	3.01787e-19	4.48492e-18	not_age_associated
TMEM11	862.503	-0.936836	0.104489	-8.96589	3.07791e-19	4.56967e-18	not_age_associated
PPP4C	1883.12	-0.813943	0.0908244	-8.96173	3.19627e-19	4.74076e-18	not_age_associated
ZDHHC16	1055.05	-0.817537	0.091241	-8.96019	3.24108e-19	4.80254e-18	not_age_associated
RPL7	25522.9	0.653577	0.0729435	8.96005	3.24534e-19	4.80418e-18	not_age_associated
HIST1H2BK	776.216	-1.09705	0.122552	-8.95171	3.50033e-19	5.1766e-18	not_age_associated
TPT1	35417.3	0.695912	0.0777747	8.94779	3.62673e-19	5.35832e-18	not_age_associated
SSR3	3498.22	0.750741	0.0840194	8.93533	4.05971e-19	5.9922e-18	not_age_associated
ANXA13	301.193	-1.31236	0.146992	-8.9281	4.33377e-19	6.39052e-18	not_age_associated
QPCT	1459.04	0.818048	0.0916677	8.92406	4.49487e-19	6.62167e-18	not_age_associated
SURF6	754.044	-1.04958	0.117682	-8.91873	4.71676e-19	6.94181e-18	not_age_associated
FTL	163703	-0.810764	0.0909864	-8.91083	5.06509e-19	7.44724e-18	not_age_associated
TMUB1	725.866	-0.928255	0.104181	-8.91002	5.10253e-19	7.49505e-18	not_age_associated
ATAD3A	490.794	-1.25251	0.140637	-8.90599	5.29129e-19	7.76481e-18	not_age_associated
PRKCH	324.414	1.29718	0.145778	8.89838	5.66698e-19	8.30811e-18	not_age_associated
EML2	902.334	1.00673	0.113179	8.89502	5.84083e-19	8.55473e-18	not_age_associated
MUC5B	417.764	-1.1852	0.133257	-8.89413	5.88793e-19	8.61542e-18	not_age_associated
DLG3	424.347	1.07841	0.121264	8.89303	5.94622e-19	8.69234e-18	not_age_associated
PPP1R15B	1638.5	0.749058	0.0842647	8.88934	6.14741e-19	8.97781e-18	not_age_associated
RPS26	2720.91	-0.819475	0.0921906	-8.88892	6.17031e-19	9.00262e-18	not_age_associated
FARSA	1334.8	-0.924508	0.104062	-8.88424	6.43619e-19	9.38153e-18	not_age_associated
NLRP2	1673.6	-0.851335	0.0958577	-8.88124	6.61195e-19	9.62849e-18	not_age_associated
FAM173A	431.514	-1.2746	0.143551	-8.87912	6.73926e-19	9.8045e-18	not_age_associated
NDUFS8	1678.39	-0.800477	0.0902377	-8.87076	7.26463e-19	1.05587e-17	not_age_associated
MAPRE2	721.379	-0.909362	0.102543	-8.86811	7.43964e-19	1.08028e-17	not_age_associated
KIF24	308.423	-1.29074	0.145555	-8.86769	7.46803e-19	1.08336e-17	not_age_associated
WDR41	1086.15	0.821179	0.0926275	8.86539	7.62358e-19	1.10487e-17	not_age_associated
LIPH	887.585	0.921445	0.103946	8.86467	7.67334e-19	1.11103e-17	not_age_associated
ARRDC4	73.9535	2.84418	0.320963	8.8614	7.90176e-19	1.14301e-17	not_age_associated
BRF1	734.676	-0.912366	0.102963	-8.8611	7.92315e-19	1.14502e-17	not_age_associated
CEP170	1756.38	0.930787	0.105101	8.85613	8.28411e-19	1.19604e-17	not_age_associated
FGD4	272.852	1.31018	0.148007	8.85215	8.58527e-19	1.23835e-17	not_age_associated
VAV1	322.004	1.28308	0.145189	8.83735	9.80131e-19	1.41241e-17	not_age_associated
PABPC1	22405.1	0.732428	0.0828809	8.83711	9.82257e-19	1.41413e-17	not_age_associated
TSEN15	890.673	0.922992	0.104448	8.83683	9.84718e-19	1.41634e-17	not_age_associated
TUG1	4279.82	0.705857	0.0798883	8.83555	9.96091e-19	1.43134e-17	not_age_associated
KLF9	198.004	1.45929	0.165214	8.8327	1.02174e-18	1.46681e-17	not_age_associated
CHD3	6398.83	-0.649757	0.0735756	-8.83114	1.03612e-18	1.48464e-17	not_age_associated
SPP1	5169.02	-0.708824	0.0802636	-8.8312	1.03559e-18	1.48464e-17	not_age_associated
AKNA	438.168	1.22465	0.138707	8.82903	1.05585e-18	1.51149e-17	not_age_associated
SLC7A7	744.864	-1.06165	0.120292	-8.82562	1.08855e-18	1.55685e-17	not_age_associated
LRIG1	392.882	1.12168	0.127096	8.82548	1.08991e-18	1.55732e-17	not_age_associated
TUBE1	278.756	1.45801	0.165296	8.82059	1.13858e-18	1.62533e-17	not_age_associated
SNX24	526.736	1.00072	0.113468	8.81945	1.15018e-18	1.64036e-17	not_age_associated
SELENBP1	225.857	-1.37027	0.15548	-8.8132	1.21622e-18	1.73291e-17	not_age_associated
MDGA1	395.823	-1.13861	0.129211	-8.81196	1.22973e-18	1.75052e-17	not_age_associated
TARBP2	602.03	-1.0036	0.113911	-8.81042	1.24679e-18	1.77315e-17	not_age_associated
HPS6	648.734	-1.00885	0.114607	-8.80265	1.33621e-18	1.89855e-17	not_age_associated
PRR12	1052.38	-0.846238	0.096192	-8.79738	1.40051e-18	1.98804e-17	not_age_associated
ACAA1	1008.19	-0.84322	0.0961503	-8.76981	1.78972e-18	2.53817e-17	not_age_associated
NFE2L2	2930.61	0.730586	0.0833405	8.76628	1.84659e-18	2.61638e-17	not_age_associated
STIP1	6480.76	-0.865244	0.0987033	-8.76611	1.84943e-18	2.61796e-17	not_age_associated
CD44	11537.2	0.686771	0.0783517	8.76523	1.8639e-18	2.63599e-17	not_age_associated
VPS13C	2441.78	1.05324	0.120202	8.76224	1.91404e-18	2.70438e-17	not_age_associated
FBXW5	1709.85	-0.808215	0.0923066	-8.75577	2.02724e-18	2.86166e-17	not_age_associated
LETM1	947.499	-0.888753	0.101519	-8.75455	2.04921e-18	2.89e-17	not_age_associated
SNHG10	175.505	-1.54378	0.17635	-8.75403	2.05867e-18	2.90064e-17	not_age_associated
CAPN1	3819.23	-0.727583	0.0831486	-8.7504	2.12607e-18	2.99284e-17	not_age_associated
DHX37	1278.76	-0.987603	0.112891	-8.7483	2.16597e-18	3.04618e-17	not_age_associated
NAPA	1728.65	-0.837209	0.0957104	-8.74732	2.1848e-18	3.06983e-17	not_age_associated
DGCR6L	420.925	-1.08297	0.123823	-8.7461	2.20848e-18	3.10023e-17	not_age_associated
LYPLAL1	510.802	1.10084	0.125901	8.74374	2.2551e-18	3.16275e-17	not_age_associated
CLPTM1	3599.24	-0.690015	0.078917	-8.74356	2.25883e-18	3.16507e-17	not_age_associated
RHOC	3475.6	-0.796316	0.0910897	-8.7421	2.28811e-18	3.20315e-17	not_age_associated
N4BP2	498.297	1.22211	0.139808	8.74137	2.30309e-18	3.22114e-17	not_age_associated
CENPT	642.03	-1.04191	0.119253	-8.73698	2.39435e-18	3.34571e-17	not_age_associated
RIOK3	775.512	1.10765	0.126787	8.73626	2.40959e-18	3.36392e-17	not_age_associated
UGGT2	614.808	0.940663	0.107684	8.7354	2.42805e-18	3.38657e-17	not_age_associated
RIN2	1285.46	0.800395	0.0916405	8.73408	2.45651e-18	3.42313e-17	not_age_associated
MRPL38	1278.35	-0.869708	0.0995816	-8.73362	2.46653e-18	3.43394e-17	not_age_associated
OBSL1	1050.37	-0.831551	0.0952173	-8.73319	2.47586e-18	3.44378e-17	not_age_associated
CCL20	247.695	1.44265	0.165315	8.72668	2.62263e-18	3.64459e-17	AgeDown
ANKRD54	373.709	-1.11322	0.127593	-8.72471	2.66866e-18	3.70518e-17	not_age_associated
BUB1B	1482.31	-0.768744	0.088123	-8.72353	2.69653e-18	3.74045e-17	AgeDown
ILF3	6833.52	-0.688578	0.0789484	-8.72187	2.73647e-18	3.79239e-17	not_age_associated
MRPS34	2102.12	-0.928804	0.106517	-8.71975	2.78806e-18	3.86037e-17	not_age_associated
CHD2	2952.23	0.744599	0.0854125	8.71768	2.83964e-18	3.92821e-17	not_age_associated
SYTL2	428.849	1.05602	0.121156	8.71617	2.8776e-18	3.9771e-17	not_age_associated
MMP24	1637.47	-0.74125	0.0850674	-8.71368	2.94175e-18	4.06207e-17	not_age_associated
THG1L	707.952	0.890783	0.102243	8.71237	2.97585e-18	4.10542e-17	not_age_associated
JUND	1731.74	-1.01664	0.116733	-8.7091	3.06298e-18	4.22181e-17	not_age_associated
ZBTB45	419.817	-1.05569	0.121335	-8.70067	3.29919e-18	4.54325e-17	not_age_associated
TGFB2	1681.5	0.815242	0.0937074	8.69987	3.3226e-18	4.57135e-17	not_age_associated
GPC6	785.408	1.10197	0.126667	8.69973	3.32667e-18	4.57282e-17	not_age_associated
RB1CC1	1865.8	0.873536	0.100431	8.69791	3.38055e-18	4.64268e-17	not_age_associated
GNAI2	1399.11	-0.747233	0.0859218	-8.69666	3.41783e-18	4.68964e-17	not_age_associated
SEC63	1951.17	0.826702	0.0951098	8.69208	3.55864e-18	4.87845e-17	not_age_associated
ZEB2	340.709	1.29904	0.149462	8.69144	3.57866e-18	4.89707e-17	not_age_associated
PNRC1	1253.96	0.958828	0.110319	8.69145	3.57833e-18	4.89707e-17	not_age_associated
CMTM3	2027.18	0.771098	0.0887933	8.68418	3.81471e-18	5.21538e-17	not_age_associated
RASSF7	747.472	-1.36674	0.157399	-8.6833	3.84461e-18	5.25154e-17	not_age_associated
PLA2G4A	1916.54	-0.825507	0.0950811	-8.68214	3.88395e-18	5.30051e-17	not_age_associated
ANTXR2	113.129	1.92153	0.221383	8.6797	3.96825e-18	5.4107e-17	AgeUp
ZC3H6	151.018	1.78381	0.205687	8.67243	4.22989e-18	5.76228e-17	not_age_associated
DHRS7	1722.79	0.763404	0.0880573	8.66939	4.34425e-18	5.91276e-17	not_age_associated
HKDC1	2451.95	0.909956	0.104999	8.66634	4.46214e-18	6.06779e-17	AgeDown
EXT1	1113.22	0.793227	0.0915684	8.66267	4.60854e-18	6.26128e-17	not_age_associated
RAB3B	1053.33	0.919671	0.106177	8.66171	4.64745e-18	6.3085e-17	not_age_associated
NFIL3	606.971	1.12207	0.129546	8.66156	4.65345e-18	6.31101e-17	not_age_associated
RRS1	1306.35	-1.03042	0.118994	-8.65945	4.74066e-18	6.42355e-17	not_age_associated
SYT1	448.548	1.10242	0.127331	8.65793	4.80405e-18	6.50365e-17	not_age_associated
SNHG16	1924.27	0.743511	0.0858922	8.65632	4.87225e-18	6.59011e-17	not_age_associated
SHCBP1	1303.36	-0.782221	0.0903668	-8.65606	4.88332e-18	6.59921e-17	AgeDown
CSNK1G2	1243.69	-0.814041	0.0940602	-8.65447	4.95204e-18	6.68613e-17	not_age_associated
TMEM259	2193.79	-0.807106	0.0933151	-8.64926	5.1833e-18	6.99216e-17	not_age_associated
YIF1B	1800.12	-0.73703	0.0852185	-8.64871	5.20853e-18	7.01997e-17	not_age_associated
OLR1	80.082	2.36223	0.273204	8.64638	5.31598e-18	7.15845e-17	not_age_associated
ITPK1	1488.67	-0.773443	0.089463	-8.64539	5.36207e-18	7.21412e-17	not_age_associated
KCTD17	379.679	-1.24267	0.143747	-8.64482	5.38905e-18	7.24401e-17	not_age_associated
EIF4A2	5213.17	0.683942	0.0791177	8.64462	5.39849e-18	7.25029e-17	not_age_associated
ZKSCAN1	1232.5	1.02762	0.118898	8.64283	5.48355e-18	7.35802e-17	not_age_associated
CLIP1	2999.27	0.78932	0.091336	8.64194	5.52655e-18	7.40918e-17	not_age_associated
LPCAT3	1028.46	-0.839938	0.0972136	-8.64012	5.61535e-18	7.52161e-17	not_age_associated
LAMTOR1	1538.81	-0.801217	0.0927378	-8.6396	5.64104e-18	7.54937e-17	not_age_associated
SCAF1	1854.01	-0.744072	0.0861333	-8.63861	5.68994e-18	7.6081e-17	not_age_associated
SPAG9	4726.46	0.733675	0.0849666	8.63487	5.87959e-18	7.85478e-17	not_age_associated
MXD4	703.632	-1.02011	0.118181	-8.63174	6.04232e-18	8.06509e-17	not_age_associated
TMEM201	253.223	-1.26154	0.146155	-8.63155	6.05272e-18	8.07189e-17	not_age_associated
SLC39A7	2643.14	-0.872873	0.101189	-8.62613	6.34653e-18	8.45629e-17	not_age_associated
E2F2	229.164	-1.68989	0.195923	-8.6253	6.39273e-18	8.51039e-17	AgeDown
YBX1	9105.07	-0.782791	0.0907693	-8.62397	6.46747e-18	8.60235e-17	not_age_associated
RANBP3	1014.21	-0.884143	0.102562	-8.62059	6.66098e-18	8.85201e-17	not_age_associated
C20orf27	1173.01	-0.812713	0.09428	-8.6202	6.68351e-18	8.87419e-17	not_age_associated
LMAN1	3309.46	0.913373	0.105975	8.61879	6.7666e-18	8.97667e-17	not_age_associated
JOSD1	1595.2	0.764914	0.0887695	8.61685	6.88198e-18	9.1143e-17	not_age_associated
SBDS	1754.15	0.813903	0.0944549	8.61685	6.88234e-18	9.1143e-17	not_age_associated
ELK4	735.125	1.1222	0.130235	8.61668	6.89255e-18	9.11988e-17	not_age_associated
GIPC1	2461.89	-0.749214	0.0869863	-8.61301	7.11654e-18	9.40807e-17	not_age_associated
MSANTD3	712.898	0.887654	0.103067	8.61239	7.15542e-18	9.45125e-17	not_age_associated
CYC1	3273.34	-0.863315	0.100245	-8.61201	7.17896e-18	9.47411e-17	not_age_associated
CISD3	1045.03	-0.869588	0.100987	-8.61089	7.24959e-18	9.55902e-17	not_age_associated
HRH1	297.624	1.31435	0.152651	8.61013	7.29807e-18	9.61461e-17	not_age_associated
SRSF7	3379.64	-0.833931	0.0969059	-8.60557	7.59354e-18	9.98824e-17	not_age_associated
EFEMP1	273.605	1.28389	0.149193	8.60556	7.59482e-18	9.98824e-17	not_age_associated
RAB8A	1424.25	-0.749596	0.0871549	-8.60073	7.92122e-18	1.04085e-16	not_age_associated
ACSL4	2743.79	0.917466	0.106683	8.59996	7.97423e-18	1.04691e-16	not_age_associated
LOC374443	179.839	1.46464	0.170374	8.59662	8.20974e-18	1.0769e-16	not_age_associated
PAQR5	3443.33	0.761985	0.0886468	8.59575	8.27255e-18	1.0842e-16	not_age_associated
NUMA1	4536.69	-0.662097	0.0770276	-8.59559	8.28406e-18	1.08478e-16	not_age_associated
DPY19L3	1077.81	0.856228	0.0997056	8.58757	8.8831e-18	1.16222e-16	not_age_associated
RANBP1	2666.02	-0.85268	0.0993175	-8.58539	9.05302e-18	1.18343e-16	not_age_associated
PRPF31	2695.03	-0.836735	0.097483	-8.58339	9.21194e-18	1.20317e-16	not_age_associated
AARS2	380.145	-1.10212	0.128447	-8.58037	9.45687e-18	1.2341e-16	not_age_associated
TREX1	186.118	-1.5321	0.178582	-8.57926	9.5489e-18	1.24504e-16	not_age_associated
DNA2	531.217	-1.03875	0.12112	-8.57624	9.80258e-18	1.27702e-16	not_age_associated
AKR7A2	781.911	-0.901085	0.105078	-8.57537	9.87724e-18	1.28565e-16	not_age_associated
CTPS1	4699.97	1.01591	0.11848	8.57449	9.95242e-18	1.29433e-16	not_age_associated
NCAPH2	579.953	-0.97897	0.114177	-8.57416	9.981e-18	1.29693e-16	not_age_associated
PELP1	1711.14	-0.783909	0.0914974	-8.56756	1.05702e-17	1.37232e-16	not_age_associated
PAFAH1B3	1715.51	-0.728723	0.0850719	-8.56597	1.07169e-17	1.39018e-16	AgeDown
WDR6	2736.35	-0.72546	0.0847139	-8.56365	1.09349e-17	1.41725e-16	not_age_associated
AXIN2	323.355	-1.12175	0.130995	-8.56333	1.09654e-17	1.41999e-16	not_age_associated
MBNL2	822.277	1.068	0.124729	8.56259	1.10363e-17	1.42795e-16	not_age_associated
UQCR10	1269.92	-0.911438	0.106453	-8.56187	1.11052e-17	1.43565e-16	not_age_associated
WASF2	2507.68	0.757805	0.0885337	8.55952	1.13342e-17	1.46401e-16	not_age_associated
TMEM67	303.739	1.16728	0.136407	8.55734	1.15502e-17	1.49065e-16	not_age_associated
CNNM1	1001.45	-0.862481	0.100807	-8.55573	1.1713e-17	1.51037e-16	not_age_associated
HTR1D	910.802	0.942367	0.110149	8.55538	1.17486e-17	1.51367e-16	not_age_associated
GIT1	2363.97	-0.692182	0.0809272	-8.55314	1.19783e-17	1.54196e-16	not_age_associated
AMMECR1L	1180.56	0.82933	0.0970196	8.54806	1.25171e-17	1.60997e-16	not_age_associated
RAI1	2338.7	-0.682893	0.0799072	-8.54608	1.27342e-17	1.6365e-16	not_age_associated
TBRG4	1734.62	-0.821147	0.0961055	-8.54423	1.29401e-17	1.66156e-16	not_age_associated
PSMB3	2953.54	-0.92241	0.107959	-8.54407	1.29577e-17	1.66242e-16	not_age_associated
ASB9	444.102	-1.1456	0.134112	-8.5421	1.31805e-17	1.68957e-16	not_age_associated
TRAPPC5	502.926	-1.21025	0.14187	-8.53076	1.45391e-17	1.86059e-16	not_age_associated
BOLA3	742.997	-0.89255	0.104627	-8.53078	1.45361e-17	1.86059e-16	AgeDown
MRPL23	810.931	-0.950541	0.111526	-8.52303	1.55436e-17	1.98747e-16	not_age_associated
APOH	166.083	-1.89631	0.222496	-8.52287	1.55652e-17	1.98855e-16	not_age_associated
THAP7	266.003	-1.21683	0.142885	-8.51615	1.64941e-17	2.10545e-16	not_age_associated
CES2	959.361	-0.794494	0.0933309	-8.51265	1.70001e-17	2.16822e-16	not_age_associated
DOLK	656.944	-0.964099	0.113294	-8.50974	1.74321e-17	2.22146e-16	not_age_associated
MYLK	993.163	-0.831603	0.0977347	-8.50878	1.75774e-17	2.2381e-16	not_age_associated
SZRD1	2347.47	-0.680208	0.0800184	-8.50065	1.88526e-17	2.39846e-16	not_age_associated
LAMP2	3460.55	0.793766	0.0933793	8.50045	1.88858e-17	2.40068e-16	not_age_associated
GFRA1	576.35	0.955494	0.112426	8.49885	1.91474e-17	2.43189e-16	not_age_associated
CCDC137	1398.73	-0.895384	0.105394	-8.49558	1.96946e-17	2.49931e-16	not_age_associated
UBASH3B	2496.29	0.794933	0.0935778	8.49488	1.98133e-17	2.51227e-16	not_age_associated
PLA2G4C	125.472	1.89119	0.22281	8.4879	2.10408e-17	2.6657e-16	not_age_associated
QKI	2187.73	0.920066	0.108413	8.48666	2.12653e-17	2.69189e-16	not_age_associated
ZNF507	1400.24	0.745604	0.0878628	8.48601	2.13857e-17	2.70488e-16	not_age_associated
SERTAD2	580.281	1.11252	0.131104	8.48578	2.14279e-17	2.70797e-16	not_age_associated
CDCA8	830.305	-0.85005	0.100211	-8.48257	2.20281e-17	2.78044e-16	AgeDown
DOCK11	545.041	0.982834	0.115866	8.48251	2.20379e-17	2.78044e-16	not_age_associated
RFC2	1047.63	-0.832173	0.0981058	-8.4824	2.20595e-17	2.78085e-16	not_age_associated
NCK1	719.379	0.869469	0.102506	8.48214	2.21087e-17	2.78474e-16	not_age_associated
MAPK6	2685.48	0.768264	0.0905817	8.48145	2.22411e-17	2.7991e-16	not_age_associated
PITPNC1	352.241	1.51115	0.178176	8.48122	2.22849e-17	2.80229e-16	not_age_associated
NPAS2	2887.78	0.683457	0.0805937	8.48027	2.24665e-17	2.82279e-16	not_age_associated
MID1	3304.97	-0.805497	0.0949899	-8.47982	2.25552e-17	2.8316e-16	not_age_associated
ATXN3	602.161	0.906691	0.106928	8.47947	2.26224e-17	2.83769e-16	not_age_associated
MLEC	5937.17	-0.728434	0.0859336	-8.47671	2.31645e-17	2.90329e-16	not_age_associated
GBP3	215.647	1.4173	0.167208	8.47627	2.32533e-17	2.91202e-16	not_age_associated
CENPA	886.683	-0.837142	0.0989073	-8.4639	2.5858e-17	3.23554e-16	AgeDown
ZNF621	590.757	0.946834	0.111889	8.46225	2.62256e-17	3.27885e-16	not_age_associated
CASP2	728.089	-0.950848	0.112402	-8.45937	2.68831e-17	3.35829e-16	not_age_associated
IQCE	731.996	-0.886261	0.104779	-8.45839	2.71099e-17	3.38384e-16	not_age_associated
C9orf72	307.601	1.17701	0.139173	8.45715	2.73991e-17	3.41713e-16	not_age_associated
RUNX2	74.7885	2.32941	0.275554	8.45357	2.82518e-17	3.52059e-16	not_age_associated
KIRREL3	605.027	0.925374	0.109528	8.44871	2.94527e-17	3.66423e-16	not_age_associated
MET	7473.3	0.881512	0.104336	8.44874	2.94458e-17	3.66423e-16	not_age_associated
CELSR1	3356.38	-0.703159	0.0832295	-8.44844	2.95229e-17	3.66996e-16	not_age_associated
SIGMAR1	2643.73	-0.797582	0.0944251	-8.44672	2.99613e-17	3.72141e-16	not_age_associated
AZI2	1080.4	0.855017	0.101256	8.44413	3.06309e-17	3.80148e-16	not_age_associated
ANKS4B	43.6624	-3.56248	0.421963	-8.44263	3.10287e-17	3.84772e-16	not_age_associated
PTMA	15885.9	-0.884492	0.104788	-8.4408	3.15179e-17	3.90519e-16	not_age_associated
THSD4	3942.06	0.780395	0.0925604	8.4312	3.42132e-17	4.23569e-16	not_age_associated
LETMD1	976.324	1.00827	0.11962	8.42895	3.48769e-17	4.31434e-16	not_age_associated
FBXL18	787.809	-0.887045	0.105261	-8.42711	3.54296e-17	4.37916e-16	not_age_associated
TMEM208	576.341	-0.986039	0.117117	-8.41929	3.78757e-17	4.6777e-16	not_age_associated
PRKCA	5542.77	0.801437	0.0952055	8.41797	3.83063e-17	4.72703e-16	not_age_associated
MPV17L2	190.025	-1.40285	0.166739	-8.41344	3.98159e-17	4.90934e-16	not_age_associated
NUP85	2094.26	-0.731112	0.0869546	-8.40797	4.17163e-17	5.13949e-16	not_age_associated
CFL1	18330.7	-0.675469	0.0803669	-8.40481	4.28538e-17	5.27536e-16	not_age_associated
HSPH1	3106.21	-0.73981	0.0880589	-8.4013	4.41549e-17	5.43113e-16	not_age_associated
CCDC102A	358.301	-1.12588	0.134098	-8.39597	4.6207e-17	5.67894e-16	not_age_associated
KLHL24	478.735	1.17675	0.140314	8.38654	5.00661e-17	6.14826e-16	not_age_associated
MEGF9	1869.6	-0.780147	0.093039	-8.38516	5.06574e-17	6.21586e-16	not_age_associated
SLC52A2	1341.6	-0.84695	0.101033	-8.38291	5.16328e-17	6.33043e-16	not_age_associated
TRUB2	1090.68	-0.756543	0.0902677	-8.3811	5.24341e-17	6.4235e-16	not_age_associated
FHOD1	1130.32	-0.81965	0.0978072	-8.38026	5.28118e-17	6.46456e-16	not_age_associated
RPL9	12827.9	0.789977	0.0943406	8.37368	5.58485e-17	6.83077e-16	not_age_associated
IDH3B	2203.11	-0.778027	0.0929929	-8.36653	5.93404e-17	7.25203e-16	not_age_associated
MZT2A	868.461	-0.875362	0.104651	-8.36459	6.03245e-17	7.36637e-16	not_age_associated
VASH2	164.929	-1.54175	0.184397	-8.36102	6.21808e-17	7.58695e-16	not_age_associated
ATAD1	1594.39	0.741335	0.0886824	8.35944	6.30179e-17	7.68293e-16	not_age_associated
PPFIBP2	767.992	-0.824437	0.0987345	-8.35003	6.82432e-17	8.31331e-16	not_age_associated
C1orf116	154.446	-1.48141	0.177504	-8.3458	7.0736e-17	8.61008e-16	not_age_associated
FAM53B	451.469	-1.0519	0.126055	-8.34475	7.13653e-17	8.67973e-16	not_age_associated
SHC1	4951.89	-0.646757	0.0775193	-8.34318	7.23213e-17	8.78898e-16	not_age_associated
WDR18	845.376	-0.845242	0.101329	-8.34156	7.33178e-17	8.90296e-16	not_age_associated
TYSND1	873.715	-0.91663	0.109891	-8.34123	7.35205e-17	8.92044e-16	not_age_associated
RADIL	78.2057	-2.14494	0.257263	-8.33755	7.58462e-17	9.1953e-16	not_age_associated
ZNF771	97.7818	-1.84712	0.221714	-8.33107	8.01159e-17	9.70519e-16	not_age_associated
U2AF1	1883.92	-0.843309	0.101228	-8.33081	8.02919e-17	9.71877e-16	not_age_associated
HSPA14	700.984	-0.881038	0.105782	-8.32881	8.16581e-17	9.87628e-16	not_age_associated
ST3GAL1	890.015	0.849078	0.102015	8.32307	8.57153e-17	1.03587e-15	not_age_associated
NELFB	1528.91	-0.707963	0.0851312	-8.31614	9.08725e-17	1.09733e-15	not_age_associated
TDP2	1960.86	0.824622	0.0991719	8.31508	9.16912e-17	1.10633e-15	not_age_associated
IQGAP3	1966.5	-0.831121	0.100088	-8.30388	1.00763e-16	1.21483e-15	AgeDown
ZNF511	683.941	-0.96147	0.115904	-8.29537	1.08252e-16	1.30408e-15	not_age_associated
PKDCC	488.174	-1.13958	0.137412	-8.29312	1.10318e-16	1.32792e-15	not_age_associated
EPB41L1	3003.6	-0.696359	0.0839829	-8.29168	1.11659e-16	1.34299e-15	not_age_associated
CCDC86	1242.15	-0.826186	0.099734	-8.2839	1.19208e-16	1.43266e-15	not_age_associated
RBM8A	2082.53	-0.71329	0.0861092	-8.28356	1.19548e-16	1.43562e-15	not_age_associated
PHLPP1	449.124	-1.03673	0.125168	-8.28271	1.204e-16	1.44471e-15	not_age_associated
KDM6B	685.016	0.86753	0.104754	8.28159	1.21539e-16	1.45722e-15	not_age_associated
ELP2	1040.61	0.83269	0.100686	8.27013	1.3381e-16	1.60308e-15	not_age_associated
OTUD4	1137.15	0.838442	0.101388	8.26966	1.34338e-16	1.60814e-15	not_age_associated
GINS3	549.249	-0.998886	0.1208	-8.26891	1.35189e-16	1.61706e-15	not_age_associated
FAM207A	380.085	-1.15284	0.13946	-8.26644	1.38016e-16	1.64957e-15	not_age_associated
ATP13A2	822.605	-0.896386	0.108509	-8.26093	1.44539e-16	1.72618e-15	not_age_associated
TNFAIP8	1340.16	1.08255	0.131152	8.25414	1.53004e-16	1.82584e-15	not_age_associated
CHORDC1	1235.99	-0.873568	0.105903	-8.24873	1.60089e-16	1.90739e-15	not_age_associated
TMEM106C	2161.02	-0.777242	0.0942254	-8.24875	1.60059e-16	1.90739e-15	not_age_associated
CHURC1	780.465	0.838606	0.101677	8.24771	1.61462e-16	1.92074e-15	not_age_associated
ACLY	22125.6	-0.681673	0.0826494	-8.24776	1.61385e-16	1.92074e-15	not_age_associated
SLC25A36	975.692	1.07895	0.130926	8.24093	1.70874e-16	2.03112e-15	not_age_associated
TIMM13	839.669	-0.809292	0.0982187	-8.2397	1.72641e-16	2.05051e-15	not_age_associated
ADAM15	1529.1	-0.711367	0.0863406	-8.23908	1.73547e-16	2.05806e-15	not_age_associated
ITGA11	268.656	-1.14761	0.139287	-8.23916	1.73421e-16	2.05806e-15	not_age_associated
BNC2	354.126	1.23289	0.149733	8.23396	1.81127e-16	2.14628e-15	not_age_associated
FANCI	3400.49	-0.669298	0.0812957	-8.23288	1.82761e-16	2.16396e-15	not_age_associated
SEPT10	2056.52	0.761076	0.0924631	8.23113	1.85448e-16	2.19323e-15	not_age_associated
C6orf62	1537.49	0.822343	0.0999069	8.23109	1.85522e-16	2.19323e-15	not_age_associated
EFNA5	674.89	1.03944	0.126295	8.23025	1.86821e-16	2.20687e-15	not_age_associated
SLC7A1	2919.82	0.881228	0.107111	8.22726	1.91544e-16	2.2609e-15	not_age_associated
LAGE3	501.318	-1.05026	0.127696	-8.2247	1.95688e-16	2.30803e-15	not_age_associated
RTCA	736.982	0.856763	0.104175	8.22428	1.9637e-16	2.31427e-15	not_age_associated
UFSP2	509.585	0.907888	0.110449	8.22	2.03501e-16	2.39645e-15	not_age_associated
MTIF2	1814.86	0.756185	0.0920733	8.21285	2.15996e-16	2.54163e-15	not_age_associated
CCDC80	2235.65	-0.675017	0.0821918	-8.2127	2.16269e-16	2.54287e-15	not_age_associated
NDUFA4L2	60.3008	2.60028	0.316702	8.2105	2.20272e-16	2.58794e-15	not_age_associated
NEBL	765.683	1.07683	0.131172	8.20929	2.22496e-16	2.61205e-15	not_age_associated
DUS4L	350.757	1.05212	0.128182	8.20797	2.24951e-16	2.63883e-15	not_age_associated
CCNI	2261.42	0.728745	0.0888002	8.20657	2.27603e-16	2.66789e-15	not_age_associated
CCT3	10070.9	-0.667892	0.081393	-8.20577	2.29114e-16	2.67872e-15	not_age_associated
ACTR1A	2939.15	-0.6669	0.081272	-8.20578	2.29098e-16	2.67872e-15	not_age_associated
SEL1L	3645.16	0.702134	0.0855649	8.20586	2.28944e-16	2.67872e-15	not_age_associated
EIF5A	13496.5	-0.713675	0.086973	-8.20571	2.29232e-16	2.67872e-15	not_age_associated
MRPS11	1215.58	-0.809534	0.0986785	-8.20376	2.32989e-16	2.72053e-15	not_age_associated
LOC100294145	548.787	-0.927631	0.113261	-8.19019	2.60815e-16	3.04311e-15	not_age_associated
NBR1	3803.69	0.616709	0.0753807	8.18125	2.80912e-16	3.27508e-15	not_age_associated
UQCR11	1327.9	-0.860716	0.105225	-8.17978	2.84367e-16	3.31282e-15	not_age_associated
TFPI2	2845.48	0.755885	0.092427	8.17819	2.8814e-16	3.3542e-15	not_age_associated
COL4A5	1026.69	0.842934	0.103139	8.17281	3.01298e-16	3.5047e-15	not_age_associated
TYMP	601.958	0.918754	0.112426	8.17206	3.03155e-16	3.5236e-15	not_age_associated
RAB5C	5209.71	-0.675636	0.082703	-8.16942	3.09866e-16	3.59885e-15	not_age_associated
CHPF2	1001.2	-0.829562	0.101552	-8.16885	3.11338e-16	3.61319e-15	not_age_associated
SGCB	1103.05	0.78389	0.0959924	8.16617	3.18329e-16	3.6915e-15	not_age_associated
APEH	1576.55	-0.726892	0.0890252	-8.16502	3.21378e-16	3.72402e-15	not_age_associated
COMTD1	431.334	-1.12993	0.138431	-8.16241	3.28393e-16	3.8024e-15	not_age_associated
HERPUD1	1695.27	0.723436	0.0886523	8.16038	3.33976e-16	3.86411e-15	not_age_associated
POLI	397.385	1.082	0.132621	8.15863	3.38853e-16	3.91756e-15	not_age_associated
PNMA2	2154.28	0.756049	0.0926715	8.15838	3.3956e-16	3.91976e-15	not_age_associated
NOL6	1738.48	-0.943103	0.115599	-8.1584	3.39478e-16	3.91976e-15	not_age_associated
GNB2	2698.27	-0.652366	0.0799774	-8.15688	3.4379e-16	3.96558e-15	not_age_associated
ZNF641	536.19	0.90552	0.111098	8.15063	3.62023e-16	4.17273e-15	not_age_associated
NDUFS7	545.107	-1.02453	0.125874	-8.1393	3.97565e-16	4.57893e-15	not_age_associated
KIAA0895L	262.09	-1.16122	0.142847	-8.12915	4.32317e-16	4.97541e-15	not_age_associated
FAM222A	63.6269	-2.32383	0.285987	-8.12564	4.45016e-16	5.11768e-15	not_age_associated
SLC25A44	946.987	-0.832392	0.102444	-8.12537	4.45991e-16	5.12188e-15	not_age_associated
ACVR1	794.02	0.813224	0.100085	8.12536	4.46054e-16	5.12188e-15	not_age_associated
PNPLA6	1235.51	-0.752586	0.092656	-8.12236	4.57209e-16	5.24204e-15	not_age_associated
IGBP1	2118.59	0.728225	0.0896562	8.12242	4.56969e-16	5.24204e-15	not_age_associated
PLIN3	1690.83	-0.733469	0.0903274	-8.12012	4.65736e-16	5.33578e-15	not_age_associated
GATAD1	1191.17	0.752281	0.0926618	8.11857	4.71724e-16	5.40031e-15	not_age_associated
DNM2	2030.77	-0.814008	0.100269	-8.11825	4.72955e-16	5.41034e-15	not_age_associated
CLTCL1	580.394	0.921944	0.113609	8.11506	4.85552e-16	5.55026e-15	not_age_associated
PDF	56.7674	-2.4652	0.30388	-8.11241	4.96262e-16	5.66843e-15	not_age_associated
CREB5	104.101	1.87712	0.23143	8.11097	5.02187e-16	5.7318e-15	not_age_associated
MCU	2127.5	-0.656523	0.0809441	-8.11082	5.02801e-16	5.73449e-15	not_age_associated
PRMT7	548.796	-0.941403	0.116121	-8.1071	5.1841e-16	5.90808e-15	not_age_associated
CDT1	752.401	-1.01233	0.124912	-8.10437	5.30195e-16	6.03787e-15	AgeDown
GALNT12	377.24	1.03277	0.127456	8.10292	5.36542e-16	6.10558e-15	not_age_associated
SRCAP	2414.99	-0.677273	0.0835907	-8.10225	5.39529e-16	6.13498e-15	not_age_associated
ARFGEF1	1750.51	0.776383	0.0958345	8.10129	5.43785e-16	6.17875e-15	not_age_associated
PRTG	472.454	1.04525	0.129069	8.0984	5.56873e-16	6.32274e-15	not_age_associated
AOX1	103.268	1.87475	0.23153	8.09723	5.62241e-16	6.37892e-15	not_age_associated
DAAM1	345.766	1.09336	0.135042	8.09645	5.65843e-16	6.41499e-15	not_age_associated
SAC3D1	416.496	-1.01579	0.125483	-8.09508	5.7229e-16	6.48325e-15	not_age_associated
RBM23	1517.94	-0.68121	0.0842213	-8.08833	6.04862e-16	6.84715e-15	not_age_associated
POLQ	725.21	-0.80001	0.0989146	-8.08788	6.07117e-16	6.86756e-15	AgeDown
TRAPPC6B	565.046	1.00158	0.123839	8.08776	6.07695e-16	6.86899e-15	not_age_associated
ROCK1P1	42.028	3.72382	0.460525	8.08602	6.16445e-16	6.96272e-15	not_age_associated
COASY	2200.13	-0.697206	0.0862533	-8.08324	6.3067e-16	7.1181e-15	not_age_associated
RNASEH2A	839.39	-0.970372	0.120098	-8.07982	6.48612e-16	7.31517e-15	not_age_associated
NOTCH3	778.861	-0.860408	0.106535	-8.0763	6.67641e-16	7.5242e-15	not_age_associated
RBMS2	1656.2	0.689104	0.0853302	8.07573	6.70739e-16	7.55352e-15	not_age_associated
LZTS2	1162.6	-0.844718	0.104601	-8.07561	6.71427e-16	7.55566e-15	not_age_associated
GNA13	2460.83	0.750711	0.092962	8.07546	6.72203e-16	7.55881e-15	not_age_associated
ASRGL1	306.72	-1.13688	0.140826	-8.07297	6.8611e-16	7.70949e-15	not_age_associated
TATDN1	1192.75	0.937077	0.116143	8.06827	7.12999e-16	8.0057e-15	not_age_associated
MEX3C	1034.92	0.775932	0.0961898	8.06668	7.22375e-16	8.105e-15	not_age_associated
DEPDC1B	574.568	-0.946068	0.11732	-8.06399	7.38462e-16	8.27937e-15	AgeDown
ZNF770	1240.57	0.847944	0.105166	8.0629	7.45048e-16	8.34707e-15	not_age_associated
HMGB3	4012.25	-0.666687	0.0826905	-8.06244	7.47858e-16	8.37238e-15	not_age_associated
IMPA2	746.72	-0.874456	0.108483	-8.06076	7.58192e-16	8.48182e-15	AgeDown
UBE2C	2275.02	-0.733871	0.0910688	-8.05843	7.72833e-16	8.63925e-15	AgeDown
RPS6KA4	1165.26	-0.791575	0.0982824	-8.05409	8.00714e-16	8.94435e-15	not_age_associated
KLF10	2457.79	0.788354	0.0979304	8.05015	8.26922e-16	9.23032e-15	not_age_associated
EPN1	2629.08	-0.668131	0.0830349	-8.04639	8.52748e-16	9.51161e-15	not_age_associated
FRMD8	793.933	-0.795064	0.0988261	-8.04508	8.61897e-16	9.60662e-15	not_age_associated
LZTR1	917.302	-0.800943	0.0995708	-8.04395	8.69885e-16	9.68854e-15	not_age_associated
ODC1	3736.56	0.859493	0.106856	8.04344	8.73488e-16	9.72155e-15	not_age_associated
B4GALNT1	1085.05	-0.844974	0.105085	-8.04083	8.92324e-16	9.92392e-15	not_age_associated
C11orf54	545.079	0.908522	0.112996	8.04032	8.96006e-16	9.95759e-15	not_age_associated
PPP2R1A	5471.07	-0.760264	0.094559	-8.0401	8.97645e-16	9.96852e-15	not_age_associated
PREB	1703.64	-0.808832	0.100621	-8.03838	9.10338e-16	1.01016e-14	not_age_associated
PRELID1	3176.27	-0.75913	0.0944392	-8.0383	9.10961e-16	1.01016e-14	not_age_associated
PHKG2	481.295	-0.994855	0.123769	-8.03803	9.12929e-16	1.01161e-14	not_age_associated
RAD50	3014.48	0.706587	0.0879122	8.03741	9.17538e-16	1.01598e-14	not_age_associated
NFKB1	1441.76	0.826639	0.102855	8.03692	9.21282e-16	1.01938e-14	not_age_associated
IRF2BPL	1294.54	0.747555	0.093027	8.03589	9.28997e-16	1.02717e-14	not_age_associated
ADAM19	1315.79	0.698545	0.0869569	8.03323	9.49387e-16	1.04895e-14	not_age_associated
ABCB6	1168.19	-0.794249	0.0988762	-8.03277	9.52979e-16	1.05215e-14	not_age_associated
ANKRA2	389.829	1.0023	0.124839	8.02874	9.84754e-16	1.08645e-14	not_age_associated
USP3	1914.24	0.687155	0.0857337	8.01499	1.10144e-15	1.2143e-14	not_age_associated
NOP9	446.424	-0.946202	0.118103	-8.01169	1.13143e-15	1.24646e-14	not_age_associated
SERPINB8	390.125	1.04424	0.130394	8.00835	1.16256e-15	1.27983e-14	not_age_associated
ENDOG	229.355	-1.4148	0.176673	-8.00802	1.16572e-15	1.28238e-14	not_age_associated
PXDC1	507.72	0.912585	0.113974	8.00697	1.17572e-15	1.29244e-14	not_age_associated
RPS3A	16355.1	0.783622	0.0978728	8.00654	1.17985e-15	1.29605e-14	not_age_associated
TRMT2A	427.419	-1.02183	0.127706	-8.00143	1.22981e-15	1.34995e-14	not_age_associated
MID2	414.388	0.968166	0.12107	7.99673	1.27764e-15	1.40144e-14	not_age_associated
PRKAB2	898.227	0.917895	0.114791	7.99626	1.2826e-15	1.40587e-14	not_age_associated
PTPRF	10100	0.648792	0.0811381	7.99614	1.28376e-15	1.40613e-14	not_age_associated
LINC00662	252.226	1.16094	0.145209	7.99497	1.29607e-15	1.41859e-14	not_age_associated
CSNK2A2	889.609	0.864872	0.108326	7.98396	1.41715e-15	1.54888e-14	not_age_associated
MED11	541.057	-0.925842	0.115962	-7.98402	1.41637e-15	1.54888e-14	not_age_associated
NR4A2	162.164	-1.51848	0.190194	-7.98383	1.4186e-15	1.54935e-14	not_age_associated
GPT2	817.723	1.06043	0.13284	7.98276	1.431e-15	1.56065e-14	not_age_associated
TYK2	1252.2	-0.743942	0.0931928	-7.98283	1.43021e-15	1.56065e-14	not_age_associated
TMEM53	117.351	-1.62462	0.203543	-7.98168	1.4435e-15	1.57315e-14	not_age_associated
IQGAP2	482.033	-0.977075	0.122452	-7.97922	1.47256e-15	1.60367e-14	not_age_associated
CETN2	1393.78	-0.748929	0.0938916	-7.97653	1.50504e-15	1.63788e-14	not_age_associated
POLR3K	422.826	-1.22387	0.153464	-7.97493	1.52462e-15	1.658e-14	not_age_associated
CDC42SE2	1767.75	0.736404	0.0923512	7.97396	1.5367e-15	1.66994e-14	not_age_associated
ANAPC16	2138.77	0.664981	0.0834084	7.97258	1.55391e-15	1.68744e-14	not_age_associated
POLR2J	960.319	-0.873857	0.109747	-7.96248	1.68623e-15	1.82981e-14	not_age_associated
USP12	810.309	0.902041	0.113328	7.95958	1.72622e-15	1.87187e-14	not_age_associated
FUBP1	2942.38	-0.612114	0.0769391	-7.95583	1.77941e-15	1.92818e-14	not_age_associated
VEZT	3382.2	0.66392	0.0834518	7.95573	1.78074e-15	1.92824e-14	not_age_associated
RGS3	670.992	-0.90113	0.11327	-7.95557	1.78304e-15	1.92937e-14	not_age_associated
MRPL17	1716.25	-0.74156	0.0932161	-7.95528	1.78732e-15	1.93262e-14	not_age_associated
CABLES2	325.402	-1.04716	0.131722	-7.94977	1.8686e-15	2.01907e-14	not_age_associated
NR1H2	1595.08	-0.67245	0.0845936	-7.94918	1.87749e-15	2.02724e-14	not_age_associated
PGAM5	1274.53	-0.818092	0.102963	-7.94548	1.93437e-15	2.08717e-14	not_age_associated
LASP1	12166.6	-0.577809	0.0727686	-7.94036	2.01601e-15	2.17249e-14	not_age_associated
NRCAM	8312.91	0.753687	0.0949187	7.94034	2.0163e-15	2.17249e-14	not_age_associated
RPL26	25121.3	0.728011	0.0917198	7.93734	2.0657e-15	2.22414e-14	not_age_associated
PDGFD	529.582	-0.892462	0.112442	-7.93708	2.06998e-15	2.22717e-14	AgeUp
RPS6KB2	675.806	-0.818773	0.103193	-7.93438	2.1155e-15	2.27453e-14	not_age_associated
ITPRIP	1421.44	0.796782	0.100436	7.9332	2.13572e-15	2.29465e-14	not_age_associated
TNFSF15	167.728	-1.73765	0.219209	-7.92689	2.24707e-15	2.41259e-14	not_age_associated
MAPRE3	522.629	0.88069	0.111121	7.92552	2.27197e-15	2.4376e-14	not_age_associated
IGFBPL1	112.719	-1.64734	0.207871	-7.92483	2.28456e-15	2.44938e-14	not_age_associated
MCAT	307.236	-1.10506	0.139452	-7.92427	2.29485e-15	2.45868e-14	not_age_associated
CAPN10	394.365	-1.01428	0.128039	-7.92166	2.34361e-15	2.50915e-14	not_age_associated
TRABD	725.928	-0.817633	0.103217	-7.92152	2.34627e-15	2.51022e-14	not_age_associated
ST8SIA4	210.483	-1.29585	0.163615	-7.92009	2.37337e-15	2.53744e-14	not_age_associated
RNF19B	695.57	0.866027	0.109349	7.91984	2.37819e-15	2.5408e-14	not_age_associated
RAP2C	920.369	0.825487	0.104255	7.91796	2.4143e-15	2.57757e-14	not_age_associated
NDUFS6	1318.97	-0.947674	0.119719	-7.91582	2.45623e-15	2.6205e-14	not_age_associated
LRCH4	382.737	-1.00341	0.126761	-7.91573	2.45807e-15	2.62062e-14	not_age_associated
HOMER2	368.325	1.03134	0.130313	7.91429	2.48662e-15	2.64919e-14	not_age_associated
PSMB5	3355.9	-0.697117	0.088125	-7.91055	2.56261e-15	2.72648e-14	not_age_associated
CTDP1	554.728	-0.859227	0.108618	-7.91054	2.56275e-15	2.72648e-14	not_age_associated
PLXNA3	560.414	1.20848	0.152772	7.91034	2.56688e-15	2.72897e-14	not_age_associated
ALKBH5	2124.25	-0.724104	0.091583	-7.90653	2.64658e-15	2.81173e-14	not_age_associated
NFIC	1273.89	-0.757813	0.09585	-7.90624	2.6527e-15	2.81628e-14	not_age_associated
SCAMP3	1763.36	-0.691252	0.0874358	-7.90582	2.6617e-15	2.82385e-14	not_age_associated
TRA2B	3313.58	-0.604561	0.0764797	-7.90485	2.6825e-15	2.84394e-14	not_age_associated
CENPW	350.609	-1.1432	0.144633	-7.90417	2.6972e-15	2.85753e-14	not_age_associated
VWA1	387.258	-1.05481	0.133468	-7.90309	2.72077e-15	2.88049e-14	not_age_associated
NUDT16L1	292.145	-1.22542	0.155228	-7.89428	2.91985e-15	3.08911e-14	not_age_associated
JUN	2730.97	1.80941	0.229334	7.88985	3.02546e-15	3.19861e-14	not_age_associated
UNC45A	2144.77	-0.675524	0.0856696	-7.88522	3.13985e-15	3.31724e-14	not_age_associated
ZMYM2	1501.3	0.723911	0.0918234	7.88373	3.17744e-15	3.35462e-14	not_age_associated
POLR1D	2259.45	0.698267	0.0885887	7.88212	3.21863e-15	3.39576e-14	not_age_associated
PPP2R2A	1291.21	0.778781	0.0988048	7.88201	3.2215e-15	3.39642e-14	not_age_associated
RAB26	127.777	-1.50833	0.191379	-7.88138	3.23793e-15	3.41139e-14	not_age_associated
PPIL3	461.207	0.95698	0.121435	7.88063	3.25738e-15	3.4295e-14	not_age_associated
CSNK1G3	1085.5	0.852736	0.108262	7.87656	3.36505e-15	3.5404e-14	not_age_associated
TAB2	1704.02	0.700375	0.0889563	7.87325	3.45547e-15	3.63303e-14	not_age_associated
LTA4H	4392.5	0.581346	0.0738947	7.86722	3.62609e-15	3.80977e-14	not_age_associated
AGFG2	586.215	-0.950637	0.12086	-7.86559	3.67363e-15	3.85705e-14	not_age_associated
WNK2	208.476	-1.37366	0.174655	-7.86498	3.69149e-15	3.87314e-14	not_age_associated
SAFB	1778.29	-0.779538	0.0991676	-7.86081	3.81645e-15	4.00149e-14	not_age_associated
IL10RB	869.497	0.807208	0.10269	7.86061	3.82278e-15	4.00536e-14	not_age_associated
ALG1	730.102	-0.805786	0.102512	-7.86042	3.82838e-15	4.00847e-14	not_age_associated
RNF126	486.612	-0.892241	0.113514	-7.86021	3.83489e-15	4.01251e-14	not_age_associated
NDUFA8	980.589	-0.955871	0.121617	-7.85971	3.85014e-15	4.0257e-14	not_age_associated
LPP	2244.21	0.925508	0.117782	7.8578	3.90952e-15	4.08498e-14	not_age_associated
HR	931.16	-0.768981	0.0978697	-7.85719	3.92847e-15	4.10196e-14	not_age_associated
MEN1	1183.41	-0.798618	0.101645	-7.85697	3.93541e-15	4.10639e-14	not_age_associated
FGFR3	84.5694	-2.02065	0.257244	-7.855	3.99767e-15	4.16563e-14	not_age_associated
AMBP	247.377	-1.31923	0.167947	-7.85502	3.99695e-15	4.16563e-14	not_age_associated
ITSN2	1209.11	0.777109	0.098947	7.85379	4.03652e-15	4.20323e-14	not_age_associated
BAX	2348.89	-0.801299	0.102036	-7.85312	4.05804e-15	4.22275e-14	not_age_associated
PPP1R10	1703.62	-0.705302	0.0898761	-7.8475	4.24417e-15	4.41342e-14	not_age_associated
TRMT61A	532.847	-1.01604	0.129478	-7.84717	4.25539e-15	4.42205e-14	not_age_associated
HSPA2	2370.97	-0.739966	0.0943649	-7.84153	4.45076e-15	4.62192e-14	not_age_associated
PCBD1	2969.42	-0.643382	0.08208	-7.83847	4.5608e-15	4.73296e-14	not_age_associated
ATF6B	1354.9	-0.687283	0.0876898	-7.83766	4.59017e-15	4.76019e-14	not_age_associated
MRPS18A	588.71	-0.898313	0.114636	-7.83619	4.64417e-15	4.8129e-14	not_age_associated
P4HA3	2302.63	0.672859	0.0858731	7.83551	4.66946e-15	4.83582e-14	not_age_associated
NEURL4	1016.39	-0.785659	0.100278	-7.83483	4.69468e-15	4.85863e-14	not_age_associated
GK	176.291	1.37444	0.175429	7.83474	4.69811e-15	4.85887e-14	not_age_associated
EI24	2197.08	-0.682239	0.0870798	-7.83464	4.70179e-15	4.85937e-14	not_age_associated
C7orf50	1200.75	-0.78847	0.100649	-7.83389	4.73004e-15	4.88525e-14	not_age_associated
SH3BP2	347.25	1.32832	0.169588	7.83264	4.77712e-15	4.93052e-14	not_age_associated
SLC22A18AS	88.7261	-1.84459	0.235518	-7.83204	4.80004e-15	4.95081e-14	not_age_associated
FAM228B	176.428	1.37476	0.175601	7.82891	4.92106e-15	5.07219e-14	not_age_associated
TTPAL	912.223	0.832669	0.106361	7.8287	4.92924e-15	5.07718e-14	not_age_associated
TRIM36	70.8565	2.13791	0.273166	7.8264	5.02035e-15	5.16752e-14	not_age_associated
DDX50	1337.04	0.70029	0.0894958	7.82484	5.08288e-15	5.22835e-14	not_age_associated
COQ9	1224.92	-0.732648	0.093637	-7.82434	5.10318e-15	5.24568e-14	not_age_associated
H2AFV	2843.6	-0.608012	0.0777358	-7.82152	5.21874e-15	5.36085e-14	not_age_associated
BAIAP2L1	3426.67	0.618835	0.0791906	7.8145	5.51802e-15	5.66445e-14	not_age_associated
PKP3	880.071	-0.861441	0.110249	-7.81361	5.55737e-15	5.70099e-14	not_age_associated
ARRB1	335.518	-1.2508	0.16009	-7.81314	5.57803e-15	5.71833e-14	not_age_associated
SCO2	252.139	-1.18611	0.151844	-7.81136	5.65741e-15	5.7958e-14	not_age_associated
FAM149B1	450.897	0.917449	0.117456	7.81102	5.67291e-15	5.80776e-14	not_age_associated
EFHD2	2831.37	-0.805628	0.103146	-7.81055	5.69389e-15	5.82532e-14	not_age_associated
HOXB6	263.546	-1.11992	0.143406	-7.80947	5.74286e-15	5.87147e-14	AgeUp
PEA15	2958.47	0.688133	0.0881445	7.80687	5.86241e-15	5.98966e-14	not_age_associated
PSMD1	3659.12	-0.724585	0.0929069	-7.79904	6.23784e-15	6.36897e-14	not_age_associated
NDUFB11	1821.69	-0.813056	0.104273	-7.79738	6.32049e-15	6.44902e-14	not_age_associated
XAB2	730.356	-0.775665	0.0995055	-7.79521	6.43039e-15	6.55675e-14	not_age_associated
SLC5A6	1455.31	-0.858264	0.110116	-7.79417	6.48351e-15	6.60649e-14	not_age_associated
CALCOCO2	3157.48	0.644578	0.0827021	7.79397	6.49375e-15	6.61249e-14	AgeUp
MAP4K5	1323.17	0.683224	0.0876727	7.7929	6.54882e-15	6.6641e-14	not_age_associated
ZMIZ1-AS1	61.3567	2.54538	0.3267	7.79119	6.6383e-15	6.75065e-14	not_age_associated
PCDHGC3	91.8831	-2.11227	0.271157	-7.78984	6.70956e-15	6.81854e-14	not_age_associated
RNF14	1281.9	0.720641	0.0925163	7.78933	6.73647e-15	6.84132e-14	not_age_associated
LDLR	2269.91	-0.670186	0.0860537	-7.788	6.80802e-15	6.90936e-14	not_age_associated
COA3	1060.78	-0.841035	0.108016	-7.78622	6.9041e-15	7.0022e-14	not_age_associated
STK24	2307.73	0.679596	0.0873354	7.78145	7.16998e-15	7.26701e-14	not_age_associated
CEP290	814.155	0.984145	0.126497	7.77998	7.25358e-15	7.34685e-14	not_age_associated
RRAGD	206.902	1.3188	0.169556	7.77797	7.36981e-15	7.4596e-14	not_age_associated
TSPAN31	747.82	1.04307	0.134161	7.77473	7.56076e-15	7.64779e-14	not_age_associated
POLR3H	724.048	-0.81246	0.104505	-7.77433	7.58478e-15	7.66698e-14	not_age_associated
CLEC11A	110.168	-1.66419	0.214153	-7.771	7.78699e-15	7.86616e-14	not_age_associated
FOXO1	238.764	1.24559	0.160325	7.76916	7.90083e-15	7.97585e-14	not_age_associated
IGFBP2	1060.24	-0.795306	0.10241	-7.76592	8.10577e-15	8.17731e-14	not_age_associated
PRR5	264.157	-1.17105	0.150799	-7.76559	8.12648e-15	8.19277e-14	not_age_associated
BCAR1	1236	-0.800514	0.103106	-7.76401	8.2283e-15	8.28992e-14	not_age_associated
LACC1	218.745	1.27056	0.16376	7.75863	8.58509e-15	8.64365e-14	not_age_associated
CCDC124	898.219	-0.824178	0.106267	-7.75575	8.78206e-15	8.83611e-14	not_age_associated
MED24	1539.56	-0.680846	0.0878155	-7.75315	8.96412e-15	9.01333e-14	not_age_associated
DNAJC9	1626.26	-0.774762	0.0999455	-7.75184	9.05681e-15	9.1005e-14	not_age_associated
EIF3H	5556.16	0.587717	0.0758439	7.74904	9.25916e-15	9.29769e-14	not_age_associated
CENPI	497.369	-0.882519	0.113909	-7.74759	9.36513e-15	9.39789e-14	not_age_associated
GUCD1	1149.4	-0.733673	0.0947057	-7.74687	9.41853e-15	9.44525e-14	not_age_associated
LMF2	1006.06	-0.87157	0.112512	-7.74645	9.44979e-15	9.47035e-14	not_age_associated
UPK3B	46.8325	-2.65146	0.342369	-7.74444	9.60051e-15	9.61505e-14	not_age_associated
ANKRD27	2217.67	0.624012	0.0805765	7.74434	9.60766e-15	9.61588e-14	not_age_associated
RAB3IP	679.291	0.813588	0.105058	7.74417	9.62077e-15	9.62267e-14	not_age_associated
AARS	9235.63	0.80396	0.103887	7.73882	1.00341e-14	1.00294e-13	not_age_associated
AMDHD2	318.861	-1.12497	0.145423	-7.7358	1.02751e-14	1.02569e-13	not_age_associated
ECH1	6973.64	-0.595435	0.0769706	-7.73587	1.02695e-14	1.02569e-13	not_age_associated
RHOB	2911.84	0.612137	0.0791796	7.73099	1.06715e-14	1.06456e-13	not_age_associated
KEAP1	1497.35	-0.708423	0.0917745	-7.71917	1.17086e-14	1.16649e-13	not_age_associated
DNAJB1	3292.87	-0.698799	0.0905271	-7.71922	1.17043e-14	1.16649e-13	AgeUp
SEPSECS	295.711	1.22509	0.158733	7.71791	1.18252e-14	1.17733e-13	not_age_associated
PREX1	456.141	-0.964717	0.125044	-7.71501	1.2097e-14	1.2036e-13	not_age_associated
CBX8	474.649	-0.946402	0.122685	-7.71405	1.21882e-14	1.21189e-13	not_age_associated
ARMC6	453.026	-0.941647	0.122071	-7.71392	1.2201e-14	1.21237e-13	not_age_associated
ALDH3B1	6261.11	-0.601795	0.078132	-7.70229	1.33654e-14	1.32641e-13	not_age_associated
AADAC	645.024	0.88453	0.11484	7.70228	1.33662e-14	1.32641e-13	not_age_associated
HNRNPF	6667.98	-0.589653	0.0765795	-7.69988	1.36194e-14	1.34978e-13	not_age_associated
PSKH1	658.589	-0.798425	0.103693	-7.69991	1.36159e-14	1.34978e-13	not_age_associated
PGD	33838.9	-0.587917	0.0763607	-7.69921	1.3691e-14	1.35599e-13	not_age_associated
E4F1	539.344	-0.969165	0.125943	-7.69527	1.41191e-14	1.39748e-13	not_age_associated
XIAP	1455.13	0.819941	0.106597	7.69196	1.44895e-14	1.43321e-13	not_age_associated
HPS4	962.822	0.739553	0.096149	7.69174	1.45147e-14	1.43476e-13	not_age_associated
CORO1B	1778.49	-0.637963	0.082962	-7.68982	1.47346e-14	1.45556e-13	not_age_associated
ZNF280C	370.257	1.02907	0.133826	7.68957	1.47628e-14	1.45739e-13	not_age_associated
FAM171A2	163.373	-1.41103	0.183602	-7.68526	1.5269e-14	1.50639e-13	not_age_associated
APH1B	871.899	0.858765	0.111858	7.6773	1.62472e-14	1.60185e-13	not_age_associated
MFSD12	1243.79	-0.743428	0.0968356	-7.67722	1.62584e-14	1.60192e-13	not_age_associated
RHBDD2	1057.64	-0.691818	0.0901295	-7.67582	1.6436e-14	1.61837e-13	not_age_associated
PTRH2	988.21	-0.764161	0.0995713	-7.67451	1.66052e-14	1.63397e-13	not_age_associated
JRK	581.786	-0.827733	0.107867	-7.67362	1.67213e-14	1.64433e-13	not_age_associated
EPHX1	3777.25	-0.893086	0.116474	-7.66766	1.7516e-14	1.72137e-13	not_age_associated
SLC12A7	1130.12	-0.715633	0.0933445	-7.66658	1.76646e-14	1.73485e-13	not_age_associated
MTHFD1	4589.43	-0.693722	0.090499	-7.66551	1.78118e-14	1.74818e-13	not_age_associated
SDF4	2306.98	-0.705141	0.0920022	-7.6644	1.79673e-14	1.76231e-13	not_age_associated
CENPF	5023.37	-0.666575	0.0870458	-7.65775	1.8922e-14	1.85475e-13	AgeDown
RRP1	561.88	-0.929	0.121355	-7.65525	1.92935e-14	1.88994e-13	not_age_associated
LURAP1L	549.898	0.899457	0.117522	7.65355	1.95502e-14	1.91386e-13	not_age_associated
LDLRAP1	395.463	-0.944312	0.123402	-7.65233	1.97365e-14	1.92961e-13	not_age_associated
IGF2R	4515.42	0.696839	0.0910618	7.65238	1.97299e-14	1.92961e-13	not_age_associated
COL1A1	581.001	-0.855802	0.111953	-7.64433	2.10043e-14	2.05224e-13	not_age_associated
YIPF4	1114.21	0.840034	0.109921	7.6422	2.13548e-14	2.08515e-13	not_age_associated
MPDU1	1630.43	-0.72188	0.0945879	-7.63185	2.31408e-14	2.25808e-13	AgeDown
TRIP13	1431.06	-0.682015	0.0893871	-7.62991	2.34923e-14	2.29091e-13	AgeDown
NUP188	1783.14	-0.722263	0.0946791	-7.62854	2.3742e-14	2.31378e-13	not_age_associated
WWC3	2493.66	0.649858	0.0852394	7.62392	2.46082e-14	2.39666e-13	not_age_associated
RABEP2	266.708	-1.18804	0.155919	-7.61962	2.54417e-14	2.47625e-13	not_age_associated
NFIB	887.94	0.798593	0.10481	7.61944	2.54775e-14	2.47815e-13	not_age_associated
G6PC3	1788.8	-0.690068	0.0906012	-7.61655	2.60552e-14	2.53272e-13	not_age_associated
EIF4E3	524.098	1.04291	0.137006	7.61218	2.69503e-14	2.61805e-13	not_age_associated
MATN3	348.546	0.96569	0.126937	7.60762	2.79181e-14	2.71034e-13	not_age_associated
LRPPRC	7342.99	0.602991	0.079283	7.60554	2.83713e-14	2.75257e-13	AgeDown
CGGBP1	2561.71	0.738627	0.0971326	7.60431	2.86421e-14	2.77708e-13	not_age_associated
PTTG1	2211.31	-0.649423	0.0854114	-7.60347	2.88296e-14	2.79348e-13	AgeDown
UBAP2L	3197.46	-0.620189	0.0815801	-7.6022	2.91132e-14	2.81916e-13	not_age_associated
TM7SF2	359.845	-1.00724	0.132578	-7.59736	3.02238e-14	2.92484e-13	not_age_associated
DNM1	3698.9	-0.694119	0.0914115	-7.59334	3.11759e-14	3.01506e-13	not_age_associated
PRNP	4945.58	0.662387	0.0872529	7.59158	3.16026e-14	3.05438e-13	not_age_associated
MAEA	1209.3	-0.706453	0.0930734	-7.59028	3.19226e-14	3.08335e-13	not_age_associated
ANKRD52	3357.62	-0.572291	0.0754309	-7.58695	3.27518e-14	3.16143e-13	not_age_associated
TRAF5	564.542	0.89637	0.118165	7.58575	3.30563e-14	3.1888e-13	not_age_associated
DGCR2	985.589	-0.749281	0.0987855	-7.58493	3.32677e-14	3.20716e-13	not_age_associated
STPG1	332.736	1.06139	0.139941	7.58453	3.33683e-14	3.21482e-13	not_age_associated
RHOQ	2486.24	0.802947	0.105868	7.58439	3.34062e-14	3.21643e-13	not_age_associated
BIRC2	1031.55	0.836723	0.11048	7.57352	3.63244e-14	3.49519e-13	not_age_associated
RASA1	1209.65	0.829134	0.109533	7.56969	3.74112e-14	3.59749e-13	not_age_associated
KIF4A	1765.48	-0.664417	0.0877796	-7.56916	3.75656e-14	3.61005e-13	AgeDown
AIFM1	2040.28	-0.751615	0.0993185	-7.56772	3.79827e-14	3.64783e-13	AgeDown
CTGF	822.879	0.889672	0.117605	7.56493	3.88086e-14	3.72479e-13	not_age_associated
MRPL14	731.827	-0.906495	0.119839	-7.56427	3.90036e-14	3.74115e-13	not_age_associated
POP1	405.938	-0.916915	0.121234	-7.56318	3.93321e-14	3.77027e-13	not_age_associated
ZEB1	755.559	0.898547	0.118834	7.56134	3.98933e-14	3.82166e-13	not_age_associated
LTBP4	3891.77	0.787909	0.104206	7.56106	3.99811e-14	3.82766e-13	not_age_associated
RBKS	320.514	1.05335	0.139336	7.55983	4.03593e-14	3.86144e-13	not_age_associated
CRIP1	4640.47	-0.736148	0.0973856	-7.55911	4.05841e-14	3.8805e-13	not_age_associated
SF3B5	1182.22	-0.895749	0.118512	-7.5583	4.08368e-14	3.90221e-13	not_age_associated
C2orf74	484.44	0.936372	0.123888	7.55819	4.08721e-14	3.90313e-13	not_age_associated
MYO19	2648.95	-0.615465	0.0814343	-7.55781	4.09901e-14	3.91194e-13	not_age_associated
DACT2	60.8535	-2.17807	0.288244	-7.55633	4.14604e-14	3.95434e-13	not_age_associated
PAF1	2096.74	-0.753825	0.0997762	-7.55516	4.18355e-14	3.98762e-13	not_age_associated
SGTA	1440.73	-0.721409	0.0954935	-7.55453	4.20365e-14	4.00427e-13	not_age_associated
FTH1	101313	0.625786	0.0828443	7.55377	4.22843e-14	4.02535e-13	not_age_associated
CDK10	778.235	-0.84263	0.111588	-7.55129	4.30978e-14	4.10022e-13	not_age_associated
ITGAX	77.9247	1.98584	0.263003	7.55062	4.33192e-14	4.11871e-13	not_age_associated
AP3D1	2395.18	-0.634303	0.0840166	-7.54973	4.36152e-14	4.14426e-13	not_age_associated
SFN	1565.37	-0.809462	0.107241	-7.54808	4.41728e-14	4.192e-13	not_age_associated
SMARCB1	959.809	-0.729366	0.0966291	-7.5481	4.41662e-14	4.192e-13	not_age_associated
GBA	1345.57	-0.716493	0.0949574	-7.54541	4.50859e-14	4.27599e-13	not_age_associated
TMEM214	2334.98	-0.633276	0.0839404	-7.54436	4.5452e-14	4.30802e-13	not_age_associated
SSBP4	514.316	-0.820053	0.108762	-7.5399	4.70335e-14	4.45514e-13	not_age_associated
PEAR1	188.037	1.25729	0.166774	7.5389	4.73964e-14	4.48672e-13	not_age_associated
SCN9A	920.151	0.792726	0.105153	7.53878	4.74405e-14	4.4881e-13	not_age_associated
SEPHS1	1546.45	-0.677506	0.0899019	-7.53605	4.84415e-14	4.57996e-13	not_age_associated
XBP1	2226.37	0.807787	0.107201	7.53526	4.87379e-14	4.60511e-13	not_age_associated
EDEM3	878.074	0.889589	0.118077	7.53395	4.92298e-14	4.6487e-13	not_age_associated
MIB2	344.34	-0.980862	0.13023	-7.53179	5.00485e-14	4.72308e-13	not_age_associated
KIF11	2258.34	-0.705985	0.0937459	-7.53084	5.04144e-14	4.75466e-13	AgeDown
PCMTD2	743.316	0.749654	0.0995732	7.52867	5.12594e-14	4.83135e-13	not_age_associated
TMEM87A	871.032	0.731866	0.0972699	7.52408	5.30933e-14	5.0011e-13	not_age_associated
OFD1	905.514	0.76177	0.101278	7.52158	5.4118e-14	5.09447e-13	not_age_associated
SCD	40910.8	-0.911627	0.121204	-7.52142	5.41863e-14	5.09773e-13	not_age_associated
SNX6	2683.77	0.67009	0.089098	7.52081	5.4436e-14	5.11806e-13	not_age_associated
WIPI1	609.256	0.892298	0.118669	7.51925	5.50934e-14	5.17667e-13	not_age_associated
GLRX5	953.236	-0.751788	0.0999983	-7.518	5.56197e-14	5.2229e-13	not_age_associated
RHBDD1	572.284	0.941632	0.12527	7.5168	5.61327e-14	5.26782e-13	not_age_associated
DNAJC3	959.45	0.739379	0.0983667	7.51655	5.62403e-14	5.27465e-13	not_age_associated
PIK3R2	665.978	-0.798774	0.106323	-7.51271	5.79159e-14	5.42846e-13	not_age_associated
COX7B	3088.65	-0.58372	0.077711	-7.51143	5.84872e-14	5.47862e-13	not_age_associated
PSMC4	5612.76	-0.774579	0.103222	-7.50401	6.18944e-14	5.79421e-13	not_age_associated
PMPCA	1456.69	-0.642337	0.0856019	-7.50377	6.20084e-14	5.80132e-13	not_age_associated
SNRPA1	1161.61	-0.704452	0.0939094	-7.5014	6.31408e-14	5.90362e-13	not_age_associated
SP100	1097.51	0.721482	0.0961894	7.50064	6.35067e-14	5.93419e-13	not_age_associated
PTPRE	58.8779	2.28615	0.304816	7.50012	6.37608e-14	5.95428e-13	not_age_associated
OSTC	1426.68	0.640532	0.0854461	7.49633	6.56315e-14	6.1252e-13	not_age_associated
GRB7	403.016	-0.945392	0.126155	-7.4939	6.68556e-14	6.23561e-13	not_age_associated
PNPO	1066.53	-0.675743	0.0901806	-7.49322	6.72037e-14	6.26424e-13	not_age_associated
ZNF428	764.231	-0.778301	0.103901	-7.49082	6.84423e-14	6.37579e-13	not_age_associated
MARS	5409.41	0.918633	0.122677	7.48824	6.98037e-14	6.49863e-13	not_age_associated
LRPAP1	1587.7	-0.662056	0.0884208	-7.48756	7.01652e-14	6.52828e-13	not_age_associated
IFRD2	1108.11	-0.803178	0.107275	-7.48711	7.04089e-14	6.54695e-13	not_age_associated
EMP1	378.531	0.970943	0.129732	7.48422	7.19725e-14	6.68826e-13	not_age_associated
SEMA6B	215.001	-1.20157	0.160584	-7.48253	7.2908e-14	6.77104e-13	not_age_associated
LSM4	2682.41	-0.711683	0.0951511	-7.47951	7.46008e-14	6.92403e-13	not_age_associated
ARMC5	224.135	-1.16772	0.15616	-7.4777	7.56318e-14	7.01544e-13	not_age_associated
KLHL17	303.473	-1.11766	0.149528	-7.47463	7.74202e-14	7.17694e-13	not_age_associated
RALGPS2	831.668	0.882126	0.118025	7.47409	7.77398e-14	7.20218e-13	not_age_associated
RAB15	1572.33	-0.716046	0.0958439	-7.47096	7.96109e-14	7.37104e-13	not_age_associated
RCN1	5806.74	0.574723	0.0769451	7.46926	8.06464e-14	7.46237e-13	not_age_associated
CHMP4C	381.268	0.916099	0.122667	7.4682	8.12979e-14	7.51808e-13	AgeDown
FZR1	737.999	-0.742606	0.0994487	-7.46723	8.1902e-14	7.56934e-13	not_age_associated
FAM19A5	168.169	-1.3123	0.175826	-7.46362	8.41761e-14	7.77479e-13	not_age_associated
VAT1	7092.77	0.529577	0.0709573	7.46332	8.437e-14	7.78796e-13	not_age_associated
ZNHIT2	194.172	-1.22571	0.164263	-7.46186	8.53083e-14	7.8698e-13	not_age_associated
POLR2C	2330.24	-0.743907	0.0997759	-7.45578	8.93406e-14	8.23678e-13	not_age_associated
NHLRC3	364.966	0.938476	0.125882	7.45519	8.97367e-14	8.26829e-13	not_age_associated
IMPACT	670.202	0.839443	0.112618	7.45389	9.06266e-14	8.34523e-13	not_age_associated
MAP2K5	650.912	0.779602	0.104594	7.45359	9.08325e-14	8.35912e-13	not_age_associated
RASSF10	349.656	-0.952594	0.127823	-7.45243	9.16394e-14	8.42827e-13	not_age_associated
GTF2H3	776.47	0.83088	0.111501	7.45179	9.20826e-14	8.46392e-13	not_age_associated
TAF1C	723.523	-0.831637	0.111658	-7.44806	9.47203e-14	8.7011e-13	not_age_associated
ERN1	411.283	1.04541	0.140387	7.44662	9.57642e-14	8.79168e-13	not_age_associated
PLEKHH3	456.432	-0.868056	0.116628	-7.44297	9.84467e-14	9.0325e-13	not_age_associated
PPP2R5D	1005.92	-0.76987	0.103445	-7.44228	9.89588e-14	9.07401e-13	not_age_associated
AK1	570.218	-0.884239	0.118869	-7.43878	1.01617e-13	9.31216e-13	not_age_associated
CDK2AP2	890.598	-0.753477	0.101316	-7.43693	1.03053e-13	9.4353e-13	not_age_associated
BTBD11	2552.19	-0.619979	0.0833654	-7.43689	1.03085e-13	9.4353e-13	not_age_associated
CLK1	1710.84	0.81155	0.109127	7.43675	1.03192e-13	9.43937e-13	not_age_associated
ABCC2	9363.87	-0.794691	0.106879	-7.43541	1.04246e-13	9.53006e-13	not_age_associated
DLG4	456.213	1.02747	0.138192	7.43507	1.04512e-13	9.54426e-13	not_age_associated
ZGPAT	510.57	-0.960097	0.129131	-7.43505	1.04527e-13	9.54426e-13	not_age_associated
ATG7	778.628	0.86458	0.116292	7.43458	1.04903e-13	9.5729e-13	not_age_associated
FAM81A	285.998	-1.09323	0.147061	-7.43385	1.05485e-13	9.62023e-13	not_age_associated
ALPK1	464.228	0.853811	0.114913	7.43003	1.08574e-13	9.89598e-13	not_age_associated
PHF11	223.869	1.26921	0.170851	7.42877	1.09615e-13	9.9849e-13	not_age_associated
PRDX5	5440.05	-0.633013	0.0852405	-7.4262	1.1176e-13	1.01742e-12	not_age_associated
HMG20B	1229.1	-0.869296	0.117084	-7.42454	1.13176e-13	1.02969e-12	not_age_associated
SKIV2L	834.558	-0.717223	0.0966051	-7.42428	1.13396e-13	1.03107e-12	not_age_associated
PIK3CD	492.807	0.888446	0.119676	7.42374	1.13857e-13	1.03465e-12	not_age_associated
CDK2	1130.39	-0.73298	0.0987489	-7.42267	1.14782e-13	1.04243e-12	not_age_associated
CEP95	915.552	0.72906	0.0982445	7.42087	1.16349e-13	1.05603e-12	not_age_associated
NEK2	1001.47	-0.751181	0.10127	-7.4176	1.19259e-13	1.0818e-12	AgeDown
IL1B	55.2691	2.57907	0.347732	7.41682	1.19961e-13	1.08752e-12	AgeDown
COL4A2	10900.7	0.670076	0.0903792	7.41405	1.22501e-13	1.10988e-12	not_age_associated
BMP4	240	-1.13025	0.152457	-7.41357	1.22945e-13	1.11324e-12	not_age_associated
NUTF2	2598.33	-0.683633	0.0922535	-7.41038	1.25938e-13	1.13967e-12	not_age_associated
AMOTL2	1846.39	0.657916	0.0888661	7.40345	1.32692e-13	1.20007e-12	not_age_associated
UNKL	810.774	-0.891691	0.120446	-7.40324	1.329e-13	1.20123e-12	not_age_associated
DDC	28.2787	-4.78621	0.646847	-7.3993	1.36907e-13	1.23672e-12	not_age_associated
FHL2	970.923	0.754347	0.101951	7.3991	1.37109e-13	1.23781e-12	not_age_associated
FN3KRP	1688.5	-0.662397	0.0895499	-7.39696	1.39339e-13	1.25719e-12	not_age_associated
POLA1	1039.22	-0.765279	0.103462	-7.3967	1.39611e-13	1.2589e-12	not_age_associated
C1orf122	506.917	-0.959983	0.129818	-7.39486	1.41559e-13	1.27515e-12	not_age_associated
GCSH	400.148	-1.10793	0.149824	-7.39484	1.41581e-13	1.27515e-12	not_age_associated
DDHD2	1712.54	0.640309	0.0866212	7.39206	1.44576e-13	1.30136e-12	not_age_associated
GPR160	168.609	1.60759	0.217545	7.38967	1.47192e-13	1.32412e-12	not_age_associated
SLC19A1	423.909	-0.958421	0.129708	-7.38907	1.47856e-13	1.3293e-12	not_age_associated
SCRN1	4531.82	0.590504	0.0799402	7.38682	1.50379e-13	1.35119e-12	not_age_associated
PDIA4	7254.56	-0.640419	0.0867013	-7.3865	1.50749e-13	1.35371e-12	not_age_associated
SLC8A1	151.173	1.4799	0.200363	7.3861	1.51195e-13	1.35612e-12	not_age_associated
B3GNT5	313.769	1.24521	0.168588	7.38611	1.51182e-13	1.35612e-12	not_age_associated
ADRA1D	95.9015	-1.64434	0.22263	-7.38598	1.51329e-13	1.35652e-12	not_age_associated
PSRC1	571.383	-0.849896	0.115081	-7.38522	1.52197e-13	1.36273e-12	not_age_associated
CDC42SE1	2530.57	0.575935	0.0779848	7.38522	1.52201e-13	1.36273e-12	not_age_associated
PVR	4616.98	0.589622	0.0798588	7.38331	1.54405e-13	1.38165e-12	not_age_associated
LRP5	2095.5	-0.60705	0.0822311	-7.38224	1.55653e-13	1.39199e-12	not_age_associated
PILRB	1794.59	-0.837809	0.113554	-7.37804	1.60635e-13	1.43571e-12	not_age_associated
SLC35D2	657.037	0.789266	0.107008	7.37577	1.63394e-13	1.4595e-12	not_age_associated
EPS15	1179.94	0.798323	0.108297	7.3716	1.68588e-13	1.50501e-12	not_age_associated
TOE1	285.344	-1.07279	0.145588	-7.36867	1.72337e-13	1.53758e-12	not_age_associated
NDUFA11	1350.84	-0.738615	0.100239	-7.36855	1.72496e-13	1.5381e-12	not_age_associated
GSR	4956.86	-0.624951	0.0848163	-7.36829	1.72831e-13	1.54018e-12	not_age_associated
NFKBIA	2733.03	0.627177	0.085126	7.36763	1.73686e-13	1.54689e-12	not_age_associated
DOK3	110.655	-1.88132	0.255399	-7.3662	1.75567e-13	1.56273e-12	not_age_associated
COG4	1342.29	-0.669852	0.0909488	-7.36516	1.76938e-13	1.57401e-12	not_age_associated
ACAP2	677.594	0.935951	0.127141	7.36152	1.81834e-13	1.61663e-12	not_age_associated
FZD2	1766.23	-0.669199	0.0909169	-7.36055	1.83151e-13	1.62738e-12	not_age_associated
GBP1	97.9021	1.71203	0.232613	7.35997	1.83945e-13	1.63348e-12	not_age_associated
RFC4	912.602	-0.743093	0.100984	-7.35849	1.86009e-13	1.65084e-12	not_age_associated
TLCD1	466.711	-0.89889	0.122211	-7.35521	1.90632e-13	1.69089e-12	not_age_associated
IFNAR1	1076.95	0.778086	0.1058	7.35431	1.91918e-13	1.7013e-12	not_age_associated
YIPF5	1671.56	0.656335	0.0892745	7.35187	1.95449e-13	1.73159e-12	not_age_associated
C1orf43	4898.99	0.62926	0.0856089	7.35041	1.97607e-13	1.74969e-12	not_age_associated
UGDH	9167.61	-0.517062	0.0703482	-7.35004	1.98147e-13	1.75345e-12	not_age_associated
COL4A1	4750.56	0.725189	0.0986761	7.34919	1.99417e-13	1.76366e-12	not_age_associated
UBXN11	241.942	-1.27078	0.172943	-7.34795	2.0127e-13	1.77902e-12	not_age_associated
LYST	290.882	1.23909	0.168675	7.34605	2.04158e-13	1.80349e-12	not_age_associated
DECR2	417.321	-0.973394	0.132512	-7.34569	2.04705e-13	1.80728e-12	not_age_associated
RAB3GAP2	1375.91	0.719522	0.0979876	7.34298	2.08884e-13	1.8431e-12	not_age_associated
TACC2	1954.13	-0.687156	0.0936489	-7.33758	2.17492e-13	1.91794e-12	not_age_associated
THAP6	230.531	1.09329	0.149095	7.33282	2.25353e-13	1.98611e-12	not_age_associated
THTPA	365.51	-0.94976	0.129529	-7.33238	2.26097e-13	1.99151e-12	not_age_associated
ZNF25	214.641	1.13624	0.155103	7.3257	2.37658e-13	2.09213e-12	not_age_associated
GINM1	737.304	0.726746	0.0992074	7.32552	2.37975e-13	2.09371e-12	not_age_associated
SLC41A2	647.436	0.922447	0.125949	7.32397	2.40746e-13	2.11687e-12	not_age_associated
SRP14	2798.23	-0.657318	0.0898203	-7.31814	2.51436e-13	2.20959e-12	not_age_associated
APRT	2663.43	-0.803611	0.109867	-7.31442	2.58497e-13	2.27032e-12	not_age_associated
CNTN1	3616.06	-0.788345	0.10779	-7.31369	2.59897e-13	2.28131e-12	not_age_associated
CNNM4	1032.26	0.706669	0.0966263	7.31343	2.60417e-13	2.28454e-12	not_age_associated
ASPH	21204.3	0.549041	0.0751068	7.31013	2.66876e-13	2.33986e-12	not_age_associated
YES1	1348.37	0.776956	0.106294	7.30948	2.68183e-13	2.34963e-12	not_age_associated
CXorf38	522.009	0.853272	0.116736	7.30942	2.683e-13	2.34963e-12	not_age_associated
NR2F2	638.698	-0.985986	0.134934	-7.30718	2.72797e-13	2.38764e-12	AgeUp
PLOD1	2277.62	-0.744919	0.101986	-7.30414	2.79043e-13	2.4409e-12	not_age_associated
SPRYD4	311.841	-1.03795	0.142126	-7.30306	2.81295e-13	2.45919e-12	not_age_associated
MRM1	437.173	-0.853506	0.116913	-7.30032	2.87076e-13	2.50828e-12	not_age_associated
NCDN	407.754	-0.879291	0.120451	-7.29998	2.87809e-13	2.51325e-12	not_age_associated
NSMF	907.642	-0.734719	0.100721	-7.29456	2.99636e-13	2.61502e-12	not_age_associated
SEMA4G	424.411	-1.15459	0.158304	-7.29349	3.02036e-13	2.63294e-12	not_age_associated
TPM2	6916.2	-0.658999	0.0903537	-7.29355	3.01888e-13	2.63294e-12	not_age_associated
AFAP1	2649.17	0.628552	0.0862011	7.2917	3.06062e-13	2.66651e-12	not_age_associated
C11orf24	739.833	-0.823342	0.11292	-7.29136	3.06845e-13	2.6718e-12	not_age_associated
GPR137	571.094	-0.862103	0.118241	-7.29109	3.07459e-13	2.67562e-12	not_age_associated
DPH2	564.748	-0.937728	0.128622	-7.29055	3.08686e-13	2.68476e-12	not_age_associated
DDX41	1252.32	-0.774908	0.106329	-7.28785	3.1495e-13	2.73767e-12	not_age_associated
AACS	1051.38	-0.730785	0.100295	-7.28639	3.18365e-13	2.76577e-12	not_age_associated
TMEM209	806.744	0.786706	0.108033	7.2821	3.2866e-13	2.85358e-12	not_age_associated
RRP9	543.612	-0.873778	0.12001	-7.28089	3.31619e-13	2.87763e-12	not_age_associated
TRIM8	1266.65	0.708972	0.0973773	7.28067	3.3217e-13	2.88076e-12	not_age_associated
ABCA5	286.457	1.22024	0.167712	7.27583	3.44291e-13	2.98418e-12	not_age_associated
PITX1	378.732	-0.91674	0.126002	-7.27559	3.4492e-13	2.98793e-12	AgeUp
NAV2	1578.47	0.705425	0.0970133	7.27142	3.55724e-13	3.07977e-12	not_age_associated
GFER	596.139	-0.815958	0.112219	-7.27115	3.56434e-13	3.0824e-12	not_age_associated
C4orf48	159.07	-1.42345	0.195766	-7.27119	3.56341e-13	3.0824e-12	not_age_associated
KIF1A	79.6179	1.93053	0.265719	7.2653	3.7221e-13	3.217e-12	AgeUp
MGAT1	1701.33	-0.636604	0.0876293	-7.26473	3.73783e-13	3.22876e-12	not_age_associated
TMEM161A	418.744	-0.863582	0.118901	-7.26304	3.78491e-13	3.26758e-12	not_age_associated
MRPL55	529.829	-0.919659	0.126657	-7.26104	3.84135e-13	3.31407e-12	not_age_associated
TMEM8A	1051.38	-0.684069	0.0942118	-7.26097	3.84312e-13	3.31407e-12	not_age_associated
CTSD	6813.24	-0.582735	0.0802643	-7.2602	3.86516e-13	3.33118e-12	not_age_associated
WDR76	505.518	-0.874131	0.120405	-7.2599	3.87363e-13	3.33659e-12	not_age_associated
PAK4	2399.52	-0.60611	0.0834967	-7.25909	3.897e-13	3.35482e-12	not_age_associated
OTUB1	2125.54	-0.593365	0.081773	-7.25625	3.97979e-13	3.42415e-12	not_age_associated
PLEKHA6	1535.65	-0.642125	0.0884996	-7.25568	3.99635e-13	3.43646e-12	not_age_associated
MORC3	563.54	0.922539	0.127175	7.25408	4.04414e-13	3.47558e-12	not_age_associated
JOSD2	737.284	-0.74417	0.102595	-7.25344	4.06313e-13	3.48993e-12	not_age_associated
ZNF711	259.13	1.1038	0.152184	7.25308	4.0741e-13	3.49738e-12	not_age_associated
KIFAP3	725.408	0.74063	0.102142	7.25101	4.13679e-13	3.54919e-12	not_age_associated
NOTCH2	2733.1	0.703139	0.0969776	7.25053	4.15154e-13	3.55983e-12	not_age_associated
DUS3L	413.088	-0.854595	0.117871	-7.25025	4.15998e-13	3.56506e-12	not_age_associated
LBH	6406.03	-0.604563	0.0834167	-7.2475	4.24526e-13	3.63441e-12	not_age_associated
CSTF1	859.162	-0.740229	0.102136	-7.24749	4.24568e-13	3.63441e-12	not_age_associated
CDK17	664.365	0.828093	0.114273	7.24659	4.274e-13	3.65659e-12	not_age_associated
AP2A1	2523.73	-0.619262	0.0854629	-7.24598	4.29324e-13	3.67099e-12	not_age_associated
OST4	3364.06	-0.560865	0.0774233	-7.24414	4.35179e-13	3.71896e-12	not_age_associated
CKS1B	2073.93	-0.697185	0.0962471	-7.24371	4.3659e-13	3.72892e-12	not_age_associated
TTC38	338.384	-0.931355	0.128673	-7.23815	4.54838e-13	3.8826e-12	not_age_associated
BTG3	496.851	0.864254	0.119409	7.23778	4.56089e-13	3.89109e-12	not_age_associated
ZNF668	235.353	-1.13343	0.156671	-7.23446	4.67393e-13	3.9853e-12	not_age_associated
TFDP1	1646.73	-0.64808	0.0896208	-7.23135	4.782e-13	4.07515e-12	not_age_associated
ANO6	3671.1	0.83895	0.116022	7.23097	4.79544e-13	4.08432e-12	not_age_associated
FUT1	32.1281	4.79993	0.664002	7.2288	4.87293e-13	4.14799e-12	not_age_associated
AP5B1	771.323	-0.738479	0.102172	-7.22778	4.90957e-13	4.17685e-12	not_age_associated
HAUS7	515.87	-0.959443	0.132764	-7.22667	4.94984e-13	4.20875e-12	not_age_associated
NSMCE4A	1441.42	-0.744521	0.103114	-7.22039	5.18371e-13	4.40514e-12	not_age_associated
LAS1L	2136.13	-0.755576	0.104659	-7.2194	5.22175e-13	4.43498e-12	not_age_associated
KIF23	3005.37	-0.605574	0.0838917	-7.21853	5.25541e-13	4.46108e-12	AgeDown
OSGIN1	674.14	-0.975088	0.135087	-7.2182	5.26789e-13	4.46918e-12	not_age_associated
UBR7	920.329	-0.724978	0.10048	-7.21516	5.38725e-13	4.56789e-12	not_age_associated
ANXA11	4186.26	-0.570351	0.0790787	-7.21245	5.49558e-13	4.65715e-12	not_age_associated
HSD17B10	1912.06	-0.73507	0.10192	-7.21222	5.50464e-13	4.66223e-12	not_age_associated
SRC	8558.71	-0.53157	0.0737122	-7.21142	5.53699e-13	4.68702e-12	not_age_associated
SALL4	148.422	1.35227	0.187576	7.20918	5.62881e-13	4.76209e-12	not_age_associated
ARFGAP3	930.807	0.712731	0.0989513	7.20285	5.89683e-13	4.98607e-12	not_age_associated
H2AFY	3239.3	-0.581432	0.0807623	-7.19931	6.05194e-13	5.11437e-12	not_age_associated
ELMO1	210.743	-1.16101	0.161337	-7.19618	6.19219e-13	5.23e-12	AgeUp
METTL13	1382.45	-0.703484	0.0977729	-7.19508	6.24233e-13	5.26941e-12	not_age_associated
SYNE1	1480.78	0.727111	0.101075	7.1938	6.30132e-13	5.31626e-12	not_age_associated
SDC1	6101.19	-0.527613	0.0734377	-7.1845	6.74544e-13	5.6878e-12	not_age_associated
FAM32A	1409.54	-0.639138	0.0889665	-7.18403	6.76849e-13	5.70406e-12	not_age_associated
GRHPR	2808.86	-0.586342	0.0816345	-7.18254	6.84305e-13	5.76371e-12	not_age_associated
UBLCP1	1293.55	0.67493	0.0940322	7.17765	7.09188e-13	5.96998e-12	not_age_associated
STX16	1119.07	0.661934	0.09223	7.17699	7.1261e-13	5.99547e-12	not_age_associated
STYXL1	773.568	0.836324	0.116531	7.17682	7.13502e-13	5.99965e-12	not_age_associated
NACC2	1556.47	-0.63513	0.0885472	-7.17279	7.34862e-13	6.17585e-12	not_age_associated
TOPBP1	1758.1	-0.600029	0.0836672	-7.17162	7.41135e-13	6.22512e-12	not_age_associated
ARHGEF28	2329.17	0.608427	0.084873	7.16868	7.57263e-13	6.35708e-12	not_age_associated
UBB	15440.3	-0.61609	0.0859567	-7.16744	7.64143e-13	6.41129e-12	not_age_associated
C2orf72	342.748	-0.99037	0.138188	-7.16682	7.67611e-13	6.43684e-12	not_age_associated
SCYL1	1420.58	-0.61264	0.0854947	-7.16582	7.73208e-13	6.4802e-12	not_age_associated
SNHG7	1581.07	0.727152	0.101486	7.16505	7.77572e-13	6.51318e-12	not_age_associated
CHAC2	204.564	-1.13586	0.158544	-7.16428	7.81982e-13	6.54651e-12	AgeDown
MEIOB	138.244	1.4593	0.20373	7.1629	7.89898e-13	6.60915e-12	AgeDown
RUFY3	399.557	0.913506	0.127556	7.16159	7.97443e-13	6.6686e-12	not_age_associated
H2AFJ	1788.76	-0.623115	0.0870119	-7.16126	7.99402e-13	6.68131e-12	AgeUp
IL15	258.775	1.05993	0.148064	7.15861	8.1497e-13	6.80768e-12	not_age_associated
EXOC1	931.458	0.7545	0.1054	7.15846	8.15887e-13	6.8116e-12	not_age_associated
KRAS	916.973	0.827392	0.115601	7.15733	8.22645e-13	6.86426e-12	not_age_associated
GPBP1L1	1618.13	0.603329	0.0843046	7.15653	8.27428e-13	6.90038e-12	not_age_associated
FIGNL1	573.734	-0.781688	0.109264	-7.15415	8.41943e-13	7.01757e-12	not_age_associated
SH3GLB2	1027.45	-0.661669	0.092514	-7.15209	8.54662e-13	7.11969e-12	not_age_associated
CLASRP	1104.26	-0.743699	0.104002	-7.15084	8.62466e-13	7.18076e-12	not_age_associated
EZH1	936.682	0.749984	0.104947	7.14635	8.91185e-13	7.41581e-12	not_age_associated
MDM2	1495.05	0.683012	0.0955807	7.14591	8.94011e-13	7.43526e-12	not_age_associated
SLC40A1	480.05	-0.837848	0.117264	-7.14496	9.00218e-13	7.48279e-12	not_age_associated
ZNF488	197.095	-1.22545	0.17167	-7.13837	9.44431e-13	7.846e-12	not_age_associated
IL15RA	84.1973	1.93911	0.271841	7.13326	9.80195e-13	8.13867e-12	not_age_associated
SYMPK	2973.89	-0.600146	0.0841752	-7.12973	1.00569e-12	8.34581e-12	not_age_associated
STEAP2	687.489	0.831354	0.116617	7.12892	1.01156e-12	8.38993e-12	not_age_associated
POLE2	294.8	-0.97298	0.136527	-7.12664	1.0285e-12	8.52581e-12	AgeDown
COX8A	2774.07	-0.900675	0.126412	-7.12492	1.0414e-12	8.62805e-12	not_age_associated
USO1	2598.09	0.620927	0.0871552	7.12438	1.04549e-12	8.65715e-12	not_age_associated
CHDH	190.262	-1.33106	0.186931	-7.12059	1.07462e-12	8.89356e-12	not_age_associated
LOC100130691	102.059	1.59905	0.224635	7.11846	1.09139e-12	9.02739e-12	not_age_associated
ALKBH8	305.061	0.951791	0.133724	7.11757	1.09846e-12	9.08093e-12	not_age_associated
DDX49	527.372	-0.895516	0.125831	-7.11683	1.10437e-12	9.12485e-12	not_age_associated
SGK2	163.428	-1.36209	0.191451	-7.11456	1.12267e-12	9.27101e-12	not_age_associated
TMEM37	284.543	-1.10103	0.154768	-7.11405	1.12687e-12	9.2983e-12	not_age_associated
DARS	2390.74	0.619984	0.0871497	7.11401	1.1272e-12	9.2983e-12	not_age_associated
POLK	619.273	0.893498	0.125603	7.11365	1.13015e-12	9.31758e-12	not_age_associated
ANKRD11	3402.91	0.620124	0.0871807	7.11309	1.13473e-12	9.34998e-12	not_age_associated
TMEM147	3426.7	-0.658478	0.0925736	-7.11302	1.13531e-12	9.34998e-12	not_age_associated
ZDHHC2	1230.27	0.713407	0.100315	7.11168	1.14638e-12	9.43604e-12	not_age_associated
DIAPH2	512.683	0.948808	0.133418	7.11155	1.14745e-12	9.43976e-12	not_age_associated
CIT	1631.7	-0.694312	0.0976444	-7.11061	1.15529e-12	9.49916e-12	not_age_associated
EARS2	928.324	-0.793499	0.111599	-7.11029	1.15801e-12	9.51633e-12	not_age_associated
ROS1	88.024	1.84345	0.259349	7.10799	1.17744e-12	9.67075e-12	not_age_associated
IL1RAP	213.679	1.32289	0.186156	7.10634	1.19161e-12	9.78191e-12	not_age_associated
SLC12A6	759.692	0.709858	0.0998965	7.10593	1.19513e-12	9.8055e-12	not_age_associated
POLE4	861.679	-0.814951	0.114696	-7.10532	1.20047e-12	9.84398e-12	not_age_associated
GTF3C2	2324.34	-0.561619	0.0790938	-7.10067	1.24153e-12	1.01752e-11	not_age_associated
EME2	72.6641	-1.91868	0.270216	-7.10055	1.24258e-12	1.01783e-11	not_age_associated
HABP2	27.1932	-5.23439	0.737219	-7.10018	1.24594e-12	1.02004e-11	not_age_associated
ERBB2	1928.34	-0.593918	0.0836843	-7.09713	1.27376e-12	1.04225e-11	not_age_associated
UBAP1	2093.25	0.611338	0.0861512	7.09611	1.28321e-12	1.04942e-11	not_age_associated
LYRM1	559.318	0.860549	0.121275	7.09587	1.28544e-12	1.05067e-11	not_age_associated
EEA1	651.602	1.01734	0.143378	7.09554	1.28844e-12	1.05256e-11	not_age_associated
PPP6R2	550.03	-0.778918	0.109813	-7.09314	1.31104e-12	1.07045e-11	not_age_associated
ZDHHC24	302.827	-0.959858	0.135332	-7.09261	1.31606e-12	1.07397e-11	not_age_associated
NEO1	3631.28	0.632155	0.0891356	7.09206	1.32128e-12	1.07765e-11	not_age_associated
VEGFA	2324.55	1.89761	0.267603	7.09114	1.33016e-12	1.08431e-11	not_age_associated
CCNE1	537.509	-0.864015	0.121884	-7.08881	1.35271e-12	1.1021e-11	not_age_associated
OIP5	265.955	-1.04207	0.147042	-7.08684	1.37205e-12	1.11726e-11	AgeDown
TANC2	3064.34	0.776382	0.109566	7.086	1.38039e-12	1.12345e-11	not_age_associated
TIGD5	312.341	-0.996836	0.140812	-7.07919	1.44995e-12	1.17943e-11	not_age_associated
SHANK2	909.14	0.727054	0.102719	7.07811	1.46133e-12	1.18805e-11	not_age_associated
ROR1	828.386	0.822765	0.116276	7.07599	1.48385e-12	1.20572e-11	not_age_associated
TALDO1	7962.68	-0.590215	0.0834124	-7.07587	1.48519e-12	1.20616e-11	not_age_associated
L3MBTL2	551.399	-0.852118	0.120452	-7.07434	1.50159e-12	1.21883e-11	not_age_associated
RPS6KA2	31.2085	4.15247	0.587099	7.07287	1.51766e-12	1.23122e-11	not_age_associated
ACAD9	752.916	-0.756497	0.106976	-7.07168	1.53066e-12	1.2411e-11	not_age_associated
NR2F1	125.067	-1.36713	0.193384	-7.06949	1.55499e-12	1.26016e-11	not_age_associated
IFIH1	179.153	1.20526	0.170525	7.06791	1.57284e-12	1.27394e-11	not_age_associated
FLVCR1	625.648	-0.80583	0.114026	-7.06705	1.58264e-12	1.2812e-11	not_age_associated
NABP2	960.082	-0.702502	0.0994346	-7.06496	1.6066e-12	1.2999e-11	not_age_associated
REEP4	1015.61	-0.672435	0.0952807	-7.05742	1.69625e-12	1.37171e-11	not_age_associated
SLC39A8	671.693	0.727336	0.103065	7.05704	1.70082e-12	1.37467e-11	not_age_associated
MELK	2255.67	-0.590994	0.0837618	-7.05565	1.71793e-12	1.38777e-11	AgeDown
SLC35A5	739.838	0.731061	0.103637	7.05402	1.73822e-12	1.40341e-11	not_age_associated
SURF4	5625.52	-0.548409	0.0778052	-7.04849	1.80868e-12	1.45952e-11	not_age_associated
SRRM2	11605.9	-0.513862	0.0729342	-7.04555	1.84729e-12	1.48989e-11	not_age_associated
DDX11	1683.16	-0.728062	0.103404	-7.04098	1.90894e-12	1.53879e-11	not_age_associated
GSK3A	3110.22	-0.555575	0.0789253	-7.03925	1.93276e-12	1.55717e-11	not_age_associated
NCOA5	902.989	-0.706322	0.100406	-7.03467	1.99733e-12	1.60834e-11	not_age_associated
KCNAB2	560.445	-0.838611	0.119369	-7.02534	2.13551e-12	1.71869e-11	not_age_associated
POLR2I	1210.15	-0.675468	0.0961489	-7.02523	2.13709e-12	1.71906e-11	not_age_associated
SERPINB9	631.927	0.900665	0.128221	7.0243	2.15147e-12	1.72971e-11	not_age_associated
C14orf28	141.64	1.44251	0.205387	7.02334	2.16621e-12	1.74064e-11	not_age_associated
RNF170	776.144	0.761871	0.108497	7.02208	2.18586e-12	1.7555e-11	not_age_associated
USP40	2203.01	0.641494	0.091375	7.02045	2.21149e-12	1.77515e-11	not_age_associated
PSEN1	2566.53	0.551697	0.0785944	7.01954	2.22603e-12	1.78588e-11	not_age_associated
NQO1	33881	-0.760342	0.108339	-7.01815	2.2483e-12	1.80279e-11	not_age_associated
MMADHC	2235.7	0.628884	0.0896555	7.01445	2.30853e-12	1.85011e-11	not_age_associated
CLEC2D	107.376	1.52688	0.217776	7.01125	2.36204e-12	1.892e-11	not_age_associated
DMTF1	1431.83	0.705565	0.100635	7.01116	2.36358e-12	1.89224e-11	not_age_associated
UPF1	1657.63	-0.679847	0.0970346	-7.00624	2.44813e-12	1.95889e-11	not_age_associated
CTSB	9501.75	0.491225	0.0701144	7.00606	2.45127e-12	1.96037e-11	not_age_associated
ADAMTS10	1382.94	-0.6617	0.0944521	-7.00566	2.45824e-12	1.96491e-11	not_age_associated
TOP3B	392.99	-0.856084	0.122205	-7.00528	2.46486e-12	1.96917e-11	not_age_associated
TPBG	2635.05	0.861513	0.123098	6.99862	2.58496e-12	2.06403e-11	not_age_associated
SBF1	1263.48	-0.659645	0.0942566	-6.9984	2.58902e-12	2.06618e-11	not_age_associated
USPL1	633.813	0.732111	0.104615	6.99815	2.59363e-12	2.06878e-11	not_age_associated
COL22A1	97.0456	1.65144	0.236042	6.99638	2.62651e-12	2.09391e-11	not_age_associated
F11R	1767.73	0.629216	0.0899873	6.99227	2.70467e-12	2.15509e-11	not_age_associated
METRNL	181.506	1.293	0.184923	6.99209	2.70829e-12	2.15684e-11	not_age_associated
STMN1	3136.56	-0.585277	0.0837227	-6.99066	2.73601e-12	2.17778e-11	not_age_associated
CCNE2	86.0308	-1.63862	0.234443	-6.98943	2.76005e-12	2.19576e-11	not_age_associated
MMGT1	836.438	0.720366	0.103088	6.98785	2.7913e-12	2.21946e-11	not_age_associated
ZMYM5	262.409	1.06294	0.152118	6.9876	2.79621e-12	2.22221e-11	not_age_associated
EXOSC6	418.101	-0.856215	0.122592	-6.98426	2.86361e-12	2.27458e-11	not_age_associated
RASGRP2	34.0492	3.37285	0.483154	6.9809	2.93286e-12	2.32716e-11	not_age_associated
POLD3	812.347	-0.713174	0.10216	-6.98094	2.93202e-12	2.32716e-11	not_age_associated
SAMD9L	95.6968	1.62265	0.232569	6.97709	3.01367e-12	2.39003e-11	not_age_associated
ZDHHC9	1899.05	0.596758	0.085536	6.97668	3.02234e-12	2.39566e-11	not_age_associated
PTPRM	3565.14	0.540742	0.0775151	6.97595	3.03805e-12	2.40685e-11	not_age_associated
SCAMP5	365.546	-0.891048	0.127767	-6.97398	3.08094e-12	2.43956e-11	not_age_associated
RUNX1	723.422	0.949252	0.136134	6.97291	3.10457e-12	2.45699e-11	not_age_associated
COMMD9	607.066	-0.784197	0.112498	-6.97074	3.15282e-12	2.49258e-11	not_age_associated
MRPS7	1876.77	-0.684367	0.0981766	-6.97077	3.15208e-12	2.49258e-11	not_age_associated
CABIN1	1083.41	-0.63332	0.0908856	-6.96832	3.20741e-12	2.53442e-11	not_age_associated
PREPL	2188.72	0.58125	0.083417	6.968	3.21481e-12	2.53895e-11	not_age_associated
FCHO2	632.624	0.845836	0.121448	6.9646	3.29348e-12	2.59973e-11	not_age_associated
FOXQ1	403.325	0.852851	0.122479	6.96326	3.32499e-12	2.62324e-11	not_age_associated
STUB1	1347.92	-0.707344	0.101586	-6.96302	3.33063e-12	2.62632e-11	not_age_associated
AAAS	1729.36	-0.646151	0.0928187	-6.96143	3.36826e-12	2.65462e-11	not_age_associated
LSM3	1114.04	-0.73013	0.104886	-6.96116	3.37492e-12	2.65849e-11	not_age_associated
SNX9	1403.01	0.596174	0.0856723	6.95878	3.43239e-12	2.70236e-11	not_age_associated
ANXA1	18591.1	-0.498435	0.0716364	-6.95785	3.45511e-12	2.71884e-11	not_age_associated
CEP170B	1237.28	-0.683353	0.0982147	-6.95775	3.45753e-12	2.71934e-11	not_age_associated
SH2B1	805.642	-0.754654	0.108483	-6.95641	3.49062e-12	2.74395e-11	not_age_associated
SRM	765.177	-0.868877	0.125019	-6.94994	3.65446e-12	2.87125e-11	not_age_associated
CYLD	590.267	0.740263	0.106551	6.94751	3.71791e-12	2.9196e-11	not_age_associated
NCF2	138.185	1.43692	0.207047	6.94006	3.91937e-12	3.07621e-11	not_age_associated
NOTCH1	634.797	-0.777715	0.112067	-6.93973	3.92841e-12	3.08171e-11	not_age_associated
PODXL2	232.835	-1.15944	0.167121	-6.93776	3.98358e-12	3.12338e-11	not_age_associated
DNPH1	719.023	-0.799927	0.115408	-6.93131	4.16968e-12	3.26761e-11	not_age_associated
ATN1	1980.65	-0.67726	0.0977371	-6.92941	4.22599e-12	3.31003e-11	not_age_associated
KYNU	8469.91	0.635609	0.0917387	6.92848	4.25391e-12	3.33018e-11	not_age_associated
PFAS	2295.04	-0.760462	0.109774	-6.92755	4.28191e-12	3.35038e-11	not_age_associated
OARD1	776.394	0.693284	0.100094	6.92634	4.3186e-12	3.37735e-11	not_age_associated
C14orf93	258.263	1.07586	0.15537	6.92453	4.37419e-12	3.41731e-11	not_age_associated
TOMM5	2475.3	-0.673343	0.0972394	-6.92459	4.37245e-12	3.41731e-11	not_age_associated
EFCAB13	125.218	1.46046	0.210998	6.92166	4.46384e-12	3.48376e-11	not_age_associated
PSMD2	5401.01	-0.577874	0.083487	-6.92173	4.46157e-12	3.48376e-11	not_age_associated
CLN3	850.112	-0.692647	0.100106	-6.91915	4.54366e-12	3.54424e-11	not_age_associated
BMF	281.067	1.03645	0.149821	6.91793	4.58287e-12	3.573e-11	not_age_associated
RBM43	313.047	1.04542	0.151121	6.91775	4.58857e-12	3.57561e-11	not_age_associated
CCDC28A	345.671	0.970439	0.140306	6.91658	4.62664e-12	3.60342e-11	not_age_associated
HBEGF	77.2803	1.90315	0.275245	6.91439	4.69896e-12	3.65787e-11	not_age_associated
SURF2	267.97	-0.980737	0.141856	-6.91362	4.72455e-12	3.67591e-11	not_age_associated
KIAA1109	1272.76	0.88989	0.128857	6.90602	4.98434e-12	3.87605e-11	not_age_associated
ATOX1	655.211	-0.755037	0.109357	-6.90434	5.04372e-12	3.92023e-11	not_age_associated
REPS2	175.717	1.30092	0.188441	6.90358	5.07085e-12	3.9393e-11	not_age_associated
JRKL	485.271	0.796823	0.115497	6.8991	5.23348e-12	4.06357e-11	not_age_associated
IMP4	1318.54	-0.745707	0.10809	-6.89895	5.23898e-12	4.06576e-11	not_age_associated
DCXR	601.537	-0.825468	0.119672	-6.89778	5.2823e-12	4.09728e-11	not_age_associated
AGO4	360.914	0.938569	0.136073	6.89756	5.29038e-12	4.10146e-11	not_age_associated
LAMTOR4	993.808	-0.864823	0.125424	-6.8952	5.37892e-12	4.16798e-11	not_age_associated
RAB40B	254.775	-1.12564	0.163288	-6.89356	5.44122e-12	4.21411e-11	not_age_associated
RAB5A	1424.88	0.67396	0.0978659	6.88657	5.71549e-12	4.42426e-11	not_age_associated
MIR100HG	151.255	1.44654	0.210245	6.88026	5.97449e-12	4.6224e-11	not_age_associated
SNAPC4	425.813	-0.831014	0.120843	-6.87678	6.12216e-12	4.73424e-11	not_age_associated
DYM	677.525	0.778807	0.113277	6.87527	6.18747e-12	4.78231e-11	not_age_associated
EBI3	140.718	1.27267	0.185168	6.87306	6.28386e-12	4.85434e-11	not_age_associated
RPS15A	17939	0.549333	0.0799483	6.8711	6.37075e-12	4.91897e-11	not_age_associated
IL17RD	189.677	1.16609	0.169739	6.86986	6.4264e-12	4.95942e-11	not_age_associated
PLCB3	1377.9	-0.70134	0.102098	-6.86929	6.45233e-12	4.9769e-11	not_age_associated
MFN2	1705.97	-0.623558	0.0908279	-6.86526	6.63692e-12	5.11669e-11	not_age_associated
CYB5R3	2112.97	-0.727645	0.105992	-6.86512	6.6435e-12	5.11916e-11	not_age_associated
HCFC1R1	1204.79	-0.788254	0.114871	-6.86207	6.78683e-12	5.22696e-11	not_age_associated
TBXAS1	212.667	-1.16981	0.170573	-6.85815	6.97575e-12	5.36974e-11	not_age_associated
APP	18746.2	0.484559	0.0706857	6.85513	7.12501e-12	5.48186e-11	not_age_associated
ZNF598	1169.43	-0.621962	0.0907583	-6.85295	7.23409e-12	5.56297e-11	not_age_associated
HBP1	1266.31	0.701773	0.102406	6.85283	7.24006e-12	5.56474e-11	not_age_associated
RAB31	1043.34	0.726776	0.106066	6.85209	7.27806e-12	5.59112e-11	not_age_associated
MAP3K2	1339.83	0.855548	0.124893	6.85025	7.3721e-12	5.66051e-11	not_age_associated
FAM20C	822.064	-0.694846	0.101447	-6.84933	7.41965e-12	5.69414e-11	not_age_associated
KBTBD2	1247.69	0.62215	0.0908623	6.84717	7.53263e-12	5.77793e-11	not_age_associated
CCHCR1	354.413	-0.873408	0.12757	-6.8465	7.56804e-12	5.80216e-11	not_age_associated
MTIF3	477.492	0.859518	0.125598	6.84342	7.73261e-12	5.92535e-11	not_age_associated
DEXI	437.36	-0.883957	0.129181	-6.8428	7.76626e-12	5.94813e-11	not_age_associated
CPD	4229.94	0.611659	0.0893999	6.84183	7.81904e-12	5.98554e-11	not_age_associated
EPHB3	23.6025	-4.33476	0.633576	-6.84174	7.82366e-12	5.98606e-11	not_age_associated
KBTBD4	492.958	-0.782601	0.114391	-6.84146	7.83921e-12	5.99494e-11	not_age_associated
VARS	1630.6	-0.782129	0.114369	-6.83867	7.99319e-12	6.10963e-11	not_age_associated
TIMM21	508.912	-0.769472	0.112521	-6.83845	8.00541e-12	6.11589e-11	not_age_associated
LHX2	105.543	-1.50651	0.220306	-6.83827	8.0157e-12	6.12068e-11	not_age_associated
SLC35F2	1351.88	0.599763	0.087716	6.83756	8.05556e-12	6.14802e-11	not_age_associated
CYBRD1	2555.61	0.60567	0.0885975	6.83619	8.13263e-12	6.20373e-11	not_age_associated
GPR161	1011.61	0.741693	0.10852	6.83461	8.22293e-12	6.26947e-11	not_age_associated
FAT4	94.0728	1.72591	0.252677	6.83051	8.46154e-12	6.44816e-11	not_age_associated
TOMM20	3847.88	0.571338	0.0836503	6.83008	8.48684e-12	6.4642e-11	not_age_associated
FTSJ3	2088.04	-0.71554	0.104793	-6.82815	8.60178e-12	6.54847e-11	not_age_associated
AVPI1	982.115	-0.759463	0.111232	-6.82775	8.62587e-12	6.56023e-11	not_age_associated
TRIM25	2965.24	0.614124	0.0899444	6.82781	8.62178e-12	6.56023e-11	not_age_associated
[truncated: 19,798 more rows]
