# Supplementary material for: The aging transcriptome and cellular landscape of the human lung in relation to SARS-CoV-2
Source: Nat Commun. 2021 Jan 4;12:4. doi: 10.1038/s41467-020-20323-9 (PMC7782551; doi:10.1038/s41467-020-20323-9)
Supplement: Supplementary file 26 — Supplementary Data 23 [file 41467_2020_20323_MOESM26_ESM.xlsx]

## Sheet: Sheet1
row	baseMean	log2FoldChange	lfcSE	stat	pvalue	padj	AgingCluster
CXCL2	608.738	6.88081	0.197579	34.8257	9.94644e-266	1.29901e-261	not_age_associated
JUNB	817.418	3.48819	0.116952	29.8258	1.81136e-195	1.18282e-191	not_age_associated
CCNL1	1008.39	2.83075	0.103989	27.2216	3.60358e-163	1.56876e-159	not_age_associated
NFKBIA	2104.54	3.25819	0.121264	26.8685	5.12371e-159	1.67289e-155	not_age_associated
ARRDC3	401.757	3.48148	0.13993	24.8802	1.21884e-136	2.77991e-133	not_age_associated
TNFAIP3	503.756	3.42549	0.13769	24.8783	1.27714e-136	2.77991e-133	not_age_associated
PPP1R15A	1459.01	3.21251	0.132806	24.1896	2.8635e-129	5.34248e-126	not_age_associated
DDIT3	343.024	3.54916	0.147953	23.9885	3.66833e-127	5.98854e-124	not_age_associated
IER5	1025.06	2.31727	0.100338	23.0946	5.2484e-118	7.61601e-115	not_age_associated
CXCL3	199.451	5.96985	0.274271	21.7663	4.84659e-105	6.32964e-102	not_age_associated
EGR1	511.365	9.63169	0.453533	21.237	4.3462e-100	5.16012e-97	not_age_associated
BBC3	918.013	2.70585	0.127448	21.231	4.93834e-100	5.37456e-97	not_age_associated
NR1D1	261.932	4.22917	0.201525	20.9858	8.83712e-98	8.87791e-95	not_age_associated
HIST2H2BE	443.079	3.47051	0.168837	20.5554	6.88815e-94	6.42566e-91	not_age_associated
KDM6B	566.151	2.98837	0.146143	20.4483	6.22098e-93	5.4164e-90	not_age_associated
PTGS2	649.009	2.45148	0.123077	19.9183	2.82228e-88	2.30369e-85	not_age_associated
HLA-B	310.256	2.93173	0.148936	19.6845	2.92834e-86	2.24965e-83	not_age_associated
PCF11	600.519	2.24243	0.116114	19.3124	4.22507e-83	3.06553e-80	not_age_associated
DUSP8	303.192	3.46926	0.183346	18.9219	7.52404e-80	5.17179e-77	not_age_associated
CLK1	525.177	2.41528	0.128161	18.8457	3.18823e-79	2.08192e-76	not_age_associated
PER1	252.028	4.09767	0.218693	18.7371	2.46655e-78	1.53396e-75	not_age_associated
IER2	451.019	2.29719	0.122876	18.6952	5.41765e-78	3.21611e-75	not_age_associated
C3	1155.81	1.91511	0.102693	18.6489	1.28902e-77	7.3194e-75	not_age_associated
EFNA1	262.436	4.04335	0.218382	18.515	1.56307e-76	8.50571e-74	not_age_associated
BCL3	412.484	2.90601	0.158155	18.3744	2.1047e-75	1.0995e-72	not_age_associated
NFKBIZ	212.978	3.54359	0.195794	18.0985	3.27278e-73	1.64394e-70	not_age_associated
FGA	486.73	2.3535	0.130827	17.9895	2.35649e-72	1.13985e-69	not_age_associated
MAFF	139.964	3.7432	0.209975	17.8269	4.37072e-71	2.03863e-68	not_age_associated
ANXA2	9632.57	-1.59459	0.0895004	-17.8166	5.25731e-71	2.3676e-68	not_age_associated
FGB	452.276	2.45396	0.141063	17.3963	8.80405e-68	3.83269e-65	not_age_associated
PSAP	5225.98	-1.48195	0.0859502	-17.2419	1.28627e-66	5.41893e-64	not_age_associated
KLF10	684.613	2.38046	0.140879	16.8972	4.71768e-64	1.9254e-61	not_age_associated
EPM2AIP1	801.33	2.0863	0.124532	16.7531	5.37408e-63	2.12683e-60	not_age_associated
MYH9	3018.23	-1.43105	0.0872764	-16.3968	2.01654e-60	7.74588e-58	not_age_associated
NR4A1	366.35	3.06848	0.188808	16.2519	2.16583e-59	8.08164e-57	not_age_associated
EREG	286.244	2.50049	0.155536	16.0766	3.72132e-58	1.35001e-55	not_age_associated
CHD2	1208.88	1.72928	0.107753	16.0486	5.84823e-58	2.06427e-55	not_age_associated
JUN	897.105	1.53437	0.0964803	15.9034	5.99872e-57	2.06167e-54	not_age_associated
FGG	398.926	2.21733	0.140119	15.8246	2.10565e-56	7.05123e-54	not_age_associated
VIM	2011.54	-1.42328	0.09051	-15.7251	1.0178e-55	3.32312e-53	not_age_associated
ZBTB10	198.361	3.10617	0.197652	15.7154	1.18657e-55	3.77965e-53	not_age_associated
CCL20	192.663	8.99818	0.575942	15.6234	5.04177e-55	1.56775e-52	AgeDown
ZBTB43	307.563	2.20015	0.142563	15.4328	9.84546e-54	2.99027e-51	not_age_associated
NEAT1	3391.26	1.75939	0.115866	15.1848	4.46207e-52	1.32442e-49	not_age_associated
NFKBIE	124.112	3.18015	0.211659	15.0249	5.04751e-51	1.4649e-48	not_age_associated
FRS2	280.171	2.19566	0.146627	14.9745	1.07848e-50	3.06194e-48	not_age_associated
MAP3K8	337.131	1.97915	0.132314	14.958	1.38175e-50	3.8395e-48	not_age_associated
ID1	389.34	2.29438	0.15375	14.9228	2.34117e-50	6.36994e-48	not_age_associated
ARID4B	516.181	1.98262	0.134208	14.7727	2.19603e-49	5.85308e-47	not_age_associated
CXCL5	2046.19	1.54351	0.105215	14.67	1.00308e-48	2.62005e-46	not_age_associated
PNRC1	583.745	1.77629	0.123806	14.3474	1.10672e-46	2.83408e-44	not_age_associated
BHLHE41	63.8232	5.10902	0.366408	13.9435	3.44454e-44	8.65108e-42	not_age_associated
CXCL1	253.768	5.81398	0.417148	13.9375	3.74959e-44	9.23957e-42	AgeDown
PPM1D	561.653	1.78079	0.127935	13.9195	4.82435e-44	1.16678e-41	not_age_associated
NFIL3	288.322	2.46532	0.177133	13.9179	4.93411e-44	1.17163e-41	not_age_associated
ZC3H12A	292.304	2.33555	0.168332	13.8747	9.02272e-44	2.10423e-41	not_age_associated
RSRC2	431.622	1.9748	0.142636	13.845	1.36301e-43	3.12296e-41	not_age_associated
COL4A2	593.49	-1.71446	0.12417	-13.8074	2.30086e-43	5.1809e-41	not_age_associated
FOS	129.092	3.01903	0.218701	13.8044	2.3989e-43	5.31012e-41	not_age_associated
SERPINE1	3417.68	-1.18437	0.0861084	-13.7544	4.78991e-43	1.0426e-40	not_age_associated
EPHX1	623.779	-1.67583	0.121852	-13.753	4.8884e-43	1.0466e-40	not_age_associated
ZNF292	304.447	2.14634	0.156476	13.7168	8.05638e-43	1.69704e-40	not_age_associated
ATF3	237.812	2.53878	0.187048	13.5729	5.80175e-42	1.20271e-39	not_age_associated
TET3	339.003	2.03724	0.150312	13.5534	7.56626e-42	1.54399e-39	not_age_associated
SERTAD2	274.985	2.14491	0.158567	13.5268	1.08617e-41	2.18237e-39	not_age_associated
FBXW7	482.625	1.86219	0.13862	13.4338	3.83319e-41	7.58507e-39	AgeUp
FOXN2	217.998	2.12581	0.158268	13.4317	3.94078e-41	7.68159e-39	not_age_associated
ZNF436	197.345	2.27943	0.170395	13.3773	8.20774e-41	1.57637e-38	not_age_associated
ZNF654	281.066	2.19241	0.163955	13.372	8.81427e-41	1.66832e-38	not_age_associated
FOSB	77	4.07497	0.306427	13.2984	2.36609e-40	4.41444e-38	not_age_associated
CDKN1B	330.503	1.85761	0.140345	13.236	5.43784e-40	1.00026e-37	AgeUp
TGM2	673.653	1.50306	0.113698	13.2197	6.74984e-40	1.22435e-37	not_age_associated
TMBIM6	2413.52	-1.11173	0.0843966	-13.1727	1.26087e-39	2.25574e-37	not_age_associated
CSRNP1	328.697	2.45905	0.187024	13.1483	1.74022e-39	3.07125e-37	not_age_associated
IRF1	283.582	2.29029	0.174286	13.141	1.91751e-39	3.33903e-37	not_age_associated
ACTN4	8476.27	-1.03086	0.078739	-13.0921	3.65495e-39	6.28075e-37	not_age_associated
CAV1	1141.06	-1.38341	0.106225	-13.0234	9.00592e-39	1.5275e-36	not_age_associated
LOC284454	215.179	2.35196	0.183159	12.8411	9.65294e-38	1.61625e-35	not_age_associated
CSRP1	996.16	-1.38211	0.107972	-12.8007	1.62544e-37	2.68712e-35	not_age_associated
YOD1	619.628	1.54003	0.120996	12.7279	4.13606e-37	6.75211e-35	not_age_associated
SLC12A7	401.47	1.81116	0.142683	12.6937	6.41105e-37	1.03368e-34	not_age_associated
PRR14	226.09	2.07762	0.163994	12.6689	8.79846e-37	1.40132e-34	not_age_associated
ZBTB21	223.76	2.05924	0.162731	12.6542	1.05996e-36	1.66784e-34	not_age_associated
G6PD	3349	-1.28775	0.101798	-12.6501	1.11797e-36	1.73817e-34	not_age_associated
CCNT2	422.205	1.61375	0.12775	12.6321	1.40408e-36	2.15732e-34	not_age_associated
ANXA1	5638.56	-1.16116	0.0923137	-12.5784	2.77546e-36	4.21483e-34	not_age_associated
ZBTB6	125.331	2.54966	0.203375	12.5367	4.69958e-36	7.05478e-34	not_age_associated
B3GALNT2	267.173	1.93298	0.154813	12.4859	8.90808e-36	1.32204e-33	not_age_associated
GDF15	1136.68	1.52929	0.123167	12.4164	2.12989e-35	3.12544e-33	not_age_associated
TIMP2	235.459	-2.32681	0.18776	-12.3925	2.87085e-35	4.16592e-33	not_age_associated
FADS2	2073.46	-1.08654	0.0877181	-12.3867	3.08337e-35	4.42514e-33	not_age_associated
C5orf51	213.818	2.23913	0.183294	12.2161	2.55055e-34	3.62067e-32	not_age_associated
CYLD	197.68	2.03714	0.166835	12.2105	2.73055e-34	3.83452e-32	not_age_associated
PPP1R10	807.927	1.35356	0.111058	12.1879	3.60548e-34	5.00931e-32	not_age_associated
ZNF281	872.296	1.31884	0.108401	12.1663	4.70119e-34	6.4629e-32	not_age_associated
NFAT5	570.437	1.46417	0.12119	12.0816	1.32138e-33	1.79763e-31	not_age_associated
MIER1	283.235	1.70079	0.140893	12.0715	1.49382e-33	2.01127e-31	not_age_associated
RLF	178.659	2.14706	0.177965	12.0645	1.62658e-33	2.16767e-31	not_age_associated
ZC3H4	295.928	1.74173	0.144774	12.0306	2.45256e-33	3.2354e-31	not_age_associated
CCNT1	369.446	1.66296	0.138558	12.0019	3.47358e-33	4.53649e-31	not_age_associated
CCL2	112.469	3.1065	0.259612	11.9659	5.35885e-33	6.92936e-31	not_age_associated
ACHE	89.4867	3.11292	0.26017	11.9649	5.42434e-33	6.94529e-31	not_age_associated
SOCS3	174.47	2.31967	0.194123	11.9495	6.5336e-33	8.28435e-31	not_age_associated
CLU	5556.77	-1.04548	0.0875542	-11.9409	7.24357e-33	9.09625e-31	not_age_associated
PTP4A1	1664.1	1.1523	0.0966554	11.9218	9.11466e-33	1.13369e-30	not_age_associated
CREBRF	169.23	2.47212	0.208237	11.8716	1.66209e-32	2.04782e-30	not_age_associated
HIST1H2AK	53.0481	4.43055	0.376418	11.7703	5.55491e-32	6.78011e-30	not_age_associated
EGR2	47.5847	5.20483	0.442469	11.7631	6.04451e-32	7.30938e-30	not_age_associated
FDPS	842.34	-1.35858	0.115545	-11.7581	6.41591e-32	7.68732e-30	not_age_associated
NFKBIB	500.018	1.38762	0.11803	11.7565	6.54035e-32	7.76518e-30	not_age_associated
ALDH1B1	875.148	-1.43652	0.122278	-11.748	7.23333e-32	8.51057e-30	not_age_associated
LAMB1	1526.07	-1.04056	0.0888155	-11.716	1.05538e-31	1.23065e-29	not_age_associated
PPP1R15B	505.603	1.59777	0.137794	11.5953	4.3511e-31	5.02879e-29	not_age_associated
EZR	1205.03	-1.07263	0.0926211	-11.5809	5.15173e-31	5.9019e-29	not_age_associated
PNN	2157.83	1.4302	0.123607	11.5705	5.81508e-31	6.60391e-29	not_age_associated
CAPN2	2549.67	-0.920153	0.0796896	-11.5467	7.67072e-31	8.63617e-29	not_age_associated
PFKP	2059.85	-1.01423	0.0879384	-11.5334	8.94892e-31	9.98914e-29	not_age_associated
BTG2	1571.37	1.42517	0.123886	11.5039	1.2611e-30	1.39576e-28	not_age_associated
SLC30A1	391.777	1.52194	0.132794	11.4609	2.07324e-30	2.27534e-28	not_age_associated
PDE4D	800.491	1.28385	0.112132	11.4494	2.36644e-30	2.57547e-28	not_age_associated
AKR1B1	4155.41	-1.04922	0.0920269	-11.4013	4.12033e-30	4.44724e-28	not_age_associated
ARC	69.5753	3.23676	0.284213	11.3885	4.77226e-30	5.10866e-28	not_age_associated
SCD	5101.37	-0.892416	0.0784143	-11.3808	5.21265e-30	5.53474e-28	not_age_associated
CPEB2	355.447	1.52006	0.133816	11.3593	6.66886e-30	7.02381e-28	not_age_associated
HSPG2	2021.4	-1.39342	0.122759	-11.3509	7.34035e-30	7.66919e-28	not_age_associated
SKIL	199.456	2.05291	0.180935	11.3461	7.75034e-30	8.03329e-28	not_age_associated
ZNF77	61.162	3.57289	0.319413	11.1858	4.7861e-29	4.92177e-27	not_age_associated
IGFBP1	164.884	2.1462	0.191896	11.1842	4.87439e-29	4.9734e-27	not_age_associated
MCL1	2052.23	1.0337	0.0928968	11.1274	9.23224e-29	9.34675e-27	not_age_associated
DHCR24	803.772	-1.4356	0.129564	-11.0803	1.56423e-28	1.57145e-26	not_age_associated
KRT19	203.138	-2.17148	0.196087	-11.0741	1.67557e-28	1.67045e-26	not_age_associated
AEN	1285.83	1.32855	0.119991	11.0721	1.71246e-28	1.6943e-26	not_age_associated
PLEKHG2	476.74	1.58185	0.143176	11.0482	2.2357e-28	2.19536e-26	not_age_associated
TUBA1A	647.209	-1.38123	0.125041	-11.0462	2.28731e-28	2.22927e-26	not_age_associated
INO80D	134.338	2.17231	0.196712	11.0431	2.36818e-28	2.29099e-26	not_age_associated
HMGA1	1267.46	-1.13815	0.103583	-10.9877	4.37812e-28	4.20428e-26	not_age_associated
ZNF830	168.828	2.22529	0.203969	10.9099	1.03364e-27	9.85354e-26	not_age_associated
EMP3	886.366	-1.16527	0.106848	-10.9059	1.07992e-27	1.02201e-25	not_age_associated
RAP2B	311.863	1.56191	0.144265	10.8267	2.57322e-27	2.41771e-25	not_age_associated
AP2M1	986.821	-1.14923	0.106574	-10.7834	4.12457e-27	3.84763e-25	not_age_associated
ACTB	5599.63	-0.899423	0.0834814	-10.7739	4.57074e-27	4.23361e-25	not_age_associated
AKR1B10	9248	-0.922225	0.0858175	-10.7463	6.16589e-27	5.67088e-25	not_age_associated
COL4A1	343.978	-1.59593	0.149058	-10.7068	9.46044e-27	8.64009e-25	not_age_associated
ECH1	989.762	-1.18757	0.110973	-10.7014	1.00252e-26	9.09232e-25	not_age_associated
VCL	2207.39	-0.920957	0.0867255	-10.6192	2.42585e-26	2.18494e-24	not_age_associated
ZNF267	216.307	2.17156	0.204975	10.5943	3.16762e-26	2.8335e-24	not_age_associated
AHNAK	1206.26	-1.11165	0.105171	-10.57	4.10583e-26	3.64776e-24	not_age_associated
S100A11	1765.07	-0.940859	0.0891438	-10.5544	4.84743e-26	4.27753e-24	not_age_associated
CEP85L	99.1095	2.47207	0.235251	10.5082	7.9199e-26	6.94187e-24	not_age_associated
MXD1	227.238	1.59299	0.151608	10.5073	7.9953e-26	6.96124e-24	not_age_associated
TUBA1B	1666.99	-0.962838	0.0921771	-10.4455	1.5362e-25	1.32866e-23	not_age_associated
MYOF	3084.98	-0.854983	0.0822042	-10.4007	2.4606e-25	2.11418e-23	not_age_associated
LAMC2	229.038	-1.86105	0.17936	-10.3761	3.18574e-25	2.71933e-23	not_age_associated
RLIM	444.652	1.35251	0.130503	10.3638	3.62204e-25	3.07168e-23	not_age_associated
MDM2	2655.55	1.20564	0.116371	10.3603	3.75708e-25	3.16565e-23	not_age_associated
AHCY	1111.41	-1.02947	0.0995324	-10.3431	4.4991e-25	3.76655e-23	AgeDown
TPM1	2296.87	-0.927416	0.0898649	-10.3201	5.71578e-25	4.75465e-23	not_age_associated
SNHG10	140.979	2.0026	0.194123	10.3161	5.95674e-25	4.92374e-23	not_age_associated
MIR5047	180.51	1.94183	0.18837	10.3086	6.44483e-25	5.29368e-23	not_age_associated
SOCS5	333.391	1.40843	0.137365	10.2532	1.14491e-24	9.34534e-23	not_age_associated
TM4SF4	635.48	-1.21555	0.118791	-10.2327	1.41499e-24	1.14781e-22	not_age_associated
PRSS23	2149.22	-0.916874	0.0896137	-10.2314	1.43415e-24	1.15087e-22	not_age_associated
ICAM1	61.1805	3.50731	0.342803	10.2313	1.43639e-24	1.15087e-22	not_age_associated
C1R	98.3781	2.29768	0.224803	10.2209	1.59875e-24	1.27315e-22	not_age_associated
SOCS4	411.86	1.50955	0.147849	10.2101	1.78754e-24	1.41487e-22	not_age_associated
C1S	269.532	1.58653	0.155948	10.1735	2.60508e-24	2.04954e-22	not_age_associated
AGR2	1012.72	-1.17277	0.115287	-10.1726	2.62766e-24	2.05492e-22	not_age_associated
WRAP53	128.629	2.07396	0.205309	10.1017	5.43129e-24	4.22218e-22	not_age_associated
LINC00472	100.368	2.34122	0.231945	10.0939	5.87979e-24	4.54379e-22	not_age_associated
MED13	549.321	1.28987	0.128252	10.0573	8.53028e-24	6.55326e-22	not_age_associated
AEBP2	195.351	1.79347	0.178615	10.0409	1.00712e-23	7.64711e-22	not_age_associated
ZNF596	52.828	3.23353	0.322035	10.0409	1.00709e-23	7.64711e-22	not_age_associated
SNIP1	113.051	2.24869	0.224125	10.0332	1.08945e-23	8.22443e-22	not_age_associated
EEF1A1	16296.4	-0.967583	0.096491	-10.0277	1.15162e-23	8.64375e-22	not_age_associated
TIPARP	268.6	1.5538	0.155177	10.0131	1.33507e-23	9.96343e-22	not_age_associated
PKM	13638.2	-0.778661	0.0781895	-9.95864	2.3121e-23	1.71568e-21	not_age_associated
AXL	424.984	-1.35055	0.135985	-9.9316	3.03345e-23	2.23824e-21	not_age_associated
APLP2	722.81	-1.09914	0.111036	-9.89895	4.20658e-23	3.0864e-21	not_age_associated
ITGA3	2171.21	-0.911493	0.0921704	-9.88922	4.63623e-23	3.38264e-21	not_age_associated
H1F0	566.333	1.31563	0.133085	9.88559	4.80736e-23	3.48801e-21	not_age_associated
ZNF57	55.3702	3.09377	0.313503	9.86838	5.70762e-23	4.11832e-21	not_age_associated
JUP	806.79	-1.2647	0.128272	-9.85946	6.23815e-23	4.47639e-21	not_age_associated
CAP1	1198.48	-0.896873	0.0910371	-9.85173	6.73763e-23	4.80838e-21	not_age_associated
PLEKHF2	84.5265	2.35082	0.239064	9.83345	8.07987e-23	5.73495e-21	not_age_associated
ZNF79	144.427	1.9222	0.196219	9.79621	1.16891e-22	8.25188e-21	not_age_associated
PHB	1310.26	-1.08992	0.11136	-9.78736	1.27586e-22	8.95845e-21	AgeDown
CPEB4	379.979	1.43001	0.146315	9.77351	1.46292e-22	1.0217e-20	not_age_associated
NFKB2	1191.97	1.32678	0.135848	9.76667	1.56505e-22	1.08721e-20	not_age_associated
DIDO1	690.174	1.0726	0.10999	9.75172	1.81373e-22	1.2533e-20	not_age_associated
CD63	1314.33	-0.873327	0.0898466	-9.7202	2.47294e-22	1.69982e-20	not_age_associated
CD81	476.873	-1.26419	0.130106	-9.71667	2.56011e-22	1.75052e-20	not_age_associated
ZRANB2	407.45	1.2423	0.127926	9.71107	2.70487e-22	1.83988e-20	not_age_associated
SERPINH1	644.73	-1.18142	0.121776	-9.70158	2.96879e-22	2.00893e-20	not_age_associated
UBR5	559.899	1.1684	0.120629	9.68588	3.4622e-22	2.33074e-20	not_age_associated
RBM39	967.433	0.983386	0.101725	9.66713	4.15863e-22	2.78522e-20	not_age_associated
HBP1	287.488	1.49136	0.154348	9.6623	4.35947e-22	2.90483e-20	not_age_associated
CELF1	358.92	1.21999	0.126567	9.63911	5.46617e-22	3.62377e-20	not_age_associated
CAPZB	545.871	-1.13313	0.117596	-9.63578	5.64627e-22	3.72426e-20	not_age_associated
WTAP	304.098	1.33089	0.138383	9.61745	6.74861e-22	4.42899e-20	not_age_associated
MDM4	155.696	2.04374	0.212988	9.59555	8.34735e-22	5.45082e-20	not_age_associated
IER3	815.329	2.68513	0.280923	9.55826	1.19755e-21	7.78113e-20	not_age_associated
HNRNPH3	758.7	1.02446	0.107321	9.54577	1.35095e-21	8.73435e-20	not_age_associated
HIST2H2BF	39.0181	3.98201	0.418729	9.50975	1.91116e-21	1.22955e-19	not_age_associated
MARCKS	391.156	1.3428	0.141411	9.49573	2.18675e-21	1.39995e-19	not_age_associated
TPCN1	542.939	-1.10915	0.117034	-9.47715	2.61312e-21	1.66475e-19	not_age_associated
TPI1	2870.69	-0.876362	0.0925541	-9.46865	2.83495e-21	1.7973e-19	not_age_associated
SERTAD3	370.527	1.28315	0.13569	9.45651	3.18405e-21	2.00887e-19	not_age_associated
CP	2131.75	0.950144	0.100813	9.42478	4.31025e-21	2.70634e-19	not_age_associated
DHCR7	431.375	-1.32746	0.141097	-9.40811	5.05136e-21	3.1565e-19	not_age_associated
SRSF1	1749.67	0.867644	0.0924292	9.38711	6.16674e-21	3.83512e-19	not_age_associated
GADD45A	587.774	1.08333	0.115499	9.37959	6.62318e-21	4.09947e-19	not_age_associated
USPL1	169.99	1.65607	0.17661	9.37701	6.78699e-21	4.18104e-19	not_age_associated
ACLY	3027.24	-0.748072	0.0798428	-9.36931	7.30062e-21	4.47634e-19	not_age_associated
GPC1	866.579	-1.12877	0.120482	-9.36875	7.33953e-21	4.47917e-19	not_age_associated
RBPJ	139.926	1.82752	0.195197	9.36243	7.79201e-21	4.73319e-19	not_age_associated
RNF6	501.228	1.2649	0.135276	9.35055	8.71925e-21	5.27192e-19	not_age_associated
OGDH	412.05	-1.26899	0.136404	-9.30316	1.36333e-20	8.20513e-19	not_age_associated
VEZF1	490.477	1.21648	0.130802	9.30019	1.40197e-20	8.39894e-19	not_age_associated
PPP1R18	342.278	1.46001	0.157123	9.29217	1.51176e-20	9.01532e-19	not_age_associated
MIR3191	30.6887	4.53295	0.489154	9.26692	1.91595e-20	1.13738e-18	not_age_associated
CTTN	1447.54	-0.853802	0.09217	-9.26334	1.98139e-20	1.17091e-18	not_age_associated
FOXC1	123.905	2.00907	0.217085	9.25476	2.14717e-20	1.26315e-18	not_age_associated
CEP350	291.026	1.35208	0.146247	9.24516	2.34878e-20	1.37557e-18	not_age_associated
HES1	104.486	2.03145	0.219908	9.23773	2.51783e-20	1.46798e-18	not_age_associated
GSN	406.457	-1.24927	0.135393	-9.227	2.78311e-20	1.61544e-18	not_age_associated
CTDSP2	121.968	2.03449	0.220542	9.22496	2.83675e-20	1.63929e-18	not_age_associated
ICAM5	34.905	3.78067	0.411516	9.18717	4.03301e-20	2.32031e-18	not_age_associated
CEBPB	868.544	1.31646	0.143344	9.18386	4.15891e-20	2.38225e-18	not_age_associated
CAPNS1	2409.41	-0.816248	0.088935	-9.17803	4.3904e-20	2.50387e-18	not_age_associated
INTS6	155.804	1.6822	0.183717	9.15651	5.36034e-20	3.04374e-18	not_age_associated
BCAP31	522.891	-1.09234	0.119698	-9.12583	7.11866e-20	4.02466e-18	not_age_associated
IGFBP6	424.033	-1.35869	0.149448	-9.09137	9.77954e-20	5.5052e-18	not_age_associated
LAMC1	1646.74	-0.821115	0.0903523	-9.08792	1.00948e-19	5.65827e-18	not_age_associated
ID3	1098.92	1.04237	0.114748	9.08406	1.04601e-19	5.838e-18	not_age_associated
AP2B1	1812.73	-0.837084	0.0922367	-9.07539	1.13272e-19	6.29504e-18	not_age_associated
ZNF12	230.935	1.44316	0.159381	9.05478	1.36847e-19	7.57299e-18	not_age_associated
ABHD2	1167.28	-0.945872	0.104747	-9.0301	1.71518e-19	9.45157e-18	not_age_associated
SLC7A2	191.206	1.6148	0.17892	9.02524	1.79298e-19	9.83877e-18	not_age_associated
LBP	28.2878	4.8512	0.538721	9.00502	2.1562e-19	1.17824e-17	not_age_associated
ENO1	6961.49	-0.709702	0.0788378	-9.00205	2.21533e-19	1.20551e-17	AgeDown
MYSM1	183.829	1.78175	0.198149	8.99194	2.42902e-19	1.31631e-17	not_age_associated
KANSL1	346.617	1.32885	0.148109	8.97211	2.90898e-19	1.56989e-17	not_age_associated
PMAIP1	247.155	1.4458	0.161343	8.96107	3.21542e-19	1.72812e-17	not_age_associated
IRF2BP2	700.7	0.972433	0.108589	8.9552	3.39109e-19	1.81507e-17	not_age_associated
MITD1	168.426	1.62452	0.181666	8.94238	3.80886e-19	2.03036e-17	not_age_associated
BTG1	463.266	1.17697	0.132106	8.90932	5.13451e-19	2.72588e-17	not_age_associated
MCFD2	1514.49	-0.806822	0.0907586	-8.88975	6.1244e-19	3.23824e-17	not_age_associated
FLNA	12799.6	-0.835321	0.0939868	-8.88764	6.24198e-19	3.28711e-17	not_age_associated
TOB1	906.302	1.0844	0.12219	8.87466	7.01462e-19	3.67915e-17	not_age_associated
RELB	189.565	1.48378	0.167474	8.85976	8.01857e-19	4.1889e-17	not_age_associated
PGK1	2497.92	-0.827083	0.0933932	-8.85592	8.29929e-19	4.31827e-17	not_age_associated
CRKL	328.435	1.2001	0.13556	8.8529	8.52711e-19	4.41921e-17	not_age_associated
PIGA	125.451	1.87115	0.211413	8.85071	8.69638e-19	4.48912e-17	not_age_associated
SPTAN1	1241.55	-0.815167	0.0924047	-8.8217	1.12733e-18	5.79645e-17	not_age_associated
LASP1	3091.46	-0.693235	0.0786321	-8.81619	1.18422e-18	6.06504e-17	not_age_associated
PPTC7	197.88	1.414	0.160408	8.81498	1.19708e-18	6.10696e-17	not_age_associated
UBB	2617.22	-0.729401	0.0827523	-8.81427	1.20469e-18	6.12188e-17	not_age_associated
TAGLN2	1381.55	-0.92531	0.105026	-8.81028	1.24836e-18	6.3192e-17	not_age_associated
PRDX1	2663.94	-0.786014	0.089521	-8.78021	1.63164e-18	8.22748e-17	not_age_associated
SNHG1	585.431	1.19144	0.135735	8.77773	1.66806e-18	8.32444e-17	not_age_associated
REL	57.3052	2.94096	0.335035	8.77806	1.66318e-18	8.32444e-17	not_age_associated
EDA2R	591.451	0.952757	0.108544	8.7776	1.66999e-18	8.32444e-17	AgeUp
CHD1	389.286	1.22495	0.140009	8.74911	2.15033e-18	1.06781e-16	not_age_associated
RBBP6	464.825	1.24083	0.141869	8.74634	2.20391e-18	1.09027e-16	not_age_associated
ZNF24	409.812	1.19869	0.137809	8.6982	3.37186e-18	1.66176e-16	not_age_associated
ZNF764	66.037	2.38194	0.274426	8.67972	3.96731e-18	1.94786e-16	not_age_associated
BMP1	516.3	-1.11172	0.128347	-8.66188	4.64062e-18	2.26991e-16	not_age_associated
ACTN1	1010.61	-0.917581	0.105979	-8.65811	4.79637e-18	2.33734e-16	not_age_associated
PYGB	1175.14	-0.85306	0.0989567	-8.62054	6.66414e-18	3.22347e-16	not_age_associated
NFKB1	148.143	1.8701	0.216932	8.62069	6.65531e-18	3.22347e-16	not_age_associated
CSF1	320.615	1.54177	0.179223	8.60252	7.79847e-18	3.75823e-16	not_age_associated
DDIT4	1062.86	0.896105	0.104313	8.59053	8.65699e-18	4.15663e-16	not_age_associated
KLF5	343.298	1.20258	0.14003	8.58801	8.84863e-18	4.23308e-16	not_age_associated
CPM	116.384	-2.12709	0.247729	-8.58635	8.97753e-18	4.27907e-16	not_age_associated
EAF1	319.754	1.15611	0.134913	8.56931	1.04109e-17	4.94424e-16	not_age_associated
MSMO1	466.279	-1.21133	0.141633	-8.55257	1.20381e-17	5.69629e-16	not_age_associated
COL18A1	655.39	-0.952517	0.111386	-8.55147	1.21529e-17	5.72985e-16	not_age_associated
GPRIN3	194.986	1.39887	0.163838	8.53811	1.36433e-17	6.38785e-16	not_age_associated
FST	52.0195	2.66155	0.311727	8.53809	1.36463e-17	6.38785e-16	AgeUp
TUBA4A	321.704	-1.34642	0.157811	-8.53187	1.44005e-17	6.71682e-16	not_age_associated
MAFK	828.49	1.10954	0.130056	8.53126	1.44768e-17	6.72834e-16	not_age_associated
GNAS	1429.91	-0.791954	0.0928861	-8.52608	1.51396e-17	7.01146e-16	not_age_associated
ELL2	158.969	1.50209	0.176414	8.51461	1.67156e-17	7.71397e-16	not_age_associated
S100A10	2125.38	-0.860754	0.101479	-8.48208	2.21208e-17	1.01724e-15	not_age_associated
ACBD3	373.648	1.16312	0.137154	8.4804	2.24417e-17	1.02838e-15	not_age_associated
TGFBR2	1778.91	-0.780745	0.0922324	-8.46498	2.56201e-17	1.16992e-15	not_age_associated
MBOAT7	476.175	-1.15984	0.137028	-8.46424	2.57822e-17	1.17322e-15	not_age_associated
PLD6	101.83	2.05954	0.243358	8.463	2.6059e-17	1.1817e-15	not_age_associated
UFM1	206.025	1.55021	0.183237	8.46013	2.6709e-17	1.20699e-15	not_age_associated
HMGN2	130.23	1.77662	0.210109	8.45571	2.77406e-17	1.24928e-15	not_age_associated
LDHB	3473.92	-0.756647	0.0895157	-8.45267	2.84705e-17	1.27775e-15	not_age_associated
VAMP2	256.061	1.31081	0.155253	8.44307	3.09107e-17	1.38251e-15	not_age_associated
MFGE8	182.621	-1.67327	0.19829	-8.43846	3.21546e-17	1.43324e-15	AgeUp
LINC00115	38.5396	3.15959	0.37536	8.4175	3.84597e-17	1.70845e-15	not_age_associated
ZFC3H1	550.082	1.00251	0.119136	8.41483	3.93455e-17	1.74187e-15	not_age_associated
FAM126B	176.131	1.66195	0.197536	8.41341	3.98277e-17	1.75726e-15	not_age_associated
S100A16	776.235	-0.963689	0.114607	-8.40862	4.14878e-17	1.82435e-15	not_age_associated
RASD1	49.1041	2.92289	0.347687	8.40668	4.21764e-17	1.8484e-15	not_age_associated
ALCAM	1185.26	-0.94984	0.113073	-8.40024	4.45551e-17	1.94612e-15	not_age_associated
ZNF770	416.122	1.13536	0.135181	8.39881	4.51021e-17	1.96345e-15	not_age_associated
FDFT1	734.332	-1.02336	0.121935	-8.39265	4.75289e-17	2.06222e-15	not_age_associated
MDH1	954.837	-0.92886	0.110912	-8.37474	5.53454e-17	2.39342e-15	not_age_associated
TUBB4B	1173.32	-0.865764	0.103416	-8.37164	5.68241e-17	2.44925e-15	not_age_associated
CCND1	974.122	-0.801179	0.0958723	-8.35673	6.44804e-17	2.77011e-15	not_age_associated
CORO1C	905.289	-0.861515	0.103119	-8.35456	6.56783e-17	2.80734e-15	not_age_associated
FLNB	2632.21	-0.675495	0.0808552	-8.35438	6.57769e-17	2.80734e-15	not_age_associated
PDE4B	166.963	1.54597	0.185218	8.34678	7.01486e-17	2.98417e-15	not_age_associated
MSN	1513.58	-0.752564	0.0901859	-8.34459	7.14624e-17	3.03019e-15	not_age_associated
SPATS2L	720.488	-0.958184	0.114892	-8.33989	7.43619e-17	3.14293e-15	not_age_associated
OXTR	98.299	-2.36953	0.284336	-8.33356	7.8444e-17	3.30477e-15	not_age_associated
ITGA6	419.811	-1.16095	0.13952	-8.32099	8.72318e-17	3.66317e-15	not_age_associated
PURB	337.041	1.1598	0.139429	8.31819	8.93163e-17	3.73869e-15	not_age_associated
ABHD4	729.203	-0.912912	0.10989	-8.30747	9.77647e-17	4.07925e-15	not_age_associated
GSTP1	3055.08	-0.752405	0.0907818	-8.28807	1.15103e-16	4.7874e-15	not_age_associated
TP53INP1	554.074	1.0241	0.12363	8.28354	1.19564e-16	4.95717e-15	not_age_associated
IKZF5	116.336	1.8594	0.22459	8.27909	1.24124e-16	5.12991e-15	not_age_associated
BHLHE40	967.462	0.845853	0.102187	8.27748	1.25814e-16	5.18336e-15	not_age_associated
JMJD1C	324.682	1.13916	0.137753	8.26955	1.34466e-16	5.52242e-15	not_age_associated
ZBTB1	331.641	1.17831	0.14305	8.23702	1.76554e-16	7.22819e-15	not_age_associated
SLCO2B1	212.629	-1.47325	0.178885	-8.23572	1.78475e-16	7.284e-15	not_age_associated
DUSP16	494.128	0.925992	0.112495	8.23139	1.85061e-16	7.52928e-15	not_age_associated
FNIP1	240.002	1.35692	0.164914	8.22805	1.90292e-16	7.71807e-15	not_age_associated
ARL5B	151.936	1.5893	0.193413	8.21709	2.08503e-16	8.40448e-15	not_age_associated
GPCPD1	346.559	1.13017	0.137535	8.21727	2.08182e-16	8.40448e-15	not_age_associated
GHITM	1124.72	-0.911333	0.11102	-8.20874	2.23519e-16	8.98202e-15	not_age_associated
SRSF6	960.184	0.806977	0.0983916	8.20168	2.37042e-16	9.49621e-15	not_age_associated
DYNC1H1	3221.37	-0.714162	0.0873355	-8.17722	2.9046e-16	1.16007e-14	not_age_associated
GPATCH8	393.939	1.05622	0.129257	8.17146	3.04673e-16	1.21312e-14	not_age_associated
SMNDC1	301.075	1.41323	0.173047	8.16677	3.16744e-16	1.25735e-14	not_age_associated
EHD1	566.151	-0.941726	0.115333	-8.16528	3.20692e-16	1.26916e-14	not_age_associated
DDX5	4400.2	0.726657	0.0890172	8.1631	3.26533e-16	1.28838e-14	not_age_associated
ZFP36	696.193	3.19033	0.391363	8.15184	3.58428e-16	1.40996e-14	not_age_associated
CFL1	4382.81	-0.706132	0.0867318	-8.14156	3.9021e-16	1.53037e-14	not_age_associated
ZNF211	91.8111	2.26974	0.279181	8.12999	4.29319e-16	1.67872e-14	not_age_associated
HIVEP2	129.088	1.63969	0.201695	8.12953	4.30975e-16	1.68016e-14	not_age_associated
ZCCHC3	575.222	0.919577	0.113141	8.12772	4.37423e-16	1.70022e-14	not_age_associated
BRPF1	234.905	1.26743	0.156377	8.10494	5.2772e-16	2.04511e-14	not_age_associated
SIX4	50.9859	2.61022	0.322484	8.09411	5.76844e-16	2.2223e-14	not_age_associated
IER5L	784.776	1.13574	0.140313	8.09434	5.75735e-16	2.2223e-14	not_age_associated
ETFB	575.286	-0.998503	0.123786	-8.06634	7.24362e-16	2.7824e-14	not_age_associated
PSMB5	888.8	-0.888583	0.110648	-8.0307	9.69187e-16	3.7119e-14	not_age_associated
GANAB	1192.73	-0.773399	0.0963902	-8.02362	1.02673e-15	3.92078e-14	not_age_associated
MYO1C	674.647	-0.910955	0.113605	-8.0186	1.0696e-15	4.0726e-14	not_age_associated
NECAP1	100.619	1.85055	0.231108	8.00731	1.17247e-15	4.45128e-14	not_age_associated
C11orf96	21.264	6.50499	0.814331	7.98814	1.36991e-15	5.18581e-14	not_age_associated
EPC1	187.536	1.29828	0.162955	7.96712	1.62408e-15	6.13021e-14	not_age_associated
SFN	647.293	-0.957896	0.120268	-7.96469	1.65641e-15	6.21631e-14	not_age_associated
MDH2	927.677	-0.82909	0.104095	-7.96472	1.65604e-15	6.21631e-14	AgeDown
ATP6V0E1	687.759	-0.902793	0.113421	-7.95969	1.72466e-15	6.4539e-14	not_age_associated
ADAM9	2205.62	-0.812438	0.102192	-7.95012	1.86337e-15	6.95302e-14	not_age_associated
MICAL2	176.592	-1.51478	0.190763	-7.94065	2.01119e-15	7.48324e-14	not_age_associated
WDR26	429.022	1.03873	0.130887	7.93611	2.08629e-15	7.7406e-14	not_age_associated
DBP	35.7768	2.95898	0.37305	7.93188	2.15857e-15	7.98609e-14	not_age_associated
LAMTOR3	145.377	1.57556	0.199103	7.91328	2.50685e-15	9.24842e-14	not_age_associated
COPS6	358.61	-1.09841	0.139091	-7.89705	2.8559e-15	1.05065e-13	not_age_associated
RHOC	928.747	-0.853814	0.108217	-7.88986	3.02517e-15	1.10669e-13	not_age_associated
ALDOA	2537.32	-0.793601	0.100583	-7.88999	3.02199e-15	1.10669e-13	not_age_associated
ZNF121	65.8736	2.43594	0.31021	7.85256	4.07634e-15	1.48707e-13	not_age_associated
CCNG1	1252.53	0.904174	0.115269	7.84406	4.36223e-15	1.58693e-13	not_age_associated
SLC6A6	850.913	-0.803286	0.102461	-7.83993	4.50787e-15	1.63536e-13	not_age_associated
TUG1	972.214	0.752194	0.0959846	7.83661	4.62873e-15	1.67455e-13	not_age_associated
CTNNA1	1048.49	-0.735807	0.094239	-7.80788	5.81564e-15	2.09813e-13	not_age_associated
CEACAM6	1419.22	-0.833001	0.106949	-7.78876	6.76675e-15	2.43454e-13	not_age_associated
ZBTB11	256.81	1.1327	0.145526	7.78347	7.05621e-15	2.53171e-13	not_age_associated
CYBA	521.989	-0.996947	0.128106	-7.7822	7.12714e-15	2.55015e-13	not_age_associated
PER3	46.0412	2.55252	0.328449	7.77144	7.75986e-15	2.76896e-13	not_age_associated
HIVEP1	121.717	1.65498	0.21297	7.77094	7.79044e-15	2.77229e-13	not_age_associated
ZBTB34	151.758	1.48011	0.190515	7.76899	7.91136e-15	2.80767e-13	not_age_associated
BDP1	505.763	1.00564	0.129561	7.76192	8.36535e-15	2.96074e-13	not_age_associated
RIMKLB	181.164	1.32982	0.171522	7.75305	8.97124e-15	3.16661e-13	not_age_associated
SON	1084.15	0.75179	0.0970648	7.74524	9.54006e-15	3.35831e-13	not_age_associated
ADNP2	233.784	1.24555	0.160982	7.73718	1.01649e-14	3.56864e-13	not_age_associated
H2AFJ	382.277	1.01162	0.130888	7.72886	1.0851e-14	3.79932e-13	AgeUp
SP3	440.939	1.08236	0.140428	7.70754	1.28265e-14	4.47899e-13	not_age_associated
TSC22D2	185.749	1.29712	0.16834	7.70535	1.30483e-14	4.54427e-13	not_age_associated
CD44	1287.18	-0.775054	0.100611	-7.70349	1.324e-14	4.59878e-13	not_age_associated
ZC3H11A	666.163	0.922023	0.119876	7.69148	1.4544e-14	5.03833e-13	not_age_associated
TGS1	205.219	1.30642	0.169863	7.69099	1.46003e-14	5.04445e-13	not_age_associated
ERGIC1	606.113	-0.919499	0.119614	-7.68721	1.50376e-14	5.18183e-13	not_age_associated
GPBP1	398.303	1.11174	0.144756	7.68007	1.58999e-14	5.46455e-13	not_age_associated
H1FX	294.995	1.2865	0.167796	7.66706	1.75983e-14	6.02918e-13	not_age_associated
CEBPD	204.965	1.44545	0.188534	7.66679	1.76351e-14	6.02918e-13	not_age_associated
PRKXP1	28.5089	3.32202	0.433882	7.65651	1.91059e-14	6.51498e-13	not_age_associated
ZBED5	562.141	0.824082	0.107798	7.6447	2.09432e-14	7.12286e-13	not_age_associated
FLII	831.866	-0.82138	0.10745	-7.64432	2.1005e-14	7.12534e-13	not_age_associated
SND1	712.015	-0.836055	0.109521	-7.63377	2.27992e-14	7.71394e-13	not_age_associated
BSG	1464.83	-0.79906	0.10471	-7.63118	2.32612e-14	7.84991e-13	not_age_associated
MAST4	121.29	1.64085	0.21516	7.62621	2.41764e-14	8.13774e-13	not_age_associated
IL6R	227.28	-1.33312	0.175022	-7.61684	2.59965e-14	8.72789e-13	not_age_associated
TOPORS	255.023	1.22543	0.161121	7.60565	2.83483e-14	9.49304e-13	not_age_associated
NDUFB8	461.751	-1.06345	0.139838	-7.60487	2.85185e-14	9.52563e-13	not_age_associated
STAT1	1081.41	0.801549	0.105506	7.5972	3.02606e-14	1.00817e-12	not_age_associated
ENTPD6	626.557	-0.884435	0.116445	-7.59527	3.07143e-14	1.02068e-12	not_age_associated
LPIN1	197.475	-1.39301	0.183443	-7.59369	3.10914e-14	1.03059e-12	not_age_associated
KRT81	7264.81	-0.680025	0.0897791	-7.57443	3.60721e-14	1.19266e-12	not_age_associated
PFN1	5728.52	-0.85394	0.112761	-7.57301	3.6466e-14	1.20073e-12	not_age_associated
CALR	2586.04	-0.598313	0.0790072	-7.57289	3.64999e-14	1.20073e-12	not_age_associated
JUND	510.138	1.12655	0.148768	7.57253	3.66031e-14	1.2011e-12	not_age_associated
ETFA	884.454	-0.859014	0.113555	-7.56475	3.886e-14	1.27196e-12	not_age_associated
TET2	122.033	1.58637	0.209778	7.56214	3.96485e-14	1.29452e-12	not_age_associated
ARID2	211.567	1.25643	0.166202	7.55962	4.04245e-14	1.31657e-12	not_age_associated
GEM	103.724	1.69703	0.224824	7.54826	4.41119e-14	1.43309e-12	AgeUp
STRIP2	75.7107	1.8804	0.249151	7.54724	4.4459e-14	1.44078e-12	not_age_associated
YTHDF3	519.466	0.859217	0.113863	7.54607	4.4859e-14	1.45014e-12	not_age_associated
MALAT1	4144.95	2.13914	0.283543	7.54432	4.54665e-14	1.46615e-12	not_age_associated
GPRC5A	899.752	-0.828209	0.109813	-7.54197	4.62938e-14	1.48916e-12	not_age_associated
P4HA2	217.967	-1.29934	0.172376	-7.53784	4.77838e-14	1.53331e-12	not_age_associated
PRPF39	216.888	1.35845	0.180372	7.53139	5.02032e-14	1.60699e-12	not_age_associated
RPN2	1109.09	-0.750536	0.099701	-7.52787	5.15735e-14	1.64682e-12	not_age_associated
LMNA	1881.88	-0.727998	0.0968034	-7.52037	5.46218e-14	1.7399e-12	not_age_associated
RBM12B	209.576	1.26083	0.167935	7.50783	6.01178e-14	1.91031e-12	not_age_associated
ZBTB5	243.544	1.26541	0.168802	7.49642	6.55846e-14	2.07897e-12	not_age_associated
EIF5A	2797.66	-0.7034	0.0939778	-7.48474	7.16872e-14	2.26691e-12	not_age_associated
PRDX3	1076.33	-0.758169	0.10134	-7.48141	7.353e-14	2.31957e-12	not_age_associated
GSR	1106.06	-0.719359	0.0961657	-7.48041	7.40934e-14	2.33171e-12	not_age_associated
SMC4	278.276	1.29538	0.173337	7.4732	7.8269e-14	2.4572e-12	not_age_associated
FLCN	267.932	1.1249	0.150591	7.46991	8.02524e-14	2.51342e-12	not_age_associated
MEX3C	280.009	1.11677	0.149748	7.45767	8.80674e-14	2.75158e-12	not_age_associated
PARP4	370.503	-1.04158	0.139721	-7.45475	9.00398e-14	2.79981e-12	not_age_associated
IRGQ	267.154	1.08274	0.145241	7.45475	9.00364e-14	2.79981e-12	not_age_associated
LYSMD3	109.71	1.7835	0.239323	7.45231	9.1723e-14	2.84537e-12	not_age_associated
SRSF3	1134.13	0.829481	0.111366	7.44827	9.4574e-14	2.92686e-12	not_age_associated
BCL10	157.236	1.48024	0.19881	7.44551	9.65741e-14	2.9817e-12	not_age_associated
NRP2	1200.52	-0.686397	0.0923269	-7.43442	1.05026e-13	3.23499e-12	not_age_associated
RPS4X	4533.52	-0.627698	0.0844984	-7.42852	1.09817e-13	3.37461e-12	not_age_associated
TBK1	311.986	1.04064	0.140126	7.42646	1.11544e-13	3.41963e-12	not_age_associated
EID2B	109.635	1.63705	0.220455	7.42579	1.12107e-13	3.42883e-12	not_age_associated
SLC9A3R1	247.366	-1.21524	0.163733	-7.42208	1.15293e-13	3.51806e-12	not_age_associated
UAP1L1	201.435	1.23255	0.166106	7.42025	1.16903e-13	3.55886e-12	not_age_associated
NGDN	230.249	1.21516	0.163867	7.41552	1.21146e-13	3.67945e-12	not_age_associated
LAMB3	354.987	-1.07495	0.145001	-7.4134	1.23104e-13	3.73024e-12	not_age_associated
RFX7	461.357	0.960219	0.129563	7.41119	1.25169e-13	3.78406e-12	not_age_associated
LINC00641	121.901	1.45491	0.19642	7.4071	1.2909e-13	3.88458e-12	not_age_associated
MIER3	198.792	1.25109	0.168899	7.40737	1.28829e-13	3.88458e-12	not_age_associated
NEURL3	31.7617	2.97133	0.401207	7.40597	1.30198e-13	3.90894e-12	not_age_associated
SIK1	1898.23	0.62514	0.0844989	7.3982	1.3804e-13	4.13488e-12	not_age_associated
SPRY1	70.6714	1.8898	0.255567	7.39453	1.41913e-13	4.24115e-12	not_age_associated
SLC16A2	139.449	-1.55157	0.210018	-7.38778	1.49298e-13	4.45168e-12	not_age_associated
FKBP1A	954.822	-0.793587	0.107542	-7.37934	1.59075e-13	4.7324e-12	not_age_associated
KRT7	4594.76	-0.695168	0.094327	-7.36977	1.70927e-13	5.07341e-12	not_age_associated
B3GNT5	133.731	1.5345	0.208283	7.36739	1.73997e-13	5.15285e-12	not_age_associated
NR4A3	18.4045	4.65689	0.632198	7.3662	1.75564e-13	5.18748e-12	not_age_associated
NUFIP2	961.416	0.78906	0.107138	7.36492	1.7725e-13	5.22548e-12	not_age_associated
APP	2537.7	-0.648008	0.0879954	-7.36411	1.78335e-13	5.24561e-12	not_age_associated
FOXA2	154.187	1.36699	0.18576	7.35888	1.85453e-13	5.44273e-12	AgeDown
YBX1	1432.35	-0.675848	0.0918909	-7.3549	1.91075e-13	5.59515e-12	not_age_associated
ABL2	207.243	1.15893	0.157718	7.34812	2.01019e-13	5.87318e-12	not_age_associated
ZNF92	95.068	1.86659	0.254319	7.33959	2.14248e-13	6.24572e-12	not_age_associated
BANF1	505.319	-0.86797	0.118355	-7.33362	2.24019e-13	6.51601e-12	not_age_associated
CLUHP3	39.1171	2.63322	0.359447	7.32576	2.37557e-13	6.89442e-12	not_age_associated
ACO2	395.127	-1.00486	0.137411	-7.31284	2.61558e-13	7.57418e-12	not_age_associated
C3orf38	150.89	1.47023	0.201212	7.30686	2.73466e-13	7.90148e-12	not_age_associated
ESF1	252.363	1.24477	0.170813	7.28733	3.16159e-13	9.11486e-12	not_age_associated
TXNRD1	3974.15	-0.644603	0.0885653	-7.27828	3.38099e-13	9.72594e-12	not_age_associated
POU2F2	80.9724	1.9277	0.265361	7.26443	3.74605e-13	1.07524e-11	not_age_associated
TAF1D	174.542	1.47195	0.202881	7.25523	4.00984e-13	1.14843e-11	not_age_associated
RBM48	94.6325	1.64247	0.226476	7.25227	4.09856e-13	1.17127e-11	not_age_associated
LGALS1	370.269	-1.09283	0.150895	-7.24231	4.41101e-13	1.25781e-11	not_age_associated
HMGCS1	2484.4	-0.649727	0.0898189	-7.23374	4.69863e-13	1.33691e-11	not_age_associated
DRAP1	287.284	-1.11006	0.153712	-7.22165	5.1362e-13	1.45823e-11	not_age_associated
USP36	341.817	1.00985	0.139843	7.2213	5.14933e-13	1.45879e-11	not_age_associated
MYL6	4514.98	-0.624692	0.0865525	-7.2175	5.29536e-13	1.49691e-11	not_age_associated
ZBTB7B	366.332	1.01483	0.14077	7.20912	5.63162e-13	1.58511e-11	not_age_associated
ODC1	578.597	0.813148	0.112792	7.20928	5.62496e-13	1.58511e-11	not_age_associated
PSMB7	691.438	-0.823163	0.114244	-7.20531	5.79139e-13	1.62657e-11	not_age_associated
SRP14	561.479	-0.818768	0.113718	-7.19998	6.02216e-13	1.68776e-11	not_age_associated
YY1AP1	254.104	1.06151	0.14753	7.19518	6.23772e-13	1.74443e-11	not_age_associated
DSG2	1093.54	-0.770737	0.107288	-7.18381	6.77943e-13	1.89187e-11	not_age_associated
RPA1	375.14	-0.95448	0.132926	-7.18052	6.94457e-13	1.93382e-11	not_age_associated
WDR43	680.42	0.797004	0.111142	7.17104	7.44295e-13	2.06819e-11	not_age_associated
PPME1	813.791	-0.772583	0.10784	-7.16418	7.82517e-13	2.16978e-11	not_age_associated
BRE-AS1	20.6482	3.85735	0.539938	7.14405	9.06215e-13	2.50745e-11	not_age_associated
HDAC9	58.5147	2.08802	0.292899	7.1288	1.01247e-12	2.79554e-11	not_age_associated
PTPRF	1069.05	-0.694045	0.0973733	-7.12767	1.02082e-12	2.81265e-11	not_age_associated
KRT80	563.515	-0.858641	0.120496	-7.12589	1.03413e-12	2.84331e-11	not_age_associated
TNFAIP8	163.689	1.23139	0.172887	7.12251	1.05978e-12	2.90771e-11	not_age_associated
EXOC8	152.703	1.45107	0.203901	7.11655	1.1066e-12	3.0298e-11	not_age_associated
THBS1	256.113	-1.11372	0.156537	-7.11473	1.12131e-12	3.06367e-11	not_age_associated
MSL2	102.391	1.6498	0.231968	7.11221	1.14201e-12	3.1137e-11	not_age_associated
MPDU1	360.43	-1.02238	0.143759	-7.11176	1.14575e-12	3.11739e-11	AgeDown
EPB41L1	981.418	-0.688415	0.0968591	-7.10739	1.18259e-12	3.21095e-11	not_age_associated
RTN4	1740.83	-0.679014	0.0955547	-7.10602	1.19436e-12	3.23616e-11	not_age_associated
NDUFA4	678.198	-0.810852	0.114149	-7.10348	1.21655e-12	3.28948e-11	not_age_associated
TUBB	3358.49	-0.578123	0.0814075	-7.10159	1.2333e-12	3.32787e-11	not_age_associated
ZNF503	110.971	1.51393	0.213316	7.09714	1.27364e-12	3.42964e-11	not_age_associated
KDM6A	346.88	1.08171	0.152754	7.08135	1.42752e-12	3.8361e-11	not_age_associated
ZNF845	66.459	2.12799	0.300679	7.07727	1.47022e-12	3.94274e-11	not_age_associated
ZNF217	421.234	0.885002	0.125094	7.07473	1.49745e-12	4.00752e-11	not_age_associated
ACE2	123153	0.623877	0.0882136	7.07234	1.52338e-12	4.06858e-11	not_age_associated
EFNB1	103.598	1.54053	0.21792	7.06927	1.55749e-12	4.1512e-11	not_age_associated
UTP15	118.616	1.55019	0.219659	7.05725	1.69829e-12	4.51726e-11	not_age_associated
NAMPT	834.905	0.8971	0.127145	7.0557	1.71728e-12	4.55848e-11	not_age_associated
MED1	598.275	0.927662	0.131663	7.0457	1.84529e-12	4.88833e-11	not_age_associated
EIF3K	1287.68	-0.651994	0.0925835	-7.04223	1.89187e-12	5.00158e-11	not_age_associated
ABHD12	489.89	-0.946106	0.134418	-7.03855	1.94251e-12	5.12508e-11	not_age_associated
SPTSSA	391.486	1.08761	0.154756	7.02787	2.09703e-12	5.52162e-11	not_age_associated
COL5A2	972.657	-0.758801	0.107984	-7.02699	2.11034e-12	5.54549e-11	not_age_associated
PLS3	1724.82	-0.807026	0.115003	-7.0174	2.26031e-12	5.92764e-11	not_age_associated
CD59	837.614	-0.715074	0.101972	-7.01249	2.34117e-12	6.12739e-11	not_age_associated
CCT7	1779.24	-0.578846	0.0827888	-6.99184	2.713e-12	7.08636e-11	not_age_associated
NTNG2	19.1997	4.18487	0.599656	6.97879	2.97723e-12	7.76101e-11	not_age_associated
TPM4	2949.5	-0.588004	0.0842714	-6.9775	3.00483e-12	7.81736e-11	not_age_associated
PARD6B	117.355	1.57537	0.225857	6.97505	3.05771e-12	7.9391e-11	not_age_associated
PLOD1	320.619	-1.05094	0.150678	-6.97471	3.06502e-12	7.9423e-11	not_age_associated
PRKDC	919.49	-0.724428	0.104309	-6.94503	3.78389e-12	9.78565e-11	not_age_associated
ASS1	60.7562	2.06087	0.297203	6.93419	4.08544e-12	1.05446e-10	not_age_associated
ARGLU1	538.631	0.859425	0.123949	6.93373	4.099e-12	1.05588e-10	not_age_associated
OAZ1	603.981	-0.850127	0.122616	-6.93322	4.11362e-12	1.05756e-10	not_age_associated
RPS9	2120.74	-0.636181	0.0918777	-6.92421	4.38409e-12	1.12488e-10	not_age_associated
NNMT	69.0433	1.97905	0.285957	6.92079	4.49145e-12	1.14791e-10	not_age_associated
ZNF317	242.827	1.04201	0.150561	6.92087	4.48881e-12	1.14791e-10	not_age_associated
S100A3	165.976	-1.45578	0.210368	-6.92014	4.51184e-12	1.15087e-10	not_age_associated
GPR142	18.7868	8.78411	1.26969	6.91829	4.57133e-12	1.16377e-10	not_age_associated
ANXA11	602.099	-0.798945	0.115536	-6.91514	4.67411e-12	1.18762e-10	not_age_associated
S100A6	4602.84	-0.720874	0.104318	-6.91035	4.83471e-12	1.22605e-10	not_age_associated
SNORA48	21.928	3.6733	0.532168	6.90252	5.10886e-12	1.29306e-10	not_age_associated
RPL18	3229.31	-0.75647	0.109673	-6.89751	5.29204e-12	1.33683e-10	not_age_associated
RSU1	431.233	-0.920505	0.133477	-6.89636	5.33522e-12	1.34514e-10	not_age_associated
SH3BGRL3	201.842	-1.25775	0.1825	-6.89178	5.50991e-12	1.3865e-10	not_age_associated
GLG1	495.524	-0.893427	0.129802	-6.88297	5.86171e-12	1.47219e-10	not_age_associated
TRNP1	627.606	-0.874476	0.127091	-6.8807	5.95603e-12	1.49301e-10	not_age_associated
VCP	1654.63	-0.584419	0.0849468	-6.87982	5.99287e-12	1.49936e-10	not_age_associated
RPS19	10347.2	-0.664228	0.0965722	-6.87804	6.06808e-12	1.51528e-10	not_age_associated
AP5Z1	314.758	0.99802	0.145333	6.86714	6.55016e-12	1.63254e-10	not_age_associated
UBA1	1325.06	-0.631273	0.0920166	-6.86043	6.86553e-12	1.70788e-10	not_age_associated
ATP6AP1	586.035	-0.817243	0.119182	-6.85712	7.02616e-12	1.74452e-10	not_age_associated
LOC644656	56.8302	2.01302	0.29395	6.84818	7.47962e-12	1.85358e-10	not_age_associated
THUMPD1	238.008	1.05387	0.15405	6.84109	7.85942e-12	1.94401e-10	not_age_associated
LBH	263.339	-1.04207	0.152336	-6.84063	7.88447e-12	1.94653e-10	not_age_associated
TLN1	1418.37	-0.64288	0.0940434	-6.83599	8.14379e-12	2.00675e-10	not_age_associated
PDIA6	1266.1	-0.653125	0.0956121	-6.83099	8.43334e-12	2.07419e-10	not_age_associated
TRMT10C	228.397	1.10871	0.162363	6.82856	8.57735e-12	2.10564e-10	not_age_associated
BTF3	2155.05	-0.603696	0.0884363	-6.82634	8.71086e-12	2.13441e-10	not_age_associated
ZNF184	28.9415	2.83209	0.415028	6.82387	8.86209e-12	2.1674e-10	not_age_associated
REPIN1	741.955	0.767131	0.11247	6.82074	9.0571e-12	2.21095e-10	not_age_associated
TRIM16	977.908	-0.671181	0.098428	-6.819	9.16733e-12	2.23368e-10	not_age_associated
MAP1B	1798.35	-0.635333	0.0932041	-6.81658	9.32337e-12	2.26747e-10	AgeUp
GPBP1L1	259.746	1.01839	0.149589	6.80792	9.90168e-12	2.40364e-10	not_age_associated
FBRS	326.765	0.929333	0.136621	6.80225	1.03e-11	2.49571e-10	not_age_associated
FSCN1	802.037	-0.85791	0.126307	-6.79224	1.10409e-11	2.67027e-10	not_age_associated
UQCRC1	680.637	-0.755292	0.111217	-6.79116	1.11233e-11	2.68521e-10	not_age_associated
ANO6	453.86	-0.89151	0.131486	-6.78028	1.19941e-11	2.89008e-10	not_age_associated
FASN	1272.05	-0.797334	0.117649	-6.77721	1.2252e-11	2.9468e-10	not_age_associated
RBAK	153.661	1.33766	0.197575	6.77039	1.28437e-11	3.08343e-10	not_age_associated
DMTF1	176.565	1.16053	0.171488	6.7674	1.31118e-11	3.14203e-10	not_age_associated
RUVBL2	646.86	-0.787739	0.116625	-6.75448	1.43352e-11	3.42889e-10	not_age_associated
PRX	53.7901	1.98961	0.294624	6.75305	1.44769e-11	3.45646e-10	not_age_associated
SDC4	418.428	0.863809	0.128044	6.74621	1.51755e-11	3.61664e-10	not_age_associated
RASSF9	102.321	1.49213	0.221294	6.74277	1.554e-11	3.69676e-10	not_age_associated
COTL1	543.965	-0.825442	0.122498	-6.73843	1.60107e-11	3.80182e-10	not_age_associated
DAD1	449.575	-0.875472	0.130078	-6.73034	1.69267e-11	4.01202e-10	not_age_associated
SIN3A	318.064	0.932856	0.13865	6.72815	1.71831e-11	4.06543e-10	not_age_associated
SMCHD1	215.66	1.24184	0.184692	6.72384	1.76991e-11	4.17994e-10	not_age_associated
SYNGR2	557.673	-0.923314	0.137362	-6.72178	1.79514e-11	4.23187e-10	not_age_associated
ZNF337	379.745	1.05346	0.156858	6.71601	1.86766e-11	4.3949e-10	not_age_associated
ZNF639	83.9134	1.66196	0.247503	6.71492	1.88169e-11	4.41993e-10	not_age_associated
SPINT2	2021.55	-0.615245	0.0917206	-6.70782	1.97558e-11	4.63216e-10	not_age_associated
USP15	407.744	1.00585	0.149969	6.70702	1.98642e-11	4.64922e-10	not_age_associated
KLHL4	95.124	-1.82475	0.272094	-6.70633	1.99582e-11	4.66286e-10	not_age_associated
CPA4	41.476	-3.40067	0.507275	-6.70381	2.03053e-11	4.7355e-10	not_age_associated
CPPED1	326.134	-0.939194	0.14028	-6.69512	2.15496e-11	5.01671e-10	not_age_associated
USP5	565.76	-0.782913	0.116965	-6.69359	2.1776e-11	5.06041e-10	not_age_associated
THAP2	63.386	1.92508	0.287766	6.68974	2.23575e-11	5.1863e-10	not_age_associated
UCHL1	2651.97	-0.605712	0.0905667	-6.68802	2.2621e-11	5.23811e-10	not_age_associated
PSMD2	751.728	-0.694207	0.103907	-6.68105	2.37234e-11	5.48367e-10	not_age_associated
C5	603.017	0.791097	0.118448	6.67887	2.40789e-11	5.55602e-10	not_age_associated
PIM3	179.016	1.35437	0.202809	6.67805	2.42146e-11	5.57747e-10	not_age_associated
CTSD	1729.09	-0.780485	0.117063	-6.66723	2.60672e-11	5.98309e-10	not_age_associated
ABR	493.862	-0.842318	0.126336	-6.66729	2.60569e-11	5.98309e-10	not_age_associated
MYNN	144.778	1.21646	0.182604	6.66172	2.7065e-11	6.20122e-10	not_age_associated
LAMA3	404.648	-0.926909	0.139322	-6.653	2.87182e-11	6.56847e-10	not_age_associated
KIAA1586	61.6867	1.93942	0.291691	6.64889	2.9531e-11	6.74258e-10	not_age_associated
HIST3H2A	49.2133	2.076	0.312339	6.64664	2.99863e-11	6.82267e-10	not_age_associated
NME1	539.105	-0.979897	0.147423	-6.64684	2.99449e-11	6.82267e-10	not_age_associated
PHIP	231.937	1.07346	0.161599	6.6427	3.07987e-11	6.99532e-10	not_age_associated
CHD9	380.039	0.944874	0.142487	6.63129	3.32764e-11	7.54497e-10	not_age_associated
SNRPD2	778.729	-0.73616	0.111021	-6.6308	3.33863e-11	7.55677e-10	not_age_associated
JAK1	1283.8	-0.659434	0.0995108	-6.62676	3.43132e-11	7.75313e-10	not_age_associated
C6orf62	354.145	1.047	0.158296	6.61417	3.73639e-11	8.42784e-10	not_age_associated
VMP1	1615.97	0.629335	0.0952405	6.60785	3.89938e-11	8.78033e-10	not_age_associated
STRN3	152.699	1.19113	0.180279	6.60715	3.91786e-11	8.80675e-10	not_age_associated
GADD45B	139.808	1.22927	0.186083	6.60604	3.94728e-11	8.85765e-10	not_age_associated
MAP4	734.742	-0.770693	0.116686	-6.60486	3.9789e-11	8.91327e-10	not_age_associated
LTB	15.7654	7.56973	1.1466	6.60189	4.05951e-11	9.07829e-10	not_age_associated
WDR1	1299.12	-0.604328	0.091576	-6.5992	4.13393e-11	9.22891e-10	not_age_associated
CNOT6	284.213	0.959095	0.145514	6.59107	4.36666e-11	9.73185e-10	not_age_associated
ACADVL	1774.96	-0.674891	0.102503	-6.58408	4.57713e-11	1.01835e-09	not_age_associated
MBIP	100.447	1.47633	0.224276	6.58266	4.62115e-11	1.0264e-09	not_age_associated
KRT4	61.8818	-2.28155	0.347979	-6.55656	5.50619e-11	1.2209e-09	not_age_associated
SLC45A4	108.286	1.4564	0.222245	6.55312	5.63489e-11	1.24732e-09	not_age_associated
ZKSCAN8	153.225	1.17968	0.180058	6.55167	5.68954e-11	1.25728e-09	not_age_associated
INSIG1	227.559	-1.0832	0.165399	-6.54902	5.79172e-11	1.2777e-09	not_age_associated
CDH17	112.051	-1.60583	0.24543	-6.54294	6.03202e-11	1.32847e-09	not_age_associated
TRAFD1	173.669	-1.24166	0.190074	-6.53253	6.46683e-11	1.42183e-09	not_age_associated
SOD2	820.931	0.649081	0.0994195	6.52871	6.63402e-11	1.45614e-09	not_age_associated
INO80	190.446	1.16737	0.178883	6.5259	6.75934e-11	1.48116e-09	not_age_associated
UNC13D	290.764	-1.08546	0.166463	-6.52072	6.99696e-11	1.5281e-09	not_age_associated
ZNF567	80.4387	1.54861	0.237487	6.52083	6.99198e-11	1.5281e-09	not_age_associated
CA2	85.9926	1.57162	0.241259	6.51425	7.30554e-11	1.59283e-09	not_age_associated
SETD5	687.311	0.767237	0.117839	6.51092	7.46943e-11	1.62585e-09	not_age_associated
ANKRD12	133.094	1.44808	0.222591	6.50557	7.7399e-11	1.68192e-09	not_age_associated
CGGBP1	396.593	0.916104	0.140834	6.50484	7.77787e-11	1.68736e-09	not_age_associated
COL6A1	97.8002	-1.79066	0.275984	-6.48827	8.68297e-11	1.88059e-09	not_age_associated
THAP1	96.2989	1.63395	0.251908	6.48628	8.7984e-11	1.90244e-09	not_age_associated
GPX3	85.0321	-1.7442	0.268947	-6.48529	8.85588e-11	1.9117e-09	AgeUp
APMAP	756.694	-0.763584	0.11781	-6.48148	9.08266e-11	1.95742e-09	not_age_associated
G6PC3	398.706	-0.956268	0.147885	-6.46628	1.00447e-10	2.16117e-09	not_age_associated
BCLAF1	580.786	0.769461	0.119218	6.45425	1.08758e-10	2.33614e-09	not_age_associated
NSDHL	238.106	-1.09614	0.170092	-6.44441	1.1605e-10	2.4887e-09	not_age_associated
TOR1AIP2	313.511	0.916744	0.142464	6.43494	1.23523e-10	2.64461e-09	not_age_associated
CRTC2	242.637	1.05134	0.163446	6.43233	1.25663e-10	2.68601e-09	not_age_associated
NR3C1	602.626	0.779695	0.121233	6.43139	1.26444e-10	2.69831e-09	not_age_associated
ACACA	671.933	-0.719153	0.111843	-6.43004	1.27569e-10	2.71787e-09	not_age_associated
PNRC2	118.07	1.40353	0.218451	6.42491	1.31944e-10	2.80649e-09	not_age_associated
PDLIM7	292.628	-1.00536	0.156627	-6.41884	1.37321e-10	2.91611e-09	not_age_associated
HCFC1	559.279	0.904747	0.141265	6.40461	1.50751e-10	3.19611e-09	not_age_associated
ANKRD52	1201.84	-0.658513	0.102852	-6.40251	1.52845e-10	3.23527e-09	not_age_associated
SUN2	186.123	-1.22379	0.191412	-6.3935	1.62132e-10	3.42628e-09	not_age_associated
SREK1	391.864	0.836689	0.130889	6.39237	1.63337e-10	3.44618e-09	not_age_associated
FBXL19-AS1	242.376	1.00386	0.157059	6.39163	1.64131e-10	3.45733e-09	not_age_associated
ACAN	12.4708	6.07501	0.951155	6.38698	1.69189e-10	3.55815e-09	not_age_associated
TAGLN	67.2421	-2.04369	0.320091	-6.38473	1.71705e-10	3.60526e-09	not_age_associated
LSS	233.902	-1.08687	0.170327	-6.38107	1.75851e-10	3.68638e-09	not_age_associated
UQCRQ	656.367	-0.850916	0.133675	-6.36554	1.94598e-10	4.07283e-09	not_age_associated
SCARA3	244.769	-1.05642	0.166066	-6.36146	1.99845e-10	4.17596e-09	not_age_associated
FOXC2	12.9215	5.75014	0.904318	6.35854	2.03687e-10	4.24944e-09	AgeUp
ZNF207	759.246	0.640772	0.100783	6.35792	2.04508e-10	4.25977e-09	not_age_associated
YWHAQ	1593.11	-0.646503	0.10173	-6.3551	2.08285e-10	4.33152e-09	not_age_associated
SUZ12	322.557	0.916525	0.144406	6.34686	2.19754e-10	4.56277e-09	not_age_associated
ACAA2	201.965	-1.08909	0.171679	-6.34377	2.24211e-10	4.64794e-09	not_age_associated
SMCR8	568.825	0.700874	0.110624	6.33566	2.36324e-10	4.89127e-09	not_age_associated
TLK2	234.685	1.01885	0.160895	6.3324	2.4138e-10	4.98802e-09	not_age_associated
RNF11	213.878	1.0811	0.170767	6.33086	2.43802e-10	5.0301e-09	not_age_associated
PEBP1	588.046	-0.747708	0.1182	-6.3258	2.51921e-10	5.18942e-09	not_age_associated
ABCC3	2716.33	-0.528813	0.0836731	-6.31998	2.61594e-10	5.38019e-09	not_age_associated
CD83	37.7184	2.34288	0.371038	6.31438	2.71244e-10	5.56988e-09	not_age_associated
RPL29	1603.04	-0.627447	0.099377	-6.3138	2.72258e-10	5.58193e-09	not_age_associated
TMED9	638.989	-0.841366	0.133475	-6.30354	2.90927e-10	5.95534e-09	not_age_associated
TPD52L2	553.436	-0.743785	0.118033	-6.30149	2.94794e-10	6.02505e-09	not_age_associated
LRPAP1	384.725	-0.844435	0.134107	-6.29673	3.03992e-10	6.20333e-09	not_age_associated
TRIAP1	889.26	0.630769	0.100182	6.29622	3.05e-10	6.21419e-09	not_age_associated
HCFC2	49.0841	2.02744	0.322176	6.29296	3.11462e-10	6.33598e-09	not_age_associated
ATP6V1E1	385.877	-0.826429	0.131518	-6.28376	3.3048e-10	6.7124e-09	not_age_associated
MICALL1	225.861	-1.08104	0.172546	-6.26521	3.72333e-10	7.55072e-09	not_age_associated
HIF1A-AS2	12.8377	4.77338	0.763794	6.24957	4.11592e-10	8.33393e-09	not_age_associated
FEM1C	124.454	1.24422	0.199515	6.23622	4.48282e-10	9.06279e-09	not_age_associated
MYO18A	403.305	-0.838741	0.134519	-6.23512	4.5142e-10	9.11213e-09	not_age_associated
UHMK1	332.077	0.840954	0.134886	6.23454	4.53094e-10	9.13181e-09	not_age_associated
WARS	495.977	-0.762048	0.122347	-6.22858	4.70674e-10	9.4715e-09	not_age_associated
ZCCHC10	114.301	1.5026	0.241397	6.22463	4.82702e-10	9.6986e-09	not_age_associated
MYO1E	1686.08	-0.532234	0.0855569	-6.22082	4.94574e-10	9.92187e-09	not_age_associated
APAF1	223.159	1.03343	0.166333	6.213	5.19839e-10	1.04127e-08	not_age_associated
ARMCX3	217.593	0.960053	0.154563	6.2114	5.25159e-10	1.05032e-08	not_age_associated
NRIP1	712.899	0.765871	0.123317	6.21058	5.27908e-10	1.0542e-08	not_age_associated
CAPN1	877.433	-0.704419	0.113474	-6.20776	5.37448e-10	1.07161e-08	not_age_associated
LRP1	322.637	-0.895878	0.144328	-6.20723	5.39271e-10	1.07361e-08	not_age_associated
ERI2	108.558	1.30893	0.210917	6.20592	5.43778e-10	1.08093e-08	not_age_associated
DDB1	1159.36	-0.573596	0.0924659	-6.20332	5.5283e-10	1.09726e-08	not_age_associated
GRAMD1A	1207.18	0.799904	0.129118	6.19513	5.8238e-10	1.15415e-08	not_age_associated
PLCD3	800.339	-0.722455	0.116708	-6.19028	6.00558e-10	1.18838e-08	not_age_associated
ZNF711	60.3852	1.84252	0.297961	6.18375	6.25963e-10	1.23677e-08	not_age_associated
YTHDF2	296.695	0.857478	0.138785	6.17848	6.47228e-10	1.27686e-08	not_age_associated
SETD2	271.68	0.922128	0.149303	6.1762	6.56624e-10	1.29344e-08	not_age_associated
RASSF8	40.5527	2.13115	0.345539	6.1676	6.93345e-10	1.36372e-08	not_age_associated
MYRF	520.105	-0.754453	0.122376	-6.16502	7.0476e-10	1.38408e-08	not_age_associated
PPM1A	281.475	0.982023	0.159386	6.16128	7.21581e-10	1.41499e-08	not_age_associated
ZNF451	134.387	1.25453	0.203688	6.15907	7.31726e-10	1.43274e-08	not_age_associated
NRCAM	1149.38	-0.672345	0.109408	-6.14532	7.98022e-10	1.56021e-08	not_age_associated
PXN	407.295	-0.789069	0.128569	-6.13734	8.39152e-10	1.63817e-08	not_age_associated
CIC	533.98	0.839003	0.136712	6.13701	8.4087e-10	1.63907e-08	not_age_associated
ANXA5	1400.4	-0.585495	0.0954296	-6.13536	8.49669e-10	1.65375e-08	not_age_associated
TMEM14B	309.914	-0.878388	0.143249	-6.1319	8.68337e-10	1.68757e-08	not_age_associated
THUMPD2	114.883	1.36161	0.222192	6.12808	8.89468e-10	1.72607e-08	not_age_associated
CYP51A1	360.523	-0.843451	0.137684	-6.12601	9.01087e-10	1.74602e-08	not_age_associated
PPP2R1A	1308.44	-0.704797	0.115075	-6.12468	9.08644e-10	1.75806e-08	not_age_associated
COX6B1	1608.71	-0.617816	0.100968	-6.11892	9.42128e-10	1.82015e-08	not_age_associated
SAMD11	112.309	1.26162	0.20624	6.11721	9.52286e-10	1.83705e-08	not_age_associated
TMEM59	327.004	-0.876698	0.143438	-6.11203	9.8369e-10	1.89484e-08	not_age_associated
AARS	613.583	-0.778643	0.127468	-6.10852	1.00556e-09	1.93412e-08	not_age_associated
CEP95	204.127	1.0189	0.166874	6.10579	1.02292e-09	1.9646e-08	not_age_associated
GIPC1	739.352	-0.65852	0.108179	-6.08731	1.14822e-09	2.20201e-08	not_age_associated
BLVRB	981.663	-0.689435	0.113279	-6.08619	1.15632e-09	2.2143e-08	not_age_associated
ATF4	1432.13	0.672261	0.110479	6.08495	1.1653e-09	2.22823e-08	not_age_associated
PRR13	402.862	-0.778535	0.128008	-6.08193	1.18747e-09	2.2673e-08	not_age_associated
COX4I1	1100.52	-0.605511	0.0995731	-6.08107	1.19383e-09	2.27612e-08	not_age_associated
CNOT4	128.871	1.18384	0.194712	6.07994	1.20225e-09	2.28883e-08	not_age_associated
DDOST	966.776	-0.618176	0.101685	-6.07931	1.20704e-09	2.29461e-08	not_age_associated
NXT2	74.4958	1.61406	0.265611	6.0768	1.22605e-09	2.32736e-08	AgeDown
EIF6	822.735	-0.80647	0.13274	-6.07555	1.23563e-09	2.34214e-08	not_age_associated
IRF2BPL	163.234	1.26752	0.208773	6.07127	1.26906e-09	2.40201e-08	not_age_associated
ADD1	305.192	-0.885247	0.145844	-6.06983	1.28046e-09	2.4201e-08	AgeUp
PPP1CA	498.564	-0.776295	0.127926	-6.0683	1.29272e-09	2.43973e-08	not_age_associated
POU2F1	98.7724	1.3283	0.219196	6.05988	1.36222e-09	2.56718e-08	not_age_associated
GNA13	503.833	0.777336	0.128289	6.05926	1.3675e-09	2.57342e-08	not_age_associated
ANXA3	563.757	-0.733156	0.121082	-6.05506	1.40367e-09	2.63768e-08	not_age_associated
HSPA8	5178.01	-0.530139	0.0876153	-6.05076	1.44167e-09	2.70521e-08	not_age_associated
SLC38A10	422.942	-0.794524	0.131394	-6.04689	1.47666e-09	2.76688e-08	not_age_associated
NIPBL	286.745	1.01057	0.16719	6.04442	1.49946e-09	2.80558e-08	not_age_associated
CDC42EP1	170.377	-1.24296	0.205687	-6.04298	1.51295e-09	2.82678e-08	not_age_associated
SDE2	110.36	1.24788	0.206626	6.03934	1.5475e-09	2.88719e-08	not_age_associated
PSMB6	454.472	-0.804375	0.133215	-6.03818	1.55859e-09	2.90374e-08	not_age_associated
NOP10	627.969	-0.716997	0.119007	-6.02483	1.69285e-09	3.14938e-08	not_age_associated
MVP	1013.94	-0.615091	0.102237	-6.01631	1.78441e-09	3.31499e-08	not_age_associated
RIOK3	294.558	0.88252	0.146699	6.01587	1.78928e-09	3.31932e-08	not_age_associated
FRAS1	265.815	-1.03053	0.171345	-6.01436	1.80602e-09	3.34561e-08	not_age_associated
AKIRIN1	283.942	0.920911	0.153246	6.00935	1.86266e-09	3.44565e-08	not_age_associated
SDHA	518.755	-0.703068	0.117001	-6.00908	1.86577e-09	3.44653e-08	not_age_associated
ZYX	583.277	-0.873231	0.14577	-5.99045	2.09256e-09	3.86e-08	not_age_associated
PRKCSH	470.681	-0.777488	0.129815	-5.98921	2.1086e-09	3.88411e-08	not_age_associated
TAF7	676.43	0.677854	0.113367	5.97926	2.24152e-09	4.12314e-08	not_age_associated
SVIL	278.502	-0.941604	0.157613	-5.97416	2.31273e-09	4.24814e-08	not_age_associated
ZNF195	231.41	0.981238	0.164319	5.97153	2.35038e-09	4.31123e-08	not_age_associated
RSF1	203.368	1.00922	0.1693	5.96114	2.50486e-09	4.58814e-08	not_age_associated
TCN2	51.9704	-2.14747	0.360274	-5.96066	2.51226e-09	4.59525e-08	not_age_associated
ZSWIM6	137.23	1.10796	0.185903	5.95989	2.52406e-09	4.61037e-08	not_age_associated
MAFG	888.179	0.712173	0.11951	5.95909	2.53648e-09	4.6266e-08	not_age_associated
OCIAD2	235.296	-0.97248	0.163566	-5.9455	2.75611e-09	5.02019e-08	not_age_associated
YAF2	95.0283	1.56798	0.26381	5.94358	2.78866e-09	5.0724e-08	not_age_associated
COL2A1	10.2859	5.50933	0.927006	5.94314	2.79609e-09	5.07884e-08	not_age_associated
AMOTL1	480.102	-0.741964	0.124993	-5.93603	2.92014e-09	5.29681e-08	not_age_associated
ATP1A1	781.464	-0.695168	0.117145	-5.93424	2.95209e-09	5.34733e-08	not_age_associated
VAT1	773.456	-0.618591	0.104265	-5.93289	2.97648e-09	5.38404e-08	not_age_associated
PGD	3894.27	-0.485488	0.0818998	-5.92783	3.06964e-09	5.54488e-08	not_age_associated
FADS1	1436.01	-0.524876	0.088623	-5.92257	3.16947e-09	5.71731e-08	not_age_associated
CNN2	405.651	-0.807063	0.13636	-5.91863	3.2464e-09	5.848e-08	not_age_associated
TAB3	259.501	0.865278	0.146254	5.91627	3.29334e-09	5.92438e-08	not_age_associated
DNM1	601.864	-0.689689	0.116596	-5.9152	3.31471e-09	5.95463e-08	not_age_associated
DR1	204.936	0.936567	0.158368	5.91388	3.34147e-09	5.99445e-08	not_age_associated
MTA2	1142.52	0.642663	0.108704	5.91203	3.37911e-09	6.05367e-08	not_age_associated
ANKRD33B	386.061	0.792459	0.13406	5.91123	3.39553e-09	6.07474e-08	not_age_associated
PINK1	189.607	-1.07258	0.181563	-5.90749	3.47366e-09	6.19755e-08	not_age_associated
SDC1	1366.58	-0.598402	0.101293	-5.90765	3.47014e-09	6.19755e-08	not_age_associated
ADM	576.857	0.643333	0.108935	5.90567	3.51219e-09	6.25773e-08	not_age_associated
ACTG1	16369.5	-0.421073	0.0713507	-5.90146	3.60301e-09	6.40209e-08	not_age_associated
UQCR10	307.448	-0.919779	0.155852	-5.90162	3.59947e-09	6.40209e-08	not_age_associated
PPP4R4	9.89886	7.87509	1.33708	5.88977	3.8674e-09	6.86253e-08	not_age_associated
SNRNP27	184.963	0.99924	0.169743	5.88678	3.93792e-09	6.97819e-08	not_age_associated
SMARCA2	105.369	-1.41559	0.240527	-5.88538	3.97144e-09	7.02805e-08	not_age_associated
ATAD2B	115.721	1.19857	0.203714	5.88359	4.01458e-09	7.09478e-08	not_age_associated
VCPIP1	183.294	1.00455	0.170784	5.88198	4.05381e-09	7.15443e-08	not_age_associated
PRKCA	516.128	-0.770398	0.131065	-5.878	4.15243e-09	7.31859e-08	not_age_associated
SMG1	580.155	0.631711	0.107479	5.87756	4.16362e-09	7.32842e-08	not_age_associated
SETX	360.183	0.754207	0.128338	5.87673	4.18461e-09	7.35546e-08	not_age_associated
CHIC1	156.519	1.26428	0.215233	5.87401	4.2539e-09	7.4672e-08	not_age_associated
BRD2	893.724	0.674874	0.114956	5.87072	4.33917e-09	7.60666e-08	not_age_associated
BAZ1A	405.883	0.787275	0.134239	5.86473	4.49864e-09	7.87563e-08	not_age_associated
PAXBP1	157.854	1.06232	0.181237	5.86149	4.58728e-09	8.02006e-08	not_age_associated
ILK	530.917	-0.697656	0.11903	-5.86116	4.59649e-09	8.02542e-08	not_age_associated
TNFAIP2	2960.68	0.53654	0.0916032	5.85721	4.70702e-09	8.20743e-08	not_age_associated
LRRC59	929.366	-0.566376	0.0967221	-5.8557	4.75003e-09	8.27139e-08	not_age_associated
SRSF5	949.765	0.701202	0.119966	5.84503	5.0648e-09	8.80777e-08	not_age_associated
GPI	3016.12	-0.560279	0.0958992	-5.84238	5.14615e-09	8.93733e-08	not_age_associated
LIPH	196.849	-1.08795	0.186265	-5.84091	5.19179e-09	9.00462e-08	not_age_associated
PIM1	147.651	1.06887	0.183401	5.82806	5.60763e-09	9.71296e-08	not_age_associated
PLD3	794.039	-0.763191	0.131257	-5.8145	6.08167e-09	1.05201e-07	not_age_associated
TNF	9.91829	7.73482	1.33069	5.81263	6.14979e-09	1.06239e-07	not_age_associated
LOXL2	384.73	-0.83025	0.142854	-5.81187	6.1778e-09	1.06581e-07	not_age_associated
MAGT1	366.311	-0.839687	0.144543	-5.80926	6.27503e-09	1.08116e-07	not_age_associated
COX6A1	696.568	-0.851424	0.146603	-5.80767	6.33489e-09	1.09004e-07	not_age_associated
SEPT9	1173.31	-0.633797	0.109339	-5.79662	6.76653e-09	1.16278e-07	not_age_associated
GRIN2C	121.866	1.49412	0.257906	5.79328	6.90228e-09	1.18454e-07	not_age_associated
SCAF4	154.801	1.06557	0.184064	5.78913	7.07539e-09	1.21266e-07	not_age_associated
EHD2	705.53	-0.717031	0.123913	-5.78658	7.18341e-09	1.22956e-07	not_age_associated
ZNF555	28.5624	2.40804	0.416386	5.78319	7.32989e-09	1.25299e-07	not_age_associated
ZNF324	113.463	1.19345	0.206519	5.77891	7.51873e-09	1.28359e-07	not_age_associated
MICU1	426.961	-0.747	0.129272	-5.77849	7.53733e-09	1.28508e-07	not_age_associated
SREBF2	496.265	-0.708915	0.122813	-5.77229	7.81991e-09	1.33153e-07	not_age_associated
SH3KBP1	483.334	-0.807686	0.140075	-5.76611	8.11206e-09	1.37947e-07	not_age_associated
RNF167	569.406	-0.725529	0.125883	-5.76351	8.23815e-09	1.39909e-07	not_age_associated
PRPF38B	214.152	0.975471	0.169295	5.76197	8.31355e-09	1.41006e-07	not_age_associated
SELE	9.05366	7.67891	1.33423	5.7553	8.64859e-09	1.4596e-07	not_age_associated
MED26	70.5989	1.75623	0.305134	5.75559	8.63372e-09	1.4596e-07	not_age_associated
CYP1B1	335.719	0.870727	0.151292	5.75527	8.65031e-09	1.4596e-07	not_age_associated
KAT6A	206.876	1.05677	0.183603	5.75573	8.62705e-09	1.4596e-07	not_age_associated
THAP9-AS1	90.9832	1.47469	0.256602	5.74699	9.08479e-09	1.53093e-07	not_age_associated
UBL5	338.762	-0.879733	0.153086	-5.74665	9.10311e-09	1.53204e-07	not_age_associated
COPS2	378.246	0.771641	0.13442	5.74051	9.43893e-09	1.58448e-07	not_age_associated
EFTUD2	700.912	-0.666658	0.116129	-5.74069	9.42935e-09	1.58448e-07	not_age_associated
USP37	51.4615	1.74168	0.303574	5.73726	9.62233e-09	1.61319e-07	not_age_associated
HNRNPH1	1676.2	0.538713	0.0939097	5.73651	9.66494e-09	1.61826e-07	not_age_associated
HIST1H2AC	88.5407	1.30957	0.228386	5.73404	9.80648e-09	1.63985e-07	not_age_associated
FBN1	71.6751	-1.68834	0.294511	-5.7327	9.88439e-09	1.65077e-07	not_age_associated
LAMB2	602.082	-0.749036	0.130709	-5.73056	1.00098e-08	1.66957e-07	not_age_associated
POLDIP2	733.755	-0.596141	0.104074	-5.72808	1.01576e-08	1.69207e-07	not_age_associated
IL23A	15.7267	3.35513	0.585777	5.72765	1.01831e-08	1.69416e-07	not_age_associated
CFI	56.9232	1.67425	0.292449	5.72491	1.03486e-08	1.7195e-07	not_age_associated
AP2A2	280.55	-0.928552	0.162328	-5.72023	1.06382e-08	1.76537e-07	not_age_associated
PRPF38A	153.876	1.1117	0.194395	5.7188	1.07279e-08	1.77801e-07	not_age_associated
ZNF776	87.655	1.45874	0.255123	5.71779	1.07921e-08	1.78637e-07	not_age_associated
SLC12A6	137.094	1.1583	0.202694	5.71453	1.10006e-08	1.81858e-07	not_age_associated
GNAI1	459.214	0.667941	0.116939	5.71189	1.1173e-08	1.84475e-07	not_age_associated
ICOSLG	42.5837	1.84251	0.322608	5.71128	1.12128e-08	1.84897e-07	not_age_associated
SREBF1	524.683	-0.682115	0.119528	-5.70676	1.1515e-08	1.89641e-07	not_age_associated
LPGAT1	379.448	0.760671	0.133348	5.70442	1.16738e-08	1.92016e-07	not_age_associated
DPP3	175.913	-1.0662	0.187028	-5.70073	1.19295e-08	1.95973e-07	not_age_associated
TALDO1	1325.44	-0.56439	0.0991474	-5.69243	1.25246e-08	2.05491e-07	not_age_associated
HSP90AA1	6295.26	-0.536215	0.0942224	-5.69095	1.26333e-08	2.07015e-07	not_age_associated
COA3	285.096	-0.886239	0.155772	-5.68934	1.27531e-08	2.08717e-07	not_age_associated
PSMB2	487.304	-0.697232	0.122575	-5.68819	1.28391e-08	2.0986e-07	not_age_associated
PGAP1	126.05	1.1642	0.204813	5.68419	1.31431e-08	2.14561e-07	not_age_associated
TTC32	79.7766	1.37523	0.241969	5.68351	1.31961e-08	2.15157e-07	not_age_associated
RAB2B	91.419	1.3184	0.232305	5.67529	1.38457e-08	2.25468e-07	not_age_associated
ADI1	262.051	-1.06385	0.187498	-5.6739	1.39581e-08	2.26732e-07	not_age_associated
EBP	176.752	-1.05803	0.186473	-5.67393	1.39562e-08	2.26732e-07	not_age_associated
TRA2A	308.187	0.772013	0.136081	5.67319	1.40163e-08	2.27395e-07	not_age_associated
DKK3	109.519	-1.38268	0.243807	-5.67121	1.41791e-08	2.29751e-07	AgeUp
PPM1E	10.7315	5.07756	0.896513	5.66367	1.48166e-08	2.39782e-07	not_age_associated
MED9	145.556	1.08309	0.19137	5.65965	1.51686e-08	2.45175e-07	not_age_associated
FAM214A	234.024	0.928713	0.164224	5.65516	1.557e-08	2.51353e-07	not_age_associated
COPA	749.544	-0.590605	0.104485	-5.65256	1.58079e-08	2.54878e-07	not_age_associated
DAG1	597.143	-0.662407	0.117291	-5.64754	1.62764e-08	2.62108e-07	not_age_associated
GNS	476.674	-0.714415	0.126536	-5.64596	1.64263e-08	2.64196e-07	not_age_associated
PRPF40A	879.739	0.684378	0.12137	5.63879	1.71245e-08	2.74749e-07	not_age_associated
TIGD1	120.947	1.11495	0.197724	5.63893	1.7111e-08	2.74749e-07	not_age_associated
GRHL1	22.1119	2.68389	0.476168	5.63643	1.73614e-08	2.78209e-07	not_age_associated
ZNF518B	84.711	1.36098	0.241554	5.63429	1.75781e-08	2.81336e-07	AgeDown
RPS26	579.432	-0.808328	0.143475	-5.63394	1.76136e-08	2.8156e-07	not_age_associated
FOSL2	627.457	0.640316	0.113847	5.62438	1.86174e-08	2.97241e-07	not_age_associated
ZNF518A	237.428	0.945441	0.168141	5.6229	1.87776e-08	2.99433e-07	not_age_associated
AOC3	37.4695	2.11398	0.375993	5.62238	1.88341e-08	2.99968e-07	not_age_associated
KRR1	301.407	0.840596	0.149552	5.62075	1.9013e-08	3.02448e-07	not_age_associated
CREBZF	628.463	0.646995	0.115121	5.62012	1.9083e-08	3.03192e-07	not_age_associated
LMAN2	435.097	-0.727351	0.12947	-5.61789	1.933e-08	3.06744e-07	not_age_associated
HM13	698.23	-0.692325	0.123253	-5.61709	1.94205e-08	3.07806e-07	not_age_associated
HIST3H2BB	9.55441	6.83722	1.21774	5.61468	1.96921e-08	3.11731e-07	not_age_associated
ECE1	439.513	-0.742333	0.13226	-5.61268	1.99214e-08	3.1498e-07	not_age_associated
ACAT2	236.552	-0.928791	0.165542	-5.61061	2.01617e-08	3.18394e-07	not_age_associated
SKP1	859.532	-0.588339	0.104888	-5.60923	2.03225e-08	3.20546e-07	not_age_associated
CD200R1	13.7326	3.57311	0.63777	5.6025	2.11282e-08	3.32852e-07	not_age_associated
NOLC1	827.346	-0.583483	0.104241	-5.59745	2.1753e-08	3.42282e-07	not_age_associated
PDIA3	920.217	-0.617807	0.110412	-5.59546	2.20036e-08	3.45641e-07	not_age_associated
IL6ST	1266.7	0.635707	0.113614	5.59534	2.20194e-08	3.45641e-07	not_age_associated
NQO1	4192.55	-0.496151	0.0887335	-5.59147	2.25155e-08	3.53003e-07	not_age_associated
MATN2	139.01	-1.18624	0.212242	-5.58908	2.28275e-08	3.57466e-07	not_age_associated
DCUN1D3	100.993	1.33291	0.238566	5.58717	2.30799e-08	3.60985e-07	not_age_associated
PEA15	415.461	-0.765708	0.137185	-5.58156	2.38366e-08	3.72375e-07	not_age_associated
NDST1	402.557	-0.729713	0.130771	-5.58009	2.40393e-08	3.75094e-07	not_age_associated
ADM5	28.059	2.29457	0.411554	5.57538	2.46993e-08	3.84932e-07	not_age_associated
ZNF8	67.6945	1.44021	0.258373	5.57416	2.48731e-08	3.87179e-07	not_age_associated
IFRD1	336.857	0.728878	0.13077	5.57373	2.49338e-08	3.87661e-07	not_age_associated
IDS	945.953	-0.626791	0.112528	-5.57009	2.54608e-08	3.95384e-07	not_age_associated
SNORA63	21.5512	3.45345	0.620052	5.56961	2.55312e-08	3.96007e-07	not_age_associated
HNRNPA3	1507.28	0.61634	0.110709	5.56722	2.58834e-08	4.00993e-07	not_age_associated
TAF13	56.4828	1.59197	0.286275	5.56098	2.68258e-08	4.15101e-07	not_age_associated
LIMA1	275.543	-0.854534	0.153886	-5.55305	2.80727e-08	4.33881e-07	not_age_associated
RB1CC1	356.628	0.868778	0.156467	5.55246	2.8167e-08	4.34823e-07	not_age_associated
VIL1	58.7382	-1.77529	0.319758	-5.55198	2.82457e-08	4.35524e-07	not_age_associated
NFE2L2	537.839	0.690694	0.124428	5.55095	2.84116e-08	4.37566e-07	not_age_associated
OST4	844.682	-0.614168	0.110731	-5.54649	2.91464e-08	4.48354e-07	not_age_associated
FUCA2	239.79	-0.891281	0.160711	-5.54587	2.925e-08	4.49418e-07	not_age_associated
VCAN	448.628	-0.709559	0.127951	-5.54555	2.93036e-08	4.49712e-07	not_age_associated
IRF2BP1	301.697	0.973178	0.17552	5.54456	2.94695e-08	4.51728e-07	not_age_associated
CACTIN	95.0284	1.32444	0.238978	5.5421	2.98858e-08	4.57572e-07	not_age_associated
NDRG1	286.578	-0.844767	0.152484	-5.54002	3.02434e-08	4.62505e-07	not_age_associated
NDUFA13	296.511	-0.931281	0.168256	-5.5349	3.11413e-08	4.75679e-07	not_age_associated
ALDH4A1	322.705	-0.7869	0.14223	-5.53259	3.15536e-08	4.81413e-07	not_age_associated
SIAH1	135.639	1.04865	0.189565	5.53187	3.1684e-08	4.82838e-07	not_age_associated
TAOK1	623.22	0.66688	0.120588	5.53023	3.19819e-08	4.86811e-07	not_age_associated
BECN1	570.128	-0.632981	0.1146	-5.5234	3.32506e-08	5.05532e-07	not_age_associated
LRIF1	164.462	1.07563	0.194751	5.52312	3.33034e-08	5.05747e-07	not_age_associated
BRAF	57.5257	1.55341	0.281409	5.52013	3.3874e-08	5.13815e-07	not_age_associated
PROCR	399.676	-0.731512	0.132533	-5.51945	3.40053e-08	5.15207e-07	not_age_associated
PPARGC1A	143.084	1.02671	0.186123	5.51629	3.46233e-08	5.23963e-07	not_age_associated
NFE2L1	923.45	-0.555646	0.100786	-5.51315	3.52463e-08	5.32774e-07	not_age_associated
NOC3L	169.003	0.940056	0.170828	5.50293	3.73537e-08	5.63975e-07	not_age_associated
EIF4G1	1334.15	-0.486584	0.0884506	-5.5012	3.77214e-08	5.68869e-07	not_age_associated
DYRK1A	181.67	1.00643	0.182995	5.49978	3.80256e-08	5.72796e-07	not_age_associated
TKT	6091.83	-0.415536	0.0756106	-5.49574	3.89079e-08	5.85412e-07	not_age_associated
CDC42SE1	586.351	0.613698	0.111709	5.4937	3.93604e-08	5.91538e-07	not_age_associated
ZNF579	151.685	1.16657	0.212779	5.48254	4.19253e-08	6.29361e-07	not_age_associated
RTN3	361.076	-0.771294	0.140742	-5.4802	4.24834e-08	6.37007e-07	not_age_associated
NUDC	462.867	-0.674298	0.123123	-5.47661	4.33558e-08	6.49342e-07	not_age_associated
XBP1	402.371	0.774628	0.141559	5.47211	4.44704e-08	6.65273e-07	not_age_associated
NOL8	305.195	0.825553	0.150909	5.47053	4.48695e-08	6.70475e-07	not_age_associated
AFF4	740.282	0.636213	0.116311	5.46992	4.50241e-08	6.72017e-07	not_age_associated
SPRY4	77.0888	1.33465	0.244222	5.46489	4.63201e-08	6.90571e-07	not_age_associated
ADH5	255.063	-0.907487	0.166124	-5.4627	4.6894e-08	6.9833e-07	not_age_associated
MAP1LC3B	191.678	0.962952	0.176294	5.4622	4.70259e-08	6.99497e-07	not_age_associated
ATP2C1	327.48	-0.783083	0.143564	-5.45458	4.90895e-08	7.29361e-07	not_age_associated
RFK	316.615	0.835208	0.15317	5.4528	4.95816e-08	7.35836e-07	not_age_associated
CYB5B	1133.84	-0.555284	0.101845	-5.45226	4.97339e-08	7.37258e-07	not_age_associated
ACTR1A	494.757	-0.678703	0.1246	-5.44705	5.12134e-08	7.58329e-07	not_age_associated
ZFX	191.046	0.913324	0.167698	5.44625	5.14429e-08	7.60866e-07	not_age_associated
IL1A	8.85255	6.69888	1.23022	5.44525	5.1732e-08	7.64276e-07	not_age_associated
EVPL	123.793	1.06706	0.195976	5.44485	5.18487e-08	7.65134e-07	not_age_associated
HSBP1	596.16	-0.688691	0.126582	-5.44066	5.30821e-08	7.82452e-07	not_age_associated
CD151	1472.21	-0.603635	0.110998	-5.43824	5.38096e-08	7.92169e-07	not_age_associated
SRSF8	279.511	0.801676	0.147419	5.43806	5.38626e-08	7.92169e-07	not_age_associated
TSPAN15	327.517	-0.796857	0.146611	-5.43517	5.47445e-08	8.04232e-07	not_age_associated
PLP2	232.744	-0.914215	0.168225	-5.4345	5.49518e-08	8.06371e-07	not_age_associated
HLA-F	65.1325	1.5277	0.281215	5.4325	5.55695e-08	8.1452e-07	not_age_associated
DARS2	115.606	-1.19593	0.220247	-5.42993	5.63755e-08	8.25409e-07	not_age_associated
UTP3	277.163	0.845171	0.155698	5.42827	5.69041e-08	8.32215e-07	not_age_associated
ZCCHC8	173.679	0.955672	0.176191	5.42408	5.82549e-08	8.51017e-07	not_age_associated
LIPA	231.42	-0.887488	0.163797	-5.4182	6.02012e-08	8.78466e-07	not_age_associated
CD68	156.401	-1.02658	0.189649	-5.41303	6.19662e-08	9.02317e-07	not_age_associated
PBX2	267.649	0.782827	0.144619	5.41301	6.19739e-08	9.02317e-07	not_age_associated
ALDH1A1	16616.8	-0.483304	0.0893167	-5.41113	6.26283e-08	9.1083e-07	not_age_associated
AP1M2	100.799	-1.29805	0.239945	-5.40979	6.30994e-08	9.16661e-07	not_age_associated
NBEAP1	13.6678	3.32242	0.615265	5.39998	6.66482e-08	9.67139e-07	not_age_associated
RPS3	4105.64	-0.45199	0.0837107	-5.39943	6.68512e-08	9.69008e-07	not_age_associated
TMEM132A	561.992	-0.660522	0.122387	-5.39698	6.77717e-08	9.81262e-07	not_age_associated
CAMSAP2	336.201	0.787094	0.145952	5.39283	6.93584e-08	1.00312e-06	not_age_associated
SNRPA	440.353	0.741444	0.137527	5.39124	6.99712e-08	1.01087e-06	not_age_associated
PDK4	163.837	0.970997	0.180191	5.38871	7.09666e-08	1.02412e-06	not_age_associated
TM7SF2	122.607	-1.17932	0.218892	-5.38767	7.13774e-08	1.02891e-06	not_age_associated
PRMT2	203.103	-0.957986	0.177829	-5.38713	7.15927e-08	1.03087e-06	not_age_associated
ERF	706.738	1.36112	0.252896	5.38212	7.36135e-08	1.0588e-06	not_age_associated
MYL12B	1073.6	-0.551704	0.102632	-5.37558	7.63347e-08	1.09673e-06	not_age_associated
SRRT	555.222	0.59855	0.111395	5.37324	7.73356e-08	1.10989e-06	not_age_associated
NXT1	153.327	1.04222	0.194096	5.36963	7.89004e-08	1.13111e-06	not_age_associated
CCDC71L	59.1317	1.48169	0.276022	5.36802	7.96056e-08	1.13997e-06	not_age_associated
UBE2B	222.929	0.885736	0.165131	5.36385	8.14673e-08	1.16535e-06	not_age_associated
NDUFB2	362.896	-0.771236	0.143891	-5.35986	8.32854e-08	1.19005e-06	not_age_associated
RCHY1	83.967	1.25069	0.233362	5.35944	8.34818e-08	1.19155e-06	not_age_associated
NSFL1C	395.456	-0.72561	0.135397	-5.35911	8.3631e-08	1.19238e-06	not_age_associated
PSMB3	395.714	-0.811906	0.151509	-5.35881	8.37721e-08	1.19309e-06	not_age_associated
TANK	261.093	0.795145	0.148412	5.3577	8.42874e-08	1.19912e-06	not_age_associated
TTYH3	742.586	-0.629798	0.117597	-5.35556	8.52918e-08	1.21209e-06	not_age_associated
PCBP1	1358.15	0.512794	0.0957639	5.35477	8.56662e-08	1.21609e-06	not_age_associated
SORL1	80.1537	-1.41	0.263552	-5.34999	8.79584e-08	1.24727e-06	not_age_associated
NDUFS8	431.582	-0.771673	0.144341	-5.34618	8.98316e-08	1.27245e-06	not_age_associated
ESYT1	529.508	-0.612164	0.114576	-5.34287	9.14861e-08	1.29448e-06	not_age_associated
ASH1L	390.805	0.683376	0.127968	5.34023	9.28289e-08	1.31206e-06	not_age_associated
BRD4	153.386	1.01138	0.189429	5.3391	9.34082e-08	1.31882e-06	not_age_associated
FOXD3	20.618	2.73711	0.512788	5.33772	9.41242e-08	1.32606e-06	not_age_associated
DLX2	8.2694	6.55744	1.22848	5.33786	9.40521e-08	1.32606e-06	not_age_associated
XPO1	1195.48	0.53397	0.100063	5.33635	9.48381e-08	1.33337e-06	not_age_associated
RAP2C	213.72	0.875782	0.164117	5.33633	9.48472e-08	1.33337e-06	not_age_associated
HSP90B1	2754.99	-0.560678	0.10525	-5.32708	9.98039e-08	1.40155e-06	not_age_associated
FAM114A1	166.259	-1.01158	0.189917	-5.32644	1.00158e-07	1.40502e-06	not_age_associated
CLK4	87.2549	1.24438	0.233653	5.32575	1.00538e-07	1.40882e-06	not_age_associated
RAB1B	619.988	-0.655117	0.123073	-5.32298	1.02081e-07	1.42891e-06	not_age_associated
ATP8B1	220.032	-0.875061	0.16441	-5.32245	1.02381e-07	1.43159e-06	not_age_associated
XRCC5	1359.47	-0.519637	0.0977854	-5.31406	1.07211e-07	1.49752e-06	not_age_associated
CPSF7	524.365	0.633576	0.119259	5.31262	1.08063e-07	1.5078e-06	not_age_associated
ZFP37	30.5367	2.13327	0.401598	5.31196	1.08449e-07	1.51158e-06	not_age_associated
ASNA1	501.698	-0.681373	0.128299	-5.31084	1.09122e-07	1.51933e-06	not_age_associated
PLEKHB2	817.926	-0.593463	0.111911	-5.30301	1.13908e-07	1.58428e-06	not_age_associated
PITRM1	272.026	-0.878533	0.165688	-5.30233	1.14333e-07	1.58681e-06	not_age_associated
GFPT2	354.086	-0.703989	0.132768	-5.30241	1.14286e-07	1.58681e-06	not_age_associated
RNF169	132.329	1.08713	0.205055	5.30165	1.14763e-07	1.58846e-06	not_age_associated
FGFR1OP2	124.823	1.04984	0.198024	5.30158	1.14802e-07	1.58846e-06	not_age_associated
SNRNP200	1197.15	-0.513786	0.0969122	-5.30156	1.14817e-07	1.58846e-06	not_age_associated
AHNAK2	2369.01	-0.509348	0.096145	-5.29771	1.17263e-07	1.62059e-06	not_age_associated
MRPL24	304.8	-0.761291	0.143806	-5.29388	1.19746e-07	1.6523e-06	not_age_associated
ALDH3A2	653.792	-0.670004	0.126564	-5.29378	1.19811e-07	1.6523e-06	not_age_associated
ZC3H12C	75.9061	1.39299	0.263403	5.28846	1.23349e-07	1.6993e-06	not_age_associated
CD109	698.808	-0.629979	0.119177	-5.28609	1.24959e-07	1.71966e-06	not_age_associated
SNAP25	80.6391	1.34591	0.254959	5.27891	1.29958e-07	1.78658e-06	not_age_associated
ITGB5	799.648	-0.585127	0.110911	-5.27565	1.32286e-07	1.81667e-06	AgeUp
STAG2	315.736	0.744295	0.141114	5.2744	1.33188e-07	1.82714e-06	not_age_associated
DCTN1	652.909	-0.59055	0.111979	-5.27376	1.33659e-07	1.83167e-06	not_age_associated
PUF60	725.001	-0.616491	0.116933	-5.27217	1.34822e-07	1.84568e-06	not_age_associated
BTN2A1	228.162	0.836694	0.158749	5.27055	1.36012e-07	1.86002e-06	not_age_associated
FAT1	2102.84	-0.495704	0.0940642	-5.26984	1.3654e-07	1.86529e-06	not_age_associated
HMGCR	581.129	-0.668059	0.126868	-5.2658	1.39582e-07	1.90485e-06	not_age_associated
PSMD4	461.123	-0.703164	0.133619	-5.26247	1.42133e-07	1.93764e-06	not_age_associated
PHKB	276.796	-0.788249	0.149796	-5.26215	1.4238e-07	1.93898e-06	not_age_associated
KIF20B	79.5777	1.32352	0.251607	5.26028	1.43834e-07	1.95674e-06	not_age_associated
PPP6C	243.711	0.84019	0.159837	5.25655	1.46786e-07	1.99482e-06	not_age_associated
TRAPPC1	449.666	-0.715679	0.136176	-5.25553	1.47597e-07	2.00376e-06	not_age_associated
HEXIM1	1053.94	0.492279	0.0936964	5.25398	1.48846e-07	2.01862e-06	not_age_associated
SP1	420.075	0.679541	0.129375	5.25251	1.50043e-07	2.03182e-06	not_age_associated
MARCH7	399.473	0.749609	0.142717	5.2524	1.5013e-07	2.03182e-06	not_age_associated
EVA1C	92.5143	1.22348	0.232952	5.25208	1.50389e-07	2.03321e-06	not_age_associated
NCEH1	317.514	-0.805562	0.153549	-5.2463	1.55182e-07	2.09584e-06	not_age_associated
PSMD1	629.41	-0.675499	0.128842	-5.24285	1.58114e-07	2.13324e-06	not_age_associated
CNDP2	250.906	-0.80792	0.154113	-5.24238	1.58518e-07	2.13647e-06	not_age_associated
MIS12	158.831	0.996446	0.190083	5.24217	1.58697e-07	2.13668e-06	not_age_associated
RIF1	238.125	0.848439	0.161856	5.24195	1.58887e-07	2.13704e-06	not_age_associated
BIRC3	503.222	0.800081	0.152755	5.23766	1.62623e-07	2.18279e-06	not_age_associated
AMIGO2	1533.42	0.448613	0.0856489	5.23782	1.62486e-07	2.18279e-06	not_age_associated
PGAM1	469.551	-0.749634	0.143171	-5.23593	1.64157e-07	2.20112e-06	not_age_associated
ARPC2	1157.9	-0.540911	0.103326	-5.23498	1.65004e-07	2.20794e-06	not_age_associated
EIF2S3	1396.36	-0.526506	0.100574	-5.23502	1.6497e-07	2.20794e-06	not_age_associated
CALM1	661.882	-0.606723	0.115927	-5.23366	1.6619e-07	2.22153e-06	not_age_associated
OXA1L	759.255	-0.585382	0.112133	-5.22043	1.78508e-07	2.38376e-06	not_age_associated
NTS	1219.15	0.50972	0.0978213	5.21073	1.88099e-07	2.50927e-06	not_age_associated
HNRNPM	802.704	-0.531557	0.102078	-5.20738	1.91525e-07	2.55236e-06	not_age_associated
TGFBI	4637.31	-0.442372	0.0851161	-5.19728	2.0223e-07	2.69227e-06	not_age_associated
STIP1	882.849	-0.540391	0.104033	-5.19443	2.05353e-07	2.73107e-06	not_age_associated
LAMP1	671.355	-0.576753	0.111106	-5.19102	2.09142e-07	2.77864e-06	not_age_associated
ZFP36L1	758.833	0.620258	0.119508	5.19008	2.10205e-07	2.78991e-06	not_age_associated
ZNF627	40.1859	1.71773	0.331132	5.18743	2.13216e-07	2.82617e-06	not_age_associated
ZNF805	31.0074	1.9399	0.373971	5.1873	2.13369e-07	2.82617e-06	not_age_associated
LIF	648.704	0.725622	0.139919	5.18603	2.14823e-07	2.84254e-06	not_age_associated
NRBP1	616.345	-0.566098	0.109177	-5.18515	2.15844e-07	2.85316e-06	not_age_associated
CFB	28.6457	2.06073	0.397548	5.1836	2.17644e-07	2.87404e-06	not_age_associated
EED	157.672	0.933619	0.180229	5.18018	2.2167e-07	2.92426e-06	not_age_associated
RPL3	3523.7	-0.438373	0.0846683	-5.17753	2.24845e-07	2.96314e-06	not_age_associated
DUSP1	742.901	0.58165	0.112356	5.17683	2.25686e-07	2.97123e-06	not_age_associated
PSAT1	533.218	-0.605624	0.117011	-5.17578	2.26962e-07	2.98502e-06	not_age_associated
RBM15	119.314	1.08623	0.209919	5.17451	2.28512e-07	3.00239e-06	not_age_associated
SQLE	587.119	-0.753293	0.145621	-5.17296	2.30411e-07	3.02429e-06	not_age_associated
ETNK1	322.5	0.824074	0.159331	5.17207	2.3151e-07	3.03567e-06	not_age_associated
UBE2D3	724.12	0.544468	0.10529	5.17113	2.32688e-07	3.04805e-06	not_age_associated
BDKRB2	173.808	1.11058	0.214777	5.17083	2.33059e-07	3.04985e-06	not_age_associated
MYLK	284.639	-0.787751	0.152363	-5.17024	2.33792e-07	3.05638e-06	not_age_associated
POM121	240.271	0.775208	0.150012	5.16764	2.37072e-07	3.09616e-06	not_age_associated
PHF23	535.612	0.596329	0.115511	5.16254	2.43627e-07	3.17859e-06	not_age_associated
PHPT1	636.558	-0.603244	0.116863	-5.16198	2.44347e-07	3.18481e-06	not_age_associated
GALNT2	775.97	-0.605403	0.117327	-5.15996	2.47001e-07	3.21618e-06	not_age_associated
SCAF8	204.821	0.828158	0.160711	5.15309	2.56225e-07	3.33296e-06	not_age_associated
ERMP1	395.971	-0.693072	0.134553	-5.15092	2.59213e-07	3.36848e-06	not_age_associated
HADHB	502.112	-0.672532	0.130607	-5.14929	2.61474e-07	3.39449e-06	not_age_associated
DNAJB4	169.662	0.946075	0.183938	5.14344	2.69759e-07	3.49857e-06	AgeUp
ARF6	591.912	0.587548	0.11428	5.1413	2.72848e-07	3.53512e-06	not_age_associated
DUSP5	946.96	0.518898	0.100932	5.14108	2.73163e-07	3.53568e-06	not_age_associated
FOSL1	415.845	0.817114	0.159101	5.1358	2.8094e-07	3.63275e-06	not_age_associated
NRSN2	267.168	-0.798822	0.155781	-5.12787	2.93044e-07	3.78551e-06	not_age_associated
EPB41L2	178.711	-1.00758	0.196649	-5.12375	2.99523e-07	3.86539e-06	not_age_associated
PALLD	932.323	-0.549129	0.107212	-5.1219	3.0247e-07	3.89956e-06	AgeUp
ANKRD1	84.7593	-1.32581	0.258916	-5.12061	3.04547e-07	3.92248e-06	not_age_associated
MIDN	306.69	0.711537	0.139098	5.11536	3.1314e-07	4.02917e-06	not_age_associated
ARPC5	631.552	-0.57076	0.111608	-5.11399	3.1542e-07	4.05451e-06	not_age_associated
ZNF507	298.246	0.728507	0.142463	5.11366	3.15968e-07	4.05757e-06	not_age_associated
GSK3B	470.004	0.603917	0.118215	5.10864	3.2448e-07	4.16279e-06	not_age_associated
GRAMD1B	136.093	-1.04837	0.205398	-5.10407	3.32424e-07	4.2605e-06	not_age_associated
ANO10	155.806	-1.01561	0.199021	-5.103	3.34303e-07	4.28039e-06	not_age_associated
USP21	127.399	1.18547	0.232392	5.10118	3.37545e-07	4.31344e-06	not_age_associated
TMEM43	362.698	-0.688068	0.13488	-5.10133	3.37281e-07	4.31344e-06	not_age_associated
TEF	48.0944	1.59641	0.313002	5.10032	3.39084e-07	4.32887e-06	not_age_associated
PHLDB3	153.094	0.934105	0.18341	5.09299	3.52458e-07	4.49521e-06	not_age_associated
NAB1	185.914	0.866533	0.17019	5.09155	3.55154e-07	4.52518e-06	not_age_associated
REV3L	242.958	0.87793	0.172508	5.08922	3.59546e-07	4.57667e-06	not_age_associated
MLEC	1201.72	-0.546705	0.107464	-5.08732	3.63151e-07	4.61806e-06	not_age_associated
SMIM15	273.828	0.797786	0.156883	5.08523	3.67181e-07	4.66476e-06	not_age_associated
IRAK2	246.253	0.764297	0.150343	5.08371	3.70139e-07	4.69778e-06	not_age_associated
KDM5B	443.388	0.715664	0.140815	5.08228	3.72924e-07	4.72853e-06	not_age_associated
C19orf33	591.677	-0.63239	0.124437	-5.082	3.7348e-07	4.73099e-06	not_age_associated
ZNF274	117.687	1.12574	0.221658	5.07875	3.79927e-07	4.80799e-06	not_age_associated
FCHO2	159.48	1.00053	0.197168	5.07452	3.8847e-07	4.91135e-06	not_age_associated
IGF2R	939.975	-0.551202	0.10866	-5.07271	3.92184e-07	4.9535e-06	not_age_associated
TSPYL4	90.6401	1.26449	0.249293	5.07231	3.93024e-07	4.95932e-06	not_age_associated
CYTH3	190.024	-0.965337	0.190341	-5.07161	3.94455e-07	4.97257e-06	not_age_associated
P4HB	3153.42	-0.427758	0.084352	-5.07111	3.955e-07	4.98094e-06	not_age_associated
ATP1B1	1445.76	-0.473565	0.0933911	-5.07077	3.96202e-07	4.98497e-06	AgeDown
SERINC3	447.662	-0.63025	0.124372	-5.06745	4.03175e-07	5.06782e-06	not_age_associated
ASPM	70.1443	1.34987	0.266397	5.06713	4.03861e-07	5.07157e-06	AgeDown
TRAP1	533.295	-0.603376	0.119164	-5.06341	4.11819e-07	5.16653e-06	not_age_associated
ANXA2P2	92.4981	-1.3384	0.264445	-5.06119	4.16655e-07	5.22218e-06	not_age_associated
ESYT2	673.95	-0.544577	0.10764	-5.05924	4.20929e-07	5.27069e-06	not_age_associated
LACC1	118.981	1.0299	0.203642	5.05743	4.24947e-07	5.31591e-06	not_age_associated
MINK1	709.609	-0.610563	0.120754	-5.05626	4.27551e-07	5.34337e-06	not_age_associated
ZNF134	84.6101	1.24834	0.246912	5.05581	4.28577e-07	5.35106e-06	not_age_associated
USP42	76.3927	1.23754	0.244945	5.05231	4.36499e-07	5.44477e-06	not_age_associated
ZNF7	162.787	0.943166	0.186731	5.05093	4.39663e-07	5.47901e-06	not_age_associated
PHC3	218.018	0.944798	0.187225	5.04633	4.50379e-07	5.6072e-06	not_age_associated
TAF3	132.236	1.01113	0.200385	5.04595	4.51278e-07	5.61303e-06	not_age_associated
PSMB1	382.686	-0.686107	0.136005	-5.04472	4.54187e-07	5.64385e-06	not_age_associated
PTTG1IP	497.686	-0.638119	0.126544	-5.04267	4.59079e-07	5.69921e-06	not_age_associated
FAM129B	858.827	-0.550388	0.109164	-5.04184	4.61073e-07	5.71853e-06	not_age_associated
ANKFY1	519.128	-0.667507	0.132407	-5.04134	4.62281e-07	5.72808e-06	not_age_associated
KIAA2026	90.9671	1.145	0.227136	5.04105	4.62996e-07	5.7315e-06	not_age_associated
GRPEL2	85.2569	1.19535	0.237309	5.03711	4.72601e-07	5.84486e-06	not_age_associated
ARL6IP5	616.868	-0.621407	0.123443	-5.03398	4.80411e-07	5.93213e-06	not_age_associated
IGFBP3	3487.67	-0.440852	0.0875765	-5.03391	4.80566e-07	5.93213e-06	AgeUp
ANAPC5	386.645	-0.697042	0.138497	-5.03291	4.83093e-07	5.95769e-06	not_age_associated
STK32B	81.3586	-1.3168	0.261978	-5.02639	4.9981e-07	6.15804e-06	not_age_associated
NEBL	162.947	-0.977731	0.194535	-5.026	5.00821e-07	6.16468e-06	not_age_associated
SNHG16	638.065	0.548038	0.109101	5.02319	5.08193e-07	6.24953e-06	not_age_associated
CRIP1	549.23	-0.629275	0.125306	-5.02189	5.11655e-07	6.28618e-06	not_age_associated
PATL1	261.442	0.751959	0.14975	5.02141	5.12934e-07	6.28964e-06	not_age_associated
SNORD15B	13.9945	3.2816	0.653573	5.02102	5.13986e-07	6.28964e-06	not_age_associated
MVD	136.775	-1.11352	0.221766	-5.02115	5.13627e-07	6.28964e-06	not_age_associated
CST1	42.2815	-2.00324	0.398982	-5.02088	5.14344e-07	6.28964e-06	not_age_associated
TES	378.753	-0.763577	0.152077	-5.02099	5.1407e-07	6.28964e-06	not_age_associated
TMEM109	170.783	-0.945021	0.188255	-5.01989	5.17011e-07	6.31633e-06	not_age_associated
IPMK	143.423	1.09497	0.218151	5.01933	5.18517e-07	6.32882e-06	not_age_associated
CHCHD2	920.784	-0.661425	0.131797	-5.01851	5.20744e-07	6.35006e-06	not_age_associated
C1orf116	75.8005	-1.54564	0.308048	-5.01754	5.23376e-07	6.37172e-06	not_age_associated
SRFBP1	90.0628	1.13738	0.226682	5.01749	5.23496e-07	6.37172e-06	not_age_associated
CALM2	2946.27	-0.466687	0.0930442	-5.01576	5.28243e-07	6.42351e-06	not_age_associated
MGLL	1066.09	-0.50364	0.100432	-5.01471	5.31123e-07	6.45253e-06	not_age_associated
PCYOX1	320.39	-0.737063	0.147039	-5.01271	5.36677e-07	6.51395e-06	not_age_associated
GFM2	288.504	-0.77345	0.154374	-5.01024	5.43609e-07	6.59195e-06	not_age_associated
IGFBP4	4273.4	0.51902	0.103709	5.00457	5.5986e-07	6.78272e-06	not_age_associated
ZNF614	38.7058	1.69591	0.339089	5.00138	5.69226e-07	6.8898e-06	not_age_associated
FOXJ3	214.073	0.806447	0.161265	5.00075	5.71063e-07	6.90563e-06	not_age_associated
MAP3K14	389.173	-0.67414	0.134863	-4.99869	5.77197e-07	6.97335e-06	not_age_associated
SNORA28	8.61893	4.46844	0.894188	4.99721	5.81657e-07	7.02074e-06	not_age_associated
ELAC2	373.861	-0.674902	0.135069	-4.99673	5.83092e-07	7.03156e-06	not_age_associated
PPIL4	104.124	1.11921	0.224187	4.99232	5.96575e-07	7.18751e-06	not_age_associated
AMBP	123.604	-1.04884	0.210201	-4.98967	6.04812e-07	7.28004e-06	not_age_associated
ETV3	52.6723	1.53428	0.307548	4.98874	6.07745e-07	7.30861e-06	not_age_associated
SLC23A2	187.62	0.894487	0.179329	4.98796	6.10187e-07	7.33122e-06	not_age_associated
CDK5R1	45.2013	1.61364	0.323524	4.9877	6.11035e-07	7.33467e-06	not_age_associated
STRN4	479.093	0.617052	0.123732	4.98701	6.132e-07	7.34794e-06	not_age_associated
TSPO	183.634	-1.01726	0.203983	-4.98699	6.13266e-07	7.34794e-06	not_age_associated
MAPRE2	110.57	-1.14018	0.228713	-4.98523	6.18894e-07	7.40858e-06	not_age_associated
LPAR6	30.8874	2.02663	0.406616	4.98414	6.22365e-07	7.44331e-06	not_age_associated
TXN	2158.27	-0.501858	0.100771	-4.98021	6.35158e-07	7.58935e-06	not_age_associated
LAPTM4B	949.127	-0.495655	0.0995512	-4.9789	6.39465e-07	7.63383e-06	not_age_associated
GPR107	384.099	-0.703823	0.141502	-4.97395	6.56022e-07	7.82434e-06	not_age_associated
GGT1	679.056	-0.57819	0.11626	-4.97327	6.58341e-07	7.84483e-06	not_age_associated
IRAK1	608.39	-0.628328	0.126397	-4.97109	6.65792e-07	7.92639e-06	not_age_associated
PLXNA2	86.6032	-1.30593	0.263021	-4.96511	6.86634e-07	8.16261e-06	not_age_associated
GSTO1	240.609	-0.799785	0.161083	-4.96504	6.86884e-07	8.16261e-06	not_age_associated
CYSTM1	246.748	-0.829301	0.167124	-4.96219	6.97032e-07	8.27567e-06	not_age_associated
FOXD1	56.432	1.52816	0.307993	4.96166	6.98923e-07	8.29059e-06	not_age_associated
PDHA1	462.871	-0.675243	0.136133	-4.96016	7.04354e-07	8.34742e-06	not_age_associated
TFRC	518.604	-0.64105	0.129267	-4.95911	7.08158e-07	8.3849e-06	not_age_associated
TRPM7	442.424	0.622452	0.125537	4.95833	7.1102e-07	8.41116e-06	not_age_associated
TICAM1	72.4337	1.323	0.266916	4.95662	7.17309e-07	8.47787e-06	not_age_associated
HOXA3	112.077	1.01034	0.204032	4.95186	7.3506e-07	8.67982e-06	not_age_associated
TNC	43.8881	-1.84084	0.371847	-4.95055	7.40055e-07	8.73091e-06	not_age_associated
TYW5	88.4102	1.20669	0.244027	4.94489	7.61852e-07	8.97995e-06	not_age_associated
MSL1	302.495	0.699713	0.141552	4.94317	7.68643e-07	9.05183e-06	not_age_associated
ZBTB33	171.297	0.907618	0.18366	4.94182	7.73947e-07	9.10608e-06	not_age_associated
TRUB1	123.611	1.04798	0.212283	4.93669	7.94583e-07	9.34047e-06	not_age_associated
ANKRD49	58.5169	1.36112	0.275753	4.936	7.97413e-07	9.36369e-06	not_age_associated
SOCS6	241.493	0.752527	0.152461	4.93586	7.97992e-07	9.36369e-06	not_age_associated
PIGS	170.621	-0.897815	0.182171	-4.92842	8.28958e-07	9.71831e-06	not_age_associated
PSMA5	386.276	-0.67792	0.13756	-4.92818	8.30006e-07	9.72187e-06	not_age_associated
PNISR	472.506	0.698704	0.141988	4.92086	8.61651e-07	1.00835e-05	not_age_associated
SLIRP	286.745	-0.801998	0.163121	-4.9166	8.80615e-07	1.02962e-05	not_age_associated
CSTF3	285.882	0.756111	0.153796	4.91631	8.81916e-07	1.03022e-05	not_age_associated
HOXB3	114.983	1.01007	0.205629	4.91211	9.01026e-07	1.0516e-05	AgeUp
RAB24	108.325	1.05633	0.21516	4.9095	9.13073e-07	1.06446e-05	not_age_associated
LIN28B	157.458	0.962124	0.195977	4.90937	9.13672e-07	1.06446e-05	not_age_associated
SEPT2	2145.57	-0.462068	0.094145	-4.90805	9.19851e-07	1.0707e-05	not_age_associated
MAPRE1	783.359	-0.631568	0.128702	-4.9072	9.23873e-07	1.07442e-05	not_age_associated
COX7B	888.805	-0.487942	0.0994872	-4.90457	9.36325e-07	1.08794e-05	not_age_associated
TM4SF20	76.6187	1.289	0.2629	4.90301	9.43768e-07	1.09561e-05	not_age_associated
LUC7L3	1111.57	0.521298	0.106446	4.8973	9.71614e-07	1.12693e-05	not_age_associated
COX7C	912.557	-0.565612	0.115568	-4.89418	9.87149e-07	1.14394e-05	not_age_associated
EGR3	5.76235	7.04613	1.44261	4.8843	1.03798e-06	1.20178e-05	not_age_associated
GLIPR1	308.096	-0.781331	0.15998	-4.88392	1.03996e-06	1.203e-05	not_age_associated
TRAM1	2144.77	0.540562	0.110811	4.87824	1.07037e-06	1.23708e-05	not_age_associated
CWC25	183.367	0.900164	0.184587	4.87664	1.07909e-06	1.24605e-05	not_age_associated
SIM2	55.0411	1.39177	0.285515	4.87461	1.09025e-06	1.25784e-05	not_age_associated
FAM102A	460.624	-0.637172	0.130815	-4.87077	1.11164e-06	1.28137e-05	not_age_associated
MKLN1	383.926	0.698617	0.143471	4.86938	1.11949e-06	1.28929e-05	not_age_associated
PSG4	49.2275	-1.71213	0.35168	-4.86844	1.12483e-06	1.2943e-05	not_age_associated
ANKRD10	245.524	-0.789166	0.162126	-4.86761	1.12955e-06	1.29858e-05	not_age_associated
DAZAP2	246.277	0.715335	0.147021	4.86552	1.14155e-06	1.31122e-05	not_age_associated
PAPOLG	96.0107	1.117	0.229639	4.86417	1.14941e-06	1.31909e-05	not_age_associated
ARHGAP30	17.8865	2.51385	0.517011	4.86228	1.16039e-06	1.33052e-05	not_age_associated
TIMP1	318.535	-0.780077	0.160456	-4.86162	1.16428e-06	1.33381e-05	not_age_associated
CDK17	150.595	0.92396	0.19048	4.85069	1.23032e-06	1.40824e-05	not_age_associated
YTHDC1	319.239	0.728213	0.150163	4.84947	1.23792e-06	1.41569e-05	not_age_associated
TECR	93.8467	-1.25064	0.257968	-4.84806	1.24677e-06	1.42457e-05	not_age_associated
ZNF131	127.828	0.977889	0.201882	4.84387	1.27331e-06	1.45363e-05	not_age_associated
HSPA5	2623.82	-0.432839	0.0894146	-4.84081	1.29312e-06	1.47495e-05	not_age_associated
GBE1	539.089	-0.6066	0.125348	-4.83932	1.30286e-06	1.48476e-05	not_age_associated
SENP6	258.988	0.727435	0.150326	4.83905	1.30462e-06	1.48547e-05	not_age_associated
SMOC1	135.21	0.925434	0.191353	4.83626	1.32303e-06	1.50512e-05	not_age_associated
AK2	339.049	-0.673232	0.139219	-4.83578	1.32626e-06	1.50729e-05	AgeDown
MMD	394.252	0.765054	0.158217	4.83548	1.32822e-06	1.50729e-05	not_age_associated
ZNF721	95.2623	1.20191	0.248569	4.83531	1.32936e-06	1.50729e-05	not_age_associated
ING3	39.5902	1.59947	0.330792	4.83528	1.32955e-06	1.50729e-05	not_age_associated
CST3	705.015	-0.692741	0.143276	-4.83502	1.3313e-06	1.50796e-05	not_age_associated
UBE2W	148.065	0.969509	0.200534	4.83462	1.33398e-06	1.50968e-05	not_age_associated
SNX16	28.1699	1.94251	0.40232	4.82826	1.37734e-06	1.55741e-05	not_age_associated
ITSN2	287.446	0.69959	0.145125	4.82061	1.4312e-06	1.61691e-05	not_age_associated
SCARNA15	10.4443	3.50064	0.72638	4.8193	1.44066e-06	1.62619e-05	not_age_associated
ITGA5	310.347	-0.76446	0.158889	-4.81129	1.49957e-06	1.69122e-05	not_age_associated
CREB1	181.33	0.863967	0.17959	4.81077	1.50352e-06	1.69422e-05	not_age_associated
CHIC2	34.6941	1.80289	0.375046	4.80711	1.53129e-06	1.72402e-05	not_age_associated
IDH3G	263.421	-0.765079	0.159202	-4.80571	1.54202e-06	1.7346e-05	not_age_associated
MAP3K9	83.631	1.11574	0.232213	4.80482	1.5489e-06	1.74085e-05	not_age_associated
FRMD4B	36.7681	1.66866	0.347342	4.80407	1.55473e-06	1.74589e-05	not_age_associated
GOLT1B	193.21	0.854782	0.17794	4.80378	1.557e-06	1.74695e-05	not_age_associated
PLCL2	170.564	0.83268	0.173504	4.7992	1.59297e-06	1.78577e-05	not_age_associated
SLCO5A1	7.53162	4.68905	0.977103	4.79894	1.5951e-06	1.78662e-05	not_age_associated
PIGW	126.818	0.929216	0.193666	4.79804	1.60227e-06	1.79311e-05	not_age_associated
ZNF484	43.6387	1.58674	0.330876	4.79559	1.62197e-06	1.81361e-05	not_age_associated
ZNF335	149.465	0.992557	0.207028	4.79431	1.63236e-06	1.82366e-05	not_age_associated
NUDT5	417.401	-0.622148	0.129809	-4.79278	1.64484e-06	1.83603e-05	not_age_associated
PER2	115.924	0.970373	0.202651	4.7884	1.68117e-06	1.87498e-05	not_age_associated
EMC4	365.957	-0.644121	0.134551	-4.78719	1.6913e-06	1.88467e-05	not_age_associated
HPS5	144.695	0.864841	0.180879	4.78134	1.74135e-06	1.93879e-05	not_age_associated
ZNF644	192.13	0.798974	0.167161	4.77966	1.75591e-06	1.95333e-05	not_age_associated
ASH1L-AS1	36.9145	2.05777	0.430861	4.77596	1.78854e-06	1.98795e-05	not_age_associated
GALNT5	97.8614	-1.22796	0.257323	-4.77206	1.82354e-06	2.02512e-05	not_age_associated
GARS	637.496	-0.540009	0.113197	-4.77052	1.8375e-06	2.03889e-05	not_age_associated
SIRT1	112.779	0.995774	0.208756	4.77004	1.84192e-06	2.04206e-05	not_age_associated
ETF1	734.673	0.525162	0.11012	4.76901	1.85134e-06	2.05076e-05	not_age_associated
CTPS1	442.627	-0.60889	0.127707	-4.76788	1.86172e-06	2.06051e-05	not_age_associated
GTF3C2	514.79	-0.641658	0.135101	-4.74948	2.03939e-06	2.25524e-05	not_age_associated
MGST3	256.755	-0.760088	0.160069	-4.74852	2.04915e-06	2.26412e-05	not_age_associated
RNU6ATAC	9.18911	3.81006	0.802477	4.74788	2.05562e-06	2.26935e-05	not_age_associated
GRB2	493.762	-0.577082	0.121574	-4.74675	2.06711e-06	2.28011e-05	not_age_associated
MYL12A	755.515	-0.508307	0.107105	-4.74586	2.07619e-06	2.28819e-05	not_age_associated
MRPL27	246.673	-0.865783	0.182462	-4.745	2.08502e-06	2.29599e-05	not_age_associated
DDX20	87.6199	1.08229	0.228117	4.74446	2.09059e-06	2.30018e-05	not_age_associated
RNF111	263.434	0.691139	0.145819	4.73972	2.14016e-06	2.35274e-05	not_age_associated
PDXK	686.21	-0.597038	0.126018	-4.73771	2.16147e-06	2.37417e-05	not_age_associated
SAE1	457.227	-0.582566	0.122974	-4.73733	2.16555e-06	2.37664e-05	not_age_associated
ARL14	75.0119	1.20853	0.255189	4.73581	2.18184e-06	2.39251e-05	not_age_associated
NCOA7	260.057	0.832037	0.175711	4.73526	2.18775e-06	2.39699e-05	not_age_associated
ATF7IP	195.44	0.768125	0.162288	4.7331	2.21118e-06	2.42063e-05	not_age_associated
ARMCX5	71.0838	1.42424	0.30099	4.73185	2.22487e-06	2.43357e-05	not_age_associated
MORF4L1	1328.23	-0.473071	0.100091	-4.7264	2.2853e-06	2.49757e-05	not_age_associated
SF3B5	241.576	-0.778059	0.164887	-4.71874	2.37306e-06	2.59132e-05	not_age_associated
LIN7C	158.852	0.966129	0.204888	4.7154	2.41241e-06	2.63209e-05	not_age_associated
AIFM1	321.048	-0.658226	0.139602	-4.71501	2.41702e-06	2.63492e-05	AgeDown
CEBPZ	396.006	0.650546	0.137997	4.71421	2.42649e-06	2.64303e-05	not_age_associated
PSMC5	717.925	-0.500627	0.106224	-4.71295	2.44158e-06	2.65725e-05	not_age_associated
NXN	277.791	-0.716548	0.152055	-4.71243	2.4478e-06	2.6618e-05	not_age_associated
TRANK1	128.769	0.937254	0.19891	4.71195	2.4536e-06	2.66589e-05	not_age_associated
PARK7	543.321	-0.60437	0.128283	-4.71123	2.46226e-06	2.67308e-05	not_age_associated
CGN	75.8514	-1.28957	0.273882	-4.70848	2.49566e-06	2.70709e-05	not_age_associated
NUAK2	580.337	0.61586	0.130835	4.70715	2.51207e-06	2.72263e-05	not_age_associated
FGF18	9.43619	3.85464	0.819243	4.70512	2.53711e-06	2.74749e-05	not_age_associated
NEDD8	206.434	-0.896061	0.190455	-4.70484	2.54069e-06	2.74908e-05	not_age_associated
GSE1	238.898	0.733617	0.155941	4.70447	2.54529e-06	2.75177e-05	not_age_associated
NRP1	514.751	0.585775	0.124635	4.69991	2.60282e-06	2.80932e-05	not_age_associated
COASY	695.57	-0.571993	0.121701	-4.69997	2.60194e-06	2.80932e-05	not_age_associated
TAB2	402.339	0.681503	0.145082	4.69737	2.6353e-06	2.84203e-05	not_age_associated
CAP2	171.604	-0.892858	0.190192	-4.6945	2.67257e-06	2.87985e-05	not_age_associated
RPL24	1856.62	-0.456203	0.0972337	-4.69182	2.70789e-06	2.9155e-05	not_age_associated
CDC42BPB	649.747	-0.526179	0.11221	-4.68923	2.74229e-06	2.94976e-05	not_age_associated
GOLM1	1361.4	-0.496362	0.105855	-4.68909	2.74422e-06	2.94976e-05	not_age_associated
POM121C	179.852	0.824234	0.175815	4.68806	2.75801e-06	2.96214e-05	not_age_associated
PTPN12	459.547	0.587984	0.125512	4.68469	2.80385e-06	3.0089e-05	not_age_associated
MANBAL	294.456	-0.691249	0.147586	-4.6837	2.81747e-06	3.02103e-05	not_age_associated
CLASRP	217.78	0.825071	0.176206	4.68243	2.83499e-06	3.03732e-05	not_age_associated
NUCB1	500.816	-0.576515	0.123171	-4.68062	2.86007e-06	3.06169e-05	not_age_associated
SPRED1	96.6936	1.07106	0.229008	4.67694	2.91184e-06	3.11454e-05	not_age_associated
RPS25	1139.93	-0.555688	0.11887	-4.67477	2.94286e-06	3.14516e-05	not_age_associated
NDUFA9	215.801	-0.787448	0.168526	-4.67257	2.97452e-06	3.17379e-05	not_age_associated
CST2	18.2611	-3.90082	0.834826	-4.67262	2.97383e-06	3.17379e-05	not_age_associated
ZNF574	278.61	0.757556	0.162154	4.67183	2.9853e-06	3.18269e-05	not_age_associated
SCYL2	254.231	0.733879	0.157142	4.67018	3.00942e-06	3.20579e-05	not_age_associated
PREPL	622.534	0.538834	0.115469	4.6665	3.06373e-06	3.26099e-05	not_age_associated
UQCRH	620.642	-0.525162	0.112604	-4.6638	3.10429e-06	3.30147e-05	not_age_associated
ZBTB48	45.3512	1.4718	0.315724	4.66167	3.13652e-06	3.33303e-05	not_age_associated
KPNA4	537.996	0.531847	0.114232	4.65584	3.22663e-06	3.426e-05	not_age_associated
STEAP3	533.885	-0.55478	0.119194	-4.65444	3.24869e-06	3.44663e-05	not_age_associated
IRF9	66.7723	1.19493	0.257038	4.64884	3.33809e-06	3.5386e-05	not_age_associated
DCAF4L1	12.2558	3.35546	0.722113	4.64673	3.37235e-06	3.57201e-05	not_age_associated
SERPINE2	437.793	-0.605601	0.130391	-4.64451	3.40883e-06	3.60772e-05	not_age_associated
NDUFA2	239.967	-1.00457	0.21632	-4.64391	3.41881e-06	3.61536e-05	not_age_associated
LEMD3	114.061	0.980786	0.211344	4.64071	3.47219e-06	3.66883e-05	not_age_associated
SORT1	167.156	-0.874131	0.188459	-4.63832	3.51254e-06	3.70847e-05	not_age_associated
PRDX5	1084.1	-0.521751	0.112504	-4.63761	3.52457e-06	3.71817e-05	not_age_associated
HDGF	626.081	0.670265	0.144536	4.63734	3.52919e-06	3.72004e-05	not_age_associated
MIR3064	29.983	2.00106	0.431548	4.63693	3.5362e-06	3.72442e-05	not_age_associated
NBPF10	58.5502	1.33971	0.289003	4.63564	3.55837e-06	3.74475e-05	not_age_associated
ZNF615	24.3815	2.07259	0.447203	4.63456	3.57698e-06	3.75887e-05	not_age_associated
RPS6KA3	683.227	-0.549716	0.118613	-4.63453	3.57755e-06	3.75887e-05	not_age_associated
TSPAN3	1051.99	-0.520051	0.112277	-4.63185	3.62409e-06	3.80471e-05	not_age_associated
LSM5	215.01	0.766402	0.165479	4.63142	3.63171e-06	3.80965e-05	AgeDown
GGCX	185.681	-0.818967	0.176889	-4.62983	3.65964e-06	3.83587e-05	not_age_associated
PARP1	319.813	-0.686401	0.148296	-4.62857	3.68198e-06	3.85619e-05	AgeDown
RICTOR	408.248	0.674327	0.145755	4.62644	3.71999e-06	3.89288e-05	not_age_associated
UBALD2	37.9275	1.70336	0.368527	4.62206	3.79951e-06	3.97057e-05	not_age_associated
MRPS27	356.582	-0.620339	0.134214	-4.62201	3.80031e-06	3.97057e-05	not_age_associated
POGZ	255.272	0.70544	0.152694	4.61996	3.83814e-06	4.00688e-05	not_age_associated
IPO9	355.786	-0.611287	0.132393	-4.6172	3.88947e-06	4.05723e-05	not_age_associated
ZNF641	77.807	1.31971	0.285899	4.61601	3.91197e-06	4.07744e-05	not_age_associated
AHSA1	1024.45	-0.437562	0.0948275	-4.61429	3.94441e-06	4.1047e-05	not_age_associated
BCL2L1	1445.59	-0.440057	0.0953669	-4.61436	3.94314e-06	4.1047e-05	not_age_associated
YWHAH	342.149	-0.650083	0.140926	-4.61295	3.96993e-06	4.12797e-05	not_age_associated
NT5E	226.48	-0.776343	0.168342	-4.61171	3.99378e-06	4.14947e-05	not_age_associated
CLSTN1	630.084	-0.546555	0.118561	-4.60991	4.02837e-06	4.18208e-05	not_age_associated
BCORL1	49.8467	1.37571	0.298522	4.6084	4.05774e-06	4.20922e-05	not_age_associated
NEDD4L	321.436	0.625759	0.135831	4.6069	4.08718e-06	4.2364e-05	not_age_associated
ALDH3B1	544.503	-0.60379	0.131186	-4.60254	4.17366e-06	4.3226e-05	not_age_associated
KLHL15	173.461	0.995291	0.216286	4.60174	4.18967e-06	4.33575e-05	not_age_associated
TUBB2A	81.5413	-1.20201	0.261324	-4.59968	4.23131e-06	4.37537e-05	not_age_associated
TMEM164	405.267	-0.598993	0.130381	-4.59419	4.3444e-06	4.48876e-05	not_age_associated
HYOU1	450.302	-0.596566	0.129936	-4.59121	4.40682e-06	4.54965e-05	not_age_associated
ATXN2L	752.042	0.524701	0.114383	4.58721	4.49203e-06	4.63396e-05	not_age_associated
DYNC1I2	472.612	-0.576069	0.12561	-4.58616	4.51475e-06	4.65372e-05	not_age_associated
TMEM14C	455.606	-0.565562	0.123376	-4.58404	4.56068e-06	4.69735e-05	not_age_associated
ANK1	80.5432	-1.17751	0.256947	-4.58267	4.59065e-06	4.7245e-05	not_age_associated
TANC2	361.025	0.631719	0.137914	4.58053	4.6381e-06	4.76958e-05	not_age_associated
TLK1	212.042	0.75384	0.16461	4.57954	4.66e-06	4.78832e-05	not_age_associated
LRP12	111.951	0.988318	0.215887	4.57795	4.6956e-06	4.82111e-05	not_age_associated
ALG8	230.886	-0.726307	0.158678	-4.57723	4.71167e-06	4.83381e-05	not_age_associated
FKBP3	370.725	-0.675648	0.147621	-4.5769	4.71919e-06	4.83648e-05	not_age_associated
ATXN7L3	361.921	0.672519	0.146941	4.57679	4.72168e-06	4.83648e-05	not_age_associated
ZBTB38	535.948	0.572682	0.125291	4.57083	4.85804e-06	4.97226e-05	not_age_associated
RPS6	5388.53	-0.455511	0.0996874	-4.56939	4.89147e-06	5.00255e-05	not_age_associated
HSPA1A	407.207	-0.619238	0.135652	-4.56491	4.99706e-06	5.10654e-05	AgeUp
HARS	393.805	-0.582917	0.127714	-4.56425	5.01293e-06	5.11876e-05	not_age_associated
DENND4C	320.419	0.692652	0.151797	4.56302	5.04238e-06	5.1448e-05	not_age_associated
ZC3H15	445.105	0.592172	0.129814	4.5617	5.07419e-06	5.17321e-05	not_age_associated
MED13L	433.489	0.568801	0.124696	4.56151	5.07871e-06	5.17379e-05	not_age_associated
SFSWAP	310.473	0.626661	0.137469	4.55857	5.15029e-06	5.24262e-05	not_age_associated
FAM8A1	63.7856	1.22546	0.268995	4.5557	5.22105e-06	5.31051e-05	not_age_associated
RCC2	594.776	-0.504057	0.11065	-4.55542	5.2281e-06	5.31354e-05	not_age_associated
RRAD	47.3608	1.49359	0.327995	4.5537	5.27105e-06	5.35303e-05	not_age_associated
RPS8	1953.06	-0.429834	0.0945168	-4.5477	5.42365e-06	5.50372e-05	not_age_associated
HIST1H2AI	17.8683	2.36895	0.521101	4.54604	5.46641e-06	5.5428e-05	not_age_associated
NUBP2	112.869	-0.993859	0.218847	-4.54134	5.58972e-06	5.66344e-05	not_age_associated
DDC	72.7959	-1.46373	0.322409	-4.53996	5.62648e-06	5.69626e-05	not_age_associated
ABCA3	188.811	-0.84109	0.185339	-4.53812	5.67591e-06	5.74185e-05	not_age_associated
DNHD1	143.752	-0.894134	0.197054	-4.5375	5.69252e-06	5.7502e-05	not_age_associated
PACS1	269.248	-0.740244	0.16314	-4.53748	5.69296e-06	5.7502e-05	not_age_associated
AHI1	109.559	0.97121	0.21413	4.53561	5.74369e-06	5.79695e-05	not_age_associated
CYR61	341.284	-0.619066	0.136507	-4.53505	5.75908e-06	5.80352e-05	not_age_associated
LAPTM4A	582.368	-0.517926	0.114204	-4.53511	5.75724e-06	5.80352e-05	not_age_associated
SARS	639.284	-0.54401	0.119977	-4.53427	5.78017e-06	5.82028e-05	not_age_associated
RPL41	1335.73	-0.452268	0.0997869	-4.53234	5.83349e-06	5.86944e-05	not_age_associated
OLFML2A	21.8263	-2.75974	0.608981	-4.53173	5.85037e-06	5.88189e-05	not_age_associated
GPX2	3225.03	-0.445932	0.0984676	-4.52872	5.93422e-06	5.96161e-05	not_age_associated
PPP4R2	159.827	0.871061	0.192444	4.52631	6.00228e-06	6.02534e-05	not_age_associated
PIGT	348.771	-0.713558	0.15784	-4.52078	6.16118e-06	6.18011e-05	not_age_associated
KRT15	21.0315	-2.77672	0.61439	-4.51948	6.19922e-06	6.21349e-05	not_age_associated
SNX17	743.481	-0.520091	0.115228	-4.51359	6.37388e-06	6.38366e-05	not_age_associated
GABRB3	484.811	0.517096	0.114596	4.51234	6.41167e-06	6.41658e-05	not_age_associated
SCARNA2	8.65711	3.91564	0.868359	4.50924	6.50601e-06	6.50103e-05	not_age_associated
CLIC1	1128.93	-0.456086	0.101141	-4.50939	6.5013e-06	6.50103e-05	not_age_associated
ITGB1	4033.26	-0.498782	0.110672	-4.50683	6.58037e-06	6.56529e-05	not_age_associated
DIAPH1	357.939	-0.597153	0.132495	-4.50698	6.57581e-06	6.56529e-05	not_age_associated
ETS2	287.348	0.627021	0.139151	4.50604	6.60493e-06	6.58476e-05	not_age_associated
RARRES1	31.8024	1.74272	0.386929	4.50397	6.66941e-06	6.64397e-05	not_age_associated
ECI2	137.771	-0.956259	0.212373	-4.50272	6.70881e-06	6.67813e-05	not_age_associated
EPAS1	1674.29	0.373981	0.0830613	4.50247	6.71696e-06	6.68115e-05	not_age_associated
BNIP2	295.998	0.688792	0.15304	4.50075	6.77148e-06	6.73025e-05	not_age_associated
SMURF2	193.513	0.741221	0.164755	4.49892	6.82987e-06	6.78312e-05	not_age_associated
RANBP2	601.143	0.558499	0.124232	4.49562	6.9367e-06	6.88399e-05	not_age_associated
CORO1B	344.705	-0.675206	0.150293	-4.49261	7.03555e-06	6.97679e-05	not_age_associated
KRT86	151.336	-0.976347	0.2174	-4.49101	7.08855e-06	7.02401e-05	not_age_associated
HSD17B7P2	32.6272	1.65505	0.368615	4.4899	7.12572e-06	7.05549e-05	not_age_associated
SEC24C	665.21	-0.492145	0.109636	-4.48891	7.15887e-06	7.08295e-05	not_age_associated
C1QBP	1136.95	-0.443412	0.0988111	-4.48747	7.20733e-06	7.12549e-05	AgeDown
C1orf52	89.2249	1.01966	0.227275	4.48646	7.2417e-06	7.15405e-05	not_age_associated
PABPN1	56.7969	1.33961	0.298674	4.48519	7.28481e-06	7.1912e-05	not_age_associated
CHUK	220.778	0.722754	0.161189	4.4839	7.32901e-06	7.22937e-05	not_age_associated
CALD1	953.369	-0.537116	0.119793	-4.48371	7.33571e-06	7.23052e-05	AgeUp
CRY1	107.711	0.998574	0.222884	4.48025	7.45566e-06	7.34321e-05	not_age_associated
UBE2L3	338.428	-0.600733	0.134115	-4.47923	7.49134e-06	7.37279e-05	not_age_associated
RANGAP1	401.304	-0.66674	0.148871	-4.47865	7.51173e-06	7.38729e-05	not_age_associated
PCYT2	134.317	-1.06395	0.237614	-4.47764	7.54726e-06	7.41665e-05	not_age_associated
ABCC5	293.484	-0.708946	0.158451	-4.47422	7.66893e-06	7.53054e-05	not_age_associated
SNORA67	21.6533	2.10103	0.469743	4.47271	7.72329e-06	7.57823e-05	not_age_associated
WAC	614.763	0.544827	0.121866	4.47072	7.7958e-06	7.64363e-05	not_age_associated
ELMSAN1	152.408	0.802225	0.179584	4.46712	7.9278e-06	7.76722e-05	not_age_associated
PEF1	183.504	-0.793131	0.177663	-4.46423	8.03555e-06	7.86689e-05	not_age_associated
HADHA	960.854	-0.439664	0.0985254	-4.46245	8.10294e-06	7.92692e-05	not_age_associated
FKBP8	315.613	-0.696358	0.156098	-4.46103	8.15673e-06	7.97357e-05	not_age_associated
DUSP6	78.447	1.10846	0.248575	4.45928	8.22371e-06	8.03303e-05	not_age_associated
RBM33	303.584	0.644843	0.144678	4.45708	8.30825e-06	8.10955e-05	not_age_associated
AKAP17A	161.609	0.77705	0.174414	4.45521	8.38099e-06	8.17443e-05	not_age_associated
EDEM2	214.37	-0.736163	0.165364	-4.45178	8.51608e-06	8.3e-05	not_age_associated
NPHS1	19.0333	2.398	0.53877	4.45089	8.55156e-06	8.32837e-05	not_age_associated
HIST1H4E	22.2017	2.25151	0.505897	4.45053	8.5657e-06	8.33592e-05	not_age_associated
DDAH1	140.773	-0.89989	0.202226	-4.44992	8.59021e-06	8.35036e-05	not_age_associated
SPTBN1	2785.35	-0.352362	0.0791852	-4.44984	8.59333e-06	8.35036e-05	not_age_associated
COIL	177.873	0.823132	0.185254	4.44327	8.86019e-06	8.60327e-05	not_age_associated
GOLGB1	506.933	0.601365	0.135391	4.44169	8.92531e-06	8.66007e-05	not_age_associated
ITSN1	173.498	-0.888445	0.200095	-4.44012	8.99101e-06	8.71734e-05	not_age_associated
FBXO28	224.737	0.734624	0.165642	4.435	9.20705e-06	8.92019e-05	not_age_associated
UGGT1	392.354	-0.602498	0.13588	-4.43405	9.24796e-06	8.95317e-05	not_age_associated
PRKAB1	325.477	0.629406	0.142001	4.43241	9.31847e-06	9.01476e-05	not_age_associated
AP1S1	372.305	-0.606879	0.136969	-4.43077	9.38982e-06	9.07706e-05	not_age_associated
SNORD17	33.4361	1.75836	0.39689	4.43035	9.40823e-06	9.08813e-05	not_age_associated
LMAN2L	172.777	-0.834335	0.188524	-4.42562	9.61651e-06	9.28246e-05	not_age_associated
SLC1A4	55.439	-1.38719	0.313463	-4.42536	9.62808e-06	9.28676e-05	not_age_associated
USP7	464.465	0.574851	0.129944	4.42383	9.69665e-06	9.346e-05	not_age_associated
ZNF329	29.4729	1.7426	0.394036	4.42244	9.75912e-06	9.39927e-05	not_age_associated
TCTE3	12.1856	2.79444	0.632073	4.42107	9.82116e-06	9.45205e-05	not_age_associated
LOC100129034	189.586	-0.782724	0.17709	-4.41992	9.8739e-06	9.49581e-05	not_age_associated
WDR89	69.0922	1.21208	0.274248	4.41964	9.8866e-06	9.50103e-05	not_age_associated
KCTD11	127.265	0.882358	0.199714	4.41811	9.95671e-06	9.55697e-05	not_age_associated
PCCB	157.695	-0.854694	0.193455	-4.41805	9.95944e-06	9.55697e-05	not_age_associated
FGD6	604.195	0.472222	0.106901	4.41738	9.99032e-06	9.57451e-05	not_age_associated
PSMA7	732.187	-0.550492	0.124621	-4.41734	9.99239e-06	9.57451e-05	not_age_associated
DHRS7	256.038	-0.720044	0.163232	-4.41118	1.02811e-05	9.84394e-05	not_age_associated
FAM171A1	70.2478	-1.25483	0.284597	-4.40913	1.03786e-05	9.92275e-05	not_age_associated
MAPK8IP2	18.4389	2.18624	0.49584	4.40916	1.03775e-05	9.92275e-05	not_age_associated
TUBA1C	1193.75	-0.422904	0.0959214	-4.40886	1.03918e-05	9.92806e-05	not_age_associated
SCARNA7	6.80811	4.27664	0.970379	4.40718	1.04725e-05	9.99784e-05	not_age_associated
ROMO1	232.957	-0.721933	0.1639	-4.40473	1.05917e-05	0.000101043	not_age_associated
FZD5	62.9643	1.15549	0.262495	4.40196	1.07279e-05	0.000102267	AgeDown
ZNF557	32.1216	1.62695	0.36963	4.40155	1.07478e-05	0.000102383	not_age_associated
NEK9	488.347	-0.570603	0.129693	-4.39966	1.08422e-05	0.000103206	AgeUp
ZNF587	149.134	0.881795	0.200493	4.39813	1.09189e-05	0.000103861	not_age_associated
TPM3	1023.66	-0.451884	0.102878	-4.39245	1.12083e-05	0.000106536	not_age_associated
PTMS	827.152	-0.551583	0.125691	-4.3884	1.14188e-05	0.000108458	not_age_associated
SKI	91.3971	0.97431	0.222092	4.38697	1.1494e-05	0.000109093	not_age_associated
GPR3	17.943	2.33149	0.531479	4.3868	1.15031e-05	0.000109099	not_age_associated
RAPGEF6	143.866	0.840464	0.191657	4.38525	1.15851e-05	0.000109719	not_age_associated
HNRNPA0	888.443	0.48109	0.109706	4.38526	1.15846e-05	0.000109719	not_age_associated
KANSL2	159.545	0.842925	0.192335	4.38258	1.17282e-05	0.000110993	not_age_associated
UBC	3640.95	0.358107	0.0817523	4.38039	1.18467e-05	0.000112033	not_age_associated
LCOR	229.478	0.724699	0.16548	4.37937	1.19023e-05	0.000112478	not_age_associated
DOCK10	165.985	-0.792465	0.180982	-4.3787	1.19389e-05	0.000112742	not_age_associated
ARL6IP1	191.508	0.709674	0.16213	4.3772	1.20216e-05	0.000113441	not_age_associated
MAGOHB	74.8294	1.12144	0.256353	4.37459	1.21659e-05	0.00011472	not_age_associated
EMC3	205.229	-0.733919	0.167828	-4.37304	1.22527e-05	0.000115455	not_age_associated
FBXL18	248.277	-0.756388	0.173007	-4.37202	1.23105e-05	0.000115915	not_age_associated
RAB11FIP2	137.952	0.872437	0.199606	4.3708	1.23791e-05	0.000116442	not_age_associated
RAB27A	35.5959	1.63936	0.375078	4.37071	1.23843e-05	0.000116442	not_age_associated
NACC2	518.302	-0.517324	0.118389	-4.3697	1.24419e-05	0.0001169	not_age_associated
ATIC	584.516	-0.52072	0.119175	-4.36935	1.24614e-05	0.000116999	not_age_associated
ING1	47.4059	1.48864	0.340747	4.36874	1.24964e-05	0.000117244	not_age_associated
DLL4	14.4378	2.97712	0.681763	4.3668	1.26078e-05	0.000118204	not_age_associated
TGFB2	425.472	-0.59064	0.135449	-4.3606	1.29705e-05	0.000121517	not_age_associated
FLOT2	368.232	-0.582022	0.133546	-4.35822	1.31124e-05	0.000122759	not_age_associated
TLE4	76.3168	1.10299	0.253292	4.35461	1.33307e-05	0.000124713	not_age_associated
DEPDC7	56.738	1.22318	0.280925	4.35412	1.33606e-05	0.000124903	not_age_associated
FAM84B	44.0324	1.43339	0.329227	4.35382	1.33787e-05	0.000124983	not_age_associated
RIC8A	448.326	-0.585777	0.134582	-4.35256	1.34559e-05	0.000125614	not_age_associated
RAP1GAP	162.663	-0.828878	0.190459	-4.352	1.349e-05	0.000125842	not_age_associated
CCDC43	293.007	0.636539	0.146288	4.35127	1.3535e-05	0.000126173	not_age_associated
AHCYL2	262.668	0.71741	0.16488	4.35111	1.35452e-05	0.000126177	AgeDown
UBE2V2	211.761	0.719552	0.165489	4.34802	1.37369e-05	0.000127872	not_age_associated
COG4	253.894	-0.705895	0.16239	-4.3469	1.38075e-05	0.000128351	not_age_associated
NFKBID	34.1976	4.12444	0.948824	4.34689	1.38081e-05	0.000128351	not_age_associated
BTAF1	281.035	0.712692	0.164001	4.34566	1.3886e-05	0.000128984	not_age_associated
RBBP7	587.783	-0.52123	0.119984	-4.34417	1.39806e-05	0.00012977	not_age_associated
ZNFX1	314.546	0.62203	0.143319	4.34018	1.42363e-05	0.00013205	not_age_associated
BLOC1S6	174.691	0.755921	0.174202	4.33933	1.42915e-05	0.000132468	not_age_associated
RPL26L1	175.875	-0.798338	0.184049	-4.33765	1.44014e-05	0.000133392	not_age_associated
TGIF1	381.583	0.591496	0.136534	4.33222	1.47612e-05	0.000136531	not_age_associated
ZNF623	179.905	0.764112	0.176377	4.33227	1.4758e-05	0.000136531	not_age_associated
ACSS1	125.989	-1.08323	0.250155	-4.33023	1.48951e-05	0.000137671	not_age_associated
OSGIN1	294.262	-0.646275	0.149268	-4.32964	1.49356e-05	0.000137949	not_age_associated
NOC4L	95.6547	-1.07414	0.248252	-4.32681	1.51283e-05	0.00013963	not_age_associated
SLC6A15	33.1808	1.57162	0.363432	4.32437	1.52971e-05	0.000141087	not_age_associated
ZNF254	112.248	1.00858	0.233358	4.32204	1.54596e-05	0.000142486	not_age_associated
UBA52	1544.54	-0.457757	0.105922	-4.32166	1.54861e-05	0.00014263	not_age_associated
DENND1B	57.1149	1.27806	0.295769	4.32114	1.55225e-05	0.000142864	not_age_associated
VDAC3	409.94	-0.560769	0.129802	-4.32018	1.55904e-05	0.000143388	not_age_associated
KIAA0754	72.2002	-1.17741	0.272577	-4.31956	1.56339e-05	0.000143687	not_age_associated
NBEAL2	439.861	-0.628025	0.145501	-4.3163	1.58664e-05	0.000145695	not_age_associated
SIGMAR1	342.229	-0.640462	0.148386	-4.31619	1.58747e-05	0.000145695	not_age_associated
IRS2	171.152	0.748484	0.173651	4.31028	1.6305e-05	0.000149539	not_age_associated
FEM1B	194.667	0.713741	0.165608	4.30981	1.63392e-05	0.000149748	not_age_associated
PRPF31	537.035	-0.509214	0.118164	-4.30937	1.63722e-05	0.000149945	not_age_associated
IDI1	377.357	-0.593328	0.13769	-4.30916	1.63873e-05	0.000149977	not_age_associated
CDKL3	22.904	2.29281	0.53211	4.3089	1.64069e-05	0.000150052	not_age_associated
SPTLC2	222.479	-0.729857	0.169404	-4.30839	1.64446e-05	0.000150283	not_age_associated
RRM2B	788.062	0.482363	0.111963	4.30825	1.64551e-05	0.000150283	not_age_associated
UBP1	434.971	0.545165	0.126574	4.3071	1.65412e-05	0.000150963	not_age_associated
RPL23AP53	68.1473	1.16549	0.270744	4.30475	1.67173e-05	0.000152464	not_age_associated
GPS1	403.409	-0.598392	0.139047	-4.30353	1.68098e-05	0.0001532	not_age_associated
ALDH2	438.312	-0.57427	0.133486	-4.30209	1.69198e-05	0.000154095	not_age_associated
HSPA14	154.859	0.798035	0.18553	4.30137	1.69745e-05	0.000154378	not_age_associated
FTL	31184.2	-0.346233	0.0804924	-4.30143	1.69697e-05	0.000154378	not_age_associated
CALM3	781.788	-0.503948	0.117195	-4.30009	1.70729e-05	0.000155165	not_age_associated
ASCC2	140.586	-0.907762	0.211113	-4.29989	1.70883e-05	0.000155197	not_age_associated
ABCB6	435.406	-0.543423	0.126412	-4.29881	1.71714e-05	0.000155844	not_age_associated
ZNF430	26.7548	1.71393	0.399278	4.29256	1.76622e-05	0.000160186	not_age_associated
TRIM59	28.9366	1.79601	0.418499	4.29154	1.77439e-05	0.000160816	not_age_associated
SAA2	5.69671	4.38803	1.02257	4.29117	1.77733e-05	0.00016097	not_age_associated
SCRN1	709.03	-0.45843	0.106849	-4.29045	1.7831e-05	0.000161379	not_age_associated
TM2D2	245.32	-0.655501	0.152787	-4.2903	1.78431e-05	0.000161379	not_age_associated
GPRC5C	212.218	0.693575	0.161681	4.28979	1.78845e-05	0.000161642	not_age_associated
QSOX1	219.333	-0.725187	0.169063	-4.28946	1.79107e-05	0.000161766	not_age_associated
CSDE1	861.652	-0.436229	0.101744	-4.28753	1.80668e-05	0.000163063	not_age_associated
RAB5C	1074.53	-0.428243	0.0998917	-4.28707	1.81044e-05	0.00016329	not_age_associated
DDX50	153.688	0.774609	0.180722	4.2862	1.81759e-05	0.000163821	not_age_associated
PTPRM	528.453	-0.507532	0.118575	-4.28027	1.86664e-05	0.000168127	not_age_associated
PRPS1	245.229	-0.662638	0.154822	-4.28	1.86898e-05	0.000168166	not_age_associated
LDOC1	118.321	-1.01717	0.237661	-4.27991	1.86966e-05	0.000168166	not_age_associated
EFHD2	639.783	-0.526168	0.122951	-4.27951	1.87307e-05	0.000168357	not_age_associated
SRP19	182.904	0.709979	0.165931	4.27875	1.87949e-05	0.000168818	not_age_associated
ZNF629	268.316	0.602589	0.140862	4.27787	1.88691e-05	0.000169368	not_age_associated
ATG2B	114.241	0.868393	0.203012	4.27755	1.88963e-05	0.000169446	not_age_associated
UPK1B	109.51	-1.03331	0.241578	-4.27735	1.8913e-05	0.000169446	not_age_associated
CDK13	221.12	0.688258	0.160909	4.27731	1.89167e-05	0.000169446	not_age_associated
MIPEP	80.5391	-1.09127	0.255173	-4.27659	1.89779e-05	0.000169878	not_age_associated
SEC61A1	1431.74	-0.385116	0.0900753	-4.2755	1.90713e-05	0.000170597	not_age_associated
CFL2	401.504	0.584596	0.136745	4.27508	1.91066e-05	0.000170795	not_age_associated
CDH4	54.2965	-1.38965	0.325108	-4.27443	1.91625e-05	0.000171178	not_age_associated
FOXA1	199.236	0.678055	0.158665	4.2735	1.92427e-05	0.000171777	not_age_associated
PLK3	177.885	0.734446	0.17187	4.27327	1.92625e-05	0.000171836	not_age_associated
PRKACA	127.316	-0.921144	0.215577	-4.27292	1.92928e-05	0.000171934	not_age_associated
CDKN2AIP	102.56	0.93404	0.218599	4.27284	1.92998e-05	0.000171934	not_age_associated
PRKAR1B	176.878	-0.795286	0.186134	-4.27266	1.93155e-05	0.000171957	not_age_associated
RPL23A	2439.49	-0.407417	0.0953593	-4.27244	1.93346e-05	0.000171997	not_age_associated
NAA15	195.064	0.708883	0.165925	4.2723	1.93464e-05	0.000171997	not_age_associated
NR4A2	23.1696	1.99581	0.467176	4.27206	1.93672e-05	0.000172065	not_age_associated
PTAR1	221.637	0.737897	0.172887	4.26809	1.97151e-05	0.000175037	not_age_associated
GPD1L	97.484	-1.05479	0.247169	-4.26748	1.97689e-05	0.000175396	not_age_associated
EMC1	271.166	-0.623027	0.146011	-4.26698	1.98137e-05	0.000175673	not_age_associated
MED23	126.085	0.868549	0.203568	4.26663	1.98445e-05	0.000175827	not_age_associated
EPDR1	706.433	-0.486114	0.113978	-4.26499	1.9991e-05	0.000177005	not_age_associated
DENND3	135.387	-0.921205	0.216067	-4.26351	2.01243e-05	0.000178065	not_age_associated
BMPR1B	124.564	0.877221	0.205771	4.26309	2.01618e-05	0.000178275	not_age_associated
FNBP4	256.449	0.680162	0.159579	4.26222	2.02409e-05	0.000178854	not_age_associated
ANAPC11	175.514	-0.926089	0.217421	-4.25944	2.04944e-05	0.000180972	not_age_associated
EPB41L4A-AS1	113.993	1.00067	0.235233	4.25398	2.10006e-05	0.000185316	not_age_associated
MIR3685	5.44943	4.84536	1.13937	4.25264	2.11261e-05	0.000186273	not_age_associated
SNX8	225.466	-0.696198	0.163714	-4.25252	2.11375e-05	0.000186273	not_age_associated
APRT	656.294	-0.48388	0.113892	-4.24859	2.15117e-05	0.000189442	not_age_associated
BCL2L2	227.113	0.665919	0.156758	4.24808	2.15607e-05	0.000189746	not_age_associated
TPM2	1899.42	-0.381384	0.0898085	-4.24663	2.17006e-05	0.000190848	not_age_associated
TGIF2	38.6531	1.53593	0.362314	4.23924	2.2428e-05	0.000197113	not_age_associated
TRAPPC13	120.936	0.925146	0.218288	4.2382	2.25322e-05	0.000197895	not_age_associated
ZNF708	28.8007	1.73476	0.409396	4.23736	2.26166e-05	0.000198503	not_age_associated
AGPS	344.698	-0.615621	0.145386	-4.23438	2.29187e-05	0.000201019	not_age_associated
AKR1C3	5173.65	-0.380379	0.0899283	-4.2298	2.33895e-05	0.000205011	not_age_associated
HGSNAT	215.374	-0.696581	0.164699	-4.22943	2.34289e-05	0.000205219	not_age_associated
REST	174.657	0.773948	0.183045	4.22818	2.35586e-05	0.000206079	not_age_associated
CCT5	1334.21	-0.425409	0.100611	-4.22825	2.35514e-05	0.000206079	not_age_associated
CENPA	21.4191	1.9539	0.462474	4.2249	2.39051e-05	0.000208969	AgeDown
LTBP1	153.823	-0.814678	0.192894	-4.22345	2.4059e-05	0.000210175	not_age_associated
DSTN	2501.59	-0.4167	0.0987074	-4.22156	2.42614e-05	0.000211801	not_age_associated
CUEDC2	164.65	-0.829713	0.196637	-4.21951	2.44834e-05	0.000213596	not_age_associated
ARHGAP1	156.576	-0.793031	0.188014	-4.21793	2.46557e-05	0.000214956	not_age_associated
GRHPR	566.784	-0.503404	0.119465	-4.21382	2.5109e-05	0.000218615	not_age_associated
NONO	1840.22	-0.376885	0.0894396	-4.21385	2.51058e-05	0.000218615	not_age_associated
ADAM10	781.207	-0.447335	0.106179	-4.21301	2.51986e-05	0.000219108	not_age_associated
ZNF510	40.9899	1.42216	0.337563	4.21301	2.51991e-05	0.000219108	not_age_associated
CETN2	255.103	-0.721053	0.171159	-4.21277	2.52254e-05	0.000219191	not_age_associated
YTHDF1	541.482	0.496907	0.117971	4.21211	2.53001e-05	0.000219694	not_age_associated
TPR	732.146	0.547116	0.129939	4.21058	2.54722e-05	0.000221041	not_age_associated
UCN2	71.8919	-1.18121	0.280593	-4.2097	2.55713e-05	0.000221754	not_age_associated
GABRA5	189.404	0.753718	0.179067	4.20914	2.56345e-05	0.000222154	not_age_associated
HRH3	4.28696	6.44817	1.53245	4.20776	2.57917e-05	0.000223369	not_age_associated
CNNM2	58.4768	1.4001	0.332914	4.20558	2.60414e-05	0.000225381	not_age_associated
PACSIN2	329.44	-0.590059	0.140316	-4.20522	2.60825e-05	0.000225588	not_age_associated
PRPF19	481.503	-0.506794	0.120551	-4.20397	2.62273e-05	0.00022669	not_age_associated
ZNF280B	17.6875	2.20498	0.524688	4.20246	2.6403e-05	0.000228058	not_age_associated
COX15	374.061	-0.541569	0.128972	-4.19912	2.67948e-05	0.000231289	not_age_associated
CHML	261.029	0.688328	0.163947	4.19848	2.68718e-05	0.0002318	not_age_associated
MOV10	197.653	-0.702515	0.167341	-4.19811	2.69155e-05	0.000232024	not_age_associated
ANGPTL4	115.066	0.85646	0.204091	4.19646	2.71123e-05	0.000233566	not_age_associated
NRBF2	140.623	0.831951	0.198398	4.19334	2.74876e-05	0.000236493	not_age_associated
PPIB	1470.7	-0.413348	0.0985726	-4.19334	2.74883e-05	0.000236493	not_age_associated
PPP1R7	134.24	-0.893972	0.213416	-4.18887	2.80344e-05	0.000241033	not_age_associated
LGALS3BP	330.226	-0.600308	0.143367	-4.18722	2.82395e-05	0.000242637	not_age_associated
CRYZ	529.871	-0.510527	0.121957	-4.18614	2.83742e-05	0.000243474	not_age_associated
ZNF296	22.5286	1.92348	0.459475	4.18625	2.83606e-05	0.000243474	not_age_associated
ZMAT2	476.505	-0.537888	0.128683	-4.17995	2.91572e-05	0.000249936	not_age_associated
RMRP	533.097	4.43536	1.06112	4.17989	2.91655e-05	0.000249936	not_age_associated
INSL4	219.839	0.756441	0.181003	4.17916	2.92584e-05	0.000250567	not_age_associated
POLR2L	870.665	-0.630943	0.150985	-4.17884	2.93002e-05	0.000250761	not_age_associated
UBQLN1	616.875	-0.469068	0.112345	-4.17524	2.97675e-05	0.000254593	not_age_associated
THAP5	91.1151	0.949455	0.22744	4.17453	2.98605e-05	0.000255221	not_age_associated
CTC1	107.914	-0.951586	0.22809	-4.17198	3.01964e-05	0.000257924	not_age_associated
PDP2	97.0714	0.927673	0.22238	4.17157	3.02509e-05	0.000258052	not_age_associated
IDH1	1422.54	-0.401722	0.0962979	-4.17166	3.02388e-05	0.000258052	not_age_associated
SERINC2	277.383	-0.709113	0.170023	-4.17069	3.03679e-05	0.000258881	not_age_associated
CARD9	22.5538	1.87909	0.45066	4.16963	3.0509e-05	0.000259913	not_age_associated
NUP210	306.528	-0.608024	0.145828	-4.16945	3.05334e-05	0.000259952	not_age_associated
C16orf72	271.716	0.621886	0.149286	4.16572	3.10371e-05	0.000263897	not_age_associated
SENP7	48.2675	1.35758	0.325883	4.16585	3.10191e-05	0.000263897	not_age_associated
EEF1G	4311.14	-0.348196	0.0836708	-4.1615	3.1616e-05	0.000268643	not_age_associated
PRPF3	246.258	0.652447	0.156899	4.15839	3.20494e-05	0.000272048	not_age_associated
TSPAN4	265.508	-0.681872	0.163977	-4.15833	3.20583e-05	0.000272048	not_age_associated
GLCE	120.222	0.86425	0.207903	4.157	3.22459e-05	0.000273462	not_age_associated
CSF3	5.27457	5.73994	1.38106	4.15618	3.23611e-05	0.000274151	not_age_associated
PFKFB4	153.585	-0.800997	0.192727	-4.15612	3.23691e-05	0.000274151	not_age_associated
UBE2E1	378.356	0.560637	0.134905	4.15579	3.24172e-05	0.00027438	not_age_associated
GPR39	78.2597	-1.18401	0.285161	-4.15207	3.29483e-05	0.000278695	not_age_associated
ZEB2	18.239	2.06785	0.498134	4.1512	3.30737e-05	0.000279575	not_age_associated
HSPD1	3320.26	-0.370789	0.0893566	-4.14955	3.33134e-05	0.000281419	not_age_associated
COPE	314.495	-0.703555	0.169564	-4.14921	3.33623e-05	0.000281649	not_age_associated
HSF2	53.6785	1.20966	0.291691	4.14704	3.36807e-05	0.000284153	not_age_associated
LYST	95.9107	0.929448	0.224196	4.1457	3.38784e-05	0.000285637	not_age_associated
RHOV	38.2146	1.42791	0.344471	4.14523	3.39473e-05	0.000286033	not_age_associated
REEP5	429.464	-0.537966	0.129808	-4.14433	3.40805e-05	0.00028697	not_age_associated
LITAF	1324.38	-0.366215	0.0883743	-4.1439	3.41441e-05	0.000287321	not_age_associated
ADAM19	51.576	1.29732	0.313192	4.14224	3.43926e-05	0.000289225	not_age_associated
GALNT18	127.789	-0.866946	0.209382	-4.14049	3.46559e-05	0.000291252	not_age_associated
HELZ	285.03	0.679321	0.164079	4.14021	3.46986e-05	0.000291423	not_age_associated
ATG3	142.983	0.769963	0.186026	4.13901	3.48801e-05	0.00029276	not_age_associated
PLEKHM2	211.724	0.719682	0.173927	4.13784	3.50595e-05	0.000294077	not_age_associated
MARS	653.204	-0.467723	0.113045	-4.13748	3.51138e-05	0.000294343	not_age_associated
BRWD3	158.29	0.752001	0.181848	4.13531	3.54468e-05	0.000296944	not_age_associated
UBA2	946.568	0.431546	0.104387	4.13411	3.56339e-05	0.00029832	not_age_associated
SSR2	422.489	-0.522229	0.126347	-4.13331	3.57574e-05	0.000299096	not_age_associated
BAG4	90.8595	1.034	0.250169	4.13321	3.57724e-05	0.000299096	not_age_associated
CLSTN3	147.698	0.760972	0.18413	4.13279	3.58385e-05	0.000299457	not_age_associated
RPL35A	1195.67	-0.422702	0.102287	-4.13251	3.58828e-05	0.000299635	not_age_associated
ZBED6	70.7325	1.05231	0.254722	4.13123	3.60833e-05	0.000301117	not_age_associated
TMSB10	4651.98	-0.335898	0.0813875	-4.12714	3.67295e-05	0.000306314	not_age_associated
ZNF558	109.35	0.882775	0.213989	4.12533	3.70209e-05	0.000308547	not_age_associated
BRD8	295.795	0.56027	0.135828	4.12486	3.70955e-05	0.000308972	not_age_associated
IGFBP2	156.885	-0.875644	0.212591	-4.11891	3.80664e-05	0.000316856	not_age_associated
TSC1	283.127	0.588691	0.142955	4.11802	3.82141e-05	0.000317883	not_age_associated
KPNA2	492.411	-0.542006	0.131627	-4.11775	3.8259e-05	0.000318053	not_age_associated
HPCAL1	75.7978	-1.19305	0.289782	-4.11705	3.83753e-05	0.000318817	not_age_associated
SPEN	338.855	0.536036	0.130223	4.11631	3.84984e-05	0.000319637	not_age_associated
RAD54B	45.2029	1.31731	0.320122	4.11504	3.87107e-05	0.000321196	not_age_associated
RDH11	641.723	-0.477856	0.11629	-4.10919	3.97054e-05	0.00032924	not_age_associated
MPZL1	438.446	-0.541489	0.131797	-4.10851	3.98212e-05	0.000329572	not_age_associated
AOC2	60.2222	1.22416	0.297948	4.10863	3.9801e-05	0.000329572	not_age_associated
NSD1	617.865	0.464471	0.11305	4.10857	3.98124e-05	0.000329572	not_age_associated
SETD1B	136.486	0.77587	0.188907	4.10716	4.00561e-05	0.000331306	not_age_associated
ASPH	5013.18	-0.401951	0.0978813	-4.10652	4.01669e-05	0.000332012	not_age_associated
IARS2	536.81	-0.508491	0.123846	-4.10583	4.02866e-05	0.000332791	not_age_associated
GLOD4	338.468	-0.557798	0.135929	-4.10359	4.06794e-05	0.000335823	AgeDown
ATP6V0D1	317.276	-0.572318	0.13948	-4.10324	4.07407e-05	0.000336117	not_age_associated
COX8A	578.281	-0.60409	0.147312	-4.10077	4.11783e-05	0.000339513	not_age_associated
GORAB	51.4757	1.204	0.293711	4.09927	4.14463e-05	0.000341291	not_age_associated
NFU1	125.929	-0.911313	0.222307	-4.09934	4.14333e-05	0.000341291	not_age_associated
IP6K2	403.61	0.506017	0.12347	4.0983	4.16203e-05	0.000342509	not_age_associated
HSPA6	34.4597	1.5681	0.382719	4.09727	4.18047e-05	0.000343809	not_age_associated
LARP4	469.873	0.580329	0.141663	4.09655	4.19361e-05	0.000344673	not_age_associated
NPC2	107.314	-0.939648	0.229458	-4.09508	4.22016e-05	0.000346637	not_age_associated
PBXIP1	206.462	-0.736431	0.179884	-4.09392	4.24146e-05	0.000348168	AgeUp
E2F3	144.1	0.783875	0.191531	4.09267	4.26427e-05	0.00034982	not_age_associated
RC3H1	185.071	0.779623	0.190681	4.08861	4.3396e-05	0.000355776	not_age_associated
AKR1A1	209.68	-0.741271	0.181339	-4.08777	4.35534e-05	0.000356842	AgeDown
CPE	50.6799	-1.34213	0.328549	-4.08503	4.40719e-05	0.000360864	AgeUp
KLHDC3	167.076	-0.740916	0.181402	-4.0844	4.41914e-05	0.000361616	not_age_associated
CDH16	7.84589	-5.43609	1.33117	-4.08369	4.43268e-05	0.000362497	AgeDown
XRN1	99.4033	0.939241	0.23027	4.07886	4.52562e-05	0.000369866	not_age_associated
CCNG2	58.7593	1.11622	0.273683	4.07851	4.53246e-05	0.000370194	not_age_associated
CLCN7	439.155	-0.503154	0.123432	-4.07635	4.57472e-05	0.000373411	not_age_associated
HIPK3	252.458	0.601357	0.14755	4.07561	4.58936e-05	0.000374373	not_age_associated
RASSF6	73.8832	1.14776	0.281753	4.07364	4.62845e-05	0.000377326	not_age_associated
NT5DC2	175.942	-0.731433	0.179611	-4.07233	4.65455e-05	0.000379216	not_age_associated
ZXDB	93.4881	0.931516	0.228807	4.07119	4.67731e-05	0.000380833	not_age_associated
RANBP6	250.871	0.684658	0.1682	4.07051	4.69106e-05	0.000381715	not_age_associated
ZSWIM8	515.453	0.514382	0.126394	4.06968	4.70786e-05	0.000382843	not_age_associated
ITPA	379.604	-0.551316	0.135481	-4.06932	4.71501e-05	0.000383187	not_age_associated
DCP1A	133.562	0.768776	0.189063	4.06625	4.7776e-05	0.000388031	not_age_associated
SMS	254.518	-0.64272	0.158171	-4.06344	4.83553e-05	0.000392492	not_age_associated
MRPL41	232.238	-0.716266	0.176306	-4.06264	4.85216e-05	0.000393597	not_age_associated
ZSCAN12P1	8.45343	3.05105	0.751469	4.06011	4.90495e-05	0.000397633	not_age_associated
RAB5B	348.126	-0.539353	0.132861	-4.05954	4.917e-05	0.000398363	not_age_associated
RIPK2	289.077	0.601279	0.148219	4.05669	4.97725e-05	0.000402994	not_age_associated
MCM7	399.808	0.523277	0.128997	4.0565	4.98145e-05	0.000403084	not_age_associated
UBE2L6	129.588	0.796197	0.196364	4.05469	5.02009e-05	0.000405808	not_age_associated
MAP3K1	279.229	0.574055	0.14158	4.05463	5.02133e-05	0.000405808	not_age_associated
CYP4F11	352.441	-0.56945	0.14047	-4.05388	5.03748e-05	0.000406861	not_age_associated
YIF1B	206.827	-0.727467	0.17946	-4.05365	5.04255e-05	0.000407019	not_age_associated
NDUFA1	523.871	-0.559793	0.13813	-4.05265	5.06397e-05	0.000408496	not_age_associated
LIG4	97.1813	1.01213	0.249772	4.05221	5.07359e-05	0.000409019	not_age_associated
PRDM1	30.6572	1.53564	0.379074	4.05101	5.09963e-05	0.000410865	not_age_associated
ARHGAP40	3.54104	6.32649	1.56189	4.05053	5.1102e-05	0.000411463	not_age_associated
SYNJ2	264.995	-0.686671	0.16958	-4.04924	5.13839e-05	0.000413477	not_age_associated
GRN	914.991	-0.505709	0.124919	-4.04828	5.15943e-05	0.000414915	not_age_associated
SH3GL1	231.757	-0.650891	0.160907	-4.04514	5.22908e-05	0.000420224	not_age_associated
SLC19A3	28.2731	1.71808	0.42474	4.04502	5.23189e-05	0.000420224	not_age_associated
RIT1	295.429	0.599741	0.148346	4.04287	5.28015e-05	0.00042384	not_age_associated
ADCY5	14.5973	-3.2412	0.801979	-4.0415	5.31096e-05	0.000426051	AgeUp
ODF3B	28.8263	1.68498	0.416996	4.04077	5.32753e-05	0.000427118	not_age_associated
NCSTN	255.424	-0.604542	0.149628	-4.0403	5.3382e-05	0.000427449	not_age_associated
PSMC3	423.467	-0.540031	0.133658	-4.04038	5.33639e-05	0.000427449	not_age_associated
NGFR	4.66231	4.68985	1.16101	4.03944	5.35779e-05	0.000428754	not_age_associated
SLC25A1	220.545	-0.757855	0.187742	-4.03669	5.42098e-05	0.000433546	not_age_associated
CD99	322.592	-0.572311	0.141787	-4.0364	5.42777e-05	0.000433823	not_age_associated
TRAF4	720.384	0.553454	0.137129	4.036	5.43706e-05	0.000434299	not_age_associated
NSRP1	248.945	0.712703	0.176624	4.03514	5.45699e-05	0.000435625	not_age_associated
FSD1L	41.2118	1.39343	0.34535	4.03483	5.46413e-05	0.000435929	not_age_associated
PEX13	169.051	0.713045	0.17684	4.03214	5.52709e-05	0.000440682	not_age_associated
PPP1R9B	525.301	0.458318	0.113716	4.03039	5.56841e-05	0.000443706	not_age_associated
JKAMP	315.863	-0.577668	0.143403	-4.02827	5.6188e-05	0.000447448	not_age_associated
CCND3	706.111	-0.456112	0.113306	-4.02551	5.68531e-05	0.000452469	not_age_associated
VASP	457.193	-0.491205	0.122116	-4.02245	5.75968e-05	0.000458108	not_age_associated
RNH1	528.197	-0.536666	0.133448	-4.02153	5.78204e-05	0.000459408	not_age_associated
TP53I3	1336.19	-0.412428	0.102556	-4.02149	5.78305e-05	0.000459408	not_age_associated
PCGF1	126.864	0.808203	0.201	4.02091	5.79728e-05	0.000460258	not_age_associated
NDUFV1	312.767	-0.654551	0.162851	-4.01932	5.83659e-05	0.000463098	not_age_associated
EIF3I	248.639	-0.630433	0.156915	-4.01767	5.87758e-05	0.000466067	not_age_associated
CARS	243.187	-0.615947	0.153329	-4.01716	5.89031e-05	0.000466793	not_age_associated
STEAP2	228.538	0.616223	0.153413	4.01676	5.90045e-05	0.000467313	not_age_associated
TPT1	4657.82	0.348955	0.0868838	4.01634	5.91079e-05	0.00046778	not_age_associated
ZDHHC9	437.01	-0.487171	0.1213	-4.01624	5.91352e-05	0.00046778	not_age_associated
OTUB2	42.164	-1.46248	0.364295	-4.01456	5.95573e-05	0.000470835	not_age_associated
TUBB4A	43.3663	-1.49368	0.372194	-4.01318	5.99069e-05	0.000473311	not_age_associated
NOSIP	166.995	-0.72295	0.180281	-4.01013	6.06848e-05	0.000479168	not_age_associated
PSMC3IP	37.6425	1.38346	0.345187	4.00787	6.12697e-05	0.000483494	not_age_associated
ZMPSTE24	302.824	-0.626868	0.15643	-4.00735	6.14047e-05	0.000484267	not_age_associated
FAM83G	186.979	0.711216	0.177779	4.00057	6.31911e-05	0.000498054	not_age_associated
MYO1B	1628.89	-0.370067	0.0925511	-3.99852	6.374e-05	0.000502077	not_age_associated
HDAC5	125.321	0.818165	0.204663	3.99761	6.39851e-05	0.000503401	not_age_associated
PTK2	716.711	-0.471391	0.117916	-3.99767	6.39686e-05	0.000503401	not_age_associated
ZNF461	46.6161	1.22096	0.305521	3.99632	6.43335e-05	0.000505533	not_age_associated
LOC100132356	11.6753	2.56427	0.64165	3.99637	6.43223e-05	0.000505533	not_age_associated
CEACAM1	129.833	-0.823736	0.206186	-3.99511	6.46653e-05	0.000507834	not_age_associated
LACTB2	238.521	0.723196	0.181031	3.99487	6.47305e-05	0.000508041	not_age_associated
UBFD1	452.328	-0.548801	0.137549	-3.98986	6.61136e-05	0.000517962	not_age_associated
TMEM127	373.879	-0.568911	0.142587	-3.98992	6.60962e-05	0.000517962	not_age_associated
UBR3	194.218	0.672916	0.168652	3.98996	6.60848e-05	0.000517962	not_age_associated
HIST2H2BC	9.71688	2.88292	0.722627	3.9895	6.62134e-05	0.000518433	not_age_associated
WDR4	111.517	-0.863998	0.216592	-3.98906	6.63365e-05	0.000519086	not_age_associated
DPYSL2	439.172	-0.52003	0.130398	-3.98803	6.66232e-05	0.000521017	not_age_associated
SETD7	426.771	-0.501425	0.125815	-3.98541	6.73636e-05	0.000526493	not_age_associated
CHST2	13.3367	2.316	0.581298	3.98419	6.77096e-05	0.00052888	not_age_associated
DRAM1	259.048	0.654481	0.164307	3.98328	6.79703e-05	0.000530282	not_age_associated
HSP90AB1	5771.66	-0.335498	0.084224	-3.9834	6.79362e-05	0.000530282	not_age_associated
GPATCH2	78.0761	0.960575	0.241312	3.98063	6.87316e-05	0.000535901	not_age_associated
UNC5CL	40.4708	1.42998	0.359349	3.97937	6.90983e-05	0.000538439	not_age_associated
EPHB2	216.057	-0.641326	0.161399	-3.97355	7.08091e-05	0.000551441	not_age_associated
SLC30A7	126.461	0.796459	0.200453	3.9733	7.08849e-05	0.000551703	not_age_associated
F5	414.47	-0.633914	0.15958	-3.97239	7.11538e-05	0.000553466	not_age_associated
EP300	341.195	0.552186	0.139052	3.97108	7.1548e-05	0.000556201	not_age_associated
MSANTD4	120.522	0.810859	0.204296	3.96905	7.21601e-05	0.000560625	not_age_associated
CCNK	262.209	0.62799	0.15825	3.96833	7.23786e-05	0.000561989	not_age_associated
COX7A2L	476.093	-0.494354	0.12462	-3.96689	7.28154e-05	0.000565044	not_age_associated
IL4R	99.8123	0.910173	0.229524	3.96547	7.32509e-05	0.000568086	not_age_associated
BTG3	234.368	0.606765	0.153146	3.962	7.4325e-05	0.000576074	not_age_associated
DBI	574.312	-0.509875	0.128735	-3.96067	7.47409e-05	0.000578954	not_age_associated
ANO9	23.0713	1.78429	0.450584	3.95995	7.49661e-05	0.00058001	not_age_associated
CD276	212.02	-0.70181	0.177221	-3.96007	7.49265e-05	0.00058001	not_age_associated
TBXAS1	32.1888	-1.69678	0.428649	-3.95843	7.54426e-05	0.000583351	not_age_associated
ZNF646	158.135	0.724458	0.183113	3.95634	7.61072e-05	0.000588142	not_age_associated
ZSCAN12	32.1348	1.5331	0.387697	3.95437	7.67365e-05	0.000592655	not_age_associated
HLA-C	334.839	0.544114	0.137663	3.9525	7.73377e-05	0.000596945	not_age_associated
PURA	123.563	0.816283	0.206567	3.95166	7.76122e-05	0.00059871	not_age_associated
SLC25A11	249.816	-0.629042	0.159254	-3.94992	7.81781e-05	0.000602719	not_age_associated
CELSR1	495.453	-0.477994	0.121045	-3.9489	7.85103e-05	0.000604923	not_age_associated
HSPA12A	96.1555	-0.934525	0.236678	-3.94852	7.86375e-05	0.000605189	not_age_associated
APOBEC3C	163.109	-0.722868	0.183068	-3.94864	7.85964e-05	0.000605189	not_age_associated
NAA25	269.032	-0.615025	0.155804	-3.94742	7.89978e-05	0.000607246	not_age_associated
DNAH17	21.03	1.84481	0.467338	3.94749	7.89747e-05	0.000607246	not_age_associated
POLR2B	482.231	-0.511432	0.129627	-3.9454	7.96667e-05	0.000612028	not_age_associated
CPNE1	380.488	-0.543968	0.137929	-3.94383	8.01905e-05	0.00061569	not_age_associated
TNFRSF21	220.771	-0.644645	0.163494	-3.94294	8.04897e-05	0.000617623	not_age_associated
IPO4	402.964	-0.52969	0.134366	-3.94216	8.07521e-05	0.000619273	not_age_associated
NIPAL3	57.9018	-1.25869	0.319369	-3.94116	8.1088e-05	0.00062112	not_age_associated
RBM25	528.879	0.568727	0.1443	3.94127	8.10498e-05	0.00062112	not_age_associated
GYS1	225.848	-0.707788	0.179736	-3.93793	8.21873e-05	0.000629171	not_age_associated
FAM162A	137.993	-0.836049	0.212343	-3.93726	8.24185e-05	0.000630572	not_age_associated
MLLT11	450.838	-0.582332	0.148057	-3.93315	8.3841e-05	0.000640784	not_age_associated
NDUFA10	359.949	-0.53248	0.135384	-3.93312	8.38515e-05	0.000640784	not_age_associated
GSPT2	70.9916	1.00271	0.254973	3.93263	8.40213e-05	0.000641706	not_age_associated
RAB5A	263.31	0.562164	0.142965	3.93219	8.41766e-05	0.000642517	not_age_associated
GLDC	136.157	-0.783528	0.199358	-3.93026	8.48545e-05	0.000647313	not_age_associated
PHF3	221.852	0.635088	0.161597	3.93008	8.4919e-05	0.000647427	not_age_associated
RAB21	208.549	0.631716	0.160855	3.92724	8.59272e-05	0.000654731	not_age_associated
ITM2C	144.294	-0.817736	0.208271	-3.92631	8.62585e-05	0.000656873	not_age_associated
ALDH9A1	202.312	-0.663526	0.16901	-3.92595	8.63881e-05	0.000657476	not_age_associated
HES4	50.4166	1.53987	0.39226	3.92564	8.65009e-05	0.000657951	not_age_associated
GALNT10	539.084	-0.452669	0.115359	-3.92401	8.7087e-05	0.000662024	not_age_associated
CSGALNACT2	52.4182	1.2899	0.328813	3.9229	8.74877e-05	0.000664682	not_age_associated
AKAP9	313.191	0.589034	0.150168	3.9225	8.76341e-05	0.000665408	not_age_associated
UCP2	327.587	-0.570923	0.145562	-3.92219	8.77459e-05	0.00066587	not_age_associated
PANK1	122.267	0.797189	0.203346	3.92035	8.84194e-05	0.000670591	not_age_associated
GBA	211.036	-0.651771	0.166298	-3.9193	8.88065e-05	0.000673136	not_age_associated
ARPP19	616.3	0.44664	0.113986	3.91838	8.91443e-05	0.000675304	not_age_associated
CYB5A	334.882	0.541449	0.138189	3.91817	8.9224e-05	0.000675516	not_age_associated
ZMIZ2	383.358	-0.555928	0.141963	-3.916	9.00312e-05	0.000681233	not_age_associated
IFNGR2	198.401	0.667894	0.170588	3.91525	9.03099e-05	0.000682945	not_age_associated
MAMLD1	50.6128	-1.33611	0.341291	-3.91488	9.04494e-05	0.000683605	not_age_associated
GTF3C4	189.624	0.674438	0.172282	3.91473	9.0507e-05	0.000683644	not_age_associated
TRIB3	388.943	-0.507481	0.129665	-3.91377	9.08648e-05	0.000685951	not_age_associated
TMEM39A	124.419	0.767528	0.196122	3.91352	9.09621e-05	0.000686288	not_age_associated
SBNO1	604.956	0.438373	0.112055	3.91212	9.14907e-05	0.000689878	not_age_associated
ETAA1	146.511	0.833659	0.213218	3.90988	9.23411e-05	0.000695888	not_age_associated
BIN1	152.47	-0.754967	0.1932	-3.9077	9.3179e-05	0.000701798	not_age_associated
SNORA52	11.7589	2.68676	0.687992	3.90522	9.4139e-05	0.000707804	not_age_associated
C12orf57	221.469	-0.708084	0.181313	-3.90531	9.41044e-05	0.000707804	not_age_associated
BCL7A	107.527	0.875581	0.224202	3.90533	9.40975e-05	0.000707804	not_age_associated
ALDH1L2	16.1748	-2.66745	0.683449	-3.90293	9.50363e-05	0.000714139	not_age_associated
PDCD5	615.989	0.432417	0.110818	3.90205	9.53823e-05	0.000716327	not_age_associated
PLBD2	176.476	-0.76999	0.197428	-3.9001	9.61521e-05	0.000721693	not_age_associated
LOC100270804	18.7307	1.98938	0.510107	3.89993	9.62201e-05	0.000721789	not_age_associated
AKAP12	1677.41	-0.397614	0.101988	-3.89862	9.67438e-05	0.000725301	not_age_associated
SNF8	443.71	-0.4969	0.127552	-3.89567	9.79263e-05	0.000733745	not_age_associated
NPLOC4	626.435	-0.454279	0.116632	-3.89497	9.82123e-05	0.000735466	not_age_associated
STAT6	526.563	-0.451666	0.115987	-3.8941	9.85654e-05	0.000737687	not_age_associated
GPATCH1	90.5397	0.904023	0.232196	3.89337	9.88631e-05	0.000739492	not_age_associated
SOX2	46.0392	1.35702	0.348702	3.89164	9.95703e-05	0.000744355	not_age_associated
ANXA6	113.122	-0.898276	0.231036	-3.88804	0.000101058	0.000755041	not_age_associated
ZNF185	34.6386	-1.58777	0.40842	-3.88761	0.000101238	0.000755956	not_age_associated
PLK2	1664.56	0.34366	0.0884673	3.8846	0.0001025	0.000764943	not_age_associated
KIAA0930	410.391	-0.538717	0.13871	-3.88377	0.000102849	0.000767108	not_age_associated
EXOSC1	85.2365	-1.00512	0.258831	-3.88332	0.00010304	0.000768099	not_age_associated
TBRG4	412.052	-0.578976	0.149116	-3.88271	0.000103298	0.000769576	not_age_associated
SNHG8	152.688	0.755014	0.194484	3.88214	0.00010354	0.000770944	not_age_associated
ZNRD1	32.882	1.53735	0.396055	3.88167	0.000103742	0.000772006	not_age_associated
HECTD3	227.267	-0.61596	0.158705	-3.88117	0.000103955	0.000773149	not_age_associated
ARRB1	140.245	-0.772894	0.199162	-3.88073	0.000104145	0.00077412	not_age_associated
ZNF23	86.5056	0.978962	0.252334	3.87963	0.000104614	0.000777167	not_age_associated
RNASEK	16.6349	2.05072	0.528637	3.87925	0.000104778	0.000777942	not_age_associated
HNRNPAB	487.908	-0.492947	0.127144	-3.87706	0.000105726	0.000784536	not_age_associated
SREK1IP1	73.3198	0.983397	0.253769	3.87516	0.000106553	0.000790223	not_age_associated
FUBP1	528.789	0.503355	0.129921	3.87431	0.000106925	0.000792532	not_age_associated
MAGED2	367.486	-0.523551	0.13517	-3.87327	0.000107386	0.000795498	not_age_associated
NOTCH2	332.232	-0.551164	0.142307	-3.87307	0.000107472	0.000795683	not_age_associated
CIAO1	308.33	-0.548874	0.141751	-3.8721	0.000107901	0.000798407	not_age_associated
RNPEP	306.977	-0.576038	0.148867	-3.86949	0.000109063	0.000806549	not_age_associated
TCERG1L	4.47647	4.68035	1.20996	3.86817	0.000109654	0.000810456	not_age_associated
PFKL	337.012	-0.618387	0.159902	-3.8673	0.000110048	0.000812913	not_age_associated
RHOA	992.515	-0.367106	0.0950351	-3.86284	0.000112075	0.000827419	not_age_associated
PSG5	10.5315	-4.2608	1.10316	-3.86237	0.000112294	0.000828568	not_age_associated
GLP2R	48.3717	-1.28961	0.33406	-3.86042	0.000113193	0.000834727	not_age_associated
SCML1	132.649	0.770097	0.199549	3.85919	0.000113764	0.000838463	not_age_associated
PLIN3	465.262	-0.500692	0.129792	-3.85766	0.000114479	0.000843254	not_age_associated
TK1	65.7681	-1.10706	0.287061	-3.85653	0.000115008	0.00084668	not_age_associated
ZFHX3	205.593	0.602457	0.156227	3.85629	0.00011512	0.000847021	not_age_associated
PRG4	6.07089	3.70144	0.960302	3.85445	0.00011599	0.000852779	not_age_associated
GOLGA4	862.711	0.550997	0.142954	3.85436	0.000116033	0.000852779	not_age_associated
DBNL	265.592	-0.573905	0.14892	-3.85378	0.000116309	0.000854326	not_age_associated
PSENEN	488.767	-0.461999	0.120006	-3.8498	0.000118213	0.000867824	not_age_associated
RPLP0	8124.21	-0.326467	0.0848514	-3.84751	0.000119323	0.000875485	not_age_associated
SUPT4H1	530.595	-0.475344	0.123576	-3.84658	0.00011978	0.000878345	not_age_associated
CDA	97.1104	-0.887903	0.230862	-3.84604	0.000120043	0.000879776	not_age_associated
EYA3	55.271	1.1065	0.287728	3.84565	0.000120236	0.000880379	not_age_associated
CYFIP1	508.279	-0.547958	0.14249	-3.8456	0.00012026	0.000880379	not_age_associated
PPP2R2C	150.183	-0.73686	0.191652	-3.84478	0.00012066	0.000882811	not_age_associated
SPON2	12.5447	2.35885	0.613679	3.84379	0.000121147	0.000885876	not_age_associated
TNFRSF12A	1029.37	-0.508628	0.132418	-3.84107	0.000122501	0.00089528	not_age_associated
AACS	169.734	-0.697466	0.181603	-3.84062	0.000122726	0.000896423	not_age_associated
ARL14EP	106.174	0.839734	0.218715	3.8394	0.000123337	0.00090038	not_age_associated
CXXC5	94.5119	-0.945294	0.246278	-3.83833	0.000123875	0.000903302	not_age_associated
NDUFB9	502.851	-0.483832	0.12605	-3.8384	0.000123837	0.000903302	not_age_associated
ZHX2	74.7926	1.04593	0.272578	3.83718	0.000124457	0.000907037	not_age_associated
HIST1H2BD	148.123	0.743998	0.194024	3.83457	0.000125784	0.000916195	AgeUp
VPS37B	189.546	0.636963	0.166184	3.83288	0.000126654	0.000922017	not_age_associated
CHMP2B	290.181	0.610453	0.159368	3.83046	0.000127903	0.000930595	not_age_associated
EIF4ENIF1	73.2802	0.996157	0.260105	3.82982	0.000128238	0.000932507	not_age_associated
HPGD	381.376	-0.561882	0.146759	-3.8286	0.000128872	0.000936597	not_age_associated
STUB1	348.389	-0.57322	0.149752	-3.8278	0.000129295	0.00093915	not_age_associated
NDUFS2	294.838	-0.553155	0.144549	-3.82677	0.000129838	0.000942503	not_age_associated
RPL6	3380.12	-0.464006	0.121257	-3.82665	0.000129901	0.000942503	not_age_associated
RNF219	77.8116	0.920874	0.24086	3.82327	0.000131694	0.000954986	not_age_associated
OS9	441.696	-0.463954	0.121438	-3.82051	0.000133175	0.000965186	not_age_associated
IRF7	9.94532	2.6022	0.681153	3.82029	0.000133297	0.000965534	not_age_associated
MLPH	1179.56	-0.352364	0.0923026	-3.81748	0.00013482	0.000976023	not_age_associated
GPX1	1226.05	-0.495253	0.12975	-3.81699	0.000135089	0.000977432	not_age_associated
USP48	128.332	-0.791671	0.207443	-3.81634	0.000135447	0.000979477	not_age_associated
PSEN1	317.525	-0.529196	0.138749	-3.81405	0.000136707	0.000988043	not_age_associated
TSC22D1	798.59	0.377962	0.0991146	3.81338	0.000137077	0.00099017	not_age_associated
UPF3B	119.528	0.834299	0.218803	3.81301	0.000137286	0.000991128	not_age_associated
SNORD50B	7.21855	3.16998	0.831442	3.81263	0.000137494	0.000992084	not_age_associated
ELOVL1	255.421	-0.618203	0.162168	-3.81212	0.000137778	0.000993587	not_age_associated
SNAPC1	141.861	0.743552	0.19518	3.80957	0.000139211	0.00100337	not_age_associated
SHARPIN	252.277	-0.639975	0.168079	-3.80758	0.000140336	0.00101091	not_age_associated
ZNF580	182.668	0.704443	0.185026	3.80726	0.000140515	0.00101165	not_age_associated
CLDND1	141.981	0.703177	0.184715	3.80681	0.000140768	0.00101291	not_age_associated
UNC45A	255.39	-0.609868	0.160214	-3.80657	0.000140906	0.00101334	not_age_associated
FSTL3	532.477	0.50163	0.131811	3.80569	0.000141412	0.00101642	not_age_associated
RCAN1	48.0128	1.21254	0.318842	3.80293	0.000142994	0.00102723	not_age_associated
PPIA	4126.45	-0.40318	0.106033	-3.8024	0.000143304	0.00102889	not_age_associated
OTUB1	448.441	-0.52337	0.137671	-3.80159	0.000143773	0.00103169	not_age_associated
CDC42	779.406	-0.422323	0.111124	-3.80048	0.000144416	0.00103574	not_age_associated
KRAS	163.999	0.698125	0.183711	3.80012	0.000144623	0.00103665	not_age_associated
RNF138	57.0224	1.19201	0.313754	3.7992	0.000145165	0.00103997	not_age_associated
EDN2	28.6676	-1.91021	0.502831	-3.7989	0.000145338	0.00104063	AgeUp
SNORA21	10.4509	2.53827	0.668258	3.79835	0.000145665	0.00104215	not_age_associated
AK1	157.39	-0.741949	0.195339	-3.79827	0.000145709	0.00104215	not_age_associated
ZNF33B	164.67	0.714437	0.188235	3.79545	0.000147376	0.00105291	not_age_associated
RRAS	144.261	-0.767629	0.202248	-3.79548	0.000147358	0.00105291	not_age_associated
SMC1A	373.399	-0.522567	0.137713	-3.7946	0.000147883	0.00105596	not_age_associated
CCDC59	130.774	0.852152	0.224737	3.79177	0.000149576	0.00106747	not_age_associated
MTPAP	143.801	0.708459	0.186856	3.79147	0.000149756	0.00106816	not_age_associated
CSNK1A1	620.058	0.417514	0.11014	3.79078	0.000150176	0.00107058	not_age_associated
LGALS9	28.6035	1.50599	0.39732	3.79038	0.000150418	0.00107172	not_age_associated
ADAM15	220.687	-0.627987	0.165786	-3.78793	0.000151906	0.00108037	not_age_associated
ABCC4	465.142	-0.475761	0.125602	-3.78784	0.000151964	0.00108037	not_age_associated
AP1M1	284.002	-0.598417	0.157981	-3.78791	0.000151922	0.00108037	not_age_associated
CPS1	504.88	0.461266	0.121767	3.78811	0.000151796	0.00108037	not_age_associated
PELI1	56.5238	1.08927	0.287689	3.78629	0.000152912	0.00108652	not_age_associated
JAK2	28.6037	1.51072	0.399016	3.78611	0.000153026	0.00108674	not_age_associated
STK17A	284.404	0.526285	0.139024	3.78556	0.000153361	0.00108853	not_age_associated
CNTN1	1453.37	-0.40981	0.108283	-3.7846	0.000153955	0.00109215	not_age_associated
RASA2	51.9941	1.12452	0.297318	3.7822	0.000155445	0.00110213	not_age_associated
SLC25A6	845.07	-0.459446	0.121482	-3.78202	0.000155563	0.00110236	not_age_associated
CYFIP2	616.114	-0.445832	0.117928	-3.78055	0.000156479	0.00110825	not_age_associated
SUMF2	291.925	-0.584254	0.154554	-3.78027	0.00015666	0.00110893	not_age_associated
DPM1	205.601	0.663657	0.175573	3.77995	0.000156861	0.00110976	not_age_associated
TBC1D15	95.1608	0.85972	0.227464	3.77959	0.000157087	0.00111075	not_age_associated
SHISA5	352.5	-0.549343	0.145352	-3.77939	0.000157213	0.00111104	not_age_associated
FZD8	100.991	0.851747	0.225385	3.77907	0.000157413	0.00111186	not_age_associated
LOC646903	17.245	2.16737	0.573755	3.77751	0.000158401	0.00111823	not_age_associated
MSRB3	148.214	-0.73085	0.1935	-3.77701	0.000158723	0.00111989	AgeUp
PTPRN2	37.9282	-1.43869	0.381059	-3.7755	0.000159689	0.0011261	not_age_associated
GMFB	406.521	0.610469	0.161746	3.77424	0.000160498	0.0011312	not_age_associated
PHLDA1	255.153	0.623941	0.165456	3.77104	0.000162568	0.00114517	not_age_associated
DIS3	190.428	0.664646	0.176341	3.7691	0.000163838	0.00115349	not_age_associated
ACOT7	139.474	-0.843261	0.223778	-3.76828	0.000164375	0.00115664	not_age_associated
PPT1	198.043	-0.667286	0.177185	-3.76604	0.000165858	0.00116646	not_age_associated
SLC26A6	168.217	0.676837	0.179791	3.76458	0.000166829	0.00117265	not_age_associated
NDUFB7	204.725	-0.723439	0.192208	-3.76382	0.000167335	0.00117557	not_age_associated
SPATA2	109.963	0.873402	0.232071	3.76352	0.00016754	0.00117639	not_age_associated
ZNF146	696.927	0.48876	0.129881	3.76315	0.000167785	0.00117747	not_age_associated
TRIM4	90.4589	0.850947	0.226142	3.76288	0.000167965	0.0011781	not_age_associated
CSTF2T	161.357	0.708851	0.188419	3.76209	0.000168497	0.00118056	not_age_associated
ACTR2	1129.96	-0.462697	0.122986	-3.7622	0.000168425	0.00118056	not_age_associated
CASP10	63.6361	0.99021	0.263245	3.76156	0.000168857	0.00118245	not_age_associated
B2M	1489.84	0.344458	0.0915842	3.7611	0.000169166	0.00118398	not_age_associated
IQGAP1	944.156	-0.40599	0.107992	-3.75946	0.00017028	0.00119114	not_age_associated
ZNF34	25.978	1.55092	0.412705	3.75794	0.000171317	0.00119775	not_age_associated
CLTC	2413.81	-0.34231	0.0911029	-3.7574	0.000171687	0.0011997	not_age_associated
ELOVL6	173.949	-0.695642	0.185157	-3.75704	0.000171938	0.0012008	not_age_associated
PPFIBP1	223.967	-0.633825	0.168775	-3.75545	0.00017303	0.00120779	not_age_associated
GIGYF1	363.553	0.505063	0.134522	3.7545	0.000173686	0.00121172	not_age_associated
PLS1	191.799	-0.683174	0.18201	-3.75351	0.000174377	0.00121589	not_age_associated
PTPN11	673.792	-0.450977	0.120163	-3.75305	0.000174696	0.00121747	not_age_associated
CCDC174	123.07	0.806825	0.21516	3.74988	0.000176917	0.00123229	not_age_associated
IL18	201.106	-0.630084	0.168071	-3.74891	0.000177607	0.00123577	not_age_associated
HNRNPL	1012.56	0.365832	0.0975834	3.74892	0.000177601	0.00123577	not_age_associated
YRDC	154.467	0.727527	0.194112	3.74797	0.000178273	0.00123975	not_age_associated
ECHS1	378.273	-0.481944	0.128605	-3.74747	0.00017863	0.00124157	not_age_associated
MKI67	77.4283	0.955422	0.255042	3.74613	0.000179584	0.00124726	AgeDown
ENO2	328.253	-0.544506	0.145355	-3.74605	0.00017964	0.00124726	not_age_associated
TRIP11	261.217	0.578067	0.154344	3.74533	0.00018016	0.00125021	not_age_associated
LIN37	74.0061	1.02876	0.274747	3.7444	0.000180828	0.00125417	not_age_associated
CLN8	323.853	-0.5267	0.140683	-3.74388	0.000181201	0.0012561	not_age_associated
G3BP2	823.811	-0.481923	0.128733	-3.74358	0.000181418	0.00125694	not_age_associated
LMTK2	296.425	0.524388	0.140091	3.74321	0.000181687	0.00125813	not_age_associated
SH3D19	164.687	-0.712523	0.190496	-3.74036	0.000183755	0.00127178	not_age_associated
EPHA2	1015.31	0.363202	0.0971411	3.73892	0.000184816	0.00127844	not_age_associated
MAPK9	101.336	-0.848812	0.227297	-3.73437	0.000188188	0.00130108	not_age_associated
COMMD9	98.2462	-0.867381	0.232574	-3.72949	0.000191867	0.00132581	not_age_associated
SNORD5	9.02063	2.72078	0.729587	3.7292	0.000192087	0.00132663	not_age_associated
POLR2K	201.226	0.633063	0.169772	3.7289	0.00019232	0.00132754	not_age_associated
WDR77	184.643	-0.645488	0.173189	-3.72708	0.000193713	0.00133627	not_age_associated
SIX5	161.1	0.71375	0.191509	3.72698	0.00019379	0.00133627	not_age_associated
IFT81	357.261	0.516031	0.138516	3.72543	0.000194979	0.00134376	not_age_associated
GMEB2	127.524	0.746984	0.200551	3.72466	0.000195576	0.00134716	not_age_associated
MDN1	276.548	0.544829	0.14635	3.72277	0.000197049	0.00135659	not_age_associated
IPPK	144.086	0.6941	0.186571	3.72031	0.000198981	0.00136917	not_age_associated
POLR2A	426.796	0.45212	0.121602	3.71804	0.000200778	0.00138066	not_age_associated
NAA38	121.625	0.948578	0.255136	3.71793	0.000200861	0.00138066	not_age_associated
CACNG4	43.5246	-1.34898	0.362882	-3.71741	0.000201276	0.00138278	not_age_associated
RGL2	95.6011	0.911576	0.245252	3.71689	0.000201687	0.00138488	not_age_associated
BTN2A2	65.4828	1.03619	0.278885	3.71548	0.000202822	0.00139194	not_age_associated
NMT1	678.975	-0.419584	0.112972	-3.71405	0.000203965	0.00139831	not_age_associated
NDUFA3	220.64	-0.622609	0.167631	-3.71417	0.000203871	0.00139831	not_age_associated
TBX4	9.20084	2.70472	0.72836	3.71344	0.000204458	0.00140096	not_age_associated
ABCG2	235.365	-0.617281	0.166246	-3.71305	0.000204773	0.00140238	not_age_associated
SLC25A23	144.259	-0.713015	0.192119	-3.71132	0.000206181	0.00141128	not_age_associated
ZNF562	73.6995	0.951228	0.256391	3.71007	0.000207203	0.00141754	not_age_associated
NKTR	175.187	0.671058	0.180912	3.7093	0.000207835	0.00142111	not_age_associated
LCORL	24.8425	1.79761	0.484842	3.70762	0.000209217	0.00142981	not_age_associated
FAM193A	88.4279	0.846608	0.228377	3.70706	0.00020968	0.00143223	not_age_associated
TRIOBP	204.678	-0.6259	0.168869	-3.70643	0.0002102	0.00143503	not_age_associated
PHF20L1	210.816	0.64475	0.174078	3.70381	0.000212385	0.00144919	not_age_associated
TNFSF14	7.49293	3.63099	0.981251	3.70036	0.00021529	0.00146825	not_age_associated
CEBPG	284.439	0.556238	0.150347	3.69969	0.000215859	0.00147136	not_age_associated
NPTN	563.305	-0.446935	0.120816	-3.6993	0.000216191	0.00147285	not_age_associated
NDUFA11	309.508	-0.602352	0.162843	-3.69897	0.000216473	0.00147324	not_age_associated
SLC20A2	171.801	-0.71318	0.192803	-3.69902	0.000216435	0.00147324	not_age_associated
ATRAID	309.937	-0.534572	0.144555	-3.69805	0.000217263	0.00147784	not_age_associated
PLA2G4A	257.223	0.541103	0.146366	3.69692	0.000218234	0.00148368	not_age_associated
DPP4	12.5357	-3.57679	0.96793	-3.6953	0.000219626	0.00149236	not_age_associated
LGMN	127.821	-0.792628	0.214648	-3.6927	0.000221889	0.00150695	not_age_associated
ZNF16	40.9418	1.23408	0.334318	3.69134	0.000223079	0.00151425	not_age_associated
HIST1H2AM	9.67341	2.54366	0.689117	3.69119	0.000223205	0.00151431	not_age_associated
WWTR1	690.35	-0.524541	0.142125	-3.6907	0.00022364	0.00151648	not_age_associated
LEPROT	299.78	-0.597808	0.16202	-3.68971	0.000224509	0.00152158	not_age_associated
TM7SF3	919.381	-0.379408	0.102858	-3.68865	0.000225447	0.00152715	not_age_associated
MEGF8	751.872	-0.421577	0.114311	-3.68798	0.000226046	0.00153041	not_age_associated
UGDH	1325.81	-0.417106	0.113105	-3.68777	0.000226229	0.00153085	not_age_associated
HIST1H1E	9.62115	2.97227	0.806087	3.68728	0.00022666	0.00153297	not_age_associated
ZBTB2	122.783	0.735319	0.199434	3.68703	0.000226888	0.00153373	not_age_associated
HMG20A	208.528	0.575182	0.156119	3.68426	0.00022937	0.0015497	not_age_associated
RAC1	873.678	-0.42638	0.115769	-3.68304	0.000230472	0.00155634	not_age_associated
KLF9	33.6794	1.30366	0.354422	3.67827	0.000234819	0.00158488	not_age_associated
MRPS18A	102.226	-0.842196	0.229035	-3.67715	0.000235851	0.00159102	not_age_associated
ZER1	138.307	-0.724181	0.197136	-3.67352	0.000239231	0.00161299	not_age_associated
ZNF746	196.533	0.613284	0.166976	3.67289	0.000239822	0.00161614	not_age_associated
E2F4	391.072	0.491801	0.133991	3.6704	0.000242167	0.00163093	not_age_associated
RNF139	176.581	0.632544	0.172341	3.6703	0.000242267	0.00163093	not_age_associated
ANP32A	722.543	-0.42088	0.114686	-3.66986	0.000242679	0.00163202	not_age_associated
ARL2BP	309.958	-0.542372	0.147789	-3.66991	0.000242633	0.00163202	not_age_associated
SRSF7	558.551	0.403912	0.110085	3.6691	0.000243407	0.00163608	not_age_associated
DKK1	735.649	-0.433978	0.118285	-3.66892	0.000243574	0.00163636	not_age_associated
CYP2S1	203.991	-0.674461	0.18389	-3.66775	0.000244695	0.00164304	not_age_associated
SGPP1	118.06	0.851436	0.232174	3.66723	0.00024519	0.00164552	not_age_associated
VPS33A	176.666	-0.644452	0.17578	-3.66625	0.000246131	0.00165099	not_age_associated
ZRANB1	138.711	0.734726	0.200439	3.66559	0.000246766	0.0016544	not_age_associated
QDPR	102.011	-0.869255	0.237203	-3.66461	0.000247719	0.00165993	not_age_associated
RAB8B	118.427	0.92849	0.253533	3.66221	0.00025005	0.00167469	not_age_associated
PTBP3	658.393	0.472661	0.129092	3.66143	0.000250815	0.00167896	not_age_associated
DSC3	86.6856	-0.945416	0.258263	-3.66068	0.00025155	0.00168302	not_age_associated
SMAD5	281.307	0.532775	0.145562	3.66012	0.000252094	0.00168579	not_age_associated
ZBTB17	116.448	0.84327	0.230447	3.65927	0.000252933	0.00169054	not_age_associated
SUPT16H	630.623	-0.433741	0.11854	-3.65904	0.000253164	0.00169121	not_age_associated
DPY19L4	76.2863	0.894622	0.244575	3.65787	0.000254323	0.00169809	not_age_associated
PEPD	389.758	-0.48374	0.132338	-3.65533	0.000256853	0.00171411	not_age_associated
SLC25A5	1133.57	-0.361295	0.0988603	-3.6546	0.000257581	0.00171808	not_age_associated
SLC48A1	212.709	-0.668922	0.183066	-3.654	0.000258185	0.00172124	not_age_associated
HTT	400.469	-0.458924	0.125641	-3.65266	0.000259534	0.00172934	not_age_associated
AGBL3	21.1094	1.73073	0.473929	3.65187	0.00026034	0.00173383	not_age_associated
RGS2	141.504	0.754493	0.206661	3.65088	0.000261343	0.00173962	not_age_associated
THBD	188.825	0.633084	0.173421	3.65057	0.000261655	0.00174081	not_age_associated
ZNF407	64.8503	1.01537	0.278185	3.64997	0.000262271	0.00174402	not_age_associated
RGS16	13.9479	2.09301	0.573698	3.64828	0.000264	0.00175463	not_age_associated
CENPF	81.1449	0.889626	0.243915	3.64728	0.000265031	0.00176058	AgeDown
QARS	417.958	-0.461021	0.126461	-3.64557	0.000266803	0.00177146	not_age_associated
SRSF4	223.179	0.587996	0.161405	3.64299	0.000269486	0.00178836	not_age_associated
SAT1	586.883	0.423537	0.116289	3.6421	0.000270423	0.00179366	not_age_associated
ADNP	373.898	0.501694	0.137779	3.64128	0.000271283	0.00179845	not_age_associated
SSR4	579.878	-0.529868	0.145606	-3.63905	0.000273641	0.00181317	not_age_associated
ZNF189	123.895	0.740875	0.203755	3.63611	0.000276785	0.00183307	not_age_associated
SNORA25	6.6539	3.1343	0.862131	3.63553	0.000277415	0.00183538	not_age_associated
ICK	57.2452	1.05109	0.289107	3.63565	0.000277279	0.00183538	not_age_associated
TMSB4X	6086.2	-0.34381	0.0945802	-3.63512	0.000277854	0.00183735	not_age_associated
ACAD10	80.866	-0.948515	0.261116	-3.63255	0.000280635	0.00185387	not_age_associated
VMA21	179.715	0.635729	0.175007	3.63259	0.000280587	0.00185387	not_age_associated
SLC39A11	90.8276	-0.890263	0.24515	-3.63151	0.000281767	0.00186041	not_age_associated
PUM1	363.008	0.548325	0.15104	3.63034	0.000283052	0.00186795	not_age_associated
MAP2K4	201.358	0.609294	0.167933	3.6282	0.000285402	0.0018825	not_age_associated
AMZ2P1	57.4083	1.04261	0.287538	3.62601	0.00028784	0.00189762	not_age_associated
NDUFA6	170.744	-0.671356	0.185193	-3.62517	0.00028877	0.00190279	not_age_associated
GAPDH	20809.5	-0.284559	0.0785271	-3.6237	0.000290414	0.00191266	not_age_associated
UBE2E3	164.862	-0.762669	0.21051	-3.62295	0.000291258	0.00191725	not_age_associated
SEC31A	633.508	-0.425968	0.117646	-3.62075	0.000293748	0.00193267	not_age_associated
CCAR1	537.661	0.460388	0.127203	3.61932	0.000295376	0.00194091	not_age_associated
MMP24	264.292	-0.53981	0.149144	-3.61939	0.000295304	0.00194091	not_age_associated
SAMM50	190.848	-0.631328	0.174436	-3.61926	0.000295446	0.00194091	not_age_associated
CAAP1	115.05	0.749797	0.207214	3.61847	0.00029635	0.00194587	not_age_associated
LINC00473	28.9394	1.41512	0.39119	3.61748	0.000297485	0.00195234	not_age_associated
SNORD97	5.85967	3.48591	0.963708	3.61718	0.000297829	0.00195361	not_age_associated
CS	670.409	-0.381132	0.105416	-3.61551	0.000299752	0.00196524	not_age_associated
VGF	5.65326	3.47705	0.961796	3.61516	0.000300157	0.00196691	not_age_associated
PYY	4.37647	4.45305	1.23227	3.61371	0.000301852	0.00197702	not_age_associated
MAK16	158.58	0.656752	0.181919	3.61014	0.000306031	0.00200339	not_age_associated
ACIN1	958.676	0.362571	0.100441	3.60979	0.000306441	0.00200507	not_age_associated
ZNF302	197.079	0.599062	0.16597	3.60946	0.000306834	0.00200664	not_age_associated
LIMK1	173.473	-0.711945	0.197279	-3.60882	0.000307588	0.00201056	not_age_associated
CTSB	1875.91	0.321896	0.089217	3.60801	0.000308555	0.00201587	not_age_associated
[truncated: 19,798 more rows]
