# Supplementary material for: The aging transcriptome and cellular landscape of the human lung in relation to SARS-CoV-2
Source: Nat Commun. 2021 Jan 4;12:4. doi: 10.1038/s41467-020-20323-9 (PMC7782551; doi:10.1038/s41467-020-20323-9)
Supplement: Supplementary file 27 — Supplementary Data 24 [file 41467_2020_20323_MOESM27_ESM.xlsx]

## Sheet: Sheet1
row	baseMean	log2FoldChange	lfcSE	stat	pvalue	padj	AgingCluster
IFIT2	12201.6	5.29136	0.130329	40.6002	0	0	not_age_associated
IFIT3	4866.79	4.89791	0.121625	40.2706	0	0	not_age_associated
IFIT1	6073.42	4.52268	0.110344	40.9873	0	0	not_age_associated
OAS2	6634.24	4.85053	0.112948	42.9447	0	0	not_age_associated
RSAD2	2686.49	5.10981	0.124761	40.9568	0	0	not_age_associated
IL1A	4828.31	5.22809	0.129303	40.4329	0	0	not_age_associated
IL6	1698.48	6.06068	0.159772	37.9333	0	0	not_age_associated
TNFAIP3	2472.39	5.3327	0.147213	36.2244	2.51399e-287	4.57893e-284	not_age_associated
MX2	1682.81	5.37446	0.149632	35.9178	1.61096e-282	2.60814e-279	not_age_associated
ATF3	2285.94	4.9718	0.141124	35.2301	6.92899e-272	1.00962e-268	not_age_associated
MX1	5699.59	3.85904	0.112131	34.4155	1.47935e-259	1.9596e-256	not_age_associated
PPP1R15A	8347.97	3.87886	0.113678	34.1214	3.55242e-255	4.31353e-252	not_age_associated
CCL20	2226.41	3.95911	0.116504	33.9826	4.02238e-253	4.50847e-250	AgeDown
NFKBIA	4955.3	4.07915	0.12007	33.9732	5.54153e-253	5.76754e-250	not_age_associated
IFIH1	4525.25	4.03482	0.120609	33.4536	2.27918e-245	2.214e-242	not_age_associated
TXNIP	11419.3	3.40139	0.104172	32.6517	7.57295e-234	6.89659e-231	not_age_associated
IL1B	2230.15	4.20172	0.131718	31.8993	2.73172e-223	2.34141e-220	AgeDown
GBP1	2026.7	4.09038	0.129604	31.5606	1.2812e-218	1.03713e-215	not_age_associated
TRIM22	913.651	5.64963	0.179528	31.4694	2.27837e-217	1.74727e-214	not_age_associated
ICAM1	19095.5	3.65203	0.116429	31.3671	5.6893e-216	4.14494e-213	not_age_associated
IRF1	2808.89	3.5118	0.115299	30.4583	9.31153e-204	6.46087e-201	not_age_associated
CYP1A1	810.959	6.08655	0.200782	30.3142	7.44977e-202	4.93412e-199	not_age_associated
CXCL3	4330.69	3.05263	0.101352	30.1192	2.71803e-199	1.72193e-196	not_age_associated
CXCL10	783.381	6.07907	0.202192	30.0658	1.35524e-198	8.22799e-196	not_age_associated
LAMP3	1627.66	3.64374	0.121656	29.9513	4.23465e-197	2.46812e-194	not_age_associated
GBP4	1175.01	4.42156	0.150053	29.4666	7.71659e-191	4.32455e-188	not_age_associated
IFI44L	1679.81	4.08831	0.13955	29.2963	1.15474e-188	6.23174e-186	not_age_associated
CXCL11	710.055	6.07364	0.212741	28.5495	2.85027e-179	1.48326e-176	not_age_associated
ARRDC3	3146.75	3.87869	0.13612	28.4946	1.36557e-178	6.86127e-176	not_age_associated
OASL	4285.8	3.43422	0.122961	27.9294	1.1721e-171	5.6929e-169	not_age_associated
CMPK2	1687.4	4.67815	0.168815	27.7118	5.03789e-169	2.36797e-166	not_age_associated
TIPARP	5401.55	3.09338	0.111854	27.6555	2.3968e-168	1.09137e-165	not_age_associated
DUSP1	1829.21	3.52129	0.127352	27.65	2.79289e-168	1.23319e-165	not_age_associated
CCL5	656.287	5.03485	0.182325	27.6147	7.40487e-168	3.17342e-165	not_age_associated
OAS1	5273.13	3.01113	0.109092	27.6018	1.05868e-167	4.40743e-165	not_age_associated
TNFAIP2	3768.72	3.21359	0.117326	27.3902	3.59101e-165	1.45346e-162	not_age_associated
CXCL2	4155.34	3.37067	0.123308	27.3353	1.6128e-164	6.35139e-162	not_age_associated
DDX60L	1804.89	3.76501	0.142669	26.3899	1.78787e-153	6.85553e-151	not_age_associated
USP18	1151.19	3.89993	0.149324	26.1172	2.32317e-150	8.67971e-148	not_age_associated
INHBA	1743.58	3.51322	0.134985	26.0267	2.47061e-149	8.9998e-147	not_age_associated
G0S2	896.359	3.7732	0.146109	25.8246	4.69148e-147	1.66731e-144	not_age_associated
BATF2	731	4.21268	0.168809	24.9552	1.87333e-137	6.49911e-135	not_age_associated
ZNFX1	6490.47	2.71868	0.109399	24.8509	2.52676e-136	8.56218e-134	not_age_associated
NCOA7	2619.08	3.03237	0.123189	24.6156	8.60903e-134	2.85096e-131	not_age_associated
IFITM1	784.809	3.63228	0.147708	24.5909	1.57933e-133	5.11386e-131	not_age_associated
EPSTI1	564.468	4.23093	0.17288	24.4732	2.85338e-132	9.03839e-130	not_age_associated
SAMD9L	1768.51	3.48675	0.142695	24.435	7.27159e-132	2.25435e-129	not_age_associated
TAP1	5228.73	2.70702	0.111379	24.3046	1.75064e-130	5.31428e-128	not_age_associated
HERC5	1735.72	3.38652	0.140014	24.1871	3.04106e-129	9.04311e-127	not_age_associated
CX3CL1	1760.32	3.11372	0.12893	24.1506	7.36375e-129	2.14595e-126	not_age_associated
STC2	2626.06	2.72934	0.114378	23.8626	7.5016e-126	2.14325e-123	not_age_associated
PARP14	2649.86	2.97651	0.124832	23.8441	1.1663e-125	3.26811e-123	not_age_associated
APOL6	1648.23	3.1962	0.134305	23.7981	3.49645e-125	9.61259e-123	not_age_associated
IKZF3	1046.77	3.16338	0.132967	23.7906	4.17491e-125	1.12653e-122	not_age_associated
CTGF	17756.5	2.47284	0.104363	23.6946	4.10083e-124	1.08642e-121	not_age_associated
KLF6	4943.24	2.65356	0.112324	23.6242	2.17568e-123	5.66105e-121	not_age_associated
PLAT	6662.07	2.44742	0.104697	23.3762	7.47207e-121	1.9101e-118	not_age_associated
IFI16	2583.37	3.15125	0.135148	23.317	2.97917e-120	7.48441e-118	not_age_associated
ASNS	1627.6	2.91943	0.125978	23.1742	8.28499e-119	2.04611e-116	AgeDown
TNFSF10	3429.47	3.01444	0.130124	23.1659	1.00435e-118	2.43906e-116	not_age_associated
MB21D2	911.2	2.9978	0.131409	22.8128	3.42318e-115	8.17692e-113	not_age_associated
IFI44	3423.32	3.03635	0.133541	22.7372	1.91915e-114	4.51032e-112	not_age_associated
HELZ2	5185.42	3.18094	0.140227	22.6842	6.42286e-114	1.48552e-111	not_age_associated
XAF1	427.934	4.58049	0.202861	22.5794	6.9069e-113	1.57251e-110	not_age_associated
SP110	1474.21	2.77541	0.12355	22.4639	9.36526e-112	2.0994e-109	not_age_associated
IDO1	394.195	4.1666	0.186717	22.315	2.63966e-110	5.82765e-108	AgeUp
RTP4	588.968	3.45715	0.155275	22.2647	8.12253e-110	1.76647e-107	not_age_associated
NUAK2	489.136	4.35776	0.196015	22.2318	1.69295e-109	3.62764e-107	not_age_associated
ZFP36	1721.48	2.94419	0.132934	22.1478	1.09602e-108	2.3145e-106	not_age_associated
TMEM140	475.403	3.74698	0.16923	22.1413	1.26471e-108	2.63259e-106	not_age_associated
SERPINE1	435.083	4.80651	0.219483	21.8993	2.63873e-106	5.41534e-104	not_age_associated
CSF2	455.635	7.04243	0.322879	21.8114	1.80976e-105	3.66251e-103	AgeDown
TNF	572.955	7.71201	0.353664	21.806	2.03414e-105	4.0602e-103	not_age_associated
TRANK1	541.337	3.31739	0.153164	21.659	4.99857e-104	9.84245e-102	not_age_associated
DHX58	953.643	2.8771	0.133404	21.5668	3.68043e-103	7.15033e-101	not_age_associated
STAT2	2004.56	2.33724	0.108952	21.4521	4.36913e-102	8.37665e-100	not_age_associated
DTX3L	2147.28	2.5529	0.119298	21.3994	1.35409e-101	2.5624e-99	not_age_associated
ZBP1	349.512	6.24171	0.292181	21.3625	2.98646e-101	5.57894e-99	not_age_associated
ZC3HAV1	2512.77	2.42728	0.113643	21.3587	3.2335e-101	5.96396e-99	not_age_associated
UBE2L6	2683.84	2.51806	0.118379	21.2711	2.10096e-100	3.82664e-98	not_age_associated
CD274	314.42	5.2033	0.245438	21.2001	9.53777e-100	1.71574e-97	not_age_associated
IRAK2	1164.52	2.66583	0.126045	21.1499	2.76479e-99	4.91289e-97	not_age_associated
SP100	2653.71	2.42825	0.114843	21.144	3.13115e-99	5.49687e-97	not_age_associated
DDX58	2117.55	2.79881	0.132806	21.0744	1.36568e-98	2.36897e-96	not_age_associated
IFNB1	1340.55	10	0.477126	20.9589	1.55791e-97	2.67062e-95	not_age_associated
SERPINB9	1138.44	2.43886	0.118774	20.5335	1.08057e-93	1.83081e-91	not_age_associated
OAS3	8674.16	2.9423	0.144088	20.4202	1.10715e-92	1.85429e-90	not_age_associated
IFNL1	578.026	8.17877	0.402692	20.3102	1.0443e-91	1.72915e-89	not_age_associated
TM4SF4	1021.74	-2.48218	0.122583	-20.2489	3.63021e-91	5.94335e-89	not_age_associated
CLDN2	498.343	-3.58621	0.177526	-20.201	9.59341e-91	1.55317e-88	not_age_associated
KLF10	1224.14	2.62605	0.130415	20.1361	3.56253e-90	5.70435e-88	not_age_associated
NLRC5	414.416	3.94874	0.19713	20.0311	2.95053e-89	4.67307e-87	not_age_associated
PARP12	1665.77	2.29745	0.116562	19.7101	1.76517e-86	2.76562e-84	not_age_associated
AMOTL2	4829.02	2.06939	0.105562	19.6036	1.44075e-85	2.23332e-83	not_age_associated
TRAF1	258.188	4.72974	0.242472	19.5064	9.69583e-85	1.48714e-82	not_age_associated
NEB	703.646	-2.75448	0.14127	-19.4979	1.14287e-84	1.73466e-82	not_age_associated
PTGS2	3663.77	3.25333	0.167403	19.4341	3.9709e-84	5.96495e-82	not_age_associated
ETV7	278.777	4.68896	0.241489	19.4168	5.56294e-84	8.27119e-82	not_age_associated
RASGRP3	392.124	3.46768	0.179112	19.3604	1.6657e-83	2.45161e-81	not_age_associated
IFI35	2236.66	2.23706	0.115563	19.3579	1.74938e-83	2.54902e-81	not_age_associated
PMAIP1	1786.57	2.60206	0.13445	19.3533	1.91062e-83	2.7564e-81	not_age_associated
DDX60	1999.92	3.01513	0.156342	19.2855	7.1153e-83	1.01644e-80	not_age_associated
IRF7	2126.11	3.21009	0.166499	19.28	7.91264e-83	1.11937e-80	not_age_associated
ADRB2	954.437	2.47088	0.128281	19.2614	1.1317e-82	1.58558e-80	not_age_associated
THBS1	3791.33	2.65592	0.138322	19.201	3.63334e-82	5.04203e-80	not_age_associated
ISG20	1020.96	3.02944	0.158067	19.1655	7.18074e-82	9.87081e-80	not_age_associated
SAMD9	6330.54	2.87676	0.150114	19.1638	7.42842e-82	1.01158e-79	not_age_associated
KLF4	645.931	2.70388	0.141215	19.1473	1.01853e-81	1.37417e-79	not_age_associated
IFIT5	749.739	2.86153	0.15016	19.0565	5.80357e-81	7.75815e-79	not_age_associated
SLFN5	2316.97	2.91703	0.153531	18.9996	1.71877e-80	2.27674e-78	not_age_associated
NEAT1	2261.35	2.05203	0.108071	18.9878	2.15034e-80	2.82276e-78	not_age_associated
MAP3K8	640.092	2.82456	0.148762	18.987	2.18256e-80	2.83947e-78	not_age_associated
PARP9	2354.49	2.44936	0.129475	18.9176	8.16202e-80	1.05247e-77	not_age_associated
RNF213	6034.15	2.52803	0.13515	18.7054	4.47729e-78	5.72268e-76	not_age_associated
SLC15A3	254.559	4.24478	0.226995	18.6999	4.96055e-78	6.28523e-76	not_age_associated
EGR1	1149.52	2.47201	0.132433	18.6661	9.34079e-78	1.17332e-75	not_age_associated
CCL2	657.981	2.56247	0.137322	18.6603	1.04169e-77	1.29731e-75	not_age_associated
KRTAP2-3	878.436	2.72168	0.145872	18.658	1.08717e-77	1.34247e-75	not_age_associated
HSH2D	813.793	2.6124	0.141922	18.4073	1.14911e-75	1.40703e-73	not_age_associated
DAPP1	922.614	2.45605	0.133443	18.4052	1.19263e-75	1.44815e-73	not_age_associated
PNPT1	2101.8	2.41154	0.131618	18.3222	5.49929e-75	6.62233e-73	not_age_associated
LGALS9	1449.27	2.47343	0.135213	18.2928	9.43653e-75	1.12705e-72	not_age_associated
PML	2901.31	2.20805	0.120757	18.2851	1.08767e-74	1.2885e-72	not_age_associated
SEMA7A	7576.66	2.32938	0.128293	18.1567	1.13701e-73	1.33608e-71	not_age_associated
PTGER4	568.15	2.54772	0.140466	18.1377	1.60593e-73	1.872e-71	not_age_associated
STAT1	9527.87	2.51932	0.139444	18.0669	5.8073e-73	6.71573e-71	not_age_associated
CSRNP1	673.156	2.52855	0.140496	17.9973	2.04581e-72	2.34721e-70	not_age_associated
OPTN	1911.58	2.0024	0.111587	17.9447	5.27491e-72	6.00474e-70	not_age_associated
NR1D1	1229.51	2.47456	0.138203	17.9052	1.07413e-71	1.21327e-69	not_age_associated
AKAP12	3767.99	2.30647	0.128907	17.8925	1.34824e-71	1.51117e-69	not_age_associated
SOD2	1997.42	1.99668	0.112426	17.76	1.44119e-70	1.60302e-68	not_age_associated
ANKRD1	335.848	3.49519	0.197549	17.6928	4.76306e-70	5.25777e-68	not_age_associated
PTX3	237.403	3.61417	0.206177	17.5295	8.53703e-69	9.35286e-67	not_age_associated
TDRD7	1011.14	2.12891	0.122074	17.4395	4.13763e-68	4.49921e-66	not_age_associated
JUN	6693.44	2.45026	0.142036	17.251	1.10035e-66	1.18764e-64	not_age_associated
NEURL3	758.946	2.46432	0.144725	17.0276	5.12709e-65	5.49315e-63	not_age_associated
CREB5	649.914	2.71385	0.160151	16.9456	2.0748e-64	2.20671e-62	not_age_associated
TRIM5	1222.54	2.17235	0.128426	16.9151	3.48274e-64	3.67732e-62	not_age_associated
EDN1	1090.56	1.98382	0.117421	16.895	4.90118e-64	5.13777e-62	not_age_associated
GADD45A	1140.53	2.25524	0.133843	16.85	1.0497e-63	1.09251e-61	not_age_associated
RND1	337.718	2.83985	0.168863	16.8174	1.81849e-63	1.87923e-61	not_age_associated
NEDD4	1678.47	2.43294	0.144692	16.8146	1.9075e-63	1.95734e-61	not_age_associated
TRIM21	888.805	2.22136	0.132141	16.8105	2.04356e-63	2.08229e-61	not_age_associated
PTAFR	338.099	3.01493	0.179952	16.7541	5.28372e-63	5.34647e-61	not_age_associated
HIVEP2	905.293	2.63089	0.15814	16.6365	3.79273e-62	3.8113e-60	not_age_associated
UBD	2228.54	1.90448	0.115235	16.527	2.34592e-61	2.34126e-59	not_age_associated
GSDMB	5978.47	1.91013	0.115836	16.4899	4.33406e-61	4.29603e-59	not_age_associated
N4BP1	1410.99	1.90587	0.115812	16.4566	7.5222e-61	7.40581e-59	not_age_associated
ISG15	3807.95	2.48188	0.151274	16.4065	1.71793e-60	1.68e-58	not_age_associated
SAMHD1	1585.06	2.30426	0.140838	16.3611	3.62537e-60	3.52169e-58	not_age_associated
F3	9489.65	1.78761	0.109862	16.2715	1.57374e-59	1.51861e-57	not_age_associated
TUFT1	1905.87	2.00104	0.123268	16.2333	2.93389e-59	2.81249e-57	not_age_associated
ETS2	2372.97	1.75196	0.108114	16.2047	4.67003e-59	4.44751e-57	not_age_associated
BBC3	503.093	2.82852	0.174833	16.1784	7.15963e-59	6.77422e-57	not_age_associated
CTH	412.143	2.4881	0.154092	16.1468	1.19603e-58	1.12434e-56	not_age_associated
SERPINB2	2507.04	2.34445	0.145206	16.1457	1.21766e-58	1.13734e-56	not_age_associated
HBEGF	415.178	2.60152	0.161241	16.1344	1.46276e-58	1.35757e-56	not_age_associated
MAFF	2245.18	1.87687	0.116978	16.0446	6.23554e-58	5.75051e-56	not_age_associated
CD69	257.213	3.11129	0.194697	15.9802	1.75653e-57	1.60971e-55	not_age_associated
PHLDB2	764.442	2.31506	0.145299	15.9331	3.73126e-57	3.39801e-55	not_age_associated
TNFRSF11B	1332.4	2.24744	0.141198	15.9169	4.83482e-57	4.37566e-55	not_age_associated
FOSB	267.721	3.14467	0.198958	15.8057	2.84039e-56	2.55477e-54	not_age_associated
TMEM97	1759.77	-1.74357	0.11062	-15.7618	5.70085e-56	5.09614e-54	not_age_associated
DHCR7	3465.54	-1.89619	0.120439	-15.744	7.55593e-56	6.71326e-54	not_age_associated
ALDH1L2	257.285	3.02911	0.192733	15.7166	1.16361e-55	1.02757e-53	not_age_associated
PARP10	2376.16	2.09244	0.133499	15.6739	2.28256e-55	2.00357e-53	not_age_associated
MTHFD2	2782.53	1.94533	0.124244	15.6573	2.96044e-55	2.58303e-53	not_age_associated
CYP1B1	765.995	2.78603	0.178286	15.6268	4.78332e-55	4.14867e-53	not_age_associated
CFLAR	5693.81	1.56221	0.10029	15.5769	1.04528e-54	9.01228e-53	not_age_associated
ACAT2	2447.46	-1.79791	0.115698	-15.5397	1.86736e-54	1.60054e-52	not_age_associated
NEDD9	1050.13	1.87672	0.121864	15.4001	1.6343e-53	1.3926e-51	not_age_associated
NAV2	765.86	2.36991	0.153921	15.397	1.71558e-53	1.45335e-51	not_age_associated
C1QTNF1	250.754	3.00674	0.196504	15.3012	7.50707e-53	6.32286e-51	not_age_associated
XRN1	984.581	2.11513	0.138631	15.2572	1.47447e-52	1.23474e-50	not_age_associated
PCK2	969.907	2.22642	0.145972	15.2524	1.5864e-52	1.32088e-50	AgeDown
PDE4B	171.358	3.81759	0.251257	15.194	3.87723e-52	3.20995e-50	not_age_associated
ETS1	1634.73	1.77986	0.117728	15.1184	1.22526e-51	1.00866e-49	not_age_associated
THEMIS2	402.973	2.54957	0.168712	15.112	1.35011e-51	1.10519e-49	not_age_associated
LIF	8690.72	1.83625	0.121706	15.0875	1.95651e-51	1.59264e-49	not_age_associated
WARS	3162.46	1.66389	0.110474	15.0613	2.90934e-51	2.35511e-49	not_age_associated
CSF1	467.37	2.53029	0.168197	15.0436	3.80038e-51	3.05941e-49	not_age_associated
EIF2AK2	1460.02	2.1418	0.142377	15.0432	3.82854e-51	3.06515e-49	not_age_associated
ANKRD33B	317.424	2.52495	0.168525	14.9826	9.54038e-51	7.59634e-49	not_age_associated
CYLD	747.388	1.90507	0.127325	14.9622	1.29606e-50	1.02636e-48	not_age_associated
FDFT1	5551.17	-1.5203	0.101681	-14.9517	1.51756e-50	1.19527e-48	not_age_associated
CCL22	168.663	3.45447	0.231319	14.9338	1.98567e-50	1.55555e-48	AgeDown
LAP3	2097.14	1.609	0.107893	14.913	2.71315e-50	2.11408e-48	not_age_associated
EGOT	167.112	3.41478	0.229119	14.9039	3.10662e-50	2.4078e-48	not_age_associated
CYR61	7745.2	1.72428	0.116602	14.7878	1.75687e-49	1.35446e-47	not_age_associated
SAT1	6725.47	1.62312	0.110242	14.7233	4.56496e-49	3.50085e-47	not_age_associated
DUSP5	1531.76	1.69739	0.115615	14.6815	8.47306e-49	6.46393e-47	not_age_associated
CH25H	242.73	7.8166	0.534636	14.6204	2.08176e-48	1.57986e-46	not_age_associated
NMI	933.888	1.98261	0.135746	14.6053	2.59805e-48	1.96146e-46	not_age_associated
CHD2	2028.91	1.60389	0.110194	14.5552	5.41361e-48	4.06607e-46	not_age_associated
OTUD1	418.761	2.87091	0.198026	14.4976	1.25413e-47	9.37121e-46	not_age_associated
PIM1	754.816	1.87121	0.129287	14.4734	1.78492e-47	1.32694e-45	not_age_associated
RND3	3238.08	1.95682	0.135837	14.4056	4.76966e-47	3.51913e-45	not_age_associated
VEGFA	8780.91	1.47255	0.102222	14.4054	4.78201e-47	3.51913e-45	not_age_associated
ARRDC4	631.499	2.30508	0.161418	14.2802	2.90597e-46	2.12778e-44	not_age_associated
PLAUR	2380.37	1.98208	0.138804	14.2798	2.9256e-46	2.13145e-44	not_age_associated
TRIM25	2467.92	1.51234	0.106927	14.1437	2.04191e-45	1.48023e-43	not_age_associated
PER1	469.646	2.50058	0.176921	14.1339	2.34877e-45	1.69426e-43	not_age_associated
SOX9	5859.63	1.59375	0.113252	14.0726	5.59652e-45	4.01709e-43	not_age_associated
IL15RA	847.886	2.04509	0.145416	14.0637	6.34677e-45	4.53327e-43	not_age_associated
DAB2IP	2555.84	1.64317	0.117024	14.0414	8.70327e-45	6.18612e-43	not_age_associated
TRIM38	1326.77	1.57086	0.111892	14.0391	8.98841e-45	6.35777e-43	not_age_associated
BIRC3	2602.86	2.1464	0.152991	14.0296	1.02743e-44	7.2322e-43	not_age_associated
CXCL1	8212.16	1.4252	0.101934	13.9815	2.02051e-44	1.41543e-42	AgeDown
SP140L	885.051	1.91385	0.137217	13.9476	3.25334e-44	2.26816e-42	not_age_associated
NFKBIZ	2486.16	2.03704	0.146376	13.9164	5.03497e-44	3.49355e-42	not_age_associated
SEMA3A	512.512	2.27618	0.164257	13.8574	1.14704e-43	7.92111e-42	not_age_associated
IRF9	1053.2	1.81699	0.131127	13.8567	1.15811e-43	7.95983e-42	not_age_associated
KPNA2	2507.7	-1.48484	0.107531	-13.8085	2.26563e-43	1.54988e-41	not_age_associated
PDGFB	1643.03	1.79276	0.130047	13.7855	3.11798e-43	2.123e-41	not_age_associated
PSAT1	1677.44	1.80559	0.131213	13.7608	4.38779e-43	2.9737e-41	not_age_associated
RNF19B	788.868	1.88356	0.136967	13.752	4.95664e-43	3.34367e-41	not_age_associated
DENND3	1160.13	1.65511	0.120522	13.7329	6.45121e-43	4.33183e-41	not_age_associated
ADAR	7042.34	1.50652	0.109741	13.728	6.90462e-43	4.61501e-41	not_age_associated
APOL4	132.857	3.48943	0.254551	13.7082	9.06943e-43	6.03428e-41	not_age_associated
MAOB	1361.84	-1.60036	0.116893	-13.6908	1.15167e-42	7.62774e-41	not_age_associated
FUT3	355.726	2.13863	0.156698	13.6481	2.07291e-42	1.36671e-40	not_age_associated
FLNB	6787.95	1.63558	0.12049	13.5745	5.67404e-42	3.72416e-40	not_age_associated
CCNL1	2637.72	1.61191	0.118899	13.5569	7.20863e-42	4.71017e-40	not_age_associated
APOL3	208.989	2.91908	0.215707	13.5326	1.00431e-41	6.53295e-40	not_age_associated
RCAN1	868.372	1.76589	0.130505	13.5312	1.02389e-41	6.63074e-40	not_age_associated
APOBEC3G	359.853	2.11957	0.156665	13.5293	1.05e-41	6.76971e-40	not_age_associated
SDC4	9432.08	1.31821	0.0974532	13.5266	1.09011e-41	6.99738e-40	not_age_associated
LTB	150.448	3.55404	0.263733	13.4759	2.16828e-41	1.3857e-39	not_age_associated
MVD	2278.11	-1.97959	0.14713	-13.4547	2.88853e-41	1.83794e-39	not_age_associated
BMP2	325.336	2.23734	0.166471	13.4398	3.53448e-41	2.23917e-39	not_age_associated
MCM5	1051.04	-1.71259	0.12744	-13.4384	3.59968e-41	2.27061e-39	not_age_associated
CCNB1	1593.18	-1.58249	0.117868	-13.4259	4.26156e-41	2.67651e-39	AgeDown
TRIM14	682.441	1.9743	0.147975	13.3422	1.31603e-40	8.23002e-39	not_age_associated
NUB1	1608.98	1.50829	0.113625	13.2743	3.26302e-40	2.03186e-38	not_age_associated
B4GALT5	4208.12	1.43315	0.108149	13.2516	4.41633e-40	2.73831e-38	not_age_associated
GJB1	943.108	-1.77544	0.135332	-13.1192	2.55674e-39	1.57857e-37	not_age_associated
FGD6	1489.76	1.72487	0.13171	13.0959	3.4731e-39	2.1353e-37	not_age_associated
PNRC1	949.684	1.98223	0.151397	13.0929	3.61451e-39	2.2129e-37	not_age_associated
SERTAD2	760.566	1.6946	0.129932	13.0422	7.03829e-39	4.291e-37	not_age_associated
HERC6	607.979	1.9996	0.153605	13.0178	9.68671e-39	5.88105e-37	not_age_associated
ULBP1	151.393	3.13919	0.24183	12.981	1.56846e-38	9.483e-37	not_age_associated
LSS	1273.29	-1.71054	0.131943	-12.9642	1.95288e-38	1.17585e-36	not_age_associated
KYNU	1444.65	1.47553	0.114001	12.9431	2.56987e-38	1.54097e-36	not_age_associated
PHF11	302.136	2.21118	0.170992	12.9315	2.98974e-38	1.78539e-36	not_age_associated
PCYT2	620.715	-1.87731	0.145344	-12.9163	3.64024e-38	2.16498e-36	not_age_associated
BHLHE40	2461.76	1.57057	0.12176	12.8989	4.56733e-38	2.70531e-36	not_age_associated
DHCR24	8947.83	-1.33424	0.103904	-12.8411	9.65338e-38	5.69471e-36	not_age_associated
ZC3H12C	308.642	2.10905	0.165565	12.7385	3.61257e-37	2.12253e-35	not_age_associated
GATA6	1227.42	1.56039	0.122629	12.7245	4.32281e-37	2.52962e-35	not_age_associated
SAPCD2	766.786	-1.98248	0.156231	-12.6894	6.77311e-37	3.94764e-35	not_age_associated
DUSP8	551.452	2.08812	0.164668	12.6808	7.5561e-37	4.38645e-35	not_age_associated
MT2A	362.961	2.43723	0.192775	12.6429	1.22486e-36	7.08233e-35	not_age_associated
ZNF267	676.973	2.05919	0.163183	12.6189	1.66157e-36	9.56948e-35	not_age_associated
RIPK2	1043.08	1.64485	0.130618	12.5928	2.31361e-36	1.32723e-34	not_age_associated
PLSCR1	9433.7	1.27635	0.101487	12.5765	2.84331e-36	1.6247e-34	not_age_associated
GADD45B	766.191	1.85864	0.147791	12.5762	2.85557e-36	1.62533e-34	not_age_associated
C15orf48	1265.24	1.58287	0.12598	12.5645	3.31114e-36	1.8773e-34	not_age_associated
MIR155HG	99.1358	5.31767	0.424777	12.5187	5.89639e-36	3.33009e-34	not_age_associated
APOBEC3F	383.888	1.94333	0.155568	12.4918	8.27708e-36	4.65658e-34	not_age_associated
ERRFI1	1792.08	1.61339	0.129237	12.4839	9.1387e-36	5.12154e-34	not_age_associated
NSDHL	1042.46	-1.56328	0.125396	-12.4668	1.13348e-35	6.32797e-34	not_age_associated
SNRNP25	420.751	-2.13139	0.171324	-12.4407	1.5714e-35	8.73927e-34	not_age_associated
IRF6	1799.21	1.32663	0.106924	12.4072	2.38734e-35	1.32266e-33	not_age_associated
RASGRP1	336.941	2.05478	0.165841	12.3901	2.95822e-35	1.63274e-33	not_age_associated
DBI	2858.63	-1.43995	0.116378	-12.3731	3.65575e-35	2.01011e-33	not_age_associated
NFKB1	813.215	1.5182	0.122803	12.3629	4.14871e-35	2.27259e-33	not_age_associated
NT5DC2	1642.43	-1.5945	0.128987	-12.3617	4.20926e-35	2.29712e-33	not_age_associated
ZNF217	2218.92	1.75151	0.142013	12.3334	5.98315e-35	3.253e-33	not_age_associated
GARS	4787.06	1.24536	0.10119	12.3072	8.28435e-35	4.48741e-33	not_age_associated
KIF20A	806.005	-1.69315	0.137674	-12.2983	9.24818e-35	4.99094e-33	AgeDown
IRS2	255.198	2.2537	0.18372	12.2671	1.36083e-34	7.31684e-33	not_age_associated
HDAC9	2003.16	2.29261	0.187437	12.2313	2.11422e-34	1.13258e-32	not_age_associated
ARHGEF28	2244.08	1.32044	0.108485	12.1717	4.39929e-34	2.34806e-32	not_age_associated
ANXA10	223.099	-2.27031	0.186649	-12.1635	4.86054e-34	2.58478e-32	not_age_associated
C3	9542.2	1.29103	0.106385	12.1355	6.85011e-34	3.62956e-32	not_age_associated
H2AFX	701.868	-2.13399	0.175915	-12.1308	7.25637e-34	3.83089e-32	not_age_associated
MYD88	1213.19	1.50648	0.124309	12.1188	8.39687e-34	4.417e-32	not_age_associated
PCSK9	2122.29	-1.69362	0.139778	-12.1165	8.63696e-34	4.52695e-32	not_age_associated
KDM6B	474.355	1.72844	0.142794	12.1044	1.00063e-33	5.22585e-32	not_age_associated
SLC7A5	14121.3	1.53884	0.127328	12.0856	1.25859e-33	6.54962e-32	not_age_associated
IER3	9223.69	1.6482	0.136487	12.0759	1.41627e-33	7.34394e-32	not_age_associated
PHB	5149.21	-1.47518	0.122246	-12.0673	1.57167e-33	8.12085e-32	AgeDown
DUSP10	1453.83	1.41856	0.117849	12.0371	2.26752e-33	1.16749e-31	not_age_associated
C1R	258.787	2.18885	0.182509	11.9931	3.86054e-33	1.9807e-31	not_age_associated
TESC	4106.42	-1.6573	0.1384	-11.9748	4.81777e-33	2.46315e-31	not_age_associated
SKIL	2516.4	1.89419	0.158803	11.9279	8.46581e-33	4.31312e-31	not_age_associated
B3GNT7	588.167	1.77006	0.148938	11.8846	1.42311e-32	7.22513e-31	not_age_associated
CDKN1A	1849.14	1.79003	0.150638	11.883	1.45068e-32	7.33955e-31	not_age_associated
FAM83D	1023.65	-1.45514	0.122869	-11.843	2.33801e-32	1.1788e-30	not_age_associated
FDPS	4151.35	-1.46263	0.12371	-11.823	2.96873e-32	1.49163e-30	not_age_associated
MXD3	352.726	-2.42751	0.205784	-11.7964	4.07477e-32	2.04033e-30	not_age_associated
ZC3H12A	2517.46	1.70796	0.144916	11.7858	4.61833e-32	2.30458e-30	not_age_associated
ZBTB10	257.685	2.4571	0.208538	11.7825	4.80204e-32	2.38807e-30	not_age_associated
SPAG5	796.455	-1.48147	0.125858	-11.771	5.50726e-32	2.72947e-30	AgeDown
AMIGO2	1994.37	1.24817	0.106418	11.729	9.05607e-32	4.47309e-30	not_age_associated
IFNL3	364.956	9.8371	0.839044	11.7242	9.58273e-32	4.71723e-30	not_age_associated
DSEL	486.902	-1.9002	0.162319	-11.7066	1.17909e-31	5.78468e-30	not_age_associated
LRRC45	356.195	-2.4494	0.209693	-11.6809	1.59571e-31	7.80239e-30	not_age_associated
C6orf223	1785.56	1.33144	0.114	11.6794	1.62469e-31	7.91752e-30	not_age_associated
PPM1K	395.845	2.19216	0.187787	11.6736	1.73834e-31	8.44312e-30	not_age_associated
PRDM1	99.0143	3.5235	0.302252	11.6575	2.10163e-31	1.01737e-29	not_age_associated
NCAPD2	1742.09	-1.27195	0.10915	-11.6532	2.20938e-31	1.06599e-29	not_age_associated
TYMP	872.776	2.00119	0.171937	11.6391	2.60651e-31	1.25345e-29	not_age_associated
EPN3	335.304	-2.29384	0.197265	-11.6282	2.96258e-31	1.41999e-29	not_age_associated
TM7SF2	686.355	-1.69321	0.145721	-11.6196	3.27854e-31	1.56628e-29	not_age_associated
MAP1B	830.016	1.72253	0.148324	11.6133	3.5288e-31	1.68033e-29	AgeUp
EREG	7850.61	1.77635	0.153077	11.6043	3.91978e-31	1.86043e-29	not_age_associated
DSG3	327.522	1.88658	0.162624	11.6009	4.07903e-31	1.92972e-29	not_age_associated
NEFL	482.487	-1.67782	0.144653	-11.5989	4.1724e-31	1.96751e-29	not_age_associated
EDN2	90.281	3.50212	0.301956	11.5981	4.212e-31	1.97978e-29	AgeUp
BACH2	208.996	2.22205	0.191717	11.5903	4.61724e-31	2.16327e-29	not_age_associated
SLC1A4	851.298	1.48122	0.127808	11.5894	4.66513e-31	2.1787e-29	not_age_associated
GBP3	2165.04	1.69022	0.146038	11.5738	5.59499e-31	2.60462e-29	not_age_associated
PLAU	27526.4	1.23577	0.10708	11.5406	8.23634e-31	3.82203e-29	not_age_associated
SQLE	3588.38	-1.43021	0.124083	-11.5262	9.73722e-31	4.50416e-29	not_age_associated
H1F0	2574.61	1.19424	0.103753	11.5104	1.16955e-30	5.3929e-29	not_age_associated
ID1	2362.99	-1.99892	0.173824	-11.4997	1.32387e-30	6.08522e-29	not_age_associated
MXD1	396.939	1.7885	0.155687	11.4878	1.51864e-30	6.95851e-29	not_age_associated
HNRNPAB	3820.92	-1.22502	0.106716	-11.4792	1.67831e-30	7.66604e-29	not_age_associated
EBP	2222.38	-1.49134	0.129973	-11.4742	1.77832e-30	8.09749e-29	not_age_associated
SPRY2	211.854	2.25045	0.196346	11.4617	2.05457e-30	9.3262e-29	not_age_associated
HLA-F	1100.34	1.60606	0.140185	11.4567	2.17672e-30	9.84999e-29	not_age_associated
FOXO3	1268.61	1.34762	0.117927	11.4276	3.04423e-30	1.36906e-28	AgeUp
SYTL3	722.145	1.55881	0.136406	11.4278	3.03811e-30	1.36906e-28	not_age_associated
NAMPT	7425.18	1.5449	0.135508	11.4008	4.142e-30	1.85702e-28	not_age_associated
ALDH1A3	13994.2	1.34289	0.118101	11.3706	5.85604e-30	2.61744e-28	not_age_associated
HSPA8	18352.6	-1.11009	0.0977127	-11.3607	6.558e-30	2.92222e-28	not_age_associated
DUOX2	71.1517	4.34679	0.383222	11.3428	8.05704e-30	3.57924e-28	not_age_associated
C18orf25	1260.83	1.45114	0.128017	11.3355	8.74872e-30	3.8747e-28	not_age_associated
FOXO1	362.404	1.75326	0.155016	11.3101	1.16905e-29	5.16189e-28	not_age_associated
DCP1A	476.094	1.58967	0.140631	11.3038	1.25654e-29	5.53143e-28	not_age_associated
POLD1	629.7	-1.90932	0.169818	-11.2433	2.49828e-29	1.09646e-27	not_age_associated
ADM2	422.645	1.98464	0.176631	11.236	2.71266e-29	1.18697e-27	not_age_associated
AIF1L	560.148	-1.54505	0.137852	-11.2081	3.72267e-29	1.62404e-27	not_age_associated
MCM6	1087.39	-1.38792	0.12389	-11.2029	3.94625e-29	1.71644e-27	not_age_associated
SERPINB7	127.715	2.79278	0.249582	11.1898	4.57252e-29	1.98292e-27	not_age_associated
SLC9A3R1	1633.44	-1.54396	0.138005	-11.1877	4.68211e-29	2.02442e-27	not_age_associated
IL12A	83.7314	3.85514	0.345348	11.1631	6.18321e-29	2.66555e-27	AgeUp
FASN	4497.78	-1.55839	0.139633	-11.1607	6.35173e-29	2.73012e-27	not_age_associated
HDX	139.198	2.52171	0.225967	11.1596	6.42712e-29	2.7544e-27	not_age_associated
FOSL2	1025.7	1.75491	0.157336	11.1539	6.85147e-29	2.92765e-27	not_age_associated
RICTOR	583.683	1.90507	0.170828	11.1519	7.00764e-29	2.98562e-27	not_age_associated
PTDSS1	691.943	-1.44746	0.130205	-11.1168	1.03982e-28	4.41728e-27	not_age_associated
MLEC	4686.71	-1.1133	0.10015	-11.1163	1.04498e-28	4.42629e-27	not_age_associated
LMNB1	1658.86	-1.22191	0.110105	-11.0977	1.28778e-28	5.43892e-27	not_age_associated
TNIP1	6931.4	1.247	0.112517	11.0828	1.52115e-28	6.40597e-27	not_age_associated
TPX2	3277.78	-1.16818	0.105464	-11.0766	1.63004e-28	6.84478e-27	AgeDown
THEM6	2154.92	-1.47439	0.133362	-11.0555	2.06194e-28	8.63347e-27	not_age_associated
S100P	1332.39	1.52881	0.138406	11.0459	2.295e-28	9.5818e-27	not_age_associated
PELI1	675.803	1.88949	0.171146	11.0402	2.44552e-28	1.0181e-26	not_age_associated
ABL2	842.557	1.42251	0.129285	11.0029	3.70194e-28	1.53678e-26	not_age_associated
EFNA1	1033.49	1.53275	0.139559	10.9828	4.6216e-28	1.91311e-26	not_age_associated
KIF21B	240.544	2.13181	0.194179	10.9785	4.84679e-28	2.00064e-26	not_age_associated
GSE1	790.931	1.36189	0.124151	10.9696	5.34959e-28	2.20194e-26	not_age_associated
GTPBP2	2233.12	1.26234	0.115082	10.969	5.38718e-28	2.21117e-26	not_age_associated
GBP2	1389.33	1.3346	0.121676	10.9684	5.41992e-28	2.21836e-26	not_age_associated
SPP1	15282	-1.15168	0.105009	-10.9675	5.47943e-28	2.23644e-26	not_age_associated
PPP2R2A	1560.81	1.2594	0.114894	10.9614	5.85856e-28	2.3845e-26	not_age_associated
RBM43	246.609	2.26652	0.207179	10.9399	7.42738e-28	3.0146e-26	not_age_associated
DUSP16	760.817	1.38209	0.126722	10.9064	1.07383e-27	4.34632e-26	not_age_associated
KCNJ15	671.62	1.44454	0.132756	10.8811	1.41804e-27	5.7236e-26	not_age_associated
BCL3	500.432	2.06731	0.190089	10.8755	1.50784e-27	6.06926e-26	not_age_associated
SRSF2	2448.6	-1.19942	0.110784	-10.8267	2.57265e-27	1.03267e-25	not_age_associated
SLC25A37	852.675	1.32278	0.122357	10.8108	3.05995e-27	1.22491e-25	not_age_associated
TRAFD1	961.362	1.33937	0.124142	10.789	3.8803e-27	1.54904e-25	not_age_associated
CD22	232.143	1.98403	0.184206	10.7707	4.73473e-27	1.88497e-25	not_age_associated
KIFC1	2010.79	-1.22336	0.113809	-10.7492	5.97559e-27	2.37249e-25	AgeDown
BDH1	300.055	-1.76876	0.164616	-10.7448	6.27222e-27	2.48349e-25	not_age_associated
SMAD3	2483.01	1.22376	0.113901	10.744	6.32106e-27	2.49605e-25	not_age_associated
VCAM1	66.4549	4.74206	0.442683	10.7121	8.93388e-27	3.51826e-25	not_age_associated
SHMT1	593.454	-1.4659	0.13687	-10.7101	9.12259e-27	3.58289e-25	not_age_associated
IL17RB	292.913	-1.79748	0.168103	-10.6928	1.10052e-26	4.29913e-25	not_age_associated
TSC22D2	586.373	1.44674	0.1353	10.6928	1.10021e-26	4.29913e-25	not_age_associated
RASGEF1B	181.955	2.11282	0.197614	10.6916	1.11418e-26	4.34085e-25	not_age_associated
THOP1	706.02	-1.78161	0.166665	-10.6897	1.13703e-26	4.41806e-25	not_age_associated
PHACTR4	967.851	1.25489	0.117682	10.6634	1.51035e-26	5.853e-25	not_age_associated
TRIB1	903.396	1.24967	0.117212	10.6616	1.54002e-26	5.95217e-25	not_age_associated
SLC25A10	1091.88	-1.82886	0.171712	-10.6508	1.72953e-26	6.66694e-25	not_age_associated
FUT1	104.932	2.76328	0.25981	10.6358	2.03101e-26	7.80842e-25	not_age_associated
MAST4	197.51	2.18543	0.205612	10.6289	2.18649e-26	8.38405e-25	not_age_associated
ZWINT	1674.31	-1.1869	0.111727	-10.6232	2.32331e-26	8.8853e-25	not_age_associated
METTL7B	256.147	-1.88705	0.177942	-10.6049	2.8287e-26	1.07898e-24	not_age_associated
RECQL4	1390.02	-1.57741	0.148858	-10.5967	3.08557e-26	1.17389e-24	not_age_associated
NFE2L3	4810.71	1.18889	0.11249	10.5688	4.15741e-26	1.57754e-24	not_age_associated
BCL2L14	122.308	2.77874	0.262994	10.5658	4.29362e-26	1.625e-24	not_age_associated
SERPINB1	2594.86	1.18448	0.112205	10.5563	4.7488e-26	1.79261e-24	not_age_associated
PARD6B	550.879	1.93258	0.183556	10.5285	6.38106e-26	2.40254e-24	not_age_associated
PRPS1	950.754	-1.27234	0.121161	-10.5013	8.5231e-26	3.20078e-24	not_age_associated
TBC1D22B	559.554	1.40925	0.134211	10.5003	8.61502e-26	3.22698e-24	not_age_associated
B3GNT5	1127.71	1.83208	0.174497	10.4992	8.71032e-26	3.25431e-24	not_age_associated
UGCG	545.574	1.72358	0.164268	10.4925	9.35431e-26	3.48597e-24	not_age_associated
HIVEP1	282.144	2.01414	0.192009	10.4898	9.62008e-26	3.57587e-24	not_age_associated
CREBRF	346.969	1.97038	0.188056	10.4776	1.09498e-25	4.05978e-24	not_age_associated
ALDH16A1	439.663	-1.70737	0.163075	-10.4699	1.18817e-25	4.39413e-24	not_age_associated
CARS	1162.05	1.17643	0.11254	10.4534	1.41343e-25	5.21395e-24	not_age_associated
PSMB9	2369.87	1.55777	0.149203	10.4406	1.61858e-25	5.95564e-24	not_age_associated
PTK2B	410.769	1.71213	0.164014	10.4389	1.64749e-25	6.04674e-24	not_age_associated
ZBTB43	242.059	1.94894	0.186805	10.433	1.75235e-25	6.41545e-24	not_age_associated
NR1D2	340.686	1.9484	0.186787	10.4311	1.78799e-25	6.52951e-24	not_age_associated
TUBA1B	9271.81	-1.18618	0.113728	-10.43	1.80939e-25	6.59117e-24	not_age_associated
RSRC2	1361.16	1.33423	0.127987	10.4248	1.91123e-25	6.94477e-24	not_age_associated
ZFP36L1	2566.72	1.13485	0.108907	10.4204	2.00181e-25	7.25582e-24	not_age_associated
PLEKHA4	1102.72	1.43568	0.138526	10.364	3.61668e-25	1.30766e-23	not_age_associated
FBXO9	421.043	-1.49518	0.144332	-10.3593	3.79611e-25	1.36914e-23	not_age_associated
KRT6B	321.408	2.0494	0.198107	10.3449	4.41441e-25	1.58821e-23	not_age_associated
AJUBA	465.069	1.5206	0.147076	10.3388	4.702e-25	1.68751e-23	not_age_associated
IFNL2	434.688	11.3724	1.1011	10.3283	5.25051e-25	1.87973e-23	not_age_associated
KRT23	44380.8	1.03225	0.100136	10.3085	6.44956e-25	2.30335e-23	not_age_associated
PFN1	10618.6	-1.45597	0.141381	-10.2982	7.17858e-25	2.55743e-23	not_age_associated
FSTL3	599.707	1.51923	0.147557	10.2959	7.3541e-25	2.61358e-23	not_age_associated
ZSWIM4	371.835	1.71342	0.166798	10.2724	9.38184e-25	3.3261e-23	not_age_associated
BCL9L	1327.83	1.47631	0.143851	10.2628	1.03663e-24	3.66619e-23	not_age_associated
CLK1	1215.22	1.27236	0.124148	10.2487	1.1991e-24	4.23053e-23	not_age_associated
JAG1	5204.98	1.24134	0.121209	10.2414	1.29399e-24	4.55428e-23	not_age_associated
PGP	1001.54	-1.75866	0.171749	-10.2397	1.3165e-24	4.62233e-23	not_age_associated
LIFR	226.047	2.21376	0.216205	10.2391	1.32399e-24	4.63747e-23	not_age_associated
LMNB2	2492.19	-1.17757	0.11507	-10.2335	1.4033e-24	4.90348e-23	not_age_associated
MMAB	669.637	-1.62333	0.15876	-10.225	1.53181e-24	5.33973e-23	not_age_associated
PPP1R15B	1661.2	1.38137	0.13538	10.2037	1.90879e-24	6.63795e-23	not_age_associated
CEACAM1	1956.98	1.1668	0.114385	10.2006	1.9699e-24	6.83416e-23	not_age_associated
YARS	2580.97	1.1437	0.112202	10.1932	2.12657e-24	7.36016e-23	not_age_associated
ST3GAL1	3884.12	1.12653	0.110966	10.1521	3.24422e-24	1.12018e-22	not_age_associated
DCTPP1	1427.25	-1.37999	0.136058	-10.1427	3.57271e-24	1.23068e-22	AgeDown
C1S	235.194	1.72863	0.170454	10.1413	3.62266e-24	1.24495e-22	not_age_associated
HSPA1A	6719.29	-1.24742	0.123105	-10.133	3.943e-24	1.35184e-22	AgeUp
RBMS2	1739.25	1.10022	0.108581	10.1327	3.95476e-24	1.3527e-22	not_age_associated
CENPM	739.908	-1.51533	0.150033	-10.1	5.52467e-24	1.88525e-22	AgeDown
RREB1	648.834	1.44617	0.143211	10.0982	5.62653e-24	1.91552e-22	not_age_associated
TNFRSF10B	3864.69	0.991022	0.0981661	10.0954	5.79191e-24	1.96723e-22	not_age_associated
NRCAM	429.265	1.86785	0.185381	10.0757	7.07398e-24	2.39709e-22	not_age_associated
TUBB4B	5664.48	-1.33665	0.132797	-10.0654	7.85677e-24	2.65617e-22	not_age_associated
ZCCHC2	657.213	1.3753	0.136657	10.0639	7.97477e-24	2.68982e-22	not_age_associated
SAMD4A	318.362	1.80375	0.179272	10.0616	8.16901e-24	2.74898e-22	not_age_associated
SPC25	1017.98	-1.36568	0.135837	-10.0538	8.83982e-24	2.96786e-22	not_age_associated
UHRF1BP1	990.036	1.71241	0.170345	10.0526	8.95027e-24	2.99803e-22	not_age_associated
TRIM56	444.282	1.64763	0.163989	10.0472	9.45368e-24	3.15939e-22	not_age_associated
DLC1	515.923	1.37861	0.137219	10.0468	9.48622e-24	3.16301e-22	not_age_associated
PAGR1	705.771	-1.29819	0.129251	-10.044	9.76781e-24	3.24947e-22	not_age_associated
CHAC1	111.701	3.02409	0.301099	10.0435	9.81237e-24	3.25686e-22	not_age_associated
SLIRP	630.22	-1.44763	0.144233	-10.0368	1.0507e-23	3.4795e-22	not_age_associated
CLK4	287.439	1.61558	0.161155	10.025	1.18324e-23	3.90953e-22	not_age_associated
HES1	1666.08	1.16487	0.116232	10.0219	1.22123e-23	4.02592e-22	not_age_associated
TGFB2	806.549	1.36212	0.135921	10.0214	1.22737e-23	4.03703e-22	not_age_associated
CALD1	487.068	1.89739	0.189431	10.0163	1.29272e-23	4.2424e-22	AgeUp
COMMD4	727	-1.63028	0.162827	-10.0123	1.34574e-23	4.40647e-22	not_age_associated
FOSL1	807.987	1.47471	0.147372	10.0067	1.42467e-23	4.65446e-22	not_age_associated
SIK1	588.013	1.46781	0.146806	9.99833	1.5499e-23	5.05226e-22	not_age_associated
BACH1	924.426	1.61848	0.161911	9.99616	1.58418e-23	5.15246e-22	not_age_associated
RAB11FIP1	10784.3	1.07284	0.107635	9.9674	2.11702e-23	6.87016e-22	not_age_associated
RIOK3	1867.37	1.23773	0.124244	9.96209	2.23327e-23	7.23134e-22	not_age_associated
WDR34	946.2	-1.73143	0.173821	-9.96099	2.25795e-23	7.29502e-22	not_age_associated
FGFR3	487.198	-1.64393	0.165325	-9.94363	2.68846e-23	8.66671e-22	not_age_associated
NKX3-1	132.442	2.23227	0.224575	9.94001	2.78802e-23	8.96782e-22	not_age_associated
PTPRH	1017.12	1.17824	0.118899	9.90958	3.78216e-23	1.21387e-21	not_age_associated
PDP1	900.409	1.60028	0.161578	9.90407	3.99669e-23	1.27991e-21	not_age_associated
ANXA9	300.291	-1.77193	0.17922	-9.88686	4.74706e-23	1.51687e-21	not_age_associated
MVK	538.196	-1.60343	0.162214	-9.88461	4.85482e-23	1.54791e-21	not_age_associated
HMGN2P46	93.1965	2.62725	0.265918	9.8799	5.0884e-23	1.61884e-21	not_age_associated
FILIP1L	274.839	1.62304	0.164435	9.87035	5.59662e-23	1.77665e-21	not_age_associated
SYNPO	217.031	1.77906	0.180549	9.85359	6.61401e-23	2.09506e-21	not_age_associated
SPSB1	260.481	1.70569	0.173403	9.83657	7.83361e-23	2.476e-21	not_age_associated
TLR3	111.515	2.50879	0.255184	9.8313	8.25424e-23	2.6033e-21	not_age_associated
SOX4	3628.82	1.18004	0.120034	9.83087	8.29022e-23	2.609e-21	not_age_associated
SCD	6757.13	-1.08661	0.11056	-9.82823	8.51046e-23	2.67254e-21	not_age_associated
KIAA0040	1057.44	1.29513	0.131991	9.81222	9.97459e-23	3.12559e-21	not_age_associated
CDCA3	423.995	-1.56155	0.159211	-9.80805	1.03954e-22	3.25045e-21	not_age_associated
EMP2	1392.4	-1.10218	0.112383	-9.80735	1.04678e-22	3.26609e-21	not_age_associated
C6orf132	1578.25	1.31892	0.134602	9.79869	1.14051e-22	3.55093e-21	not_age_associated
GINS2	516.997	-1.58837	0.162222	-9.79131	1.22691e-22	3.81179e-21	AgeDown
AP2M1	6627.91	-1.05101	0.107687	-9.75986	1.67384e-22	5.18928e-21	not_age_associated
BIRC5	1205.32	-1.37151	0.140597	-9.75493	1.75728e-22	5.43637e-21	AgeDown
CCDC34	326.334	-1.74677	0.179235	-9.74566	1.92518e-22	5.94318e-21	not_age_associated
KRT17	8579.7	1.28727	0.132175	9.73916	2.05238e-22	6.32245e-21	not_age_associated
ITPKC	913.448	1.19097	0.122507	9.72165	2.43803e-22	7.49463e-21	not_age_associated
NME1	1076.56	-1.25094	0.128679	-9.72143	2.44318e-22	7.49464e-21	not_age_associated
TP53BP2	1481.74	1.1451	0.117932	9.70987	2.73698e-22	8.37826e-21	not_age_associated
RRM2	2387.77	-1.08473	0.111733	-9.70819	2.78244e-22	8.49958e-21	AgeDown
TICAM1	481.141	1.48282	0.152926	9.6963	3.12637e-22	9.5302e-21	not_age_associated
SDF2L1	819.046	-1.86265	0.192145	-9.69396	3.19873e-22	9.73043e-21	not_age_associated
PLK1	1159.56	-1.41026	0.145494	-9.69291	3.23183e-22	9.81063e-21	AgeDown
RAB8B	383.004	1.66205	0.171588	9.68626	3.44924e-22	1.04488e-20	not_age_associated
RELB	659.456	1.63745	0.169078	9.68458	3.50661e-22	1.06006e-20	not_age_associated
IFT122	245.759	-1.70306	0.176032	-9.67471	3.86177e-22	1.16501e-20	not_age_associated
RIMKLB	325.21	1.57238	0.16264	9.66789	4.12812e-22	1.24279e-20	not_age_associated
ATF4	6259.65	1.08643	0.112533	9.65428	4.71438e-22	1.41635e-20	not_age_associated
MACC1	3395.35	1.30907	0.135643	9.65087	4.87418e-22	1.46135e-20	not_age_associated
IFNGR2	1673.01	1.10931	0.115007	9.64556	5.13316e-22	1.53584e-20	not_age_associated
KBTBD2	1465.1	1.0821	0.112214	9.64323	5.25077e-22	1.56781e-20	not_age_associated
STEAP3	539.391	-1.28316	0.13307	-9.6428	5.27306e-22	1.57124e-20	not_age_associated
POLR2F	930.281	-1.53379	0.159304	-9.62806	6.08707e-22	1.81009e-20	not_age_associated
CCNF	554.898	-1.48471	0.154241	-9.62589	6.21685e-22	1.84492e-20	AgeDown
CDC6	6042.56	-0.985937	0.102471	-9.62166	6.47755e-22	1.91838e-20	not_age_associated
BCL2A1	55.0507	4.19884	0.4365	9.61934	6.6252e-22	1.95813e-20	not_age_associated
JUNB	3863.4	1.412	0.146923	9.61051	7.21923e-22	2.12938e-20	not_age_associated
PIM3	2617.89	1.4374	0.149824	9.59393	8.4795e-22	2.49606e-20	not_age_associated
CAT	778.307	-1.24456	0.129801	-9.58822	8.96219e-22	2.63282e-20	not_age_associated
XBP1	3502.98	0.988004	0.103218	9.57203	1.04827e-21	3.0733e-20	not_age_associated
MAP3K13	1870.03	1.19226	0.12477	9.55566	1.22802e-21	3.59308e-20	not_age_associated
PARP8	554.258	1.39808	0.146351	9.55295	1.26059e-21	3.67361e-20	not_age_associated
LAMA2	125.532	2.35553	0.246571	9.55314	1.25819e-21	3.67361e-20	not_age_associated
PEBP1	1858.93	-1.17467	0.123062	-9.5454	1.35581e-21	3.94322e-20	not_age_associated
NFKB2	1388.71	1.34909	0.141524	9.53262	1.53367e-21	4.45161e-20	not_age_associated
RABGAP1L	1798.71	1.32568	0.139079	9.53187	1.54479e-21	4.47499e-20	not_age_associated
FGF19	52.7633	3.92776	0.41267	9.51792	1.76673e-21	5.10774e-20	not_age_associated
BCAR3	459.878	1.36141	0.143166	9.5093	1.91941e-21	5.53818e-20	not_age_associated
BHLHE41	361.841	1.56698	0.16503	9.49508	2.20039e-21	6.33635e-20	not_age_associated
HLA-E	5996.06	0.953752	0.100546	9.48575	2.40639e-21	6.91589e-20	not_age_associated
CACYBP	2969.05	-1.15665	0.121965	-9.48345	2.4601e-21	7.05632e-20	AgeDown
PSMB8	2623.61	1.14413	0.120692	9.47972	2.54956e-21	7.29856e-20	not_age_associated
BCL10	986.515	1.20172	0.127064	9.45758	3.15138e-21	9.00369e-20	not_age_associated
WDR90	352.19	-1.67458	0.177182	-9.45117	3.35053e-21	9.55394e-20	not_age_associated
IFITM3	2451.67	1.34132	0.142128	9.43746	3.81924e-21	1.08692e-19	not_age_associated
TONSL	779.066	-1.41976	0.150472	-9.43539	3.89534e-21	1.10641e-19	not_age_associated
FRS2	429.73	1.84744	0.195965	9.42739	4.20424e-21	1.19183e-19	not_age_associated
C5orf56	99.9456	2.7074	0.287256	9.42505	4.29917e-21	1.21401e-19	not_age_associated
KDM6A	606.027	1.31383	0.139397	9.42513	4.29556e-21	1.21401e-19	not_age_associated
DNAJB4	312.007	1.97802	0.210072	9.4159	4.69046e-21	1.32195e-19	AgeUp
UBA7	240.847	1.812	0.192805	9.39808	5.55666e-21	1.56305e-19	not_age_associated
SOSTDC1	114.756	-2.30056	0.24482	-9.39691	5.61867e-21	1.57745e-19	not_age_associated
EPC1	414.177	1.37913	0.14685	9.39139	5.92136e-21	1.65923e-19	not_age_associated
HRASLS2	99.8761	2.47816	0.264982	9.35217	8.58673e-21	2.40148e-19	not_age_associated
LYN	499.68	1.2784	0.136832	9.34285	9.37772e-21	2.61768e-19	not_age_associated
FEN1	1778.59	-1.12912	0.121047	-9.32795	1.0794e-20	3.00724e-19	AgeDown
LIG1	981.903	-1.19222	0.127852	-9.32503	1.10955e-20	3.08535e-19	not_age_associated
ASF1B	723.654	-1.22714	0.131823	-9.309	1.29045e-20	3.58154e-19	AgeDown
DDO	82.4395	2.84748	0.306114	9.30203	1.37789e-20	3.81696e-19	AgeUp
NCLN	1294.51	-1.33322	0.143385	-9.29813	1.42933e-20	3.95195e-19	not_age_associated
CSF3	55.9927	6.12054	0.658312	9.29732	1.44033e-20	3.97482e-19	not_age_associated
IMP3	1111.61	-1.36322	0.146719	-9.2914	1.52267e-20	4.1941e-19	not_age_associated
ZFP36L2	2088.84	1.11613	0.120235	9.28289	1.64945e-20	4.53475e-19	not_age_associated
JMJD8	1331.37	-1.19419	0.128806	-9.27121	1.84037e-20	5.05011e-19	not_age_associated
ACSS2	793.075	-1.14611	0.12366	-9.26822	1.89287e-20	5.18439e-19	not_age_associated
NFE2L2	3323.36	1.05786	0.114374	9.24918	2.2623e-20	6.1846e-19	not_age_associated
LAMB3	23472.9	1.09415	0.118383	9.24247	2.40881e-20	6.57281e-19	not_age_associated
CENPO	471.819	-1.3326	0.144247	-9.23835	2.50321e-20	6.81762e-19	not_age_associated
ANKRD11	2635.58	0.99008	0.107228	9.23344	2.62073e-20	7.12437e-19	not_age_associated
ADI1	449.796	-1.39736	0.151552	-9.22032	2.96204e-20	8.03723e-19	not_age_associated
SAA2	424.818	1.91927	0.208237	9.21679	3.06133e-20	8.29119e-19	not_age_associated
ANKRD12	520.596	1.69266	0.183691	9.21474	3.1203e-20	8.43524e-19	not_age_associated
PARP1	2831.15	-0.99336	0.107888	-9.20733	3.34334e-20	9.02143e-19	AgeDown
CITED2	391.307	1.39809	0.151877	9.20545	3.4025e-20	9.1641e-19	not_age_associated
PXMP2	354.642	-1.59468	0.173378	-9.19772	3.65615e-20	9.8291e-19	not_age_associated
IL32	1612.58	1.24841	0.135854	9.18936	3.95191e-20	1.06047e-18	not_age_associated
NR3C1	887.222	1.17986	0.128477	9.18344	4.17522e-20	1.11833e-18	not_age_associated
CD55	2523.84	1.00581	0.10957	9.17959	4.32732e-20	1.15694e-18	not_age_associated
APOL2	2517.51	1.07836	0.117477	9.17931	4.33873e-20	1.15787e-18	not_age_associated
FST	471.445	1.31749	0.143601	9.17468	4.52931e-20	1.20652e-18	AgeUp
NFAT5	572.005	1.39913	0.152672	9.16428	4.98782e-20	1.32623e-18	not_age_associated
SCGN	60.9339	-3.46425	0.378071	-9.16295	5.04976e-20	1.34026e-18	not_age_associated
ITGAM	90.2068	2.44642	0.267042	9.16119	5.133e-20	1.35987e-18	not_age_associated
ANKLE2	2921.57	0.967809	0.1057	9.1562	5.37586e-20	1.42163e-18	not_age_associated
SAC3D1	228.097	-1.79498	0.196223	-9.14763	5.81946e-20	1.53615e-18	not_age_associated
NUDC	2146.2	-1.32205	0.144683	-9.13761	6.38498e-20	1.68238e-18	not_age_associated
TYMS	1186.88	-1.11612	0.122315	-9.12501	7.17306e-20	1.88662e-18	AgeDown
NOD2	80.4676	2.97998	0.326772	9.11944	7.55128e-20	1.98252e-18	not_age_associated
MNS1	362.454	-1.98223	0.21739	-9.1183	7.63128e-20	1.99992e-18	not_age_associated
FANCI	1823.92	-0.9674	0.106498	-9.08371	1.04932e-19	2.74499e-18	not_age_associated
DLGAP5	635.179	-1.58316	0.174294	-9.08328	1.05353e-19	2.75106e-18	AgeDown
RARRES2	181.042	-1.93693	0.213446	-9.07458	1.14122e-19	2.97471e-18	not_age_associated
AK2	2363.06	-0.944359	0.104145	-9.06772	1.21532e-19	3.16223e-18	AgeDown
KIAA1217	722.028	1.24653	0.137643	9.05629	1.34967e-19	3.50553e-18	not_age_associated
AURKA	821.169	-1.1217	0.123941	-9.05029	1.4259e-19	3.69693e-18	AgeDown
BST2	50.7675	4.2717	0.472228	9.04584	1.48524e-19	3.84396e-18	not_age_associated
GPT2	1422.91	1.13345	0.12532	9.04445	1.50417e-19	3.88605e-18	not_age_associated
OST4	1392.99	-1.25558	0.139161	-9.02246	1.83908e-19	4.74288e-18	not_age_associated
QKI	1340.34	1.51793	0.16825	9.02187	1.84901e-19	4.76006e-18	not_age_associated
JDP2	244.41	1.54624	0.171631	9.00911	2.07735e-19	5.33846e-18	not_age_associated
MYOF	8156.54	0.954756	0.106041	9.00367	2.18303e-19	5.60017e-18	not_age_associated
COX8A	2123.33	-1.25658	0.139712	-8.99408	2.38226e-19	6.10052e-18	not_age_associated
DEPDC7	114.211	2.11459	0.235116	8.99381	2.38815e-19	6.10487e-18	not_age_associated
ZNF385C	135.504	1.92807	0.21443	8.99161	2.43624e-19	6.21689e-18	not_age_associated
SCARA3	184.547	-1.79172	0.199545	-8.97903	2.73162e-19	6.95847e-18	not_age_associated
FBXO6	151.449	1.89177	0.211076	8.96251	3.17381e-19	8.07077e-18	not_age_associated
OGFRL1	439.216	1.62863	0.181944	8.95129	3.51342e-19	8.91882e-18	not_age_associated
PIP5K1A	1521.8	1.00025	0.111774	8.94891	3.58994e-19	9.09722e-18	not_age_associated
KIF18B	717.683	-1.16785	0.130527	-8.94721	3.64572e-19	9.21886e-18	AgeDown
L1CAM	725.524	1.23206	0.137705	8.94706	3.6506e-19	9.21886e-18	not_age_associated
RARRES3	1136.44	1.09101	0.122074	8.93734	3.98656e-19	1.00498e-17	not_age_associated
ZNF462	357.857	1.50637	0.168562	8.93662	4.01267e-19	1.00982e-17	not_age_associated
MKI67	1480.54	-1.1488	0.128615	-8.93204	4.18242e-19	1.05072e-17	AgeDown
LATS2	399.957	1.40264	0.157107	8.92791	4.34146e-19	1.0888e-17	not_age_associated
MANF	1489.53	-1.16416	0.130436	-8.92515	4.45097e-19	1.11435e-17	not_age_associated
SSH1	814.09	1.29831	0.145597	8.91714	4.78475e-19	1.19586e-17	not_age_associated
SRFBP1	352.426	1.41424	0.158622	8.91578	4.84395e-19	1.20858e-17	not_age_associated
BTN3A1	790.836	1.12111	0.12592	8.90338	5.41735e-19	1.34934e-17	not_age_associated
CASP1	80.1905	2.49429	0.280214	8.90138	5.51551e-19	1.37144e-17	not_age_associated
TNFSF15	270.592	1.62591	0.18276	8.89643	5.767e-19	1.43153e-17	not_age_associated
LIPH	5119.65	0.926732	0.104181	8.89542	5.81997e-19	1.44223e-17	not_age_associated
MME	279.147	-1.52853	0.171967	-8.8885	6.19412e-19	1.53234e-17	not_age_associated
GTPBP1	1189.35	1.13609	0.127911	8.88187	6.57483e-19	1.62376e-17	not_age_associated
MCM3	2199.51	-1.01153	0.113895	-8.88126	6.61098e-19	1.62992e-17	not_age_associated
VIL1	225.802	-1.52516	0.171753	-8.87998	6.68703e-19	1.64589e-17	not_age_associated
CDKN3	307.028	-1.49982	0.169112	-8.86877	7.39574e-19	1.81726e-17	AgeDown
SECTM1	433.703	1.55873	0.175773	8.86786	7.45643e-19	1.82908e-17	not_age_associated
ETV3	219.507	1.9233	0.21741	8.84641	9.03768e-19	2.21325e-17	not_age_associated
TMCC1	827.738	1.12483	0.127236	8.84053	9.52653e-19	2.32905e-17	not_age_associated
ABTB2	1107.55	1.15798	0.131047	8.83638	9.88732e-19	2.4132e-17	not_age_associated
KRT8	60122	-1.07855	0.122105	-8.83299	1.01914e-18	2.48325e-17	not_age_associated
ARID5B	341.69	1.47963	0.167833	8.81612	1.18492e-18	2.88238e-17	not_age_associated
NETO2	1324	-1.05457	0.119819	-8.80139	1.35134e-18	3.28174e-17	not_age_associated
CSPG5	176.925	-1.70103	0.193305	-8.79971	1.37165e-18	3.32551e-17	not_age_associated
CAB39	2482.18	1.14654	0.130512	8.78493	1.56463e-18	3.78708e-17	not_age_associated
FAM84B	4272.04	1.01396	0.115665	8.76634	1.84576e-18	4.46012e-17	not_age_associated
CTDSPL	852.478	-1.04804	0.119729	-8.7534	2.07013e-18	4.99402e-17	not_age_associated
DTYMK	1131.76	-1.34346	0.153508	-8.75173	2.10112e-18	5.06041e-17	not_age_associated
GIMAP2	86.2799	2.53965	0.290632	8.73839	2.36457e-18	5.68551e-17	not_age_associated
CYB561	857.64	-1.10243	0.126238	-8.73298	2.48059e-18	5.95465e-17	not_age_associated
MRPL3	2408.66	-0.98675	0.113032	-8.7298	2.55133e-18	6.10433e-17	AgeDown
UBE2H	4053.29	0.884814	0.101355	8.72985	2.55019e-18	6.10433e-17	not_age_associated
THOC3	1633.61	-1.04701	0.119944	-8.72915	2.56587e-18	6.12907e-17	not_age_associated
LDHB	10655.7	-0.885121	0.101438	-8.72572	2.64481e-18	6.3073e-17	not_age_associated
TOP2A	18336.1	-1.2296	0.141044	-8.71784	2.83559e-18	6.75121e-17	AgeDown
ZNF274	656.967	1.1376	0.130529	8.7153	2.89998e-18	6.89324e-17	not_age_associated
KIF2C	1081.39	-1.09001	0.125319	-8.6979	3.38072e-18	8.02288e-17	AgeDown
JAK2	123.355	2.08288	0.239579	8.69391	3.50185e-18	8.29683e-17	not_age_associated
FOXK1	1136.6	1.07992	0.124261	8.69075	3.6005e-18	8.51669e-17	not_age_associated
ZNF185	776.822	1.1157	0.128443	8.68636	3.74234e-18	8.83786e-17	not_age_associated
POLD2	2573.36	-1.16049	0.133622	-8.68489	3.79101e-18	8.93833e-17	not_age_associated
CNP	3897.47	0.98956	0.113984	8.68153	3.90486e-18	9.19188e-17	not_age_associated
GBP5	48.653	6.17057	0.711475	8.67292	4.21179e-18	9.89838e-17	not_age_associated
MCM4	989.004	-1.15745	0.133494	-8.67042	4.30517e-18	1.01016e-16	AgeDown
TMA7	1603.66	-1.1223	0.129538	-8.66386	4.56067e-18	1.06838e-16	not_age_associated
ATF7IP	668.18	1.29727	0.149784	8.66096	4.67804e-18	1.09412e-16	not_age_associated
GPCPD1	168.47	1.70508	0.197153	8.64849	5.21854e-18	1.21858e-16	not_age_associated
CDK17	339.841	1.48388	0.17165	8.6448	5.39006e-18	1.25662e-16	not_age_associated
SLC3A2	7314.82	1.11057	0.128512	8.6417	5.53813e-18	1.28908e-16	not_age_associated
TBCD	753.413	-1.27613	0.147721	-8.63877	5.68216e-18	1.32049e-16	not_age_associated
IL15	116.767	2.01254	0.233294	8.62666	6.31708e-18	1.4657e-16	not_age_associated
MCCC1	864.957	-1.02078	0.118406	-8.62102	6.63618e-18	1.53729e-16	not_age_associated
TRIO	2035.95	1.23687	0.14354	8.61693	6.8775e-18	1.59067e-16	not_age_associated
CETN2	1091.09	-1.16458	0.13531	-8.60677	7.51507e-18	1.73537e-16	not_age_associated
PLD1	922.252	1.05253	0.122303	8.60594	7.5692e-18	1.74511e-16	not_age_associated
SYT12	74.2799	-2.63681	0.306542	-8.60178	7.84862e-18	1.80667e-16	not_age_associated
TOMM40	1894.11	-1.08778	0.126499	-8.59917	8.02948e-18	1.84539e-16	not_age_associated
FADS2	428.371	-1.37278	0.159811	-8.59002	8.69527e-18	1.99526e-16	not_age_associated
NTHL1	353.476	-1.43994	0.167691	-8.58686	8.93768e-18	2.04766e-16	not_age_associated
PAWR	849.482	1.20742	0.140664	8.58367	9.18969e-18	2.10209e-16	not_age_associated
SGK2	263.952	-1.4109	0.164476	-8.57817	9.63954e-18	2.20153e-16	not_age_associated
CYP3A5	328.321	1.4306	0.167006	8.5662	1.06959e-17	2.43897e-16	not_age_associated
ECE1	4714.76	0.977522	0.114123	8.56548	1.0763e-17	2.45044e-16	not_age_associated
SH2B3	447.98	1.30032	0.152078	8.5504	1.22664e-17	2.78835e-16	not_age_associated
PHLDA1	4178.68	0.907	0.10608	8.55015	1.22927e-17	2.78998e-16	not_age_associated
ETV6	1166.37	1.06016	0.123998	8.54979	1.23316e-17	2.79446e-16	not_age_associated
VDAC3	1875.08	-0.94511	0.110564	-8.54805	1.25187e-17	2.83246e-16	not_age_associated
PGRMC1	2070.53	-1.04134	0.121837	-8.54699	1.26337e-17	2.85405e-16	not_age_associated
MCM7	1932.23	-1.05928	0.124031	-8.54042	1.33738e-17	3.01656e-16	not_age_associated
SMURF1	761.376	1.11343	0.130589	8.52622	1.51204e-17	3.40524e-16	not_age_associated
LCN2	45959.2	1.0078	0.118216	8.52508	1.52706e-17	3.43376e-16	not_age_associated
SDC1	4410.01	-0.996968	0.116976	-8.52283	1.55699e-17	3.49568e-16	not_age_associated
SLC34A2	196.719	1.82072	0.213787	8.51652	1.64416e-17	3.68569e-16	not_age_associated
ATXN2L	2358.44	0.984635	0.11564	8.51464	1.67115e-17	3.73769e-16	not_age_associated
GNB4	714.039	1.28681	0.151131	8.51454	1.67248e-17	3.73769e-16	not_age_associated
FSD1L	83.7994	2.52565	0.29675	8.51104	1.7238e-17	3.84648e-16	not_age_associated
CALCOCO2	1809.8	0.957776	0.11258	8.50753	1.77684e-17	3.95877e-16	AgeUp
FRMD6	575.668	1.49539	0.175835	8.50451	1.82371e-17	4.05698e-16	not_age_associated
TRNP1	2813.82	-1.22286	0.143801	-8.5038	1.83476e-17	4.07535e-16	not_age_associated
ATP6V0D1	889.064	-1.25766	0.147909	-8.50293	1.84856e-17	4.09976e-16	not_age_associated
HJURP	1050.61	-1.08285	0.127356	-8.5025	1.85544e-17	4.10875e-16	AgeDown
SAMSN1	141.023	1.88882	0.222243	8.49889	1.9141e-17	4.23223e-16	not_age_associated
CRIP2	1213.69	-1.46787	0.172755	-8.49683	1.94838e-17	4.3015e-16	not_age_associated
ATP6V0E2	424.276	-1.38048	0.162559	-8.49219	2.02777e-17	4.46999e-16	not_age_associated
CXCL5	67749.9	1.03744	0.122188	8.49047	2.05804e-17	4.52987e-16	not_age_associated
FNDC3B	5752.12	1.25983	0.148467	8.48556	2.14679e-17	4.71807e-16	not_age_associated
IFITM2	64.184	2.64608	0.31248	8.46801	2.4962e-17	5.47773e-16	not_age_associated
CEBPG	1154.63	1.00009	0.118179	8.46252	2.61663e-17	5.73337e-16	not_age_associated
VAV3	625.649	-1.28816	0.152229	-8.46202	2.6279e-17	5.74941e-16	not_age_associated
IRF2	489.325	1.1519	0.136191	8.458	2.71993e-17	5.93294e-16	not_age_associated
SIGMAR1	1198.65	-1.17565	0.138997	-8.4581	2.71761e-17	5.93294e-16	not_age_associated
PRR15L	472.335	-1.26112	0.14925	-8.44974	2.91961e-17	6.35898e-16	not_age_associated
NEDD4L	2942.39	0.87487	0.103554	8.44842	2.95272e-17	6.4215e-16	not_age_associated
MCL1	5724.67	0.875963	0.103703	8.44684	2.99295e-17	6.4993e-16	not_age_associated
TANK	1237.27	1.09194	0.129282	8.4462	3.0094e-17	6.52529e-16	not_age_associated
CDKN2C	518.186	-1.26614	0.150021	-8.43978	3.17928e-17	6.88341e-16	not_age_associated
CDKN2B	683.097	1.18224	0.140104	8.43826	3.22099e-17	6.96337e-16	not_age_associated
CFB	11916.3	0.818344	0.0970337	8.43361	3.35169e-17	7.23518e-16	not_age_associated
CHRNA5	407.993	-1.21645	0.14428	-8.4312	3.42129e-17	7.37449e-16	not_age_associated
NCK1	1190.77	1.04743	0.124258	8.42952	3.47101e-17	7.47061e-16	not_age_associated
LINC00673	712.276	1.08497	0.128779	8.42505	3.60609e-17	7.74991e-16	not_age_associated
PRKD2	1504.2	1.15862	0.137615	8.41924	3.78948e-17	8.13202e-16	not_age_associated
TSPAN8	2306.39	-0.987457	0.117356	-8.41419	3.95614e-17	8.47718e-16	not_age_associated
VEZF1	563.137	1.23046	0.146248	8.41351	3.97923e-17	8.51415e-16	not_age_associated
CD320	774.576	-1.2649	0.150574	-8.40052	4.44509e-17	9.49698e-16	not_age_associated
NFATC2	307.129	1.36004	0.161908	8.40008	4.46167e-17	9.51845e-16	not_age_associated
GTSE1	488.518	-1.21135	0.144229	-8.39885	4.50871e-17	9.60473e-16	AgeDown
TMPRSS3	306.467	1.34	0.159568	8.39771	4.55279e-17	9.68448e-16	not_age_associated
LSM7	580.346	-1.31079	0.156402	-8.38085	5.25462e-17	1.11611e-15	not_age_associated
TFAP2A	473.067	1.14915	0.137162	8.37803	5.38217e-17	1.14154e-15	not_age_associated
VWA1	1963.48	-1.38105	0.164993	-8.37035	5.74462e-17	1.21664e-15	not_age_associated
DUOXA2	39.7091	4.6466	0.555388	8.3664	5.94054e-17	1.25631e-15	not_age_associated
CDC45	543.509	-1.32737	0.158786	-8.35947	6.30004e-17	1.3304e-15	AgeDown
DPYSL3	851.895	-1.00271	0.120021	-8.35445	6.57391e-17	1.38623e-15	not_age_associated
GATA3	123.763	1.89671	0.22704	8.35407	6.59529e-17	1.38873e-15	not_age_associated
CXorf38	423.635	1.21054	0.144936	8.35225	6.69737e-17	1.40819e-15	not_age_associated
TACC3	1245.15	-1.15259	0.138043	-8.34953	6.85367e-17	1.43897e-15	not_age_associated
ARMC6	250.245	-1.41235	0.169192	-8.3476	6.96621e-17	1.4605e-15	not_age_associated
PGK1	14852.2	-0.885705	0.106163	-8.34288	7.25003e-17	1.51782e-15	not_age_associated
DDC	71.9752	-2.57919	0.309157	-8.34263	7.26535e-17	1.51884e-15	not_age_associated
TRIM16	790.899	1.13408	0.136084	8.33364	7.8394e-17	1.6365e-15	not_age_associated
RUNX1	1225.99	0.97056	0.116639	8.32106	8.71835e-17	1.81738e-15	not_age_associated
GDF15	1021.39	1.29978	0.156233	8.31952	8.83225e-17	1.8385e-15	not_age_associated
EPHA2	3837.81	1.08361	0.130254	8.31919	8.85629e-17	1.84087e-15	not_age_associated
TIAM2	223.953	1.62139	0.194977	8.3158	9.11356e-17	1.89165e-15	not_age_associated
NDUFB2	712.001	-1.27132	0.152926	-8.31331	9.30656e-17	1.92896e-15	not_age_associated
GRB10	1223.39	0.935776	0.112572	8.31271	9.35397e-17	1.93603e-15	not_age_associated
TRIM31	1648.08	0.923363	0.111096	8.31137	9.46002e-17	1.95521e-15	not_age_associated
SLC25A28	349.094	1.48872	0.179268	8.30443	1.00304e-16	2.07015e-15	not_age_associated
HNRNPM	2866.04	-0.917199	0.110563	-8.29574	1.07912e-16	2.22403e-15	not_age_associated
FBXO32	319.185	1.30043	0.156825	8.2922	1.11173e-16	2.288e-15	AgeUp
TPPP3	269.138	-1.44626	0.174429	-8.29141	1.11913e-16	2.29998e-15	not_age_associated
ZNF292	681.165	1.61831	0.195221	8.28963	1.13604e-16	2.33145e-15	not_age_associated
MANEAL	420.272	-1.24499	0.150202	-8.28878	1.1442e-16	2.34159e-15	not_age_associated
DRAM1	685.657	1.06235	0.128165	8.28893	1.14267e-16	2.34159e-15	not_age_associated
ADM	191.696	1.80968	0.218481	8.28301	1.20104e-16	2.45446e-15	not_age_associated
FA2H	1524.27	1.02727	0.124203	8.2709	1.32956e-16	2.71331e-15	not_age_associated
CTXN1	179.405	-1.89699	0.229419	-8.26867	1.35462e-16	2.76059e-15	not_age_associated
CYP51A1	1284.33	-1.07444	0.130047	-8.26189	1.43389e-16	2.91804e-15	not_age_associated
MIF	7632.45	-1.42248	0.172297	-8.256	1.50635e-16	3.06124e-15	not_age_associated
ROCK1P1	54.6279	3.21227	0.389579	8.24551	1.64462e-16	3.33756e-15	not_age_associated
ICMT	1587.61	-0.892654	0.108292	-8.24304	1.67886e-16	3.40231e-15	not_age_associated
POGZ	1097.4	0.982695	0.119328	8.23527	1.79152e-16	3.6256e-15	not_age_associated
HR	238.368	-1.55235	0.188786	-8.2228	1.98814e-16	4.01792e-15	not_age_associated
FGF2	480.48	1.21284	0.147533	8.2208	2.0215e-16	4.07967e-15	not_age_associated
NDUFS3	818.268	-1.24002	0.150908	-8.21702	2.08617e-16	4.20436e-15	not_age_associated
DPP3	690.451	-1.1627	0.141751	-8.20238	2.35676e-16	4.74314e-15	not_age_associated
IMPA2	479.951	-1.22276	0.149104	-8.20076	2.38874e-16	4.80087e-15	AgeDown
INHBE	37.3279	5.10723	0.622985	8.198	2.44418e-16	4.90552e-15	not_age_associated
HMGB3	1155.68	-0.953828	0.116438	-8.19174	2.5747e-16	5.16039e-15	not_age_associated
FAM173A	367.775	-1.83809	0.224614	-8.18333	2.76105e-16	5.52628e-15	not_age_associated
CLN6	873.696	-1.03493	0.126486	-8.18216	2.78797e-16	5.57251e-15	AgeDown
UPK1B	281.035	-1.35054	0.165115	-8.17937	2.85342e-16	5.69551e-15	not_age_associated
MPC2	1585.85	-1.09067	0.133363	-8.17815	2.88225e-16	5.74519e-15	not_age_associated
TAP2	4545.95	1.00125	0.122473	8.17534	2.95035e-16	5.87289e-15	not_age_associated
PCNA	1773.91	-0.937386	0.11479	-8.16607	3.18603e-16	6.33338e-15	AgeDown
SHROOM2	436.798	1.20555	0.147722	8.16097	3.32331e-16	6.59727e-15	not_age_associated
CEACAM19	422.432	1.25496	0.153826	8.15831	3.39733e-16	6.73502e-15	not_age_associated
RNASEH2C	306.956	-1.4507	0.177828	-8.15785	3.41032e-16	6.74624e-15	not_age_associated
EHD4	723.097	1.20876	0.148173	8.15778	3.41224e-16	6.74624e-15	not_age_associated
CENPA	252.073	-1.38842	0.170319	-8.1519	3.58254e-16	7.06777e-15	AgeDown
RNF19A	824.391	1.11588	0.136887	8.15183	3.58457e-16	7.06777e-15	not_age_associated
NDUFB7	782.899	-1.39649	0.171351	-8.14986	3.64346e-16	7.17416e-15	not_age_associated
ASAP1	624.49	1.15755	0.142056	8.14857	3.68249e-16	7.24123e-15	not_age_associated
RUVBL2	2449.37	-1.05305	0.129253	-8.14722	3.72397e-16	7.31293e-15	not_age_associated
RSL24D1	2036.61	1.33617	0.164097	8.14257	3.86962e-16	7.58872e-15	not_age_associated
ARID4B	724.313	1.36457	0.167622	8.14074	3.92853e-16	7.68358e-15	not_age_associated
BPGM	835.282	1.13755	0.139733	8.1409	3.92364e-16	7.68358e-15	not_age_associated
IFI6	5656.31	1.20081	0.147624	8.13424	4.14517e-16	8.09642e-15	not_age_associated
ZBTB20	47.5968	3.43727	0.42348	8.11673	4.7893e-16	9.34202e-15	not_age_associated
NUAK1	245.104	1.39749	0.172405	8.10583	5.23851e-16	1.02046e-14	not_age_associated
SNRPD3	2891.11	-0.976424	0.120549	-8.09983	5.50359e-16	1.07066e-14	not_age_associated
ACACA	3411.57	-0.855927	0.105752	-8.09374	5.78589e-16	1.12408e-14	not_age_associated
PKM	36783.9	-0.862924	0.106621	-8.09342	5.80141e-16	1.1256e-14	not_age_associated
ENO1	18025.3	-0.871132	0.107734	-8.08597	6.16736e-16	1.19501e-14	AgeDown
RSF1	665.814	1.25455	0.155461	8.06983	7.03946e-16	1.36218e-14	not_age_associated
DANCR	245.061	-1.43058	0.177325	-8.06757	7.17082e-16	1.38576e-14	not_age_associated
SLC6A9	296.775	1.42857	0.177151	8.06415	7.37499e-16	1.42332e-14	not_age_associated
IL4I1	213.491	1.90289	0.236085	8.06019	7.61778e-16	1.46824e-14	not_age_associated
BTN2A2	517.959	1.06775	0.132484	8.05949	7.66131e-16	1.47468e-14	not_age_associated
PIN1	652.083	-1.38479	0.171915	-8.05506	7.94367e-16	1.52701e-14	not_age_associated
HOGA1	96.3642	-2.09963	0.260783	-8.05124	8.19601e-16	1.57137e-14	not_age_associated
CD68	1672.53	1.01076	0.12554	8.05127	8.19403e-16	1.57137e-14	not_age_associated
ZBTB38	1128.96	1.35878	0.16882	8.0487	8.36789e-16	1.60222e-14	not_age_associated
CALM1	2994.56	-0.848071	0.105383	-8.04752	8.44908e-16	1.61564e-14	not_age_associated
NAV3	84.3509	2.28307	0.283918	8.0413	8.88924e-16	1.69758e-14	not_age_associated
TMEM147	1460.38	-1.13074	0.140921	-8.02395	1.02402e-15	1.95301e-14	not_age_associated
CSRNP2	289.009	1.31453	0.163975	8.01664	1.08675e-15	2.06994e-14	not_age_associated
PSMB3	7786.29	-1.05053	0.131056	-8.01583	1.09397e-15	2.08052e-14	not_age_associated
SEC24A	758.912	1.20697	0.150576	8.0157	1.09516e-15	2.08052e-14	not_age_associated
RAI14	1353.67	0.982533	0.122655	8.01052	1.14222e-15	2.1671e-14	not_age_associated
MDH1	2484.67	-0.878349	0.109738	-8.00409	1.20355e-15	2.28049e-14	not_age_associated
RAET1L	59.9942	2.66722	0.33335	8.00126	1.23151e-15	2.33043e-14	not_age_associated
RNF111	758.086	1.23923	0.155087	7.99052	1.34367e-15	2.53938e-14	not_age_associated
MOB3C	313.535	1.38669	0.173685	7.98391	1.41766e-15	2.67575e-14	not_age_associated
RPA1	1088.03	-0.968482	0.121314	-7.98328	1.42499e-15	2.68609e-14	not_age_associated
PRDX2	1238.75	-1.15613	0.144877	-7.98002	1.46306e-15	2.7543e-14	not_age_associated
MYH10	612.119	-1.08202	0.13566	-7.97595	1.51213e-15	2.84299e-14	AgeUp
B4GALT1	2821.25	0.829679	0.104068	7.9725	1.5549e-15	2.91965e-14	not_age_associated
MAP4K4	3239.24	0.802248	0.100634	7.97197	1.56165e-15	2.92855e-14	not_age_associated
PIK3AP1	2851.34	1.08438	0.136043	7.97084	1.57599e-15	2.95164e-14	not_age_associated
IFNGR1	776.557	1.02864	0.129153	7.9645	1.65887e-15	3.10287e-14	not_age_associated
LDLR	4705.31	0.947741	0.119024	7.96258	1.68492e-15	3.14757e-14	not_age_associated
TUBE1	223.123	1.3948	0.175178	7.9622	1.69003e-15	3.15307e-14	not_age_associated
MSL2	924.71	1.02163	0.128361	7.95903	1.73395e-15	3.23086e-14	not_age_associated
PTPN12	829.062	1.27553	0.160266	7.95883	1.73676e-15	3.23198e-14	not_age_associated
TCP11L2	155.271	1.82835	0.230042	7.94791	1.89689e-15	3.52546e-14	not_age_associated
IVNS1ABP	2102.08	-0.860927	0.108333	-7.94705	1.90998e-15	3.54388e-14	not_age_associated
BDKRB2	55.1481	2.79827	0.352118	7.94695	1.91167e-15	3.54388e-14	not_age_associated
HCP5	365.564	1.37564	0.173137	7.94541	1.9355e-15	3.58351e-14	not_age_associated
GBX2	78.3197	2.35798	0.296863	7.94297	1.97389e-15	3.64994e-14	not_age_associated
MIER1	466.192	1.45103	0.182969	7.93047	2.18325e-15	4.03196e-14	not_age_associated
PTER	521.844	1.25557	0.158491	7.92205	2.33622e-15	4.30899e-14	not_age_associated
EGR2	43.6703	3.09242	0.390415	7.92086	2.35873e-15	4.34502e-14	not_age_associated
EGFR	1061.36	1.48971	0.188088	7.92029	2.36964e-15	4.3596e-14	not_age_associated
FLT3LG	68.4838	2.34473	0.296247	7.9148	2.47658e-15	4.5506e-14	not_age_associated
SOCS3	759.908	1.02257	0.129206	7.91428	2.48681e-15	4.56363e-14	not_age_associated
EMP3	467.114	-1.19195	0.150659	-7.91152	2.54266e-15	4.66027e-14	not_age_associated
SPTBN1	14371.3	1.00909	0.127553	7.91115	2.55028e-15	4.66835e-14	not_age_associated
BCL2L12	546.015	-1.43328	0.18118	-7.91083	2.55688e-15	4.67456e-14	not_age_associated
PGAP3	10852.8	-0.948247	0.119924	-7.90709	2.63465e-15	4.81072e-14	not_age_associated
NDUFA4	2922.95	-0.891437	0.11284	-7.9	2.78904e-15	5.08625e-14	not_age_associated
EIF3B	4753.36	-0.912533	0.115562	-7.89648	2.86899e-15	5.22552e-14	not_age_associated
CNKSR3	115.65	1.94142	0.245872	7.89608	2.87809e-15	5.23553e-14	not_age_associated
UROD	489.34	-1.18556	0.150311	-7.88742	3.08498e-15	5.6049e-14	not_age_associated
TIMM21	429.546	-1.10388	0.140004	-7.88462	3.15491e-15	5.72481e-14	not_age_associated
CASP7	623.893	1.0395	0.131958	7.87748	3.34041e-15	6.05387e-14	not_age_associated
CLDN1	7339.99	0.96506	0.122622	7.87019	3.54114e-15	6.40967e-14	not_age_associated
ZBTB21	250.99	1.55957	0.198241	7.86703	3.63153e-15	6.56513e-14	not_age_associated
ANAPC5	1815.16	-0.833931	0.106038	-7.86447	3.70674e-15	6.6928e-14	not_age_associated
WDR54	270.581	-1.43071	0.181962	-7.86266	3.76069e-15	6.7818e-14	not_age_associated
CTSH	3046.78	-0.92022	0.117109	-7.85779	3.90977e-15	7.04194e-14	not_age_associated
MAP1LC3B	2173.74	0.957982	0.121933	7.85665	3.94553e-15	7.09757e-14	not_age_associated
SEC16B	187.359	1.47009	0.18718	7.8539	4.033e-15	7.24598e-14	not_age_associated
C7orf50	2565.04	-1.16544	0.148464	-7.84995	4.16188e-15	7.46833e-14	not_age_associated
AGFG2	659.446	-1.15435	0.147197	-7.84224	4.42586e-15	7.93225e-14	not_age_associated
IDI1	2823.44	-1.02374	0.130547	-7.84189	4.43815e-15	7.9445e-14	not_age_associated
ATP2C2	462.912	1.09158	0.139244	7.83935	4.52867e-15	8.09659e-14	not_age_associated
DNAAF3	101.4	-2.04146	0.260694	-7.83087	4.84491e-15	8.65138e-14	not_age_associated
CAPNS1	4711.13	-0.944286	0.120605	-7.82956	4.89581e-15	8.73155e-14	not_age_associated
SIVA1	578.642	-1.34576	0.171898	-7.82887	4.92267e-15	8.76873e-14	not_age_associated
RANBP1	2659.55	-1.01184	0.129259	-7.828	4.95704e-15	8.81917e-14	not_age_associated
NT5C2	818.036	0.95436	0.121951	7.8258	5.04447e-15	8.96378e-14	not_age_associated
ZFYVE21	428.371	-1.22519	0.156565	-7.8254	5.06063e-15	8.98154e-14	not_age_associated
ARHGAP26	1447.21	0.901354	0.115205	7.82393	5.11985e-15	9.07559e-14	not_age_associated
CHDH	249.494	-1.43388	0.183388	-7.81884	5.33141e-15	9.43913e-14	not_age_associated
CYP2J2	496.098	1.10226	0.140997	7.8176	5.38381e-15	9.52034e-14	not_age_associated
SMAD7	345.426	1.18578	0.151747	7.8142	5.53154e-15	9.7697e-14	not_age_associated
MORC3	285.937	1.39957	0.179252	7.80784	5.81756e-15	1.02624e-13	not_age_associated
LAGE3	421.086	-1.62056	0.207569	-7.80732	5.84185e-15	1.02928e-13	not_age_associated
HSPA1B	4577.9	-0.858919	0.110078	-7.8028	6.05495e-15	1.06554e-13	AgeUp
KIAA0100	2047.39	-0.871136	0.111678	-7.80046	6.16837e-15	1.08419e-13	not_age_associated
CDC14A	97.554	1.91163	0.245078	7.80009	6.18611e-15	1.086e-13	not_age_associated
BCL7C	493.916	-1.38403	0.177441	-7.79994	6.19367e-15	1.08602e-13	not_age_associated
POP5	333.392	-1.22144	0.156619	-7.7988	6.25007e-15	1.09459e-13	not_age_associated
RASSF6	413.744	1.33341	0.170985	7.79836	6.27168e-15	1.09706e-13	not_age_associated
NUDCD1	721.052	1.13822	0.146164	7.78724	6.84866e-15	1.19654e-13	not_age_associated
RGMB	535.256	1.05349	0.135342	7.78389	7.03302e-15	1.22728e-13	not_age_associated
RPS6KA2	1077.4	0.97028	0.124703	7.78072	7.21142e-15	1.25691e-13	not_age_associated
TLK2	328.18	1.21463	0.156238	7.77419	7.59301e-15	1.32184e-13	not_age_associated
SARS	2009.63	0.89111	0.114632	7.77368	7.6239e-15	1.32563e-13	not_age_associated
WWC1	3411.95	0.84721	0.108992	7.77313	7.65699e-15	1.3298e-13	not_age_associated
KLF5	2327.51	1.27222	0.163681	7.77258	7.69024e-15	1.33398e-13	not_age_associated
SPR	927.118	-1.02336	0.131745	-7.76773	7.9903e-15	1.38438e-13	not_age_associated
TSPAN3	5789.12	-0.773588	0.0996142	-7.76584	8.11051e-15	1.40354e-13	not_age_associated
COL22A1	2626.31	0.828599	0.106721	7.76415	8.21945e-15	1.42071e-13	not_age_associated
ZNF627	244.314	1.57985	0.203533	7.76212	8.35217e-15	1.44194e-13	not_age_associated
OTUD4	522.401	1.19619	0.154162	7.75935	8.5365e-15	1.47202e-13	not_age_associated
NCF2	157.724	1.56945	0.202281	7.75876	8.57606e-15	1.47709e-13	not_age_associated
RPN1	9976.19	-0.787491	0.101565	-7.75355	8.93611e-15	1.53729e-13	not_age_associated
PSPH	604.483	0.991466	0.127922	7.75053	9.15075e-15	1.57235e-13	not_age_associated
SESN2	324.856	1.27034	0.163929	7.74933	9.23768e-15	1.58542e-13	not_age_associated
PACSIN3	531.457	-1.31382	0.169795	-7.73771	1.0122e-14	1.73514e-13	not_age_associated
KDM5B	1222.91	0.944413	0.122153	7.73143	1.06348e-14	1.82092e-13	not_age_associated
IPO4	464.864	-1.13167	0.146401	-7.72995	1.07586e-14	1.83995e-13	not_age_associated
DGCR6L	628.981	-1.18155	0.152886	-7.7283	1.08989e-14	1.86176e-13	not_age_associated
SBNO2	1619.95	1.07408	0.13907	7.72329	1.13363e-14	1.93421e-13	not_age_associated
ARL5B	356.817	1.79308	0.232185	7.72263	1.13951e-14	1.94197e-13	not_age_associated
METTL7A	44.5243	-3.1112	0.403291	-7.71455	1.21411e-14	2.06668e-13	not_age_associated
BCL2L11	283.488	1.22165	0.158363	7.71425	1.21698e-14	2.06707e-13	not_age_associated
COPS6	1020.28	-1.06577	0.138156	-7.71423	1.21718e-14	2.06707e-13	not_age_associated
CSGALNACT1	556.681	1.15831	0.150216	7.71093	1.24903e-14	2.11871e-13	not_age_associated
KRT80	2134.22	0.983134	0.127521	7.70958	1.26228e-14	2.1362e-13	not_age_associated
PA2G4P4	73.5491	2.28327	0.29616	7.7096	1.26211e-14	2.1362e-13	not_age_associated
ESPL1	362.182	-1.16386	0.150996	-7.70789	1.27913e-14	2.1622e-13	AgeDown
TSTA3	1579.02	-1.10623	0.143554	-7.70602	1.29799e-14	2.19155e-13	not_age_associated
ZC3H4	828.908	1.04047	0.135158	7.69815	1.38046e-14	2.32809e-13	not_age_associated
NHP2	1282.67	-1.21437	0.157826	-7.69438	1.42178e-14	2.39499e-13	not_age_associated
KLF11	371.318	1.2259	0.159341	7.69354	1.43123e-14	2.40814e-13	not_age_associated
TP53INP2	180.588	1.45991	0.189767	7.69314	1.43563e-14	2.41275e-13	not_age_associated
RBM39	3544.37	0.833702	0.108375	7.69277	1.43986e-14	2.41708e-13	not_age_associated
ASAP2	1290.22	1.03919	0.135144	7.68949	1.47719e-14	2.47689e-13	not_age_associated
OSMR	2743.37	0.863842	0.112427	7.68359	1.54694e-14	2.59086e-13	not_age_associated
MIEN1	23147.7	-1.00273	0.130581	-7.67901	1.60325e-14	2.67901e-13	not_age_associated
EFTUD2	2159.76	-0.885149	0.115267	-7.67909	1.60223e-14	2.67901e-13	not_age_associated
RAMP1	539.123	-1.29778	0.16901	-7.67873	1.60672e-14	2.68173e-13	not_age_associated
CPEB4	458.032	1.57751	0.205646	7.67103	1.70624e-14	2.84458e-13	not_age_associated
BCL6	584.637	1.04782	0.136714	7.66429	1.79817e-14	2.99442e-13	not_age_associated
PPP1R18	898.305	0.942894	0.123042	7.66321	1.81346e-14	3.01644e-13	not_age_associated
RHNO1	536.797	-1.03722	0.135417	-7.65945	1.86734e-14	3.10251e-13	not_age_associated
COL16A1	126.585	1.81024	0.236372	7.65844	1.88204e-14	3.12336e-13	not_age_associated
STARD13	194.279	1.46248	0.191014	7.65641	1.91205e-14	3.16956e-13	not_age_associated
AFF4	1329.02	1.27179	0.166121	7.65581	1.92094e-14	3.18069e-13	not_age_associated
TMEM141	797.199	-1.09016	0.142601	-7.6448	2.09272e-14	3.46118e-13	not_age_associated
DYRK1A	497.323	1.0666	0.139598	7.64052	2.16341e-14	3.57404e-13	not_age_associated
COMMD9	285.977	-1.27273	0.166601	-7.63941	2.18215e-14	3.60092e-13	not_age_associated
CDC20	1498.84	-1.04615	0.137034	-7.6342	2.2723e-14	3.74543e-13	AgeDown
C19orf66	707.065	1.13276	0.148413	7.63249	2.30257e-14	3.79104e-13	not_age_associated
CDC42EP3	714.388	0.937512	0.122875	7.6298	2.35113e-14	3.86662e-13	not_age_associated
KIAA1551	673.192	1.16354	0.152539	7.62781	2.38776e-14	3.92244e-13	not_age_associated
ALG1	523.593	-1.12121	0.14702	-7.62623	2.41724e-14	3.9664e-13	not_age_associated
LYZ	3612.29	-0.835632	0.109702	-7.6173	2.59034e-14	4.24566e-13	AgeDown
MFSD3	676.994	-1.41845	0.186358	-7.61145	2.71036e-14	4.43737e-13	not_age_associated
KRTAP1-1	243.088	1.45768	0.191518	7.6112	2.71563e-14	4.44102e-13	not_age_associated
PSMD3	33246	-0.926676	0.121849	-7.60509	2.84704e-14	4.65069e-13	not_age_associated
GNA13	401.556	1.45252	0.191002	7.60477	2.85416e-14	4.6571e-13	not_age_associated
CAPS	523.084	-1.31732	0.173264	-7.60297	2.89414e-14	4.71706e-13	not_age_associated
CTSS	1687.21	0.867613	0.114209	7.59673	3.03719e-14	4.94468e-13	not_age_associated
CDCP1	2376.97	0.806011	0.106112	7.59583	3.05826e-14	4.97344e-13	not_age_associated
HSPE1	772.65	-1.29625	0.170703	-7.59364	3.1104e-14	5.05068e-13	not_age_associated
NDUFB11	1722.24	-1.1563	0.152274	-7.59355	3.1127e-14	5.05068e-13	not_age_associated
HDAC1	2247.6	-0.8228	0.108424	-7.58876	3.22976e-14	5.2348e-13	not_age_associated
HS6ST1	735.269	-1.03654	0.136615	-7.58733	3.26571e-14	5.28719e-13	not_age_associated
DHFR	770.994	-0.925992	0.122051	-7.58695	3.27535e-14	5.29691e-13	AgeDown
ERN1	112.483	1.96404	0.25932	7.57379	3.62494e-14	5.85577e-13	not_age_associated
TRIP12	2679.17	0.800388	0.105683	7.57351	3.63265e-14	5.86171e-13	not_age_associated
ASB9	208.377	-1.34744	0.177976	-7.57093	3.70557e-14	5.97278e-13	not_age_associated
FOXN2	398.569	1.65816	0.219026	7.57061	3.71485e-14	5.98112e-13	not_age_associated
TBL3	1000.04	-1.20644	0.159432	-7.56712	3.81592e-14	6.13706e-13	not_age_associated
ANXA5	5483.78	-0.783612	0.10364	-7.56092	4.00226e-14	6.42965e-13	not_age_associated
C6orf222	84.5923	2.11412	0.280214	7.54467	4.53431e-14	7.27636e-13	not_age_associated
JARID2	333.52	1.11473	0.147883	7.53791	4.77577e-14	7.65542e-13	not_age_associated
PLEKHB1	1669.24	-0.870746	0.115522	-7.53747	4.79175e-14	7.67259e-13	not_age_associated
UQCR11	1570.03	-1.23185	0.163438	-7.53712	4.80465e-14	7.6848e-13	not_age_associated
TUSC2	449.09	-1.23699	0.164136	-7.53636	4.83287e-14	7.72147e-13	not_age_associated
DECR2	364.246	-1.17692	0.156192	-7.53508	4.88018e-14	7.78285e-13	not_age_associated
SNCA	222.544	-1.34192	0.178091	-7.53504	4.88197e-14	7.78285e-13	not_age_associated
TJP1	768.174	1.06782	0.141732	7.53407	4.91843e-14	7.8324e-13	not_age_associated
UCP2	213.972	-1.46286	0.194236	-7.53132	5.02302e-14	7.99023e-13	not_age_associated
RFC2	505.336	-1.04873	0.139303	-7.52843	5.13541e-14	8.16009e-13	not_age_associated
EIF5A	8379.02	-0.953537	0.126668	-7.52787	5.15757e-14	8.18638e-13	not_age_associated
MARCH4	42.1791	2.98711	0.397034	7.52356	5.33054e-14	8.45171e-13	not_age_associated
CMIP	1404.04	0.835823	0.111108	7.5226	5.36959e-14	8.50439e-13	not_age_associated
LOC100294145	483.365	-1.05017	0.139606	-7.52241	5.37736e-14	8.50745e-13	not_age_associated
SLC1A5	4829.04	0.888966	0.118316	7.51346	5.75836e-14	9.10034e-13	not_age_associated
MPND	168.311	-1.59612	0.212559	-7.50905	5.95565e-14	9.40193e-13	not_age_associated
ELOVL6	429.268	-1.06808	0.142266	-7.50763	6.02065e-14	9.49425e-13	not_age_associated
SLC25A1	2076.8	-1.07138	0.142828	-7.50119	6.3241e-14	9.96199e-13	not_age_associated
MARC1	159.76	-1.46395	0.195278	-7.49677	6.54097e-14	1.02925e-12	not_age_associated
NCAPH	542.879	-1.01111	0.134983	-7.49066	6.85293e-14	1.07717e-12	AgeDown
VCAN	1235.44	-1.05674	0.141082	-7.49028	6.87262e-14	1.0791e-12	not_age_associated
ALDH1A2	2067.74	-0.833737	0.111332	-7.48877	6.95211e-14	1.09041e-12	not_age_associated
ACLY	5412.39	-0.81283	0.108571	-7.48659	7.06864e-14	1.1075e-12	not_age_associated
NFKBIE	1172.64	1.12963	0.150892	7.48632	7.08335e-14	1.10861e-12	not_age_associated
GAMT	343.141	-1.53681	0.205404	-7.48185	7.32833e-14	1.14572e-12	not_age_associated
MARS	2464.03	0.858576	0.114771	7.48078	7.38853e-14	1.15389e-12	not_age_associated
NR4A1	288.413	1.26967	0.169752	7.47955	7.45754e-14	1.16342e-12	not_age_associated
PMVK	665.505	-1.12931	0.151168	-7.47056	7.98522e-14	1.24441e-12	not_age_associated
POLR2L	1324.37	-1.35476	0.181361	-7.46993	8.02368e-14	1.24907e-12	not_age_associated
NLRP3	29.7904	4.36106	0.584024	7.46727	8.18783e-14	1.27326e-12	not_age_associated
GALNT10	1669.01	-0.803616	0.107725	-7.45989	8.65954e-14	1.34518e-12	not_age_associated
CYB5B	2400.33	-0.804119	0.107991	-7.44619	9.60753e-14	1.49086e-12	not_age_associated
ZMYND8	1128.21	0.856431	0.115103	7.44055	1.00271e-13	1.5543e-12	not_age_associated
AHSA1	2575.89	-0.904054	0.121516	-7.43978	1.0085e-13	1.56162e-12	not_age_associated
THAP11	653.403	-1.06549	0.143315	-7.43459	1.04889e-13	1.62244e-12	not_age_associated
DNAH17	38.8228	3.3301	0.448697	7.42171	1.15615e-13	1.78531e-12	not_age_associated
E2F1	1349.15	-0.949383	0.127921	-7.42166	1.15663e-13	1.78531e-12	AgeDown
PLA2G4C	59.8392	2.36644	0.319274	7.41196	1.24451e-13	1.91891e-12	not_age_associated
SAMD1	299.957	-1.24402	0.167886	-7.40989	1.26405e-13	1.94698e-12	not_age_associated
PPP1R16A	707.464	-1.27289	0.171824	-7.4081	1.28119e-13	1.9713e-12	not_age_associated
USP25	451.444	1.23357	0.16654	7.40706	1.29134e-13	1.98482e-12	not_age_associated
ZFHX3	314.652	1.1975	0.161676	7.40678	1.29405e-13	1.98689e-12	not_age_associated
MRPL41	572.866	-1.39853	0.188838	-7.40597	1.30199e-13	1.99698e-12	not_age_associated
IDH2	2022.78	-0.903113	0.121954	-7.40533	1.30829e-13	2.00452e-12	not_age_associated
FHL2	1076.61	0.878133	0.118651	7.40096	1.35202e-13	2.06935e-12	not_age_associated
MRPL12	1331.36	-1.10292	0.149068	-7.39881	1.37409e-13	2.09932e-12	AgeDown
PRKDC	1557.87	-0.942137	0.127337	-7.39877	1.37447e-13	2.09932e-12	not_age_associated
ZNF254	155.178	1.59017	0.215296	7.38597	1.51347e-13	2.3092e-12	not_age_associated
QPCTL	392.517	-1.39133	0.18839	-7.38539	1.52002e-13	2.31675e-12	not_age_associated
IFI27	4918.38	0.90127	0.122063	7.38364	1.5402e-13	2.34507e-12	not_age_associated
PDGFA	196.074	1.40744	0.190634	7.38295	1.54826e-13	2.35487e-12	not_age_associated
SF3B5	1009.34	-1.08328	0.146767	-7.38093	1.57192e-13	2.38837e-12	not_age_associated
TSPAN6	1236.56	-0.833708	0.112963	-7.38039	1.57828e-13	2.39553e-12	not_age_associated
TMEM213	317.243	-1.21461	0.164769	-7.3716	1.68587e-13	2.55617e-12	not_age_associated
ADAMTS9	780.203	1.02719	0.139352	7.37122	1.69071e-13	2.56085e-12	not_age_associated
UBE2C	2525.63	-0.93854	0.127381	-7.36797	1.73251e-13	2.62143e-12	AgeDown
NDUFAB1	1651.34	-0.943653	0.12808	-7.36766	1.73649e-13	2.62473e-12	not_age_associated
SDHA	1465.13	-0.856567	0.116284	-7.36616	1.75611e-13	2.65163e-12	not_age_associated
C21orf58	101.766	-1.75863	0.23877	-7.36537	1.76658e-13	2.66468e-12	not_age_associated
GCSH	708.846	-1.42064	0.193182	-7.35387	1.92545e-13	2.89847e-12	not_age_associated
AGR2	2166.79	-0.891065	0.12117	-7.35387	1.92555e-13	2.89847e-12	not_age_associated
NUBP2	1015.41	-1.25641	0.170866	-7.35322	1.93492e-13	2.90956e-12	not_age_associated
ZCCHC8	491.943	1.03445	0.140688	7.35277	1.9414e-13	2.9163e-12	not_age_associated
KLF9	66.7966	2.56098	0.348333	7.3521	1.95118e-13	2.92798e-12	not_age_associated
SPEN	930.029	1.00291	0.136496	7.34751	2.01933e-13	3.02712e-12	not_age_associated
STK10	575.862	0.997471	0.135947	7.3372	2.18102e-13	3.26615e-12	not_age_associated
ALYREF	1111.31	-1.02995	0.140428	-7.33437	2.22761e-13	3.33249e-12	AgeDown
FOXM1	901.097	-0.918518	0.125265	-7.3326	2.25726e-13	3.37338e-12	AgeDown
FGFR4	3459.77	-0.978739	0.133522	-7.33016	2.2988e-13	3.43195e-12	not_age_associated
COX5B	2489.51	-1.06881	0.14591	-7.32508	2.38747e-13	3.56068e-12	not_age_associated
CASR	109.079	-1.80502	0.246572	-7.32044	2.47154e-13	3.68229e-12	AgeUp
LAMC2	58698.8	0.749568	0.102405	7.31961	2.48694e-13	3.70146e-12	not_age_associated
LRIF1	432.068	1.12907	0.154278	7.31839	2.50967e-13	3.73147e-12	not_age_associated
TMPRSS2	422.353	1.08438	0.148177	7.31814	2.51432e-13	3.73458e-12	not_age_associated
PER2	216.828	1.56818	0.214291	7.31799	2.51713e-13	3.73494e-12	not_age_associated
MIR31HG	69.0243	-2.13076	0.29177	-7.30288	2.81673e-13	4.17524e-12	not_age_associated
ZNF277	418.072	1.22017	0.167213	7.2971	2.94028e-13	4.35395e-12	not_age_associated
MCM2	2171.06	-0.863576	0.118395	-7.29405	3.00778e-13	4.44938e-12	AgeDown
ARL6IP4	1670.68	-1.0862	0.148964	-7.29171	3.06054e-13	4.52283e-12	not_age_associated
PCK1	29.6253	4.42896	0.607439	7.29119	3.07224e-13	4.53552e-12	not_age_associated
YEATS2	1809.27	0.85629	0.1175	7.28757	3.15585e-13	4.65423e-12	not_age_associated
LRP8	1380.61	-0.832706	0.114271	-7.2871	3.16699e-13	4.66595e-12	not_age_associated
HSD17B7	464.497	-1.03725	0.142352	-7.2865	3.18102e-13	4.68188e-12	not_age_associated
PRC1	2701.74	-0.74534	0.102311	-7.28506	3.21519e-13	4.7274e-12	AgeDown
HES6	137.762	-1.9917	0.273429	-7.28418	3.23636e-13	4.75374e-12	not_age_associated
H2AFV	3191.55	-0.814084	0.111931	-7.27311	3.51298e-13	5.15484e-12	not_age_associated
ADAM8	1491.77	1.11921	0.153955	7.26974	3.60172e-13	5.27975e-12	not_age_associated
BAZ1A	734.003	1.06159	0.146284	7.25706	3.95592e-13	5.79314e-12	not_age_associated
NCAPG	769.443	-0.919711	0.126777	-7.25454	4.03025e-13	5.89606e-12	AgeDown
KIF22	1326.07	-1.01211	0.139526	-7.25395	4.04804e-13	5.91615e-12	not_age_associated
CENPV	307.782	-1.3464	0.185688	-7.25084	4.14186e-13	6.0472e-12	not_age_associated
DDX59	353.336	1.13971	0.157309	7.24503	4.32331e-13	6.3058e-12	not_age_associated
ERI3	720.239	-1.01965	0.140741	-7.24487	4.32863e-13	6.30724e-12	not_age_associated
YTHDC1	1169.46	0.917232	0.126631	7.24336	4.37692e-13	6.37124e-12	not_age_associated
CCT3	9134.22	-0.790844	0.109216	-7.24107	4.45163e-13	6.46707e-12	not_age_associated
CDCA2	334.439	-1.16323	0.160642	-7.24113	4.44975e-13	6.46707e-12	AgeDown
TRAPPC2L	560.39	-1.00315	0.138586	-7.23844	4.53887e-13	6.58398e-12	not_age_associated
CPNE1	2749.41	-0.863171	0.119249	-7.23837	4.54114e-13	6.58398e-12	not_age_associated
PDZD2	28.692	4.18664	0.578592	7.23591	4.62432e-13	6.6979e-12	not_age_associated
AHCY	2915.91	-0.826649	0.114291	-7.23285	4.72975e-13	6.84381e-12	AgeDown
CENPF	1602.58	-0.98063	0.135864	-7.21771	5.28709e-13	7.64268e-12	AgeDown
KHNYN	963.677	0.84803	0.117537	7.21498	5.39433e-13	7.78997e-12	not_age_associated
NCAPG2	1093.28	-0.904992	0.125486	-7.2119	5.51764e-13	7.96016e-12	not_age_associated
ORC1	384.912	-1.05752	0.146683	-7.20953	5.61442e-13	8.09176e-12	AgeDown
TICRR	462.766	-1.05858	0.146871	-7.20754	5.69737e-13	8.20321e-12	not_age_associated
GMNN	1887.86	-0.923279	0.128132	-7.20566	5.77627e-13	8.30859e-12	not_age_associated
PLEKHG7	31.7593	3.62425	0.502999	7.20529	5.79189e-13	8.32285e-12	not_age_associated
AFAP1	842.019	1.02295	0.14211	7.19829	6.09733e-13	8.75313e-12	not_age_associated
NCAPD3	1176.1	-0.924712	0.128511	-7.19561	6.21835e-13	8.91807e-12	not_age_associated
ZEB1	101.57	1.88548	0.262106	7.19358	6.31123e-13	9.04238e-12	not_age_associated
PICALM	3513.3	0.959188	0.133489	7.1855	6.69602e-13	9.58425e-12	not_age_associated
ABLIM3	1553	0.795312	0.110696	7.18464	6.73864e-13	9.6358e-12	not_age_associated
AGO2	662.323	1.17875	0.164151	7.18093	6.92403e-13	9.89119e-12	not_age_associated
ARL4D	119.803	1.75369	0.244317	7.17794	7.07677e-13	1.00995e-11	not_age_associated
GCAT	351.131	-1.25632	0.175353	-7.16449	7.80745e-13	1.11313e-11	not_age_associated
SGK1	228.418	1.35639	0.189439	7.16005	8.06477e-13	1.1487e-11	not_age_associated
OGFR	2859	1.01776	0.142158	7.15935	8.10618e-13	1.15347e-11	not_age_associated
NR4A2	103.419	1.71088	0.239018	7.15794	8.18955e-13	1.16419e-11	not_age_associated
LRPAP1	1504.59	-1.02688	0.14365	-7.14848	8.7746e-13	1.24615e-11	not_age_associated
GEM	112.026	1.601	0.224132	7.14311	9.12398e-13	1.2945e-11	AgeUp
GPBP1	2145.87	0.884748	0.123931	7.13902	9.39982e-13	1.33234e-11	not_age_associated
CHCHD2	8812.33	-0.900085	0.126118	-7.13686	9.54863e-13	1.35212e-11	not_age_associated
PMPCA	486.131	-1.06282	0.149022	-7.13197	9.89391e-13	1.39965e-11	not_age_associated
AP2S1	1896.67	-1.06423	0.149292	-7.12849	1.01475e-12	1.43414e-11	not_age_associated
MRPL11	1029.53	-0.944362	0.132494	-7.12761	1.02129e-12	1.44058e-11	not_age_associated
KCNMB4	305.953	-1.26389	0.177321	-7.12773	1.02039e-12	1.44058e-11	not_age_associated
HMG20B	736.715	-1.04832	0.147153	-7.12399	1.04847e-12	1.47749e-11	not_age_associated
USP42	425.277	1.05853	0.148665	7.12022	1.07753e-12	1.51698e-11	not_age_associated
CASP10	565.055	0.945026	0.132782	7.11711	1.10213e-12	1.54997e-11	not_age_associated
KIF12	175.581	-1.58174	0.222248	-7.11699	1.1031e-12	1.54997e-11	not_age_associated
THRA	2293.2	-0.895963	0.126018	-7.10983	1.16189e-12	1.63101e-11	not_age_associated
ANGPTL4	222.311	1.57154	0.221043	7.10965	1.16337e-12	1.63151e-11	not_age_associated
EPB41L4A-AS1	303.963	1.19345	0.167911	7.10767	1.18021e-12	1.65355e-11	not_age_associated
ULK1	734.319	1.11795	0.157442	7.10072	1.24107e-12	1.73714e-11	not_age_associated
GBA	877.302	-0.946839	0.133553	-7.08962	1.34481e-12	1.88055e-11	not_age_associated
TELO2	519.375	-1.09587	0.15484	-7.07741	1.46875e-12	2.05188e-11	not_age_associated
ZFAS1	1699.73	0.986611	0.139431	7.07597	1.48405e-12	2.07127e-11	not_age_associated
ZNF608	204.374	1.53308	0.216767	7.07249	1.52178e-12	2.1219e-11	not_age_associated
ATXN7	327.968	1.22889	0.173794	7.07097	1.53854e-12	2.14322e-11	not_age_associated
LCA5	381.189	1.25287	0.17729	7.06678	1.58565e-12	2.20673e-11	not_age_associated
MUC4	55.4385	2.60825	0.369262	7.06343	1.62446e-12	2.25858e-11	not_age_associated
TIMM8B	400.763	-1.25663	0.178038	-7.0582	1.68677e-12	2.34299e-11	not_age_associated
FEM1C	1190.94	1.06907	0.151475	7.05776	1.69204e-12	2.34807e-11	not_age_associated
POLE4	258.894	-1.2954	0.183806	-7.04766	1.81955e-12	2.52262e-11	not_age_associated
HSD17B10	1286.45	-0.982334	0.139392	-7.04726	1.82472e-12	2.52738e-11	not_age_associated
ZNF140	211.972	1.26228	0.179152	7.04584	1.84341e-12	2.55083e-11	not_age_associated
SLBP	697.591	-0.913824	0.129756	-7.04263	1.88639e-12	2.60784e-11	not_age_associated
ZEB2	30.4608	3.41456	0.484898	7.0418	1.89767e-12	2.62095e-11	not_age_associated
SLC7A1	2420.82	0.856986	0.121703	7.04161	1.90034e-12	2.62214e-11	not_age_associated
AURKAIP1	1182.03	-1.20173	0.170719	-7.03923	1.933e-12	2.66469e-11	not_age_associated
NDUFB10	1392.59	-0.950496	0.135114	-7.03479	1.99559e-12	2.74604e-11	not_age_associated
POLR2E	1690.4	-0.980595	0.139395	-7.03465	1.99767e-12	2.74604e-11	not_age_associated
PSMD1	2208.9	-0.732839	0.104175	-7.03468	1.99713e-12	2.74604e-11	not_age_associated
TTC39B	94.0269	1.74128	0.247662	7.03087	2.05249e-12	2.81874e-11	not_age_associated
ABCA12	228.584	1.20693	0.171668	7.03059	2.05664e-12	2.82178e-11	not_age_associated
HSPBP1	1138	-1.19173	0.169656	-7.0244	2.14993e-12	2.94701e-11	not_age_associated
PPP2R5B	265.791	1.27625	0.181733	7.02267	2.17667e-12	2.98086e-11	not_age_associated
BAZ2B	368.071	1.40539	0.200172	7.0209	2.20441e-12	3.016e-11	not_age_associated
MAPKAPK3	612.467	-0.973645	0.138698	-7.01989	2.2205e-12	3.03516e-11	AgeDown
SEPSECS	206.273	1.25418	0.178721	7.01751	2.25859e-12	3.08434e-11	not_age_associated
PIH1D1	858.956	-0.973536	0.138734	-7.01726	2.26259e-12	3.08691e-11	not_age_associated
NR1I2	59.0898	2.43491	0.347028	7.01644	2.2759e-12	3.10217e-11	not_age_associated
SH3BP4	1118.38	0.785758	0.112013	7.0149	2.30111e-12	3.1336e-11	not_age_associated
MTHFD1	1837.9	-0.756774	0.107953	-7.01023	2.37928e-12	3.23702e-11	not_age_associated
ALS2CL	484.631	1.07431	0.153284	7.00865	2.40626e-12	3.27067e-11	not_age_associated
ISYNA1	1083.51	-1.08644	0.155019	-7.00842	2.41018e-12	3.27295e-11	not_age_associated
ZNF184	328.626	1.08982	0.155527	7.0073	2.42956e-12	3.2962e-11	not_age_associated
PASK	327.372	-1.06478	0.152033	-7.00361	2.49447e-12	3.38111e-11	not_age_associated
DIAPH2	316.75	1.12305	0.16042	7.00069	2.54698e-12	3.44908e-11	not_age_associated
GAB2	359.745	1.13171	0.161663	7.00044	2.55169e-12	3.45224e-11	not_age_associated
WTAP	1407.54	0.917058	0.131062	6.99715	2.61221e-12	3.53084e-11	not_age_associated
CRYZ	1567.93	-1.01241	0.14471	-6.99614	2.63113e-12	3.55313e-11	not_age_associated
TSPAN2	162.46	1.47951	0.211756	6.98686	2.81103e-12	3.79099e-11	not_age_associated
TUBB	38541.9	-0.717245	0.102657	-6.98679	2.81247e-12	3.79099e-11	not_age_associated
TMEM129	552.326	-1.13565	0.162611	-6.98383	2.87243e-12	3.86822e-11	not_age_associated
PDE4D	150.053	1.92363	0.275538	6.98134	2.92375e-12	3.93369e-11	not_age_associated
CDKN2A	3457.96	-1.09848	0.157373	-6.98012	2.94925e-12	3.96435e-11	AgeUp
DPCD	170.914	-1.44221	0.206679	-6.978	2.99412e-12	4.02096e-11	not_age_associated
SH3RF1	831.658	0.932936	0.13373	6.97628	3.03101e-12	4.06674e-11	not_age_associated
STAT5A	91.5956	1.87329	0.268607	6.97408	3.07885e-12	4.12713e-11	not_age_associated
LMO2	31.1766	3.44419	0.493883	6.97369	3.08738e-12	4.13097e-11	not_age_associated
TPI1	10584.1	-0.80295	0.11514	-6.97369	3.08736e-12	4.13097e-11	not_age_associated
C1orf122	689.319	-1.14665	0.164431	-6.97349	3.09168e-12	4.13293e-11	not_age_associated
AKT3	1364.52	0.861628	0.123641	6.96881	3.19639e-12	4.26898e-11	AgeUp
CLPTM1L	1869.39	-0.855299	0.122781	-6.96604	3.25983e-12	4.34972e-11	not_age_associated
MLKL	601.737	0.910198	0.130683	6.96493	3.28562e-12	4.38012e-11	not_age_associated
ARNTL2	1339.14	0.855302	0.122848	6.96229	3.34786e-12	4.45902e-11	not_age_associated
CCDC174	237.904	1.22529	0.176	6.96184	3.35855e-12	4.46917e-11	not_age_associated
KIF23	1251.23	-0.863412	0.124111	-6.95679	3.48125e-12	4.62822e-11	AgeDown
PSMD2	8206.09	-0.724168	0.104161	-6.9524	3.59131e-12	4.77019e-11	not_age_associated
TGM2	14246.1	0.792017	0.113936	6.95145	3.61562e-12	4.79621e-11	not_age_associated
TREX1	264.717	1.41471	0.203515	6.95137	3.61748e-12	4.79621e-11	not_age_associated
PPIB	7898.82	-0.81288	0.117003	-6.94751	3.71784e-12	4.92479e-11	not_age_associated
MALAT1	3692.45	1.28767	0.185438	6.94391	3.81395e-12	5.0475e-11	not_age_associated
ZFX	336.649	1.08444	0.156236	6.94104	3.89213e-12	5.1463e-11	not_age_associated
CMTM3	955.126	0.963295	0.138808	6.93977	3.92737e-12	5.18819e-11	not_age_associated
CUTA	1457.94	-0.89932	0.12962	-6.93812	3.97359e-12	5.24449e-11	not_age_associated
TRIP13	539.739	-0.906896	0.130747	-6.93625	4.02632e-12	5.30927e-11	AgeDown
VIM	9727.26	-0.808702	0.116599	-6.93575	4.04077e-12	5.32351e-11	not_age_associated
PVR	5265.54	0.742293	0.107044	6.93446	4.07763e-12	5.36722e-11	not_age_associated
PRPF31	1519.72	-1.01709	0.146675	-6.93432	4.08193e-12	5.36803e-11	not_age_associated
CDKN2AIP	348.32	1.11581	0.160931	6.93344	4.10734e-12	5.39658e-11	not_age_associated
SLC25A25	467.706	1.00162	0.144473	6.93291	4.12278e-12	5.41199e-11	not_age_associated
CISD3	1284.26	-0.93916	0.135513	-6.93041	4.19628e-12	5.50352e-11	not_age_associated
TNFRSF10A	458.515	1.09949	0.158698	6.92818	4.26278e-12	5.5857e-11	not_age_associated
ZBTB33	600.449	1.21962	0.176094	6.92596	4.33031e-12	5.66908e-11	not_age_associated
DDX54	1526.97	-0.879624	0.12703	-6.92455	4.37368e-12	5.72073e-11	not_age_associated
ITGA2	3509.14	1.11522	0.161116	6.9218	4.45945e-12	5.82769e-11	not_age_associated
PRADC1	247.939	-1.44743	0.209238	-6.91763	4.59262e-12	5.99633e-11	not_age_associated
ASS1	501.571	0.955851	0.13819	6.91694	4.61492e-12	6.02006e-11	not_age_associated
GPS1	1352.27	-0.928858	0.134315	-6.9155	4.66201e-12	6.07604e-11	not_age_associated
AHR	2821.55	1.09912	0.158964	6.91424	4.70384e-12	6.12508e-11	not_age_associated
FANCG	327.498	-1.06032	0.153415	-6.91144	4.7977e-12	6.24173e-11	not_age_associated
TUBA1A	560.535	-1.00041	0.14483	-6.90751	4.93247e-12	6.41134e-11	not_age_associated
FUT2	217.604	1.20919	0.175066	6.90707	4.94756e-12	6.42522e-11	not_age_associated
HADH	669.444	-0.91073	0.131895	-6.90499	5.02085e-12	6.51458e-11	not_age_associated
CALM3	4223.59	-0.827212	0.119932	-6.89732	5.29944e-12	6.86995e-11	not_age_associated
CA12	287.842	-1.13895	0.165246	-6.89249	5.48238e-12	7.10078e-11	not_age_associated
C15orf39	1320.13	0.981477	0.142422	6.89135	5.52669e-12	7.15181e-11	not_age_associated
KLHDC7B	29.6971	3.66736	0.532209	6.89082	5.54725e-12	7.17204e-11	not_age_associated
LAD1	3221.77	-0.812525	0.117944	-6.88906	5.61629e-12	7.25487e-11	not_age_associated
TUBA4A	2600.95	-0.894713	0.129914	-6.88696	5.69974e-12	7.34964e-11	not_age_associated
TRMU	304.308	-1.10584	0.160568	-6.88707	5.6954e-12	7.34964e-11	not_age_associated
RBBP6	1322.66	0.872606	0.126743	6.88483	5.78568e-12	7.45386e-11	not_age_associated
BAD	514.838	-1.29063	0.1875	-6.88335	5.84613e-12	7.52509e-11	not_age_associated
SRPRB	1464.09	-0.7948	0.11552	-6.88017	5.97791e-12	7.68793e-11	not_age_associated
ANKRD54	310.948	-1.15503	0.167962	-6.87674	6.12393e-12	7.86877e-11	not_age_associated
UHRF1	348.317	-1.04485	0.151953	-6.8761	6.15151e-12	7.89724e-11	AgeDown
ID2	638.649	-0.9099	0.13234	-6.87546	6.17912e-12	7.9257e-11	not_age_associated
APMAP	919.938	-0.821494	0.119541	-6.87204	6.32902e-12	8.11083e-11	not_age_associated
TCP1	4875.83	-0.711765	0.103619	-6.86906	6.46253e-12	8.27466e-11	not_age_associated
DCXR	454.721	-1.14978	0.167415	-6.86786	6.51738e-12	8.33755e-11	not_age_associated
DNAJB11	3018.39	-0.828354	0.120702	-6.86279	6.75307e-12	8.63149e-11	not_age_associated
NET1	2417.74	0.744232	0.108467	6.86138	6.82005e-12	8.70946e-11	not_age_associated
MUC1	803.094	1.05373	0.153662	6.85747	7.0092e-12	8.94317e-11	not_age_associated
CLMN	1506.67	0.754186	0.109989	6.85691	7.0366e-12	8.97028e-11	not_age_associated
MIPEP	303.804	-1.07262	0.156518	-6.85304	7.22943e-12	9.20805e-11	not_age_associated
IGSF9	112.908	-1.68218	0.245508	-6.85181	7.29223e-12	9.27991e-11	not_age_associated
IL23A	59.8548	2.19117	0.31986	6.8504	7.36433e-12	9.3635e-11	not_age_associated
PSRC1	232.441	-1.37084	0.200152	-6.84901	7.43612e-12	9.44653e-11	not_age_associated
SKP2	218.318	-1.29029	0.18842	-6.84797	7.49046e-12	9.50727e-11	not_age_associated
MACF1	6405.8	0.758419	0.110765	6.84712	7.53521e-12	9.55575e-11	not_age_associated
TK1	1978.66	-0.974456	0.142388	-6.84367	7.71913e-12	9.78047e-11	not_age_associated
CHST3	1213.12	0.875261	0.127931	6.84168	7.82689e-12	9.90839e-11	AgeUp
TNFSF13B	34.673	3.03402	0.443935	6.83438	8.23596e-12	1.04172e-10	not_age_associated
RFC5	561.645	-0.935607	0.136947	-6.83191	8.37892e-12	1.05888e-10	not_age_associated
PCGF5	325.797	1.14035	0.167031	6.82717	8.66066e-12	1.09354e-10	not_age_associated
TRIB3	1402.91	0.846791	0.124054	6.826	8.73177e-12	1.10156e-10	not_age_associated
CALR	11054.9	-0.752059	0.110222	-6.82316	8.90618e-12	1.1226e-10	not_age_associated
ZC3H11A	2570.29	0.716629	0.105179	6.81345	9.52884e-12	1.19944e-10	not_age_associated
TMED2	5639.62	-0.834262	0.122444	-6.81339	9.53228e-12	1.19944e-10	not_age_associated
GPR37	292.238	1.10877	0.162783	6.81131	9.67167e-12	1.21593e-10	not_age_associated
LATS1	217.37	1.41208	0.207486	6.80567	1.00579e-11	1.2623e-10	not_age_associated
KIF4A	617.228	-0.945707	0.138957	-6.80575	1.00523e-11	1.2623e-10	AgeDown
AIFM1	1121.04	-0.770083	0.113158	-6.8054	1.00766e-11	1.26357e-10	AgeDown
GPX2	1863.44	-0.910941	0.13395	-6.8006	1.04185e-11	1.30531e-10	not_age_associated
MALL	154.622	-1.49067	0.219306	-6.79724	1.0664e-11	1.33493e-10	not_age_associated
RBAK	330.338	1.27371	0.187442	6.79521	1.08152e-11	1.35269e-10	not_age_associated
HEXIM1	1222.78	-0.847951	0.124843	-6.79214	1.10482e-11	1.38064e-10	not_age_associated
PAICS	2740.19	-0.708921	0.104386	-6.79132	1.11109e-11	1.38729e-10	not_age_associated
TCF25	1210.5	-0.893735	0.131778	-6.7821	1.1844e-11	1.47755e-10	not_age_associated
DSP	1906.21	0.817425	0.120659	6.77468	1.24682e-11	1.55409e-10	not_age_associated
HMGCR	3314.93	-0.875521	0.129241	-6.77431	1.25003e-11	1.55677e-10	not_age_associated
RHOB	4014.97	0.829595	0.122493	6.77261	1.26482e-11	1.57384e-10	not_age_associated
SPC24	144.369	-1.48297	0.219084	-6.76894	1.29727e-11	1.61285e-10	AgeDown
PARK7	1878.41	-0.846323	0.125054	-6.76763	1.30907e-11	1.62613e-10	not_age_associated
SEC61A1	7925.84	-0.726121	0.107325	-6.7656	1.32757e-11	1.6477e-10	not_age_associated
GINS4	808.705	-0.862767	0.127526	-6.76543	1.32916e-11	1.64827e-10	not_age_associated
NRM	528.098	-0.958316	0.141654	-6.76517	1.33154e-11	1.64981e-10	not_age_associated
AMBRA1	712.417	0.857137	0.126755	6.76215	1.35959e-11	1.68315e-10	not_age_associated
SMPD4	1134.02	-0.887004	0.131198	-6.76082	1.37211e-11	1.6972e-10	not_age_associated
APRT	2729.01	-1.01532	0.150185	-6.7605	1.37519e-11	1.69957e-10	not_age_associated
WDR83OS	683.07	-0.937982	0.138751	-6.76017	1.37832e-11	1.702e-10	not_age_associated
ARHGEF38	141.246	1.50215	0.222387	6.75464	1.43192e-11	1.76668e-10	not_age_associated
USP53	546.018	1.21314	0.179611	6.75426	1.43562e-11	1.76975e-10	not_age_associated
JMJD1C	1085.96	1.11563	0.165334	6.7477	1.5021e-11	1.85014e-10	not_age_associated
PAPOLG	222.038	1.28838	0.190983	6.74606	1.51917e-11	1.86958e-10	not_age_associated
LMAN2L	804.206	-0.887239	0.131524	-6.74586	1.52128e-11	1.8706e-10	not_age_associated
CENPI	212.214	-1.38058	0.204679	-6.74511	1.52914e-11	1.87867e-10	not_age_associated
SNRNP70	2736.25	-1.02049	0.151372	-6.74156	1.56694e-11	1.9235e-10	not_age_associated
NDUFA8	602.366	-0.994247	0.147492	-6.74101	1.57289e-11	1.92918e-10	not_age_associated
AMDHD2	269.183	-1.25002	0.185481	-6.73934	1.59106e-11	1.94982e-10	not_age_associated
ENDOG	119.143	-1.81014	0.268668	-6.73746	1.6118e-11	1.97358e-10	not_age_associated
WWOX	171.487	-1.27732	0.18959	-6.73725	1.61414e-11	1.97478e-10	not_age_associated
DHRS9	367.057	1.0804	0.16038	6.7365	1.62246e-11	1.9833e-10	AgeDown
PSENEN	1271.43	-0.836005	0.124103	-6.73635	1.62411e-11	1.98365e-10	not_age_associated
CPEB3	84.9091	1.89648	0.281651	6.73344	1.65702e-11	2.02214e-10	not_age_associated
CLIC4	1160.26	1.20439	0.178919	6.73147	1.67963e-11	2.04803e-10	not_age_associated
UBE2E3	677.58	-0.858882	0.127622	-6.72991	1.69768e-11	2.0683e-10	not_age_associated
SERPINA3	63452.9	0.695163	0.103299	6.7296	1.70132e-11	2.07101e-10	not_age_associated
KRT15	694.962	0.867436	0.128923	6.7283	1.71657e-11	2.08782e-10	not_age_associated
IGFBP6	292.086	-1.16169	0.172788	-6.72321	1.7776e-11	2.16025e-10	not_age_associated
ACP6	1320.42	-0.762083	0.113366	-6.72229	1.78885e-11	2.17212e-10	not_age_associated
PIK3R1	1071.42	1.06277	0.158155	6.71979	1.81993e-11	2.20801e-10	not_age_associated
FDCSP	26060.9	0.815123	0.121322	6.71868	1.83383e-11	2.22302e-10	not_age_associated
STMN1	3412.96	-0.826197	0.12302	-6.71595	1.86844e-11	2.2631e-10	not_age_associated
USP5	1434.09	-0.90489	0.134795	-6.71308	1.90557e-11	2.30615e-10	not_age_associated
N4BP3	178.11	1.37185	0.204386	6.71204	1.91919e-11	2.32071e-10	AgeUp
LOC100506178	198.523	1.23647	0.184643	6.69655	2.13392e-11	2.57822e-10	not_age_associated
SLC2A8	124.5	-1.6027	0.239359	-6.69577	2.14533e-11	2.58986e-10	not_age_associated
TM7SF3	1771.94	-0.729182	0.108914	-6.69501	2.15654e-11	2.60124e-10	not_age_associated
TARS	3113.14	0.741736	0.110865	6.69047	2.22453e-11	2.68102e-10	not_age_associated
OTUD7B	484.873	0.945872	0.14143	6.68789	2.26404e-11	2.72639e-10	not_age_associated
FOS	210.938	1.20057	0.179535	6.68712	2.276e-11	2.73853e-10	not_age_associated
SHOX2	452.195	1.06382	0.159108	6.68616	2.29107e-11	2.75439e-10	not_age_associated
FAM111B	678.956	-1.06338	0.15908	-6.68458	2.31585e-11	2.78189e-10	AgeDown
FAM81A	88.3028	-1.69185	0.253129	-6.68374	2.32922e-11	2.79564e-10	not_age_associated
TNFAIP8	630.662	1.209	0.180969	6.68072	2.37767e-11	2.85145e-10	not_age_associated
PLK2	1849.64	0.741206	0.111003	6.67738	2.43259e-11	2.9149e-10	not_age_associated
TAGLN	182.963	1.4855	0.22248	6.677	2.43875e-11	2.91988e-10	not_age_associated
MUM1	305.48	-1.06564	0.15962	-6.67613	2.45331e-11	2.93491e-10	not_age_associated
NDUFA11	902.58	-1.06645	0.159975	-6.66635	2.62246e-11	3.13468e-10	not_age_associated
PPP4R4	30.7345	3.41515	0.51238	6.66528	2.64164e-11	3.15503e-10	not_age_associated
SNRPD2	4371.05	-0.862952	0.129517	-6.66287	2.68529e-11	3.20454e-10	not_age_associated
DDIT4	5875.19	0.86035	0.129148	6.66174	2.70599e-11	3.22659e-10	not_age_associated
SH3PXD2B	866.308	0.856676	0.12863	6.65999	2.73846e-11	3.26264e-10	not_age_associated
STK38L	389.354	1.05002	0.157725	6.65727	2.78968e-11	3.32095e-10	not_age_associated
SCN3A	27.0148	8.2777	1.24358	6.65636	2.80686e-11	3.33868e-10	not_age_associated
GALM	224.226	-1.13726	0.170869	-6.65576	2.81849e-11	3.34977e-10	not_age_associated
GAS5	1688.49	0.817069	0.12278	6.65473	2.83822e-11	3.37047e-10	not_age_associated
CHAF1A	486.77	-0.922228	0.138677	-6.65018	2.92741e-11	3.47356e-10	AgeDown
HK2	1769.34	0.790165	0.11887	6.64728	2.98557e-11	3.53969e-10	not_age_associated
PROSER2	446.719	1.04945	0.157921	6.64543	3.02339e-11	3.58161e-10	not_age_associated
SEPHS2	2361.8	-0.716116	0.107846	-6.64014	3.13377e-11	3.70935e-10	not_age_associated
CLDN10	682.145	-0.854196	0.128708	-6.63672	3.20732e-11	3.79333e-10	not_age_associated
TAF1D	371.649	1.13442	0.170985	6.63464	3.25289e-11	3.84411e-10	not_age_associated
TEX261	1041.46	-0.777752	0.117283	-6.63141	3.32492e-11	3.92605e-10	not_age_associated
NTN4	958.048	0.882112	0.133099	6.62749	3.41449e-11	4.02855e-10	not_age_associated
MRPL20	762.276	-0.952096	0.143793	-6.62128	3.56092e-11	4.19791e-10	not_age_associated
MEF2D	831.653	0.825619	0.124714	6.62008	3.59013e-11	4.22893e-10	not_age_associated
NT5E	2430.35	0.795529	0.120258	6.61521	3.71028e-11	4.36692e-10	not_age_associated
PPP4R2	468.539	1.1935	0.180479	6.61297	3.76678e-11	4.42985e-10	not_age_associated
MLF2	2914.23	-0.836809	0.126543	-6.61283	3.77032e-11	4.43044e-10	not_age_associated
TGIF2	753.165	0.853539	0.129081	6.61243	3.7807e-11	4.43905e-10	not_age_associated
ROMO1	1727.27	-1.14841	0.173699	-6.61147	3.80527e-11	4.4643e-10	not_age_associated
ZHX2	569.976	0.883136	0.133591	6.61072	3.8245e-11	4.48325e-10	not_age_associated
GMPR	92.0344	1.63554	0.247424	6.61028	3.83598e-11	4.4931e-10	not_age_associated
RPS19BP1	1258.53	-1.02544	0.155213	-6.60668	3.93036e-11	4.59995e-10	not_age_associated
MYL6B	405.166	-1.00211	0.151708	-6.60553	3.96097e-11	4.63204e-10	not_age_associated
NCEH1	4660.42	0.823103	0.124717	6.59976	4.11827e-11	4.81213e-10	not_age_associated
NDUFA2	835.837	-1.0607	0.160792	-6.59669	4.20434e-11	4.90877e-10	not_age_associated
KATNB1	391.644	-1.10344	0.167306	-6.59534	4.24289e-11	4.94981e-10	not_age_associated
FH	1764.07	-0.739313	0.112104	-6.5949	4.25532e-11	4.96034e-10	AgeDown
MXRA5	195.452	1.21557	0.184336	6.59432	4.27216e-11	4.976e-10	not_age_associated
RASA1	4700.13	0.914239	0.138659	6.59342	4.29798e-11	5.00206e-10	not_age_associated
HIST1H2BK	643.429	-0.887461	0.134637	-6.5915	4.35412e-11	5.06336e-10	not_age_associated
SLMAP	928.703	0.944291	0.143313	6.58899	4.42827e-11	5.14548e-10	not_age_associated
ZNF224	260.26	1.14237	0.173438	6.58665	4.49859e-11	5.22303e-10	not_age_associated
IDH3B	840.159	-0.90125	0.136907	-6.58294	4.6123e-11	5.35079e-10	not_age_associated
TRPS1	247.762	1.1709	0.177954	6.57976	4.71193e-11	5.46202e-10	not_age_associated
HLA-J	32.1005	3.14718	0.478405	6.57849	4.75262e-11	5.5048e-10	not_age_associated
DNMBP	492.146	0.900467	0.136901	6.57752	4.78366e-11	5.53635e-10	not_age_associated
TMEM156	279.654	1.20168	0.1827	6.57734	4.78939e-11	5.53858e-10	not_age_associated
PPFIBP1	653.126	0.94408	0.143543	6.57699	4.80081e-11	5.5474e-10	not_age_associated
GMPPB	379.432	-1.14928	0.174783	-6.57546	4.85014e-11	5.59995e-10	not_age_associated
AMN1	269.283	1.1337	0.172428	6.57494	4.86737e-11	5.61539e-10	not_age_associated
PRMT1	3503.59	-0.906222	0.137835	-6.57469	4.87541e-11	5.62022e-10	not_age_associated
RRM1	1831.99	-0.728456	0.110826	-6.57298	4.93197e-11	5.68092e-10	not_age_associated
LOC284454	177.938	1.26448	0.192515	6.56824	5.09124e-11	5.85975e-10	not_age_associated
NAT14	562.496	-1.09096	0.166207	-6.56383	5.24414e-11	6.03097e-10	not_age_associated
POLR3K	336.855	-1.17426	0.179101	-6.55644	5.51091e-11	6.33277e-10	not_age_associated
ZNF562	295.714	1.21682	0.185602	6.55607	5.52458e-11	6.34347e-10	not_age_associated
CNOT4	336.089	1.01487	0.15489	6.55222	5.6688e-11	6.50395e-10	not_age_associated
PLA2G6	150.96	1.29409	0.197552	6.55063	5.72965e-11	6.56858e-10	not_age_associated
CREB1	632.547	0.845017	0.129024	6.54929	5.78123e-11	6.62251e-10	not_age_associated
GOLIM4	766.684	-1.00853	0.154015	-6.54824	5.82176e-11	6.65847e-10	not_age_associated
DDX43	240.962	1.20097	0.183404	6.54826	5.8212e-11	6.65847e-10	AgeDown
C2CD4B	147.062	-1.72563	0.263603	-6.54635	5.89615e-11	6.73826e-10	not_age_associated
RERG	94.0213	-1.62691	0.248549	-6.54564	5.92417e-11	6.75968e-10	not_age_associated
VKORC1	1284.74	-0.962452	0.147037	-6.54565	5.92361e-11	6.75968e-10	not_age_associated
ELL2	956.762	0.931154	0.142395	6.53922	6.18415e-11	7.0508e-10	not_age_associated
BCL2L13	1402.4	0.783749	0.119898	6.53679	6.28542e-11	7.16066e-10	not_age_associated
COX6A1	2252.3	-0.878645	0.134477	-6.53381	6.41155e-11	7.29865e-10	not_age_associated
DUT	902.031	-0.915251	0.140152	-6.53043	6.55831e-11	7.45989e-10	not_age_associated
BUB1B	338.856	-1.03769	0.158914	-6.52986	6.58294e-11	7.4787e-10	AgeDown
TET3	421.063	1.17403	0.179796	6.52981	6.58512e-11	7.4787e-10	not_age_associated
CASP4	1018.09	0.827699	0.126793	6.52797	6.6666e-11	7.56535e-10	not_age_associated
MID1IP1	1069.93	0.84809	0.129959	6.52581	6.76354e-11	7.66938e-10	not_age_associated
TCTN3	410.099	-1.00117	0.153527	-6.52113	6.97794e-11	7.90634e-10	not_age_associated
SNAPIN	534.053	-0.929717	0.142591	-6.52017	7.02255e-11	7.95071e-10	not_age_associated
NDUFB8	1126.35	-0.901369	0.13827	-6.5189	7.08248e-11	8.01233e-10	not_age_associated
SIX4	249.276	1.22728	0.188323	6.51689	7.17805e-11	8.11415e-10	not_age_associated
NME3	600.069	-1.19822	0.183895	-6.51575	7.23254e-11	8.1694e-10	not_age_associated
ZC3H7A	976.107	0.755555	0.115974	6.51485	7.27605e-11	8.21219e-10	not_age_associated
UNG	1032.95	-0.774072	0.118846	-6.51326	7.35353e-11	8.29322e-10	not_age_associated
STX16	927.472	0.842356	0.129341	6.51267	7.38244e-11	8.31938e-10	not_age_associated
FAM149A	326.613	-0.98485	0.151251	-6.51135	7.44786e-11	8.38662e-10	not_age_associated
RBM14	571.004	-0.903103	0.138707	-6.51085	7.47264e-11	8.40802e-10	not_age_associated
PGAM1	846.094	-0.781722	0.120088	-6.50958	7.53607e-11	8.47285e-10	not_age_associated
GLI2	79.6909	1.95027	0.299718	6.50702	7.66588e-11	8.61002e-10	not_age_associated
ALG3	1748.17	-0.804962	0.123708	-6.50694	7.6699e-11	8.61002e-10	not_age_associated
CHCHD6	443.384	-1.03344	0.158849	-6.50578	7.72888e-11	8.66955e-10	not_age_associated
SAMM50	771.76	-0.907097	0.139513	-6.50188	7.93236e-11	8.89096e-10	not_age_associated
TUBA1C	6010.86	-0.768408	0.118203	-6.50078	7.99065e-11	8.9494e-10	not_age_associated
CXCL9	26.2584	4.36632	0.672122	6.49633	8.23042e-11	9.21087e-10	not_age_associated
MAML2	415.112	1.23284	0.189804	6.4953	8.28656e-11	9.26657e-10	not_age_associated
CAPN8	253.122	-1.27666	0.196566	-6.49481	8.31364e-11	9.28972e-10	not_age_associated
RAC2	639.604	0.907777	0.139773	6.49464	8.32325e-11	9.29334e-10	not_age_associated
FRMD4B	366.847	1.12308	0.173042	6.49024	8.57005e-11	9.56158e-10	not_age_associated
GPRC5A	8248.23	0.693512	0.106903	6.48728	8.73988e-11	9.74359e-10	not_age_associated
CTSO	283.494	1.15586	0.178191	6.48663	8.77773e-11	9.77831e-10	not_age_associated
ATP13A4	153.744	1.34714	0.2077	6.48596	8.81673e-11	9.81425e-10	not_age_associated
PGBD5	1668.81	0.719877	0.110992	6.48583	8.82427e-11	9.81515e-10	not_age_associated
ITSN2	454.755	1.10959	0.171326	6.47651	9.38654e-11	1.04326e-09	not_age_associated
SLC5A1	203.415	1.16357	0.179692	6.47533	9.46037e-11	1.05066e-09	not_age_associated
ACOT7	902.284	-0.929166	0.143537	-6.47335	9.58544e-11	1.06374e-09	not_age_associated
OBSL1	909.579	-0.974497	0.150554	-6.47273	9.62453e-11	1.06727e-09	not_age_associated
HRH1	175.194	1.36681	0.211298	6.46861	9.89072e-11	1.09595e-09	not_age_associated
PTPN14	1011.09	0.970737	0.150101	6.46724	9.98113e-11	1.10513e-09	not_age_associated
RPUSD1	770.19	-1.07227	0.165807	-6.46699	9.99756e-11	1.10611e-09	not_age_associated
KLHDC3	1882.23	-0.802256	0.124161	-6.46144	1.03713e-10	1.14659e-09	not_age_associated
SNAPC1	381.175	1.05773	0.163704	6.46126	1.03836e-10	1.14708e-09	not_age_associated
PDGFD	68.742	-1.98597	0.307722	-6.45379	1.09088e-10	1.20418e-09	AgeUp
SLC39A7	5454.7	-0.729193	0.113009	-6.45254	1.09992e-10	1.21324e-09	not_age_associated
UQCR10	2032.44	-0.828056	0.128404	-6.44886	1.12698e-10	1.24215e-09	not_age_associated
SMARCD2	683.612	-0.910338	0.141174	-6.44834	1.13079e-10	1.24541e-09	not_age_associated
GPI	6067.36	-0.776116	0.120413	-6.44544	1.15262e-10	1.26753e-09	not_age_associated
IFRD2	1006.93	-0.912815	0.14162	-6.44552	1.15207e-10	1.26753e-09	not_age_associated
TSR3	986.555	-1.05465	0.163665	-6.44396	1.16399e-10	1.27838e-09	not_age_associated
MTUS1	866.62	0.816709	0.126741	6.44392	1.16424e-10	1.27838e-09	not_age_associated
CYTH4	36.1864	2.68534	0.416738	6.44372	1.16582e-10	1.27915e-09	not_age_associated
TRIM54	76.0322	-1.87374	0.29083	-6.44274	1.17336e-10	1.28645e-09	not_age_associated
PAFAH1B3	990.354	-1.00048	0.155303	-6.44211	1.17827e-10	1.29087e-09	AgeDown
DDB1	2946.49	-0.688957	0.10695	-6.44188	1.18003e-10	1.29182e-09	not_age_associated
UNC45A	1072.98	-0.870647	0.135158	-6.4417	1.18141e-10	1.29237e-09	not_age_associated
MBD3	688.596	-1.09805	0.170466	-6.44146	1.18333e-10	1.29349e-09	not_age_associated
MRPL37	1871.85	-0.781514	0.121342	-6.44056	1.19032e-10	1.30016e-09	AgeDown
ARHGEF19	168.852	-1.39762	0.21706	-6.43885	1.20379e-10	1.31389e-09	not_age_associated
ROGDI	266.994	-1.17173	0.182048	-6.43641	1.22329e-10	1.33418e-09	not_age_associated
ACTR1A	982.221	-0.768908	0.119467	-6.43614	1.2255e-10	1.33558e-09	not_age_associated
BCAP31	6054.28	-0.803328	0.124831	-6.43534	1.23197e-10	1.34164e-09	not_age_associated
ATP1A1	11717.1	-0.639364	0.0993747	-6.43387	1.24393e-10	1.35365e-09	not_age_associated
CYTH1	707.319	0.804196	0.125033	6.43188	1.26031e-10	1.37045e-09	not_age_associated
CYC1	3058.19	-0.91365	0.142141	-6.42777	1.29487e-10	1.40697e-09	not_age_associated
TMEM237	392.351	-0.974023	0.151544	-6.42733	1.29865e-10	1.41003e-09	not_age_associated
SHCBP1	700.994	-0.90095	0.140239	-6.4244	1.32392e-10	1.4364e-09	AgeDown
CDCA5	1204.01	-0.737052	0.114751	-6.42306	1.33564e-10	1.44803e-09	AgeDown
DBNL	1966.68	-0.872312	0.135834	-6.42189	1.34594e-10	1.45812e-09	not_age_associated
NDUFA13	1327.87	-0.990543	0.154316	-6.41891	1.37252e-10	1.4858e-09	not_age_associated
SNRNP40	598.514	-0.913227	0.142333	-6.41615	1.39766e-10	1.51091e-09	not_age_associated
CNPY2	1824.31	-0.800713	0.124797	-6.41613	1.39778e-10	1.51091e-09	not_age_associated
INO80D	214.913	1.24959	0.194761	6.41599	1.39907e-10	1.51118e-09	not_age_associated
ONECUT2	1837.29	-0.876239	0.13659	-6.41508	1.4075e-10	1.51916e-09	not_age_associated
CCDC115	505.842	-1.03289	0.161032	-6.41418	1.41584e-10	1.52704e-09	not_age_associated
ZNF516	578.18	0.839464	0.130879	6.41406	1.41693e-10	1.52708e-09	not_age_associated
AKIRIN1	1410.37	0.708968	0.110644	6.40767	1.47759e-10	1.59128e-09	not_age_associated
COX5A	1533.23	-0.907017	0.141579	-6.40645	1.48949e-10	1.60291e-09	not_age_associated
COA3	751.201	-0.93672	0.146218	-6.40632	1.49074e-10	1.60307e-09	not_age_associated
RABEP2	283.729	-1.08441	0.169283	-6.4059	1.49481e-10	1.60626e-09	not_age_associated
ATRAID	1616.62	-0.762076	0.118983	-6.40492	1.50448e-10	1.61546e-09	not_age_associated
ST6GALNAC5	59.1905	1.99089	0.311032	6.4009	1.54465e-10	1.65737e-09	not_age_associated
MRPS15	1051.66	-0.882594	0.138077	-6.39202	1.63707e-10	1.75525e-09	not_age_associated
TMEM106C	1333.02	-0.721524	0.11289	-6.39136	1.64412e-10	1.7615e-09	not_age_associated
CCNA2	604.523	-0.939494	0.147014	-6.39049	1.65359e-10	1.77035e-09	not_age_associated
HSP90AB1	44079	-0.603124	0.0943984	-6.38913	1.66828e-10	1.78477e-09	not_age_associated
RNF44	813.803	0.854142	0.133722	6.38744	1.68687e-10	1.80333e-09	not_age_associated
TPGS2	2775.56	-0.645471	0.101062	-6.38687	1.69318e-10	1.80875e-09	not_age_associated
CHTF18	729.247	-1.20332	0.188478	-6.38439	1.7208e-10	1.8369e-09	not_age_associated
DUOX1	27.1396	3.13129	0.490631	6.38217	1.74601e-10	1.86245e-09	not_age_associated
COPE	1693.81	-1.0127	0.158705	-6.38102	1.75914e-10	1.87508e-09	not_age_associated
NRBF2	612.26	0.829918	0.130245	6.37198	1.86608e-10	1.98762e-09	not_age_associated
INTS6	265.622	1.12742	0.177051	6.36779	1.91771e-10	2.04112e-09	not_age_associated
RAB9A	1065.72	0.728252	0.11439	6.36639	1.93528e-10	2.05832e-09	not_age_associated
CHST7	279.82	-1.23528	0.194065	-6.3653	1.94904e-10	2.07144e-09	AgeUp
DLEU1	121.078	-1.40567	0.22092	-6.36278	1.98136e-10	2.10426e-09	not_age_associated
EIF1	8899.32	0.758651	0.119286	6.35993	2.01847e-10	2.14211e-09	not_age_associated
PYROXD1	350.996	1.40108	0.220337	6.35882	2.03306e-10	2.15602e-09	not_age_associated
SLC22A18AS	93.7432	-1.69721	0.267086	-6.35455	2.09044e-10	2.21525e-09	not_age_associated
SLC4A2	2117.48	-0.825699	0.129986	-6.35222	2.12234e-10	2.24743e-09	not_age_associated
DNLZ	158.218	-1.38872	0.218687	-6.35027	2.14935e-10	2.27438e-09	not_age_associated
PSG4	150.45	1.35574	0.21354	6.34887	2.16895e-10	2.29346e-09	not_age_associated
PLXNA2	318.588	1.23098	0.193943	6.34713	2.19366e-10	2.3179e-09	not_age_associated
F12	204.737	-1.40328	0.221335	-6.34008	2.29644e-10	2.42475e-09	not_age_associated
ZNF280D	317.049	1.14875	0.181287	6.33661	2.34869e-10	2.47812e-09	not_age_associated
RLF	475.125	1.01531	0.16025	6.3358	2.36118e-10	2.48949e-09	not_age_associated
ELF3	9545.63	0.742469	0.117209	6.33456	2.38021e-10	2.50774e-09	not_age_associated
TBCB	1823.9	-0.819658	0.129471	-6.3308	2.43893e-10	2.56775e-09	not_age_associated
IFNAR2	565.649	0.869544	0.137379	6.32952	2.45929e-10	2.58731e-09	not_age_associated
MRPL49	1295.63	-0.749004	0.118371	-6.3276	2.4901e-10	2.61783e-09	not_age_associated
GJB3	862.823	0.861881	0.136215	6.32738	2.49366e-10	2.61969e-09	not_age_associated
HSPB11	546.407	-0.859409	0.135927	-6.32258	2.57225e-10	2.70031e-09	not_age_associated
RBFOX2	1403.24	0.728022	0.115182	6.32065	2.60474e-10	2.73244e-09	not_age_associated
GLIPR1	670.244	0.952595	0.150724	6.32013	2.6135e-10	2.73966e-09	not_age_associated
APOBEC3D	50.9561	2.04926	0.32442	6.31668	2.67246e-10	2.79946e-09	not_age_associated
EIF2B1	515.499	-0.86381	0.136769	-6.31585	2.68687e-10	2.81253e-09	not_age_associated
NDUFAF3	1453.94	-0.960871	0.152173	-6.31433	2.71329e-10	2.83814e-09	not_age_associated
HMGXB4	650.176	0.855861	0.135548	6.31408	2.71775e-10	2.84077e-09	not_age_associated
ANXA4	10590.1	-0.61551	0.0975084	-6.31238	2.74774e-10	2.87006e-09	not_age_associated
ADPRM	69.7902	1.84746	0.292716	6.31144	2.7645e-10	2.88549e-09	not_age_associated
ZNF264	250.107	1.03444	0.163978	6.30841	2.81924e-10	2.94053e-09	not_age_associated
TGIF1	1263.29	0.688837	0.109241	6.30567	2.86941e-10	2.99071e-09	not_age_associated
BDNF	182.767	1.19763	0.190037	6.30207	2.93695e-10	3.05892e-09	not_age_associated
ILF2	4284.17	-0.650328	0.103202	-6.30149	2.94806e-10	3.0683e-09	not_age_associated
VPS26B	451.148	-0.873434	0.138614	-6.30118	2.95395e-10	3.07154e-09	not_age_associated
ARF3	2444.81	-0.701397	0.111313	-6.3011	2.95539e-10	3.07154e-09	not_age_associated
NDUFS7	574.951	-1.12609	0.178746	-6.29996	2.97714e-10	3.09194e-09	not_age_associated
RACGAP1	799.217	-0.765443	0.121507	-6.29957	2.98475e-10	3.09764e-09	not_age_associated
LOC100126784	23.7262	3.77846	0.599931	6.29817	3.0119e-10	3.12358e-09	not_age_associated
TCF7L2	314.97	1.11373	0.176925	6.29492	3.07556e-10	3.18733e-09	not_age_associated
SSTR2	53.8924	2.03537	0.323403	6.29361	3.10171e-10	3.21215e-09	not_age_associated
PPP1CA	2528.24	-0.800794	0.127357	-6.28777	3.22068e-10	3.33231e-09	not_age_associated
USP15	776.292	0.882674	0.140381	6.28769	3.22231e-10	3.33231e-09	not_age_associated
CYS1	81.7261	-1.68685	0.268324	-6.2866	3.24492e-10	3.35332e-09	not_age_associated
SAMD8	459.953	1.05804	0.168488	6.27965	3.3933e-10	3.50417e-09	not_age_associated
SUN3	61.7421	1.97269	0.314265	6.27715	3.44843e-10	3.55858e-09	not_age_associated
SMAD6	275.665	-1.14703	0.182924	-6.27053	3.59814e-10	3.71044e-09	not_age_associated
FZD1	102.987	-1.48967	0.237593	-6.26982	3.61471e-10	3.72489e-09	not_age_associated
AQP1	108.963	-1.5678	0.250212	-6.26589	3.70706e-10	3.81735e-09	not_age_associated
TMBIM6	11976.9	-0.61104	0.0975528	-6.26369	3.75979e-10	3.86892e-09	not_age_associated
HMGN2	1539.28	-0.761854	0.121644	-6.26297	3.77724e-10	3.88413e-09	not_age_associated
PRRG1	658.147	1.00296	0.160287	6.25728	3.91756e-10	4.02558e-09	not_age_associated
WDR18	533.427	-1.03255	0.16502	-6.25711	3.92166e-10	4.02695e-09	not_age_associated
GGNBP2	3566.87	0.688347	0.110028	6.25608	3.94764e-10	4.05078e-09	not_age_associated
SNX24	467.127	0.915705	0.146581	6.24708	4.18207e-10	4.28832e-09	not_age_associated
DNAJA2	1427.75	0.729265	0.116894	6.2387	4.41216e-10	4.52107e-09	not_age_associated
UQCRQ	2781.24	-0.887203	0.142242	-6.23729	4.45217e-10	4.55886e-09	not_age_associated
LPP	1343.81	0.818538	0.13125	6.23647	4.47555e-10	4.57958e-09	not_age_associated
UBL5	1438.71	-0.970744	0.155725	-6.23371	4.5552e-10	4.65782e-09	not_age_associated
MYO5B	2930.02	0.712126	0.114278	6.23154	4.61859e-10	4.71932e-09	not_age_associated
CEACAM5	132.698	1.3516	0.217071	6.22654	4.76854e-10	4.86913e-09	not_age_associated
TET2	254.014	1.38469	0.222398	6.2262	4.77887e-10	4.87626e-09	not_age_associated
AKIRIN2	552.601	0.832085	0.133716	6.2228	4.88365e-10	4.97968e-09	not_age_associated
ADCK5	266.928	-1.28368	0.2063	-6.2224	4.89614e-10	4.98893e-09	not_age_associated
NRIP1	922.899	1.1237	0.180636	6.22082	4.94569e-10	5.0359e-09	not_age_associated
MASTL	882.755	0.867336	0.139476	6.21853	5.01822e-10	5.10618e-09	not_age_associated
RRP36	904.083	-0.864562	0.139039	-6.21812	5.03153e-10	5.11615e-09	not_age_associated
EML2	1112.32	0.892248	0.143551	6.21555	5.11441e-10	5.1968e-09	not_age_associated
G6PD	1843.04	-0.992987	0.159774	-6.21495	5.13418e-10	5.21325e-09	not_age_associated
RPGRIP1L	154.654	-1.25997	0.202783	-6.2134	5.18504e-10	5.25757e-09	not_age_associated
SSNA1	434.464	-1.11284	0.179102	-6.21342	5.18441e-10	5.25757e-09	not_age_associated
PAX8	437.248	0.920734	0.148256	6.21045	5.28322e-10	5.3534e-09	not_age_associated
ACAA2	1571.79	-0.732729	0.11801	-6.20902	5.33148e-10	5.39854e-09	not_age_associated
RNF144B	130.566	1.34779	0.217091	6.20843	5.35175e-10	5.4153e-09	not_age_associated
SHROOM3	1737.48	0.739483	0.119124	6.20768	5.37721e-10	5.43729e-09	not_age_associated
SMCHD1	968.952	1.167	0.188079	6.20482	5.47591e-10	5.53325e-09	not_age_associated
CEP350	559.243	1.05535	0.170103	6.20417	5.49849e-10	5.55222e-09	not_age_associated
ATF6B	1542.14	-0.761427	0.122783	-6.20142	5.59542e-10	5.64618e-09	not_age_associated
NOC2L	1522.13	-0.876809	0.141426	-6.19975	5.65517e-10	5.70253e-09	not_age_associated
NUSAP1	710.757	-0.969857	0.156446	-6.1993	5.6714e-10	5.71494e-09	AgeDown
BRI3BP	383.253	-0.977863	0.157757	-6.19854	5.69899e-10	5.73876e-09	not_age_associated
GPAA1	4067.93	-0.892801	0.144068	-6.19709	5.75166e-10	5.78781e-09	not_age_associated
KLF7	579.513	0.85563	0.138131	6.19435	5.85248e-10	5.8852e-09	not_age_associated
H2AFZ	4848.62	-0.732307	0.118244	-6.19318	5.89605e-10	5.92492e-09	not_age_associated
ATP6V0B	1845.16	-0.841105	0.13583	-6.19232	5.92843e-10	5.95335e-09	not_age_associated
NEDD1	748.122	1.08979	0.176023	6.19119	5.97099e-10	5.99196e-09	not_age_associated
ATP6V0C	2003.73	-0.952222	0.15381	-6.19092	5.98149e-10	5.99837e-09	not_age_associated
RGS2	493.394	-0.905231	0.146343	-6.18566	6.18422e-10	6.19741e-09	not_age_associated
UNC119B	588.815	-0.90719	0.146667	-6.18538	6.1952e-10	6.20415e-09	not_age_associated
NEDD8	594.173	-0.884141	0.142957	-6.18466	6.2237e-10	6.2284e-09	not_age_associated
MTCH2	1410.65	-0.739549	0.119691	-6.17883	6.4579e-10	6.45834e-09	AgeDown
TSPAN12	143.791	-1.47435	0.238635	-6.17826	6.48139e-10	6.47739e-09	not_age_associated
NABP1	514.017	1.00379	0.162613	6.17288	6.70591e-10	6.69717e-09	not_age_associated
UBR2	816.026	0.796903	0.129154	6.17019	6.82075e-10	6.80721e-09	not_age_associated
PROM2	273.951	-1.03445	0.167796	-6.1649	7.05276e-10	7.03394e-09	not_age_associated
FAM173B	104.467	-1.49658	0.243167	-6.15453	7.53028e-10	7.50504e-09	not_age_associated
PDLIM5	990.884	0.911093	0.148049	6.15398	7.55636e-10	7.52589e-09	not_age_associated
NLRP1	21.5818	5.68568	0.92396	6.15361	7.57399e-10	7.53829e-09	not_age_associated
APEH	1781.84	-0.804977	0.130837	-6.1525	7.62714e-10	7.58601e-09	not_age_associated
TMED10	3345.32	-0.674343	0.109617	-6.15181	7.66031e-10	7.61381e-09	not_age_associated
VNN1	614.891	0.996814	0.162089	6.1498	7.75797e-10	7.70561e-09	not_age_associated
ATXN1	216.123	1.06366	0.173072	6.14577	7.95781e-10	7.89872e-09	not_age_associated
LMAN2	5485.5	-0.783709	0.127531	-6.14525	7.98393e-10	7.91926e-09	not_age_associated
TIMELESS	952.779	-0.707452	0.115142	-6.14417	8.03839e-10	7.96785e-09	not_age_associated
GJB4	167.687	1.14774	0.186861	6.14223	8.13701e-10	8.06012e-09	not_age_associated
PITPNM1	759.671	-0.90272	0.146976	-6.14193	8.15224e-10	8.06972e-09	not_age_associated
CDCA8	509.513	-0.897174	0.146097	-6.14093	8.20406e-10	8.11551e-09	AgeDown
PSMC4	3790.41	-0.697974	0.113663	-6.14074	8.21388e-10	8.11971e-09	not_age_associated
PTPMT1	702.227	-0.830493	0.135255	-6.14022	8.24057e-10	8.14056e-09	not_age_associated
TIMM17A	1107.19	-0.766145	0.124788	-6.13958	8.27412e-10	8.16264e-09	not_age_associated
USP43	162.919	1.27361	0.207441	6.13962	8.27186e-10	8.16264e-09	not_age_associated
MYBL2	2908.15	-0.721388	0.1175	-6.13945	8.28067e-10	8.16357e-09	AgeDown
ZNF580	192.938	-1.18935	0.193785	-6.13744	8.38624e-10	8.26207e-09	not_age_associated
HSPH1	2609.8	-0.767845	0.125134	-6.13617	8.4536e-10	8.3228e-09	not_age_associated
PALMD	221.405	-1.33663	0.217842	-6.13581	8.47269e-10	8.33596e-09	not_age_associated
SLC11A2	678.402	0.789544	0.128712	6.13417	8.56029e-10	8.41646e-09	not_age_associated
LGALS3	5740.19	-0.680058	0.110883	-6.1331	8.61813e-10	8.46761e-09	not_age_associated
TSR2	623.861	-0.858203	0.139943	-6.13253	8.64941e-10	8.49262e-09	not_age_associated
GATAD2B	558.608	0.847854	0.138281	6.13139	8.71167e-10	8.548e-09	not_age_associated
ZBED5	644.654	0.839452	0.136932	6.13044	8.76377e-10	8.59333e-09	not_age_associated
LAMTOR2	809.582	-0.892201	0.145558	-6.12953	8.81397e-10	8.63675e-09	not_age_associated
MIR614	308.95	0.984859	0.160683	6.1292	8.83213e-10	8.64873e-09	not_age_associated
RPS10	213.299	-1.42913	0.233306	-6.12557	9.03619e-10	8.8426e-09	not_age_associated
C12orf57	631.577	-0.890391	0.14539	-6.12414	9.11741e-10	8.91609e-09	not_age_associated
DNPH1	1010.43	-1.0896	0.178104	-6.11779	9.48838e-10	9.27265e-09	not_age_associated
PRELID1	3063.64	-0.77005	0.126036	-6.10974	9.97931e-10	9.74588e-09	not_age_associated
BZW2	2835.63	-0.668249	0.109427	-6.10678	1.01659e-09	9.92146e-09	not_age_associated
VGLL3	509.481	1.21922	0.199655	6.10662	1.01761e-09	9.92477e-09	not_age_associated
KLHL5	1027.99	0.790163	0.129397	6.10651	1.0183e-09	9.92486e-09	not_age_associated
ALKBH7	312.214	-1.44745	0.237049	-6.10611	1.02091e-09	9.94362e-09	not_age_associated
HERPUD1	1119.73	0.760512	0.124554	6.10586	1.02247e-09	9.95219e-09	not_age_associated
ARHGAP17	769.963	0.746591	0.122285	6.10531	1.026e-09	9.97985e-09	not_age_associated
CTSC	7380.47	-0.623549	0.102136	-6.1051	1.02739e-09	9.98668e-09	not_age_associated
ITPRIPL2	1674.91	0.736357	0.120641	6.10371	1.03633e-09	1.00669e-08	not_age_associated
ATAD3A	657.304	-1.06087	0.173866	-6.10161	1.05007e-09	1.01936e-08	not_age_associated
FRYL	614.794	0.921978	0.151275	6.09473	1.09623e-09	1.06346e-08	not_age_associated
CD2AP	1851.06	1.15427	0.1894	6.09438	1.09861e-09	1.06506e-08	not_age_associated
INPP4B	936.323	0.752655	0.123512	6.0938	1.10263e-09	1.06824e-08	not_age_associated
WDR61	804.636	-0.753485	0.123764	-6.0881	1.14259e-09	1.10623e-08	not_age_associated
KMO	19.5496	5.16384	0.848892	6.08304	1.17928e-09	1.14099e-08	not_age_associated
MPV17L	46.0854	-2.1672	0.356295	-6.0826	1.18251e-09	1.14335e-08	not_age_associated
SRP14	1292.45	-0.736881	0.121234	-6.07817	1.21563e-09	1.1746e-08	not_age_associated
HCG27	57.6234	1.90005	0.312691	6.07645	1.22873e-09	1.18647e-08	not_age_associated
PRDX1	11792.5	-0.650182	0.107049	-6.0737	1.24996e-09	1.20617e-08	not_age_associated
RLIM	1015.07	0.87363	0.143866	6.07253	1.25914e-09	1.21422e-08	not_age_associated
ALG12	517.43	-0.87664	0.144407	-6.07061	1.27422e-09	1.22796e-08	not_age_associated
G6PC3	1200.26	-0.768517	0.126656	-6.06777	1.29697e-09	1.24905e-08	not_age_associated
RNF41	645.495	0.845927	0.139458	6.06583	1.31275e-09	1.26341e-08	not_age_associated
ACAA1	651.64	-0.829718	0.136795	-6.06541	1.31614e-09	1.26584e-08	not_age_associated
ACAD9	1047.44	-0.751238	0.123861	-6.06516	1.31822e-09	1.267e-08	not_age_associated
PLOD1	3354.4	-0.728216	0.12013	-6.06191	1.34517e-09	1.29205e-08	not_age_associated
RIT1	667.846	0.780745	0.128804	6.06149	1.34864e-09	1.29453e-08	not_age_associated
HMBS	383.439	-0.968505	0.159787	-6.06124	1.35078e-09	1.29574e-08	AgeDown
ATAD1	566.291	0.936147	0.154482	6.05992	1.36188e-09	1.30466e-08	not_age_associated
ZNF441	68.1896	1.75225	0.289149	6.06001	1.36109e-09	1.30466e-08	not_age_associated
PDHB	664.411	-0.768104	0.126828	-6.05625	1.39333e-09	1.33391e-08	not_age_associated
PSMC3	2227.06	-0.715384	0.11813	-6.0559	1.39631e-09	1.33589e-08	not_age_associated
NOP56	1582.1	-0.778265	0.12853	-6.05513	1.40305e-09	1.34146e-08	not_age_associated
FBL	5597.18	-0.797387	0.131693	-6.05488	1.40522e-09	1.34266e-08	AgeDown
ZNF488	70.3865	-1.95559	0.323047	-6.05358	1.41664e-09	1.35268e-08	not_age_associated
HMGB1	4025.67	-0.713069	0.117839	-6.05122	1.43757e-09	1.37177e-08	not_age_associated
SLC6A14	599.467	0.855782	0.141523	6.04694	1.47619e-09	1.40769e-08	not_age_associated
MCAT	327.818	-1.05788	0.175001	-6.04502	1.49387e-09	1.42304e-08	not_age_associated
WFS1	649.379	-1.007	0.166584	-6.04499	1.49424e-09	1.42304e-08	not_age_associated
KLF3	848.755	0.9707	0.160705	6.04025	1.53875e-09	1.46448e-08	not_age_associated
MACROD1	504.097	-1.14286	0.189221	-6.03978	1.54321e-09	1.46776e-08	not_age_associated
FHOD1	285.425	-1.08771	0.180102	-6.03939	1.547e-09	1.4704e-08	not_age_associated
ITGB1BP1	727.469	-0.761887	0.12616	-6.03905	1.55027e-09	1.47255e-08	not_age_associated
GLYR1	1697.05	-0.673081	0.111501	-6.03652	1.57471e-09	1.49479e-08	not_age_associated
USP9X	2061.31	0.690938	0.114483	6.0353	1.58672e-09	1.50521e-08	not_age_associated
IDH3G	911.707	-0.86128	0.142714	-6.03501	1.58952e-09	1.50689e-08	not_age_associated
RRAGC	524.399	0.794205	0.13165	6.0327	1.61244e-09	1.52762e-08	not_age_associated
SARS2	278.299	-1.13737	0.188556	-6.03198	1.61966e-09	1.53347e-08	not_age_associated
CDV3	5039.18	0.652039	0.108143	6.02939	1.64584e-09	1.55724e-08	not_age_associated
MRPL4	783.736	-0.989422	0.164111	-6.02897	1.65004e-09	1.55969e-08	not_age_associated
ECH1	3444.18	-0.801997	0.133025	-6.02892	1.65057e-09	1.55969e-08	not_age_associated
CLEC4E	26.0111	3.60973	0.598809	6.02819	1.65808e-09	1.56577e-08	not_age_associated
ZNF771	130.719	-1.56959	0.26045	-6.02646	1.67586e-09	1.58154e-08	not_age_associated
RAN	9143.71	-0.655236	0.108855	-6.01936	1.75112e-09	1.65149e-08	not_age_associated
NDUFS6	1057.43	-0.928567	0.154342	-6.01629	1.78458e-09	1.68196e-08	not_age_associated
UBE2T	1076.56	-0.766766	0.127509	-6.01343	1.81635e-09	1.7108e-08	AgeDown
STUB1	1373.22	-0.961937	0.16004	-6.01059	1.84849e-09	1.73994e-08	not_age_associated
SDR39U1	309.768	-0.981682	0.163336	-6.0102	1.85294e-09	1.74301e-08	not_age_associated
ANXA13	29.3399	-2.863	0.476609	-6.00702	1.88959e-09	1.77634e-08	not_age_associated
RPS6KA4	835.215	-0.899665	0.149846	-6.00394	1.92585e-09	1.80926e-08	not_age_associated
ANXA3	3669.22	0.637617	0.106202	6.0038	1.92747e-09	1.80961e-08	not_age_associated
DDX21	3294.14	0.834519	0.139023	6.00275	1.94003e-09	1.81906e-08	not_age_associated
EIF4B	3732.66	0.653512	0.108868	6.00279	1.93957e-09	1.81906e-08	not_age_associated
RAPGEF2	302.877	0.970979	0.16177	6.0022	1.94657e-09	1.82402e-08	not_age_associated
ACTN2	20.2689	3.96692	0.660971	6.00165	1.95325e-09	1.8291e-08	AgeUp
MSMO1	2359.27	-0.817	0.136177	-5.99954	1.97876e-09	1.8518e-08	not_age_associated
CXXC5	502.585	-0.929739	0.154996	-5.99849	1.99165e-09	1.86267e-08	not_age_associated
PFKL	1329.57	-0.821332	0.136947	-5.99743	2.00469e-09	1.87366e-08	not_age_associated
CBX4	671.828	0.925458	0.154371	5.99501	2.0347e-09	1.90049e-08	not_age_associated
REXO2	998.184	-0.809816	0.135135	-5.99266	2.06442e-09	1.92701e-08	not_age_associated
HPDL	162.639	-1.32982	0.221947	-5.99161	2.0778e-09	1.93826e-08	not_age_associated
SLC52A2	1839.52	-0.894288	0.149348	-5.98795	2.12498e-09	1.981e-08	not_age_associated
SPECC1	980.439	0.703655	0.117534	5.98683	2.13967e-09	1.99342e-08	not_age_associated
CENPW	587.069	-0.845451	0.141232	-5.98624	2.14745e-09	1.99939e-08	not_age_associated
CCNT2	395.353	1.07623	0.179829	5.98472	2.16763e-09	2.0169e-08	not_age_associated
DEPDC1B	482.919	-0.895969	0.149729	-5.98394	2.17805e-09	2.0253e-08	AgeDown
ZNF503	469.661	0.943916	0.157843	5.98009	2.23019e-09	2.07245e-08	not_age_associated
ERH	2392.97	-0.624763	0.104503	-5.97844	2.2529e-09	2.09223e-08	not_age_associated
AMMECR1L	553.997	0.825274	0.138049	5.97811	2.25741e-09	2.09508e-08	not_age_associated
DMTF1	443.588	0.916339	0.153396	5.9737	2.31928e-09	2.15113e-08	not_age_associated
BRD2	4514.64	0.613676	0.102732	5.97355	2.3214e-09	2.15173e-08	not_age_associated
TOR1B	661.929	0.736791	0.123384	5.97154	2.3503e-09	2.17712e-08	not_age_associated
SLC9A8	808.824	0.747039	0.125106	5.97125	2.35437e-09	2.17952e-08	not_age_associated
ZNF436	221.813	1.32091	0.221339	5.96781	2.40453e-09	2.22453e-08	not_age_associated
NDUFA4L2	20.2422	3.70858	0.621844	5.96383	2.46391e-09	2.27802e-08	not_age_associated
ALKBH6	454.629	-0.896067	0.150265	-5.96323	2.47303e-09	2.285e-08	not_age_associated
CEP120	308.968	0.982906	0.16485	5.96244	2.48501e-09	2.29462e-08	not_age_associated
NR4A3	20.1753	5.56841	0.934107	5.96121	2.50374e-09	2.31045e-08	not_age_associated
NDUFA3	1210.37	-0.89415	0.150033	-5.95968	2.52728e-09	2.3307e-08	not_age_associated
FNBP4	782.411	0.778534	0.130704	5.95647	2.57749e-09	2.3755e-08	not_age_associated
HINT3	333.584	1.12174	0.188333	5.95615	2.58242e-09	2.37854e-08	not_age_associated
BCKDHB	219.222	-1.10424	0.185537	-5.95158	2.65561e-09	2.4444e-08	not_age_associated
CKS2	860.517	-0.778484	0.130867	-5.94867	2.70325e-09	2.48669e-08	AgeDown
STX19	99.646	2.00541	0.337182	5.94757	2.72148e-09	2.50188e-08	not_age_associated
CCSER2	309.417	1.16297	0.195629	5.94473	2.76906e-09	2.544e-08	not_age_associated
NAA10	1264.66	-0.871438	0.146652	-5.94221	2.81203e-09	2.58186e-08	not_age_associated
SNPH	104.592	1.36123	0.229113	5.94129	2.82783e-09	2.59473e-08	not_age_associated
PRKACA	596.561	-0.787543	0.132563	-5.94089	2.83472e-09	2.59941e-08	not_age_associated
UQCRC1	2127.29	-0.756908	0.127507	-5.93619	2.91714e-09	2.67331e-08	not_age_associated
UBE2Z	3482.36	0.596255	0.100448	5.93597	2.92111e-09	2.67527e-08	not_age_associated
RPL36AL	1742.46	-0.74043	0.124764	-5.93466	2.94456e-09	2.69505e-08	not_age_associated
TROAP	208.295	-1.13458	0.191242	-5.93272	2.97952e-09	2.72533e-08	AgeDown
NSFL1C	1133.62	-0.718894	0.121179	-5.93248	2.98386e-09	2.72759e-08	not_age_associated
C1orf116	4152.58	0.634712	0.107091	5.92684	3.08811e-09	2.82112e-08	not_age_associated
NDUFA6	1159.12	-0.800976	0.135147	-5.92671	3.09069e-09	2.82171e-08	not_age_associated
ZNF107	109.88	1.59706	0.269479	5.92647	3.09506e-09	2.82393e-08	not_age_associated
COPRS	440.897	-1.11333	0.187977	-5.92269	3.16712e-09	2.88786e-08	not_age_associated
RPS9	5841.55	-0.790757	0.133552	-5.92097	3.20047e-09	2.91645e-08	not_age_associated
TRIP11	472.777	0.921689	0.155745	5.91794	3.26004e-09	2.96888e-08	not_age_associated
RAB3GAP1	1283.15	0.682404	0.115329	5.91701	3.27838e-09	2.98372e-08	not_age_associated
PDE10A	299.298	1.09606	0.185264	5.91619	3.29479e-09	2.99678e-08	not_age_associated
PPTC7	382.327	1.06727	0.180474	5.91369	3.34526e-09	3.04079e-08	not_age_associated
IGFLR1	151.626	-1.38279	0.233895	-5.912	3.37981e-09	3.07027e-08	not_age_associated
LPCAT3	488.437	-0.801694	0.135652	-5.90991	3.42287e-09	3.10745e-08	not_age_associated
PDZK1IP1	5939.16	0.722334	0.122246	5.90885	3.44511e-09	3.12569e-08	AgeDown
RELA	898.817	0.746816	0.126427	5.90711	3.48166e-09	3.15689e-08	not_age_associated
SURF4	3091.84	-0.629289	0.106535	-5.90687	3.48674e-09	3.15953e-08	not_age_associated
SAE1	3091.35	-0.714591	0.120985	-5.90642	3.49625e-09	3.16619e-08	not_age_associated
GFPT1	2345.41	0.736104	0.12469	5.90347	3.55925e-09	3.22123e-08	AgeDown
ALAD	327.691	-1.00774	0.170722	-5.9028	3.57388e-09	3.23246e-08	not_age_associated
SPAG9	1958.55	0.770435	0.13053	5.90237	3.58324e-09	3.23892e-08	not_age_associated
CYBA	8404.82	-1.00184	0.169809	-5.89981	3.63911e-09	3.28738e-08	not_age_associated
ZNF419	205.579	1.07916	0.18299	5.89735	3.69375e-09	3.33467e-08	not_age_associated
EIF1B	617.123	0.816518	0.138484	5.89611	3.72172e-09	3.35785e-08	not_age_associated
CENPT	279.319	-1.00032	0.169699	-5.89468	3.75414e-09	3.385e-08	not_age_associated
FBXO38	639.883	0.732226	0.12426	5.89269	3.79957e-09	3.42384e-08	not_age_associated
SND1	3431.46	-0.661835	0.11236	-5.89029	3.85511e-09	3.47174e-08	not_age_associated
AKR7A2	451.514	-1.01601	0.172529	-5.88894	3.88673e-09	3.49805e-08	not_age_associated
CXCL6	2131.72	0.710217	0.120604	5.88882	3.88953e-09	3.49842e-08	not_age_associated
FLRT3	273.072	1.02142	0.173475	5.88798	3.90944e-09	3.51416e-08	not_age_associated
PSMD9	710.154	-0.825177	0.140202	-5.88563	3.96538e-09	3.56004e-08	not_age_associated
SYNGR1	166.523	-1.15453	0.196159	-5.88566	3.96457e-09	3.56004e-08	not_age_associated
EI24	1812.13	-0.675344	0.11476	-5.88484	3.98445e-09	3.57496e-08	not_age_associated
SMARCA5	1544.46	0.789914	0.134242	5.88427	3.99803e-09	3.58495e-08	not_age_associated
OSBPL7	288.265	-0.98372	0.167182	-5.88414	4.00121e-09	3.58559e-08	not_age_associated
PPME1	911.312	-0.678962	0.1154	-5.88356	4.01539e-09	3.59608e-08	not_age_associated
RAD54L	220.556	-1.13366	0.192701	-5.88302	4.02858e-09	3.60568e-08	AgeDown
CCNB2	1272.32	-0.705333	0.119914	-5.882	4.05335e-09	3.62562e-08	AgeDown
IMP4	655.521	-0.825359	0.140341	-5.88108	4.07588e-09	3.64354e-08	not_age_associated
FBXW9	91.0541	-1.57024	0.267179	-5.87712	4.17456e-09	3.72946e-08	not_age_associated
FZD2	627.066	-0.853234	0.1452	-5.87627	4.19623e-09	3.74653e-08	not_age_associated
WHAMM	274.893	0.945781	0.160971	5.87547	4.21653e-09	3.76048e-08	not_age_associated
ASNA1	707.535	-0.985892	0.167799	-5.87545	4.21703e-09	3.76048e-08	not_age_associated
PIGS	818.773	-0.755663	0.128623	-5.87501	4.22827e-09	3.7682e-08	not_age_associated
STARD7	1958.73	-0.647582	0.110235	-5.87458	4.23925e-09	3.77568e-08	not_age_associated
MBOAT7	2959.82	-0.773952	0.131767	-5.87363	4.26344e-09	3.7949e-08	not_age_associated
ZNF317	429.623	0.836052	0.142356	5.87297	4.28067e-09	3.80792e-08	not_age_associated
DCLRE1C	245.023	1.03377	0.176035	5.8725	4.29265e-09	3.81624e-08	not_age_associated
ELP6	242.508	-0.973508	0.165784	-5.87213	4.30233e-09	3.82252e-08	not_age_associated
TXN2	920.923	-0.714487	0.121713	-5.87025	4.35138e-09	3.86374e-08	not_age_associated
MFSD5	314.896	-0.951955	0.162217	-5.86841	4.39993e-09	3.90447e-08	not_age_associated
DIP2B	618.903	0.934648	0.159388	5.86397	4.51921e-09	4.00788e-08	not_age_associated
YPEL5	650.471	0.803646	0.137067	5.86315	4.54164e-09	4.02532e-08	not_age_associated
CDK4	2505.58	-0.671444	0.114551	-5.86152	4.58663e-09	4.06272e-08	AgeDown
ERCC4	208.116	1.14602	0.195533	5.86101	4.60071e-09	4.07272e-08	not_age_associated
MECOM	1089.11	0.832951	0.14214	5.86006	4.6271e-09	4.09359e-08	not_age_associated
GSTT1	372.682	-0.922817	0.157501	-5.85913	4.65296e-09	4.11397e-08	not_age_associated
PRKAR1B	319.85	-1.01367	0.173085	-5.85647	4.72805e-09	4.17783e-08	not_age_associated
FAM229B	122.804	-1.28575	0.219675	-5.85296	4.82906e-09	4.2645e-08	not_age_associated
NOC4L	647.002	-1.10309	0.188551	-5.85038	4.90446e-09	4.32846e-08	not_age_associated
GPX1	2213.21	-0.995441	0.17016	-5.85002	4.91511e-09	4.33524e-08	not_age_associated
PRDX3	1767.43	-0.697366	0.11922	-5.84943	4.93265e-09	4.34807e-08	not_age_associated
ATP1B1	8707.59	0.707012	0.120883	5.84875	4.95273e-09	4.36313e-08	AgeDown
TRAF3IP2	635.361	0.731736	0.125113	5.84859	4.95752e-09	4.36472e-08	not_age_associated
MCTP1	196.152	1.09395	0.187072	5.84774	4.98306e-09	4.38455e-08	not_age_associated
HDGF	7315.35	-0.593574	0.101507	-5.84758	4.98762e-09	4.38591e-08	not_age_associated
PIF1	88.6141	-1.6386	0.280397	-5.84385	5.1008e-09	4.48273e-08	not_age_associated
BCOR	336.897	0.931763	0.159485	5.84234	5.1472e-09	4.52079e-08	not_age_associated
USP54	602.591	0.838429	0.143547	5.84079	5.1955e-09	4.56046e-08	not_age_associated
SRI	1287.18	-0.715387	0.122497	-5.84001	5.21967e-09	4.57892e-08	not_age_associated
TAPBP	8090.32	0.639558	0.109517	5.8398	5.22642e-09	4.58208e-08	not_age_associated
CNN3	2084.32	-0.679651	0.116391	-5.83937	5.23993e-09	4.59116e-08	not_age_associated
MED13	524.007	0.996422	0.17067	5.83829	5.2739e-09	4.61538e-08	not_age_associated
TRIM36	104.77	1.45483	0.249185	5.83837	5.27136e-09	4.61538e-08	not_age_associated
CTPS1	883.667	-0.720972	0.123509	-5.83741	5.30172e-09	4.63694e-08	not_age_associated
TNFRSF1B	77.2948	1.62318	0.278437	5.82962	5.55548e-09	4.85596e-08	not_age_associated
CGN	3379.33	0.665941	0.114254	5.82861	5.58919e-09	4.8825e-08	not_age_associated
RUSC2	279.739	0.932687	0.160025	5.82837	5.59711e-09	4.88649e-08	not_age_associated
POU2F2	140.42	1.30649	0.224308	5.82453	5.72732e-09	4.99717e-08	not_age_associated
AURKB	665.704	-0.892999	0.153332	-5.82396	5.74683e-09	5.01119e-08	AgeDown
SLU7	986.644	0.782452	0.134356	5.82372	5.75511e-09	5.01541e-08	not_age_associated
TMEM201	220.615	-1.03462	0.177671	-5.82323	5.77211e-09	5.02722e-08	not_age_associated
LOC728554	375.788	-1.11301	0.191183	-5.82169	5.82543e-09	5.07063e-08	not_age_associated
NPC1	1788.64	0.689967	0.118573	5.8189	5.92378e-09	5.15316e-08	not_age_associated
CP	73.8558	1.82611	0.314105	5.81369	6.11088e-09	5.31275e-08	not_age_associated
ALDH3A2	430.237	-0.800389	0.137683	-5.81326	6.12678e-09	5.32339e-08	not_age_associated
HLA-H	395.85	0.899966	0.154843	5.8121	6.16936e-09	5.354e-08	not_age_associated
ARL4A	521.318	0.858707	0.147745	5.81211	6.16913e-09	5.354e-08	not_age_associated
PXDC1	404.567	0.846266	0.14561	5.81186	6.17819e-09	5.35848e-08	not_age_associated
USP31	485.232	0.819823	0.141087	5.81078	6.21829e-09	5.39005e-08	not_age_associated
CUEDC2	507.724	-0.940704	0.161904	-5.81027	6.23715e-09	5.40318e-08	not_age_associated
TFDP1	485.651	-0.829932	0.142852	-5.80973	6.25723e-09	5.41736e-08	not_age_associated
SGPL1	1136.52	0.698555	0.120273	5.80809	6.31877e-09	5.46739e-08	AgeDown
CHMP5	1161.21	0.779588	0.134272	5.80604	6.39684e-09	5.53165e-08	not_age_associated
MED13L	555.61	0.999527	0.172186	5.80491	6.43996e-09	5.56564e-08	not_age_associated
MMADHC	1698.3	0.653649	0.11262	5.80401	6.47462e-09	5.59228e-08	not_age_associated
SNX17	1370.54	-0.692194	0.119271	-5.80353	6.49318e-09	5.60233e-08	not_age_associated
CCDC167	372.056	-0.90294	0.155585	-5.80351	6.4941e-09	5.60233e-08	not_age_associated
PPP1R3B	1295.66	0.727639	0.125381	5.80341	6.4978e-09	5.60233e-08	not_age_associated
ORAI2	216.733	-1.06512	0.183707	-5.79794	6.71325e-09	5.78467e-08	not_age_associated
SLC39A3	359.529	-1.14874	0.198164	-5.79689	6.75553e-09	5.81766e-08	not_age_associated
ATXN2	690.842	0.778245	0.134257	5.79666	6.76467e-09	5.81866e-08	not_age_associated
MRPL53	652.33	-0.870238	0.150126	-5.79671	6.76271e-09	5.81866e-08	not_age_associated
MZT2A	647.292	-1.2237	0.211118	-5.7963	6.77939e-09	5.821e-08	not_age_associated
SAP30	150.085	-1.233	0.21272	-5.79637	6.7765e-09	5.821e-08	not_age_associated
ZSWIM6	326.109	0.998943	0.172339	5.79639	6.77569e-09	5.821e-08	not_age_associated
PIGQ	693.866	-0.9749	0.16823	-5.79503	6.83106e-09	5.86192e-08	not_age_associated
KIAA2013	1023.41	-0.817164	0.141092	-5.79172	6.96688e-09	5.97495e-08	not_age_associated
NFKBID	129.129	1.27538	0.220386	5.78703	7.16421e-09	6.14057e-08	not_age_associated
ZNF564	121.685	1.35763	0.234604	5.78688	7.17075e-09	6.14256e-08	not_age_associated
ZMIZ1	560.255	0.82145	0.141963	5.78637	7.19219e-09	6.15731e-08	not_age_associated
PTBP2	226.816	1.07255	0.185441	5.7838	7.30302e-09	6.24119e-08	not_age_associated
ARHGEF2	1072.41	0.669399	0.115737	5.78381	7.3029e-09	6.24119e-08	not_age_associated
CARHSP1	1917.13	-0.733211	0.126769	-5.78382	7.30244e-09	6.24119e-08	not_age_associated
CSE1L	4667.27	-0.679133	0.117444	-5.78262	7.35476e-09	6.28172e-08	AgeDown
IBTK	1595.14	0.876564	0.151629	5.78099	7.42616e-09	6.33899e-08	not_age_associated
CREBBP	1084.28	0.826621	0.14301	5.78018	7.46207e-09	6.36253e-08	not_age_associated
C6orf58	30.6212	2.51489	0.435089	5.78017	7.46247e-09	6.36253e-08	not_age_associated
HARS	877.968	-0.769385	0.133113	-5.77994	7.47262e-09	6.36746e-08	not_age_associated
EMC4	414.799	-0.817004	0.141381	-5.77874	7.52638e-09	6.40952e-08	not_age_associated
PHPT1	334.668	-1.04677	0.181183	-5.77739	7.58673e-09	6.45714e-08	not_age_associated
GALK1	362.388	-0.93345	0.161598	-5.77636	7.63321e-09	6.49291e-08	not_age_associated
TEP1	375.804	0.89231	0.154557	5.77333	7.77193e-09	6.60705e-08	not_age_associated
CCT5	6272.74	-0.591063	0.102382	-5.77309	7.78298e-09	6.61258e-08	not_age_associated
CLIP4	2034.59	0.88512	0.153342	5.77221	7.8238e-09	6.64339e-08	not_age_associated
TMED9	7313.22	-0.760833	0.131859	-5.77006	7.9243e-09	6.72481e-08	not_age_associated
PPP4R1L	148.376	1.24021	0.214997	5.76851	7.99764e-09	6.7831e-08	not_age_associated
RASSF4	117.798	1.41624	0.245675	5.76469	8.18095e-09	6.93453e-08	not_age_associated
ANKIB1	653.047	0.906412	0.157247	5.76425	8.2022e-09	6.94851e-08	not_age_associated
NFIL3	337.644	0.857768	0.148831	5.76337	8.24489e-09	6.98061e-08	not_age_associated
MAP4K3	352.989	0.964396	0.167533	5.75645	8.59011e-09	7.26867e-08	not_age_associated
ITM2A	464.329	-0.905882	0.157399	-5.75532	8.64773e-09	7.31318e-08	not_age_associated
PTGES2	1132.52	-0.865791	0.150509	-5.75241	8.79791e-09	7.43587e-08	not_age_associated
MAFG	966.368	0.743767	0.1293	5.75224	8.80674e-09	7.43902e-08	not_age_associated
SPATA2L	269.602	-1.09789	0.190938	-5.75001	8.92355e-09	7.53332e-08	not_age_associated
ELMSAN1	388.416	0.943409	0.164086	5.74947	8.95257e-09	7.55344e-08	not_age_associated
UROS	371.762	-0.875424	0.152304	-5.74786	9.03781e-09	7.62095e-08	not_age_associated
FDXR	145.269	-1.38008	0.240121	-5.74743	9.06111e-09	7.63617e-08	not_age_associated
SLC25A39	4603.43	-0.751649	0.130808	-5.7462	9.1271e-09	7.68734e-08	not_age_associated
RELL2	329.97	-0.92902	0.161725	-5.74445	9.22196e-09	7.76275e-08	not_age_associated
ANKFY1	798.921	0.778456	0.13552	5.74423	9.2338e-09	7.76823e-08	not_age_associated
CDC42SE1	1756.72	0.612658	0.106765	5.73836	9.55983e-09	8.03787e-08	not_age_associated
MCM10	468.004	-0.863934	0.150557	-5.73823	9.56694e-09	8.03921e-08	AgeDown
ABCB8	326.974	-1.02711	0.179027	-5.73716	9.62752e-09	8.08545e-08	not_age_associated
TNFRSF9	94.1123	4.64268	0.809596	5.73456	9.77639e-09	8.20575e-08	not_age_associated
OGT	1869.33	0.722042	0.125918	5.73421	9.79692e-09	8.21824e-08	not_age_associated
TAF7	2025.38	0.690896	0.12055	5.73121	9.97187e-09	8.36019e-08	not_age_associated
ITGA5	424.003	0.819398	0.143046	5.72823	1.01487e-08	8.50353e-08	not_age_associated
PATL1	1015.72	0.692596	0.120927	5.7274	1.0198e-08	8.53995e-08	not_age_associated
TNKS2	545.876	1.12331	0.196162	5.72641	1.02577e-08	8.58501e-08	not_age_associated
DYNLL1	4041.59	-0.656783	0.114729	-5.72467	1.03637e-08	8.66871e-08	not_age_associated
PHC3	728.523	0.858318	0.149949	5.72406	1.04006e-08	8.68961e-08	not_age_associated
VLDLR	424.849	0.815513	0.14247	5.72412	1.03971e-08	8.68961e-08	not_age_associated
RNF128	777.144	-0.927516	0.162072	-5.72286	1.04745e-08	8.74639e-08	not_age_associated
NLRP2	1331.83	-0.659406	0.115307	-5.71872	1.0733e-08	8.95706e-08	not_age_associated
ENC1	1677.83	0.638947	0.111745	5.7179	1.07852e-08	8.99545e-08	not_age_associated
DEFB4A	39.1619	2.11453	0.36982	5.71772	1.0796e-08	8.99937e-08	AgeDown
BSG	6820.75	-0.702193	0.122815	-5.71749	1.08109e-08	9.00663e-08	not_age_associated
FOXP1	354.274	0.900404	0.157534	5.71561	1.09308e-08	9.10131e-08	not_age_associated
ZNHIT6	899.756	0.735637	0.128735	5.71437	1.10114e-08	9.16316e-08	not_age_associated
NDUFB6	681.091	-0.724598	0.12685	-5.71222	1.11511e-08	9.2741e-08	not_age_associated
GGT1	1095.64	-0.727227	0.12732	-5.7118	1.11784e-08	9.29156e-08	not_age_associated
MYRF	1463.16	-0.662431	0.11601	-5.71013	1.12892e-08	9.37829e-08	not_age_associated
ELK4	1001.7	0.879646	0.154058	5.70983	1.13089e-08	9.3893e-08	not_age_associated
RNPEP	1908.2	-0.690919	0.121033	-5.70851	1.13966e-08	9.45674e-08	not_age_associated
LRP2	21.9791	3.13619	0.549591	5.7064	1.15393e-08	9.56967e-08	not_age_associated
GLRX5	758.584	-0.782544	0.137151	-5.70571	1.15862e-08	9.60306e-08	not_age_associated
STIP1	5555.51	-0.593952	0.104125	-5.70423	1.16867e-08	9.6754e-08	not_age_associated
SLC5A6	333.865	-0.879218	0.154133	-5.70429	1.1683e-08	9.6754e-08	not_age_associated
UBE2W	389.197	0.896303	0.157173	5.70264	1.17965e-08	9.76078e-08	not_age_associated
SH2D4A	761.643	0.687903	0.120631	5.70253	1.18044e-08	9.76174e-08	not_age_associated
CHMP1A	2049.86	-0.744602	0.130598	-5.70149	1.18763e-08	9.81565e-08	not_age_associated
ANAPC15	193.621	-1.09649	0.192331	-5.70108	1.19049e-08	9.8337e-08	not_age_associated
ARAP2	270.545	1.13409	0.198952	5.70031	1.19593e-08	9.87301e-08	not_age_associated
XRCC5	6308.16	-0.61794	0.108413	-5.69988	1.1989e-08	9.89194e-08	not_age_associated
AXL	2277.75	0.671872	0.117981	5.69473	1.23569e-08	1.01897e-07	not_age_associated
NABP2	606.564	-0.787482	0.138388	-5.69037	1.26761e-08	1.04471e-07	not_age_associated
SSRP1	2963.34	-0.612903	0.107722	-5.68966	1.2729e-08	1.04847e-07	not_age_associated
ARHGEF39	128.009	-1.19863	0.210698	-5.68889	1.27871e-08	1.05266e-07	not_age_associated
RABL6	1273.76	-0.854267	0.150181	-5.68823	1.2836e-08	1.05609e-07	not_age_associated
TMEM223	279.369	-1.11541	0.196241	-5.68386	1.31685e-08	1.08284e-07	not_age_associated
COL9A2	133.248	1.2508	0.220082	5.68333	1.32096e-08	1.0856e-07	not_age_associated
HYAL2	868.015	-0.741861	0.130649	-5.67829	1.36049e-08	1.11746e-07	not_age_associated
RTN3	3646.02	-0.646627	0.114027	-5.67081	1.42122e-08	1.16668e-07	not_age_associated
MCRS1	439.253	-0.788442	0.139041	-5.67058	1.42319e-08	1.16764e-07	not_age_associated
KANSL1	1285.67	0.705552	0.124432	5.6702	1.42633e-08	1.16956e-07	not_age_associated
DARS2	843.68	-0.734128	0.129544	-5.667	1.45322e-08	1.19093e-07	not_age_associated
KDM4A	836.574	0.704553	0.124381	5.66446	1.47484e-08	1.20798e-07	not_age_associated
ARFGAP3	958.636	0.719993	0.127113	5.66421	1.47703e-08	1.20909e-07	not_age_associated
BTBD10	741.542	0.790078	0.139577	5.66053	1.50907e-08	1.23463e-07	not_age_associated
MAFK	2961.57	0.829872	0.146675	5.6579	1.53237e-08	1.25298e-07	not_age_associated
TGFA	2281.92	0.650474	0.114978	5.65738	1.53702e-08	1.25608e-07	not_age_associated
HMGN1	1974.37	-0.671877	0.118788	-5.65611	1.54845e-08	1.26471e-07	AgeDown
ECHS1	1079.65	-0.821132	0.145189	-5.65562	1.55287e-08	1.26762e-07	not_age_associated
EFHD2	1251.64	-0.746705	0.13204	-5.65513	1.55733e-08	1.27054e-07	not_age_associated
REL	51.7193	1.98359	0.350834	5.65393	1.56819e-08	1.27869e-07	not_age_associated
NUP210	1574.34	-0.665623	0.117732	-5.65371	1.5702e-08	1.27961e-07	not_age_associated
LYST	190.938	1.07593	0.190325	5.65311	1.57572e-08	1.28339e-07	not_age_associated
TRIM28	4439.35	-0.705652	0.124833	-5.65276	1.57888e-08	1.28457e-07	not_age_associated
RHPN1	537.325	-1.09756	0.194164	-5.65276	1.57893e-08	1.28457e-07	not_age_associated
BTG1	2835.75	0.685421	0.121284	5.65139	1.59159e-08	1.29414e-07	not_age_associated
FAM214A	112.534	1.24792	0.220873	5.64993	1.60516e-08	1.30445e-07	not_age_associated
EIF4A2	10397.1	0.577655	0.102294	5.64701	1.6326e-08	1.32601e-07	not_age_associated
KLHL29	214.438	1.18995	0.210744	5.64641	1.63836e-08	1.32995e-07	not_age_associated
CDCA7	400.024	-0.833473	0.147708	-5.64273	1.67379e-08	1.35795e-07	not_age_associated
BTF3	7766.87	-0.644633	0.114262	-5.6417	1.68377e-08	1.36529e-07	not_age_associated
E2F2	128.784	-1.17859	0.208921	-5.64133	1.68746e-08	1.36752e-07	AgeDown
WSB1	645.734	0.772956	0.137026	5.64094	1.69126e-08	1.36983e-07	not_age_associated
IFNL4	13.9134	7.3417	1.30353	5.63217	1.77953e-08	1.44053e-07	not_age_associated
SOCS1	82.5362	2.01096	0.357088	5.63156	1.78588e-08	1.44487e-07	not_age_associated
DUSP4	1687.39	0.630009	0.111886	5.63079	1.79386e-08	1.45052e-07	not_age_associated
POMT2	218.434	-1.02928	0.18286	-5.6288	1.81473e-08	1.46658e-07	not_age_associated
REEP1	94.0436	-1.57255	0.279738	-5.62153	1.89271e-08	1.52875e-07	not_age_associated
OAT	588.77	-0.770072	0.13699	-5.62139	1.89431e-08	1.5292e-07	not_age_associated
HPGD	85.2157	-1.54876	0.275613	-5.61932	1.91712e-08	1.54675e-07	not_age_associated
PSMC5	1441.58	-0.722384	0.128577	-5.61828	1.92865e-08	1.55519e-07	not_age_associated
C9orf116	29.7394	-2.68305	0.477566	-5.61818	1.92981e-08	1.55527e-07	not_age_associated
NDUFC2	296.658	-0.994819	0.17711	-5.61697	1.94333e-08	1.5653e-07	not_age_associated
TRMT112	1632.95	-0.744984	0.132651	-5.61614	1.95274e-08	1.57201e-07	not_age_associated
FKBP1A	2502.14	-0.61271	0.109106	-5.61576	1.95704e-08	1.5746e-07	not_age_associated
WLS	986.547	-0.639542	0.113887	-5.61561	1.95872e-08	1.57508e-07	not_age_associated
CRELD2	671.074	-0.880213	0.156751	-5.61537	1.96138e-08	1.57548e-07	not_age_associated
NCAPH2	965.844	-0.801909	0.142804	-5.61545	1.96057e-08	1.57548e-07	not_age_associated
PLEKHG5	81.2835	1.5172	0.270219	5.61471	1.9689e-08	1.58065e-07	not_age_associated
ERCC6	163.846	1.13542	0.202232	5.61446	1.97173e-08	1.58205e-07	not_age_associated
NADSYN1	612.599	-0.765901	0.136484	-5.61164	2.00418e-08	1.6072e-07	not_age_associated
ZNF841	215.167	0.973841	0.173588	5.61008	2.02236e-08	1.62089e-07	not_age_associated
OCLN	1035.24	0.701153	0.125017	5.60849	2.04105e-08	1.63497e-07	not_age_associated
XPOT	1602.81	0.761427	0.135885	5.60347	2.10097e-08	1.68205e-07	not_age_associated
MRPS26	403.742	-1.12202	0.200243	-5.6033	2.10304e-08	1.68278e-07	not_age_associated
SH3TC1	75.0205	1.7277	0.308363	5.60281	2.10909e-08	1.68669e-07	not_age_associated
SYNRG	1468.79	0.637039	0.113737	5.601	2.13119e-08	1.70343e-07	not_age_associated
HOXB9	513.731	0.781	0.139529	5.5974	2.17585e-08	1.73817e-07	not_age_associated
MARVELD1	501.946	-0.790175	0.141208	-5.59584	2.1956e-08	1.75299e-07	not_age_associated
ZNF75A	244.818	0.934822	0.16709	5.59473	2.20959e-08	1.76223e-07	not_age_associated
SHISA5	2647.08	0.646418	0.11554	5.59478	2.20905e-08	1.76223e-07	not_age_associated
CARD16	104.17	1.38688	0.247945	5.5935	2.22532e-08	1.7738e-07	not_age_associated
FIBP	762.603	-0.910811	0.162864	-5.59247	2.23856e-08	1.78338e-07	not_age_associated
PTPRM	894.237	0.677055	0.121106	5.59059	2.263e-08	1.80186e-07	not_age_associated
EHF	4971.24	0.810633	0.145028	5.58948	2.27756e-08	1.81247e-07	not_age_associated
SFXN2	112.554	-1.22538	0.219309	-5.58745	2.30429e-08	1.83274e-07	not_age_associated
NHSL1	229.276	1.03594	0.18551	5.58427	2.34685e-08	1.86557e-07	not_age_associated
BAHCC1	16.5628	4.50673	0.807515	5.58099	2.39157e-08	1.90008e-07	not_age_associated
CSNK1G2	965.055	-0.75175	0.134912	-5.57216	2.51597e-08	1.99783e-07	not_age_associated
DHRS11	434.357	-0.853525	0.1532	-5.57132	2.52811e-08	2.00638e-07	not_age_associated
EPC2	240.214	0.937283	0.168313	5.56868	2.56677e-08	2.03595e-07	not_age_associated
MMP24	452.447	0.911487	0.163685	5.56855	2.56868e-08	2.03636e-07	not_age_associated
ORAI1	476.029	-0.860466	0.154568	-5.56692	2.59276e-08	2.05433e-07	not_age_associated
UPF3B	371.646	0.914355	0.164307	5.56493	2.62263e-08	2.07687e-07	not_age_associated
MEA1	2152.62	-0.699004	0.125651	-5.56304	2.65109e-08	2.09823e-07	not_age_associated
TAB3	615.943	0.92104	0.165567	5.56295	2.65249e-08	2.09823e-07	not_age_associated
COG3	306.084	0.864593	0.155493	5.56034	2.69245e-08	2.12869e-07	not_age_associated
TNXB	122.939	1.25456	0.225728	5.55783	2.73146e-08	2.15835e-07	not_age_associated
TPRA1	1370.3	0.731468	0.131629	5.55703	2.74406e-08	2.16714e-07	not_age_associated
PTPRK	3198.57	0.702827	0.126504	5.55576	2.76402e-08	2.18172e-07	not_age_associated
BTN2A1	828.09	0.700455	0.12609	5.5552	2.77294e-08	2.18758e-07	not_age_associated
KLK6	3846.51	-0.628968	0.113291	-5.55181	2.82731e-08	2.22926e-07	not_age_associated
JAK1	3768.59	0.583472	0.105123	5.55039	2.85026e-08	2.24614e-07	not_age_associated
SRM	366.474	-1.05397	0.189939	-5.549	2.87314e-08	2.26295e-07	not_age_associated
LRCH1	310.626	0.886233	0.159734	5.54819	2.88642e-08	2.27218e-07	AgeUp
SNRPA1	1169.8	-0.702333	0.126639	-5.54596	2.92341e-08	2.30005e-07	not_age_associated
NUDT1	560.131	-0.92183	0.166229	-5.54553	2.93059e-08	2.30446e-07	not_age_associated
PDXP	409.578	-0.906453	0.163485	-5.54457	2.94672e-08	2.31464e-07	not_age_associated
E2F3	1476.59	0.691625	0.124738	5.54462	2.94598e-08	2.31464e-07	not_age_associated
ZNF766	283.565	0.941867	0.1699	5.54364	2.96245e-08	2.32575e-07	not_age_associated
PAPSS1	840.36	-0.676355	0.122025	-5.54275	2.97755e-08	2.33634e-07	not_age_associated
HSBP1	2957.46	-0.562698	0.101544	-5.54142	3.00037e-08	2.35298e-07	not_age_associated
LAMTOR4	268.622	-1.00008	0.180534	-5.53953	3.03281e-08	2.37714e-07	not_age_associated
SUCLG1	1261.2	-0.66559	0.120169	-5.53877	3.04607e-08	2.38625e-07	not_age_associated
LRWD1	209.881	-1.00661	0.18177	-5.53784	3.0623e-08	2.39768e-07	not_age_associated
CPEB2	107.83	1.36415	0.246341	5.53764	3.06574e-08	2.39908e-07	not_age_associated
MEF2A	542.508	0.959851	0.17338	5.53613	3.09235e-08	2.4186e-07	not_age_associated
FNDC3A	686.062	1.02664	0.185504	5.53431	3.12454e-08	2.44247e-07	not_age_associated
C1orf53	62.5642	-1.74561	0.315456	-5.53362	3.13692e-08	2.45084e-07	not_age_associated
MRPL38	811.549	-0.910473	0.164547	-5.53321	3.14416e-08	2.45517e-07	not_age_associated
RPS15	3597.93	-0.811848	0.146789	-5.53072	3.18924e-08	2.48904e-07	not_age_associated
PRSS22	1515.38	0.825425	0.149279	5.52942	3.21299e-08	2.50624e-07	not_age_associated
GCC1	554.69	0.70788	0.128028	5.52908	3.21909e-08	2.50965e-07	not_age_associated
TNFAIP8L1	103.594	-1.354	0.244936	-5.52796	3.23972e-08	2.52439e-07	not_age_associated
CEACAM7	194.172	1.05971	0.191763	5.52615	3.27335e-08	2.54922e-07	not_age_associated
HM13	3716.17	-0.667943	0.120876	-5.52586	3.27879e-08	2.5521e-07	not_age_associated
PRSS8	3808.08	0.723057	0.130881	5.52454	3.30353e-08	2.56998e-07	not_age_associated
ASRGL1	389.347	-0.92503	0.167515	-5.52208	3.3501e-08	2.60482e-07	not_age_associated
EMC10	3898.74	-0.818922	0.148356	-5.51996	3.39071e-08	2.63499e-07	not_age_associated
FASTK	1079.95	-0.869896	0.15761	-5.51931	3.40331e-08	2.64337e-07	not_age_associated
IDH1	3289.97	-0.608476	0.110316	-5.51573	3.4733e-08	2.69629e-07	not_age_associated
ENKD1	289.21	-1.15214	0.20906	-5.51108	3.56647e-08	2.76715e-07	not_age_associated
TLR6	26.2771	2.68862	0.487985	5.50964	3.59566e-08	2.78831e-07	not_age_associated
GRHL1	211.628	0.998134	0.181246	5.50705	3.64892e-08	2.82811e-07	not_age_associated
DCTN1	2115.33	-0.677019	0.122947	-5.50662	3.65794e-08	2.83359e-07	not_age_associated
FAS	149.15	1.15428	0.20964	5.50601	3.67057e-08	2.84186e-07	not_age_associated
STK25	1697.89	-0.716811	0.130222	-5.50455	3.70115e-08	2.86402e-07	not_age_associated
PEMT	299.635	-0.992593	0.180331	-5.50429	3.70656e-08	2.86668e-07	not_age_associated
RNMT	923.544	0.753169	0.136864	5.50304	3.73289e-08	2.88552e-07	not_age_associated
RNASEH2A	686.24	-0.864182	0.157043	-5.50285	3.73698e-08	2.88714e-07	not_age_associated
PDIA4	9129.98	-0.532414	0.0968689	-5.49623	3.87997e-08	2.99603e-07	not_age_associated
MPC1	480.899	-0.745424	0.135745	-5.49137	3.98831e-08	3.07805e-07	not_age_associated
SERF2	782.829	-0.77598	0.141355	-5.4896	4.0284e-08	3.10735e-07	not_age_associated
ERCC6L	273.054	-1.12127	0.204482	-5.48345	4.1711e-08	3.21572e-07	not_age_associated
MRPL34	336.629	-0.934922	0.170531	-5.4824	4.19595e-08	3.23317e-07	not_age_associated
STRN3	240.475	1.01944	0.186069	5.47884	4.28134e-08	3.29722e-07	not_age_associated
KAT6A	795.32	0.862829	0.157503	5.47816	4.29772e-08	3.30809e-07	not_age_associated
ZNF518A	234.058	1.1369	0.207582	5.47688	4.3288e-08	3.33025e-07	not_age_associated
KCNN4	2183.75	-0.799029	0.145905	-5.47636	4.34172e-08	3.33843e-07	not_age_associated
POLR3H	753.977	-0.733208	0.133948	-5.47383	4.404e-08	3.38453e-07	not_age_associated
SOD3	1030.1	-1.06695	0.194924	-5.4737	4.40735e-08	3.38532e-07	not_age_associated
TSEN15	752.473	0.774644	0.141541	5.47295	4.42606e-08	3.39637e-07	not_age_associated
TMEM104	362.226	-0.887388	0.162141	-5.47294	4.4264e-08	3.39637e-07	not_age_associated
RUSC1	832.802	-0.745145	0.136242	-5.46928	4.51866e-08	3.46534e-07	not_age_associated
APOL1	12498.6	0.62931	0.11507	5.46892	4.52795e-08	3.47063e-07	not_age_associated
RYBP	644.521	0.852454	0.155914	5.46748	4.56475e-08	3.497e-07	not_age_associated
TMEM134	267.453	-0.98241	0.179768	-5.46488	4.63222e-08	3.54683e-07	not_age_associated
FGD4	380.667	0.963409	0.176346	5.46318	4.6769e-08	3.57916e-07	not_age_associated
ZNF543	79.0667	1.44079	0.263736	5.463	4.68165e-08	3.58091e-07	not_age_associated
TACSTD2	10304.2	-0.664555	0.121682	-5.46142	4.72333e-08	3.609e-07	not_age_associated
PNPO	837.268	-0.739885	0.135475	-5.46143	4.72326e-08	3.609e-07	not_age_associated
EXO1	461.862	-0.816559	0.149568	-5.45944	4.77649e-08	3.6477e-07	AgeDown
RIN2	183.354	1.03566	0.189762	5.45769	4.82381e-08	3.68191e-07	not_age_associated
FABP5	324.242	-0.854638	0.156632	-5.45636	4.86007e-08	3.70765e-07	not_age_associated
ZC3H6	114.616	1.4509	0.26598	5.4549	4.90006e-08	3.7362e-07	not_age_associated
HIPK2	482.451	0.944167	0.173095	5.45462	4.90769e-08	3.74006e-07	not_age_associated
HSD3B7	637.977	-0.797801	0.146301	-5.45314	4.94879e-08	3.76941e-07	not_age_associated
CACNG8	182.095	1.09655	0.201098	5.45282	4.95782e-08	3.77431e-07	not_age_associated
NEK2	576.118	-0.858474	0.157479	-5.45135	4.99899e-08	3.80367e-07	AgeDown
U2AF1	1451.99	-0.727014	0.13337	-5.45112	5.00543e-08	3.80658e-07	not_age_associated
ADNP	1210.55	0.639313	0.117309	5.44981	5.04242e-08	3.83271e-07	not_age_associated
RER1	1585.53	-0.699481	0.128364	-5.44922	5.05911e-08	3.84339e-07	not_age_associated
PIK3IP1	373.579	0.821361	0.150763	5.44804	5.09268e-08	3.86688e-07	not_age_associated
C20orf27	299.752	-1.02142	0.187515	-5.44713	5.11882e-08	3.8847e-07	not_age_associated
NUDT16L1	424.077	-0.922574	0.169389	-5.44648	5.13756e-08	3.8969e-07	not_age_associated
SUV39H1	362.703	-0.829667	0.152342	-5.44609	5.14891e-08	3.90347e-07	not_age_associated
MAPRE2	760.984	-0.735395	0.135039	-5.44581	5.15709e-08	3.90764e-07	not_age_associated
RUVBL1	2445.81	-0.612658	0.112509	-5.44543	5.16814e-08	3.91398e-07	not_age_associated
TXN	3205.15	-0.628688	0.115468	-5.44472	5.18882e-08	3.9276e-07	not_age_associated
PTPN2	706.45	0.842604	0.154773	5.44414	5.20554e-08	3.93821e-07	not_age_associated
FAF2	1878.77	0.594888	0.109311	5.44214	5.26435e-08	3.98063e-07	not_age_associated
QTRT1	198.77	-1.12594	0.206931	-5.44115	5.29389e-08	4.00089e-07	not_age_associated
ALPK1	230.831	1.01572	0.186684	5.44084	5.30294e-08	4.00566e-07	not_age_associated
HSPD1	12179.2	-0.641355	0.117881	-5.44071	5.30686e-08	4.00654e-07	not_age_associated
POLE	1237.64	-0.685279	0.12596	-5.44044	5.31479e-08	4.01045e-07	not_age_associated
THAP9-AS1	637.879	0.857288	0.157582	5.44026	5.32015e-08	4.01242e-07	not_age_associated
FOXRED2	352.665	-0.812523	0.149442	-5.43706	5.41662e-08	4.08306e-07	not_age_associated
FBXO11	660.674	0.830738	0.152815	5.43625	5.4414e-08	4.09962e-07	not_age_associated
TMX4	186.157	-1.00483	0.184857	-5.4357	5.45808e-08	4.11006e-07	not_age_associated
PGLYRP2	15.5517	4.86845	0.895741	5.43511	5.47634e-08	4.12168e-07	not_age_associated
TNKS1BP1	2767.95	0.635796	0.117101	5.42946	5.65242e-08	4.25201e-07	not_age_associated
ZNF83	85.56	1.4298	0.263431	5.4276	5.71178e-08	4.29444e-07	not_age_associated
ODF3B	294.373	1.09539	0.201855	5.42662	5.74317e-08	4.31582e-07	not_age_associated
PSMA7	6090.1	-0.692933	0.127792	-5.42237	5.88155e-08	4.41753e-07	not_age_associated
PSMB6	1377.77	-0.689628	0.127197	-5.42174	5.90206e-08	4.43047e-07	not_age_associated
CDK5	359.767	-0.834587	0.153936	-5.42166	5.90486e-08	4.43047e-07	not_age_associated
OAZ1	5908.6	-0.800466	0.147666	-5.42079	5.9337e-08	4.44982e-07	not_age_associated
TSEN54	353.791	-0.919576	0.169644	-5.42062	5.93939e-08	4.45179e-07	not_age_associated
HLA-DMB	686.692	-0.678811	0.125267	-5.41891	5.99633e-08	4.49216e-07	not_age_associated
SOCS2	74.5962	1.44948	0.267522	5.41817	6.02122e-08	4.50849e-07	not_age_associated
AQP5	452.751	-0.92179	0.170134	-5.41802	6.02633e-08	4.50999e-07	not_age_associated
IHH	87.2583	-1.4898	0.274978	-5.4179	6.03041e-08	4.51073e-07	not_age_associated
MAPKAP1	677.027	-0.686974	0.126811	-5.4173	6.05057e-08	4.52349e-07	not_age_associated
TAF6L	234.057	-1.0958	0.202283	-5.41718	6.05473e-08	4.52428e-07	not_age_associated
PC	354.269	-0.865857	0.159857	-5.41644	6.07987e-08	4.54074e-07	not_age_associated
CCT2	4918.56	-0.550892	0.101756	-5.41387	6.16781e-08	4.60405e-07	not_age_associated
LRRC8B	638.883	0.727455	0.134379	5.41344	6.18249e-08	4.61265e-07	not_age_associated
YOD1	700.988	1.12373	0.207763	5.40874	6.34712e-08	4.73305e-07	not_age_associated
ACSL1	742.393	0.761471	0.140813	5.40768	6.38456e-08	4.75853e-07	not_age_associated
GSS	1675.81	-0.64254	0.118826	-5.40739	6.39503e-08	4.7639e-07	not_age_associated
RBCK1	1884.78	0.776776	0.143671	5.40665	6.42154e-08	4.78121e-07	not_age_associated
ZDHHC12	595.092	-0.919949	0.170227	-5.40424	6.50824e-08	4.84329e-07	not_age_associated
DAP	1636.77	-0.608662	0.112636	-5.40378	6.52505e-08	4.85332e-07	not_age_associated
TOPORS	373.285	0.878779	0.162697	5.40134	6.6146e-08	4.91742e-07	not_age_associated
EXOSC5	513.423	-0.792859	0.146837	-5.39957	6.68e-08	4.9635e-07	not_age_associated
TMPO-AS1	115.641	-1.2402	0.229722	-5.39871	6.71212e-08	4.97975e-07	not_age_associated
EXT1	498.49	0.716988	0.132803	5.39888	6.70575e-08	4.97975e-07	not_age_associated
NPDC1	748.329	-0.887831	0.16445	-5.39878	6.70948e-08	4.97975e-07	not_age_associated
TRIM29	97.067	1.43479	0.26584	5.3972	6.76882e-08	5.01926e-07	not_age_associated
MET	6691.5	0.623564	0.115571	5.39552	6.8327e-08	5.06405e-07	not_age_associated
SLC35B1	1123.93	-0.681772	0.126375	-5.39484	6.85835e-08	5.08048e-07	not_age_associated
CDC25C	273.965	-1.0928	0.20264	-5.39281	6.93659e-08	5.13583e-07	AgeDown
NMUR2	4008.17	0.556332	0.103168	5.39248	6.94913e-08	5.1425e-07	not_age_associated
MOV10	827.586	0.707063	0.131129	5.39213	6.96261e-08	5.14986e-07	not_age_associated
PPT1	1097.27	-0.636912	0.118134	-5.39143	6.98979e-08	5.16734e-07	not_age_associated
SSBP4	259.668	-1.21431	0.225255	-5.39084	7.01294e-08	5.18182e-07	not_age_associated
TOMM6	2368.58	-0.719751	0.133518	-5.39066	7.0201e-08	5.18448e-07	not_age_associated
TMEM138	282.043	-0.962646	0.178666	-5.38798	7.12557e-08	5.25971e-07	not_age_associated
MYNN	500.746	0.755236	0.140204	5.38668	7.17729e-08	5.2952e-07	not_age_associated
SLC27A3	119.323	-1.28995	0.239492	-5.38619	7.19657e-08	5.30674e-07	not_age_associated
IRGQ	489.85	0.752849	0.139824	5.38428	7.27371e-08	5.36091e-07	not_age_associated
GBP1P1	14.7392	6.49304	1.20609	5.38355	7.30319e-08	5.37992e-07	not_age_associated
ORMDL2	726.718	-0.715446	0.132918	-5.38261	7.34126e-08	5.40523e-07	not_age_associated
TSEN34	1387.33	-0.70242	0.130525	-5.38151	7.38623e-08	5.43559e-07	not_age_associated
KCNV1	37.948	2.41299	0.448395	5.38139	7.39114e-08	5.43646e-07	not_age_associated
SCAND1	942.127	-0.991355	0.184252	-5.38044	7.43039e-08	5.46258e-07	not_age_associated
DAB2	196.876	0.941888	0.175097	5.37925	7.47967e-08	5.49603e-07	not_age_associated
MRPS11	522.464	-0.809989	0.150597	-5.37853	7.50965e-08	5.51528e-07	not_age_associated
ALDH7A1	1445.44	-0.596451	0.110912	-5.3777	7.54413e-08	5.53781e-07	not_age_associated
TNFAIP1	1297.85	0.600801	0.111754	5.37611	7.61125e-08	5.58427e-07	not_age_associated
H2AFY	4581.99	-0.586238	0.109071	-5.37482	7.66592e-08	5.62154e-07	not_age_associated
PLK3	190.33	1.0864	0.202139	5.37449	7.67996e-08	5.62618e-07	not_age_associated
CXXC4	44.647	1.94768	0.36239	5.37454	7.67803e-08	5.62618e-07	not_age_associated
FAM57A	226.541	-0.936823	0.174367	-5.37272	7.75587e-08	5.67893e-07	AgeDown
WDR77	411.938	-0.79645	0.148247	-5.37247	7.76657e-08	5.68391e-07	not_age_associated
GPR132	49.6965	1.75858	0.327495	5.36979	7.88301e-08	5.76623e-07	not_age_associated
SOD1	3348.55	-0.618714	0.115287	-5.36671	8.01873e-08	5.86256e-07	not_age_associated
SPRY1	225.598	0.940179	0.175196	5.36644	8.03064e-08	5.86833e-07	not_age_associated
TIMM13	725.729	-1.0214	0.190354	-5.36583	8.05796e-08	5.88534e-07	not_age_associated
SQSTM1	14394.9	0.601405	0.112106	5.3646	8.11283e-08	5.92245e-07	not_age_associated
SREBF1	873.201	-0.784292	0.14621	-5.36417	8.13243e-08	5.93378e-07	not_age_associated
GSR	2217.49	-0.562481	0.104878	-5.36318	8.17716e-08	5.96344e-07	not_age_associated
SULT1C2	36.1669	2.13303	0.397743	5.36285	8.19211e-08	5.97135e-07	not_age_associated
[truncated: 19,798 more rows]
