# Supplementary material for: The aging transcriptome and cellular landscape of the human lung in relation to SARS-CoV-2
Source: Nat Commun. 2021 Jan 4;12:4. doi: 10.1038/s41467-020-20323-9 (PMC7782551; doi:10.1038/s41467-020-20323-9)
Supplement: Supplementary file 28 — Supplementary Data 25 [file 41467_2020_20323_MOESM28_ESM.xlsx]

## Sheet: Sheet1
A549
	AgeUp	AgeDown
induced	59	40
repressed	58	158
A549-ACE2
	AgeUp	AgeDown
induced	21	25
repressed	25	34
Calu-3
	AgeUp	AgeDown
induced	48	32
repressed	37	152
Consensus
	AgeUp	AgeDown
induced	8	2
repressed	6	16
