# Supplementary material for: The aging transcriptome and cellular landscape of the human lung in relation to SARS-CoV-2
Source: Nat Commun. 2021 Jan 4;12:4. doi: 10.1038/s41467-020-20323-9 (PMC7782551; doi:10.1038/s41467-020-20323-9)
Supplement: Supplementary file 29 — Supplementary Data 26 [file 41467_2020_20323_MOESM29_ESM.xlsx]

## Sheet: Sheet1
gene	sars-cov-2	age	category
CDKN1B	up	up	a		a = induced by SARS-CoV-2, Age-Up
FST	up	up	a		b = induced by SARS-CoV-2, Age-Down
MXI1	up	up	a		c = repressed by SARS-CoV-2, Age-Up
FBXW7	up	up	a		d = repressed by SARS-CoV-2, Age-Down
NFYB	up	up	a
GEM	up	up	a
N4BP3	up	up	a
CNOT6L	up	up	a
CCL20	up	down	b
CXCL1	up	down	b
HSPB1	down	up	c
DNAJB1	down	up	c
HSPA1A	down	up	c
NCKIPSD	down	up	c
LTBP3	down	up	c
CFD	down	up	c
AIFM1	down	down	d
NUP93	down	down	d
AHCY	down	down	d
DHFR	down	down	d
C1QBP	down	down	d
TYMS	down	down	d
CSE1L	down	down	d
MPDU1	down	down	d
PARP1	down	down	d
DCTPP1	down	down	d
NDUFA7	down	down	d
ENO1	down	down	d
CACYBP	down	down	d
PHB	down	down	d
AKR1A1	down	down	d
MTCH2	down	down	d
