# Supplementary material for: The aging transcriptome and cellular landscape of the human lung in relation to SARS-CoV-2
Source: Nat Commun. 2021 Jan 4;12:4. doi: 10.1038/s41467-020-20323-9 (PMC7782551; doi:10.1038/s41467-020-20323-9)
Supplement: Supplementary file 30 — Supplementary Data 27 [file 41467_2020_20323_MOESM30_ESM.xlsx]

## Sheet: Sheet1
row	baseMean	log2FoldChange	lfcSE	stat	pvalue	padj	AgingCluster
ATP6V0C	10330.5	7.18342	0.315305	22.7824	6.84567e-115	1.44663e-110	not_age_associated
CCL7	11631	10.5621	0.527699	20.0153	4.04936e-89	4.27855e-85	not_age_associated
CPE	732.668	-6.6948	0.351399	-19.0519	6.3412e-81	4.46674e-77	AgeUp
CCL8	38303	11.5786	0.627371	18.4558	4.68408e-76	2.4746e-72	not_age_associated
CCL2	95311.7	8.9691	0.487012	18.4166	9.67218e-76	4.08785e-72	not_age_associated
IFITM1	32368.6	8.91096	0.498243	17.8847	1.55048e-71	5.4608e-68	not_age_associated
SELL	1253.88	4.96512	0.295319	16.8127	1.96867e-63	5.94313e-60	not_age_associated
ISG20	13884.5	6.58407	0.401167	16.4123	1.56208e-60	4.12624e-57	not_age_associated
TMBIM4	4024.13	-3.26749	0.208398	-15.6791	2.10267e-55	4.93707e-52	not_age_associated
DUSP5	1392.63	4.88547	0.312017	15.6577	2.94425e-55	6.22179e-52	not_age_associated
AL035446.1	574.847	-6.2197	0.407893	-15.2484	1.68794e-52	3.24268e-49	not_age_associated
GET4	342.005	4.92221	0.330041	14.9139	2.67598e-50	4.7124e-47	not_age_associated
HIST1H2BK	454.785	6.06547	0.409154	14.8244	1.01867e-49	1.65588e-46	not_age_associated
CAMP	558.281	-7.62432	0.519256	-14.6832	8.26514e-49	1.24756e-45	not_age_associated
SPHK1	1441.12	6.43552	0.44892	14.3356	1.31202e-46	1.84837e-43	not_age_associated
AC005921.2	104.322	-6.69872	0.474624	-14.1137	3.12548e-45	4.12798e-42	not_age_associated
AL138963.3	1268.79	9.0637	0.653215	13.8755	8.91283e-44	1.10792e-40	not_age_associated
NDUFB8	1982.27	-3.748	0.270974	-13.8316	1.64386e-43	1.92989e-40	not_age_associated
PARL	459.424	-2.94368	0.214742	-13.708	9.09638e-43	1.01171e-39	not_age_associated
AL133415.1	862.915	9.45094	0.69324	13.633	2.54833e-42	2.69257e-39	not_age_associated
MTRNR2L12	21232.2	9.77592	0.718994	13.5967	4.19158e-42	4.21793e-39	AgeDown
HPGDS	561.439	-5.80216	0.427318	-13.5781	5.40373e-42	5.19053e-39	not_age_associated
ECE1	460.365	4.49706	0.335896	13.3883	7.08149e-41	6.50635e-38	not_age_associated
JAML	2995.79	-4.719	0.353035	-13.3669	9.43428e-41	8.30688e-38	not_age_associated
ABHD14A	242.945	-4.02906	0.301681	-13.3554	1.10224e-40	9.31703e-38	not_age_associated
DBNDD2	629.414	6.38225	0.479242	13.3174	1.83453e-40	1.49105e-37	not_age_associated
ZGPAT	307.565	7.19593	0.555908	12.9445	2.52467e-38	1.97598e-35	not_age_associated
FOSL1	431.756	5.57558	0.433071	12.8745	6.26337e-38	4.72705e-35	not_age_associated
ZBP1	1539.66	3.58144	0.278804	12.8457	9.08936e-38	6.62332e-35	not_age_associated
HMGN4	637.286	3.62817	0.284107	12.7704	2.39832e-37	1.68937e-34	not_age_associated
MRPS24	751.72	4.5588	0.360553	12.6439	1.20876e-36	8.23981e-34	not_age_associated
GPD1	1003.43	-7.58267	0.60089	-12.6191	1.65802e-36	1.09491e-33	not_age_associated
ADM	1433.81	7.38894	0.586649	12.5952	2.24518e-36	1.43773e-33	not_age_associated
PHKG1	296.001	-6.08919	0.484422	-12.57	3.08747e-36	1.91896e-33	not_age_associated
EDC4	167.433	5.62509	0.448632	12.5383	4.60636e-36	2.78119e-33	not_age_associated
ZNF589	240.352	-3.60235	0.287556	-12.5275	5.28235e-36	3.10074e-33	not_age_associated
CD300E	1675.95	6.55893	0.523676	12.5248	5.46341e-36	3.12035e-33	not_age_associated
AC116366.3	1027.26	5.03158	0.4077	12.3414	5.4229e-35	3.0157e-32	not_age_associated
MTRNR2L8	1628.07	9.96139	0.809465	12.3061	8.39387e-35	4.54818e-32	not_age_associated
RSAD2	17835.3	6.9082	0.564935	12.2283	2.1947e-34	1.15946e-31	not_age_associated
CD38	2019.31	5.55491	0.454619	12.2188	2.46574e-34	1.27088e-31	not_age_associated
CHST15	343.957	5.38255	0.442713	12.1581	5.19499e-34	2.61382e-31	not_age_associated
MME	1098.68	-4.67181	0.387357	-12.0608	1.7022e-33	8.36534e-31	not_age_associated
OVCA2	614.343	9.4999	0.791018	12.0097	3.15898e-33	1.51717e-30	not_age_associated
S100A12	2072.69	7.96074	0.665324	11.9652	5.4063e-33	2.5388e-30	not_age_associated
LYPLAL1	865.113	-2.26715	0.190564	-11.897	1.22623e-32	5.6332e-30	not_age_associated
CCNI	5484.74	-1.64422	0.140267	-11.7221	9.82405e-32	4.33037e-29	not_age_associated
CEACAM8	127.384	-9.87438	0.842382	-11.722	9.83616e-32	4.33037e-29	not_age_associated
HES4	2619.75	7.54934	0.648562	11.6401	2.57681e-31	1.11129e-28	not_age_associated
AKAP2	272.82	6.45784	0.556696	11.6003	4.10675e-31	1.73568e-28	not_age_associated
HSH2D	1280.2	5.01222	0.433689	11.5572	6.78901e-31	2.81305e-28	not_age_associated
APOBEC3A	11126.8	7.90003	0.685903	11.5177	1.07437e-30	4.36608e-28	not_age_associated
TPST1	207.875	7.28191	0.635696	11.455	2.21916e-30	8.84818e-28	not_age_associated
TEX14	367.301	-4.26907	0.373706	-11.4236	3.18721e-30	1.24726e-27	not_age_associated
VKORC1	1347.3	-2.52169	0.221499	-11.3846	4.98713e-30	1.91614e-27	not_age_associated
PTPRCAP	1638.71	9.63058	0.850461	11.3239	9.9873e-30	3.76878e-27	not_age_associated
SLC35A1	332.453	-2.45844	0.217161	-11.3208	1.03478e-29	3.83631e-27	not_age_associated
KLF8	132.006	-3.97142	0.351067	-11.3124	1.13886e-29	4.14939e-27	not_age_associated
RGL1	1790.18	6.11883	0.541552	11.2987	1.3317e-29	4.76974e-27	not_age_associated
ECSCR	170.328	-7.17643	0.636131	-11.2814	1.6219e-29	5.71234e-27	not_age_associated
SAMD13	72.6923	-5.07103	0.449566	-11.2798	1.65055e-29	5.71795e-27	not_age_associated
PIAS2	478.241	-2.24004	0.199816	-11.2105	3.62095e-29	1.23416e-26	not_age_associated
AL133453.1	90.7727	-7.2758	0.651408	-11.1693	5.76062e-29	1.93227e-26	not_age_associated
FAM20A	421.9	5.08406	0.455942	11.1507	7.10621e-29	2.34638e-26	not_age_associated
TAP1	4936.31	3.39827	0.30484	11.1477	7.34547e-29	2.38807e-26	not_age_associated
IGLV2-14	9620.86	29.1414	2.62082	11.1192	1.01196e-28	3.24011e-26	not_age_associated
FRMD4A	645.831	-4.02977	0.363093	-11.0985	1.27635e-28	3.96701e-26	not_age_associated
SMAD3	326.716	5.55539	0.500556	11.0984	1.27653e-28	3.96701e-26	not_age_associated
AL157938.3	44.1845	-6.02087	0.543791	-11.072	1.71458e-28	5.25109e-26	not_age_associated
PNPLA3	111.421	-6.16881	0.557246	-11.0702	1.75055e-28	5.28466e-26	not_age_associated
GPA33	170.894	-5.22758	0.474205	-11.0239	2.93117e-28	8.72414e-26	not_age_associated
CHDH	183.363	-3.90618	0.355127	-10.9994	3.84722e-28	1.12916e-25	not_age_associated
OAF	131.714	4.9223	0.447565	10.998	3.90806e-28	1.1313e-25	not_age_associated
TMEM35B	1034.62	5.32333	0.485577	10.9629	5.76204e-28	1.64545e-25	not_age_associated
TRHDE	239.718	-7.50474	0.688986	-10.8924	1.25255e-27	3.52919e-25	not_age_associated
RABGGTB	1819.37	-1.62505	0.149405	-10.8769	1.48606e-27	4.13202e-25	not_age_associated
TMEM74B	140.881	-6.19185	0.570324	-10.8567	1.85268e-27	5.08452e-25	not_age_associated
LRRC75A	275.456	-5.68586	0.525536	-10.8191	2.79364e-27	7.56862e-25	not_age_associated
PXN	394.446	4.17029	0.387541	10.7609	5.265e-27	1.40835e-24	not_age_associated
RPS10	10782.8	-4.09863	0.382132	-10.7257	7.71118e-27	2.03691e-24	not_age_associated
DPEP2	1050.57	-4.19996	0.394154	-10.6556	1.64151e-26	4.28252e-24	not_age_associated
LAG3	1502.64	5.00345	0.470584	10.6324	2.10601e-26	5.42733e-24	not_age_associated
IGLV1-44	1814.52	26.8095	2.54576	10.5311	6.21344e-26	1.58196e-23	not_age_associated
S100A1	73.6242	-6.39255	0.60753	-10.5222	6.82739e-26	1.71758e-23	not_age_associated
AC025569.1	50.2998	-5.14073	0.489451	-10.5031	8.36316e-26	2.07918e-23	not_age_associated
MMD	700.958	-3.17818	0.305172	-10.4144	2.13201e-25	5.23881e-23	not_age_associated
AC025048.4	172.388	-3.71957	0.358852	-10.3652	3.57038e-25	8.57378e-23	not_age_associated
SLCO4A1	236.887	6.95542	0.671012	10.3656	3.55686e-25	8.57378e-23	not_age_associated
IGKV3-20	3090.66	27.5906	2.66472	10.354	4.01177e-25	9.52548e-23	not_age_associated
TNNI1	28.3855	-6.80007	0.658388	-10.3284	5.24483e-25	1.23149e-22	not_age_associated
KRT7	3940.26	9.23578	0.894547	10.3245	5.4578e-25	1.26741e-22	not_age_associated
SUMF2	1244.06	-2.11292	0.20566	-10.2738	9.24453e-25	2.12343e-22	not_age_associated
ARHGAP6	311.102	-3.10541	0.302296	-10.2727	9.35036e-25	2.12464e-22	not_age_associated
ACSM3	196.963	-5.53269	0.538805	-10.2685	9.77563e-25	2.19764e-22	not_age_associated
ARID5B	1234.83	3.57661	0.348795	10.2542	1.13313e-24	2.52056e-22	not_age_associated
C1orf56	668.84	-5.08547	0.496723	-10.238	1.3393e-24	2.91775e-22	not_age_associated
SCO2	217.834	7.99714	0.781075	10.2386	1.33102e-24	2.91775e-22	not_age_associated
SPSB1	353.091	3.49196	0.341241	10.2331	1.40886e-24	3.03796e-22	not_age_associated
SLC38A5	357.13	5.89279	0.575976	10.231	1.44072e-24	3.07529e-22	not_age_associated
IFITM2	14117.4	4.20038	0.410971	10.2206	1.60303e-24	3.38752e-22	not_age_associated
SLC9A9	158.193	3.21802	0.315046	10.2144	1.70847e-24	3.57459e-22	not_age_associated
IL1R2	1782.38	7.16881	0.704207	10.18	2.43603e-24	4.99789e-22	not_age_associated
DPH1	140.667	4.40212	0.432411	10.1804	2.42547e-24	4.99789e-22	not_age_associated
KLHDC7B	602.375	4.45659	0.439728	10.1349	3.86833e-24	7.86015e-22	not_age_associated
ARNTL2	245.028	3.91058	0.386531	10.1171	4.63813e-24	9.33456e-22	not_age_associated
DST	1247.66	-2.94425	0.291858	-10.088	6.2458e-24	1.24515e-21	not_age_associated
SLC46A3	443.742	-3.19663	0.317051	-10.0824	6.60962e-24	1.30537e-21	not_age_associated
CEACAM5	872.508	10.2391	1.01587	10.0792	6.83086e-24	1.33657e-21	not_age_associated
SMCR5	47.8082	-7.31739	0.727601	-10.0569	8.56689e-24	1.66088e-21	not_age_associated
APOBEC3B	367.399	6.39528	0.63623	10.0518	9.01824e-24	1.73249e-21	not_age_associated
IGLV1-40	3991.38	27.0925	2.69908	10.0377	1.04064e-23	1.98116e-21	not_age_associated
TFRC	5892.53	-3.81469	0.380423	-10.0275	1.15405e-23	2.17745e-21	not_age_associated
PROS1	370.154	-4.00318	0.399501	-10.0205	1.23933e-23	2.31765e-21	not_age_associated
NOL3	130.194	3.5982	0.359345	10.0132	1.33325e-23	2.47142e-21	not_age_associated
AC016831.7	484.826	3.45768	0.346721	9.97249	2.01113e-23	3.69558e-21	not_age_associated
NLRC5	861.293	3.14699	0.316052	9.95717	2.34657e-23	4.2748e-21	not_age_associated
AMOTL1	141.502	-4.26306	0.428347	-9.95234	2.46327e-23	4.44905e-21	not_age_associated
TM2D1	1289.2	-1.45355	0.146071	-9.95095	2.49799e-23	4.47351e-21	not_age_associated
TRPC6	181.536	-7.57639	0.763719	-9.92038	3.39448e-23	6.02791e-21	not_age_associated
PVALB	109.099	-6.2713	0.632464	-9.91567	3.55863e-23	6.26674e-21	not_age_associated
ALOX5AP	18004.6	-3.7925	0.382919	-9.90418	3.99212e-23	6.97203e-21	not_age_associated
ALDH2	8776.56	-4.07298	0.412203	-9.88101	5.03245e-23	8.71686e-21	not_age_associated
AC114490.2	103.847	-3.89637	0.394532	-9.87593	5.29418e-23	9.09567e-21	not_age_associated
DNAJC25-GNG10	435.244	3.81703	0.38773	9.84456	7.23574e-23	1.23311e-20	not_age_associated
CD302	1956.36	-3.89306	0.396509	-9.81833	9.38881e-23	1.58723e-20	not_age_associated
CCND1	573.22	5.26159	0.537798	9.78358	1.32436e-22	2.22114e-20	not_age_associated
AC037459.2	75.9409	-4.12968	0.422176	-9.78189	1.34669e-22	2.2408e-20	not_age_associated
LINC00881	56.4502	-5.38111	0.550354	-9.77754	1.40582e-22	2.32092e-20	not_age_associated
CHRM3	55.9177	-6.04123	0.617959	-9.7761	1.42597e-22	2.33593e-20	not_age_associated
TREX1	368.496	7.70637	0.788747	9.77039	1.50871e-22	2.45143e-20	not_age_associated
MYO10	177.741	4.447	0.455185	9.76966	1.51967e-22	2.45143e-20	not_age_associated
GPR85	121.498	-5.78042	0.592855	-9.75014	1.84223e-22	2.94924e-20	not_age_associated
PHLDA2	2324.99	3.43158	0.352007	9.7486	1.87022e-22	2.97154e-20	not_age_associated
MERTK	357.218	4.47796	0.459535	9.74454	1.94653e-22	3.06971e-20	not_age_associated
WHRN	213.466	6.14177	0.630626	9.73916	2.05241e-22	3.21271e-20	not_age_associated
DLEU7	158.061	-4.56762	0.469387	-9.73104	2.22314e-22	3.45437e-20	not_age_associated
AL662899.2	587.089	11.998	1.23341	9.72753	2.30103e-22	3.54929e-20	not_age_associated
KRT23	880.282	8.93226	0.919936	9.70965	2.74266e-22	4.19985e-20	not_age_associated
ACOX1	746.781	-1.90755	0.196837	-9.69103	3.292e-22	5.00478e-20	not_age_associated
R3HDM2	570.431	-2.85468	0.294681	-9.68737	3.41203e-22	5.15021e-20	not_age_associated
TACSTD2	5239.45	8.12119	0.83925	9.67672	3.78674e-22	5.67528e-20	not_age_associated
HIST1H3H	137.365	5.65456	0.585086	9.66449	4.26749e-22	6.35074e-20	not_age_associated
SYNC	220.785	-4.99434	0.517152	-9.65739	4.57366e-22	6.75878e-20	not_age_associated
ACO1	942.031	-4.41185	0.457069	-9.65249	4.79775e-22	7.04069e-20	not_age_associated
NRIP3	179.293	3.66658	0.380156	9.64495	5.16343e-22	7.52508e-20	not_age_associated
PRKACB	859.581	-2.37323	0.246152	-9.64132	5.34936e-22	7.69409e-20	not_age_associated
CEACAM6	1441.69	8.00776	0.830571	9.64127	5.35222e-22	7.69409e-20	not_age_associated
AMIGO2	753.29	-4.01226	0.416531	-9.63256	5.82603e-22	8.31862e-20	not_age_associated
AC026904.2	37.9181	-5.24801	0.544921	-9.63078	5.92754e-22	8.40677e-20	not_age_associated
CLEC3B	23.5863	-7.15232	0.743207	-9.62359	6.35713e-22	8.95593e-20	not_age_associated
IGHV3-30	3650.38	27.9427	2.91064	9.60021	7.9784e-22	1.11655e-19	not_age_associated
ATP5PO	2389.06	-2.83372	0.295493	-9.58979	8.82648e-22	1.22711e-19	not_age_associated
ENPP4	846.256	-1.971	0.205664	-9.58357	9.37429e-22	1.29475e-19	not_age_associated
IGFBP4	403.037	6.26525	0.653953	9.58059	9.64926e-22	1.32408e-19	not_age_associated
CHMP4A	1192.82	-2.30598	0.24085	-9.57437	1.0248e-21	1.39717e-19	not_age_associated
IFITM3	73449	4.01845	0.421632	9.53071	1.56213e-21	2.11609e-19	not_age_associated
FFAR4	861.076	-7.1069	0.746524	-9.51998	1.73212e-21	2.33141e-19	not_age_associated
AC007038.2	55.2933	-3.53038	0.371964	-9.4912	2.28397e-21	3.05474e-19	not_age_associated
ALPK3	135.426	-3.31579	0.349445	-9.48873	2.33865e-21	3.1082e-19	not_age_associated
AC090517.4	62.4005	3.39149	0.357572	9.48476	2.42935e-21	3.20856e-19	not_age_associated
PDGFA	67.2846	4.48712	0.47318	9.48292	2.47274e-21	3.24559e-19	not_age_associated
HIST1H2BJ	241.736	4.87479	0.514786	9.46954	2.81066e-21	3.66635e-19	not_age_associated
SMIM3	695.029	3.40278	0.359508	9.46509	2.93301e-21	3.80248e-19	not_age_associated
CCDC88C	441.675	3.71355	0.392653	9.45758	3.15158e-21	4.06093e-19	not_age_associated
CAT	2094.93	-3.19282	0.337648	-9.45603	3.19844e-21	4.09632e-19	not_age_associated
AC005726.5	37.9152	-5.06829	0.537864	-9.42299	4.38437e-21	5.58135e-19	not_age_associated
AC015912.3	1753.31	4.63167	0.491886	9.41614	4.67986e-21	5.92184e-19	not_age_associated
OPN3	1161.83	-2.45764	0.261142	-9.41114	4.9077e-21	6.17319e-19	not_age_associated
RNASEK-C17orf49	197.296	-4.84376	0.514832	-9.40842	5.03658e-21	6.29781e-19	not_age_associated
LINC02413	24.9186	-3.78239	0.402152	-9.40537	5.18499e-21	6.44525e-19	not_age_associated
KCTD14	185.28	7.64372	0.813878	9.39173	5.90231e-21	7.29402e-19	not_age_associated
RPL13A	33152.4	-2.99829	0.319408	-9.38702	6.17219e-21	7.58318e-19	not_age_associated
LAMC2	181.13	6.00811	0.640806	9.37586	6.86124e-21	8.38103e-19	not_age_associated
CDC42EP2	326.087	4.25144	0.453881	9.36686	7.47224e-21	9.0749e-19	not_age_associated
IL10	348.234	4.10066	0.437979	9.36268	7.77423e-21	9.33438e-19	not_age_associated
PDCL	712.789	-2.22331	0.237457	-9.36299	7.75106e-21	9.33438e-19	not_age_associated
RPL23	11958.7	-2.66489	0.284759	-9.3584	8.09548e-21	9.66518e-19	not_age_associated
ADAT3	97.5948	3.44882	0.36973	9.32795	1.07942e-20	1.28148e-18	not_age_associated
RPS20	24747.2	-3.55851	0.381949	-9.31672	1.19991e-20	1.41656e-18	not_age_associated
STK17A	1975.44	2.4469	0.262701	9.3144	1.22646e-20	1.43987e-18	not_age_associated
EMD	1575.32	1.75092	0.18801	9.31292	1.24359e-20	1.45191e-18	not_age_associated
ZFP14	217.53	-2.43469	0.261715	-9.30282	1.36764e-20	1.58797e-18	not_age_associated
TNNI2	1227.4	-3.97591	0.427892	-9.29186	1.5162e-20	1.75084e-18	not_age_associated
SLC47A1	406.459	-4.31459	0.464382	-9.29102	1.52815e-20	1.75505e-18	not_age_associated
AC114760.2	171.815	-5.7465	0.618974	-9.2839	1.63384e-20	1.86629e-18	not_age_associated
ITGA2	333.542	6.69052	0.721534	9.27263	1.81611e-20	2.06334e-18	not_age_associated
FFAR2	683.253	5.05091	0.545098	9.26607	1.93131e-20	2.18248e-18	not_age_associated
ZNF781	63.0364	-5.64995	0.609868	-9.26423	1.96495e-20	2.20868e-18	not_age_associated
MTG1	519.526	2.19513	0.237076	9.25918	2.06005e-20	2.30333e-18	not_age_associated
UBE2W	825.373	-2.18238	0.23591	-9.2509	2.22607e-20	2.47586e-18	not_age_associated
QPRT	107.375	-3.98445	0.431128	-9.24191	2.42134e-20	2.67894e-18	not_age_associated
DIABLO.1	214.254	2.98979	0.323635	9.23816	2.50776e-20	2.7601e-18	not_age_associated
MYO1A	26.5823	-4.65584	0.504747	-9.2241	2.85953e-20	3.13096e-18	not_age_associated
CATSPER1	458.851	-3.50219	0.379726	-9.22295	2.89024e-20	3.14827e-18	not_age_associated
EMP1	4079.93	4.23308	0.459369	9.21498	3.11333e-20	3.37389e-18	not_age_associated
AC007384.1	206.087	3.73241	0.405592	9.20239	3.50059e-20	3.77421e-18	not_age_associated
LSAMP	323.439	-7.21423	0.784197	-9.19951	3.59578e-20	3.85716e-18	not_age_associated
SFN	1224.33	10.6735	1.16099	9.19343	3.80507e-20	4.06105e-18	not_age_associated
INO80B	84.6039	-2.62317	0.285737	-9.18037	4.29599e-20	4.56195e-18	not_age_associated
CDH1	358.476	6.56205	0.71486	9.1795	4.33105e-20	4.57618e-18	not_age_associated
KBTBD11	85.5333	-3.54261	0.386026	-9.17712	4.42785e-20	4.65519e-18	not_age_associated
HTD2	74.7131	5.01853	0.547099	9.17299	4.60068e-20	4.81295e-18	not_age_associated
HELZ2	1569.61	3.46444	0.377719	9.17202	4.64237e-20	4.83264e-18	not_age_associated
MX1	17963.7	3.48166	0.380568	9.1486	5.76766e-20	5.97462e-18	not_age_associated
PDF	134.624	7.11423	0.778123	9.14281	6.08495e-20	6.27254e-18	not_age_associated
PEBP4	82.6389	-6.18449	0.676668	-9.13963	6.26669e-20	6.42853e-18	not_age_associated
ATRIP	299.285	2.38063	0.260573	9.13614	6.4724e-20	6.60748e-18	not_age_associated
ELF3	2537.67	6.78961	0.74401	9.12571	7.12696e-20	7.24072e-18	not_age_associated
RASA3	342.352	1.69327	0.185647	9.1209	7.45057e-20	7.53328e-18	not_age_associated
MET	346.938	9.00733	0.988622	9.11099	8.16318e-20	8.2145e-18	not_age_associated
HIST2H2AA4	1772.66	9.07918	0.99948	9.08391	1.04743e-19	1.04902e-17	not_age_associated
EIF3E	5206.1	-2.41256	0.265886	-9.07365	1.15092e-19	1.14723e-17	not_age_associated
JUP	758.572	5.80564	0.641173	9.05471	1.3693e-19	1.3585e-17	not_age_associated
OLFML2B	401.373	5.56045	0.614166	9.05366	1.38253e-19	1.36522e-17	not_age_associated
FRY	265.255	-2.58958	0.286116	-9.0508	1.4193e-19	1.395e-17	not_age_associated
PAQR5	186.361	-2.88508	0.318813	-9.04944	1.43702e-19	1.40589e-17	not_age_associated
S100A14	1265.36	9.82695	1.08638	9.04561	1.48838e-19	1.44942e-17	not_age_associated
CLN5	550.804	-2.29649	0.253923	-9.04402	1.51015e-19	1.46387e-17	not_age_associated
IGHV1-46	1005.53	26.1371	2.89203	9.03765	1.60078e-19	1.54464e-17	not_age_associated
ETV7	664.708	4.70737	0.521231	9.03127	1.69694e-19	1.62999e-17	not_age_associated
AC020909.2	155.118	-3.79271	0.420111	-9.02787	1.75046e-19	1.67379e-17	not_age_associated
IDO1	3089.14	7.12959	0.790374	9.02053	1.8718e-19	1.78175e-17	AgeUp
PTGER2	1119.68	4.16313	0.461708	9.01682	1.93627e-19	1.83485e-17	not_age_associated
ZBTB44	572.118	-1.95952	0.217388	-9.01394	1.98779e-19	1.87526e-17	not_age_associated
AC068594.1	57.6794	-3.80834	0.4226	-9.01169	2.02897e-19	1.90561e-17	not_age_associated
SCP2	3480.14	-2.23002	0.247571	-9.00759	2.10629e-19	1.96947e-17	not_age_associated
AGRP	1178.77	-4.8148	0.534734	-9.00409	2.17453e-19	2.02432e-17	not_age_associated
FLNB	544.835	3.12623	0.347761	8.9896	2.48129e-19	2.29678e-17	not_age_associated
TRAF4	471.656	5.20112	0.578592	8.98926	2.48893e-19	2.29678e-17	not_age_associated
MUC4	1520.97	6.73316	0.74935	8.98534	2.57941e-19	2.36991e-17	not_age_associated
USP18	2625.78	3.82524	0.426649	8.96579	3.08065e-19	2.8182e-17	not_age_associated
KRT19	9095.32	7.74606	0.864945	8.95556	3.3801e-19	3.07881e-17	not_age_associated
APOPT1	546.778	-1.70975	0.191056	-8.94898	3.58786e-19	3.25402e-17	not_age_associated
NCS1	76.1441	4.22178	0.471994	8.94455	3.73483e-19	3.37284e-17	not_age_associated
ABTB2	118.238	5.16185	0.57722	8.9426	3.80124e-19	3.4182e-17	not_age_associated
RYR1	198.112	-3.324	0.371959	-8.93648	4.01779e-19	3.59762e-17	not_age_associated
PCBP2	5095.51	-1.16524	0.130455	-8.93209	4.18041e-19	3.72745e-17	not_age_associated
TCEAL8	1415.61	-2.80411	0.31473	-8.90956	5.12336e-19	4.54903e-17	not_age_associated
B3GAT2	88.8979	-4.91259	0.551476	-8.90807	5.1928e-19	4.59139e-17	not_age_associated
TRBV20-1	294.974	8.30529	0.933504	8.89689	5.74309e-19	5.05679e-17	not_age_associated
MOSPD1	349.763	-2.36545	0.265916	-8.89548	5.81679e-19	5.07936e-17	not_age_associated
AC022509.2	58.6756	-7.33937	0.825049	-8.89567	5.8067e-19	5.07936e-17	not_age_associated
CASD1	173.202	-2.05555	0.231151	-8.89267	5.9659e-19	5.18812e-17	not_age_associated
RASSF8	118.498	-3.04151	0.342161	-8.88912	6.15944e-19	5.33448e-17	not_age_associated
IGHV4-59	341.507	24.5509	2.76242	8.88746	6.25222e-19	5.39273e-17	not_age_associated
PMAIP1	992.063	4.22228	0.475688	8.87616	6.9211e-19	5.94539e-17	not_age_associated
DYSF	533.547	5.71263	0.644011	8.8704	7.28861e-19	6.23575e-17	not_age_associated
PMF1	342.359	-2.02007	0.228014	-8.85941	8.04396e-19	6.85424e-17	not_age_associated
LMBRD1	1246.69	-1.82843	0.206518	-8.8536	8.47432e-19	7.19194e-17	not_age_associated
IL15RA	1003.43	4.11737	0.465297	8.84891	8.83797e-19	7.47056e-17	not_age_associated
ABHD15	188.37	-2.03544	0.230153	-8.84386	9.24711e-19	7.78526e-17	not_age_associated
SLC6A8	91.6357	4.06501	0.459693	8.84288	9.32813e-19	7.82231e-17	not_age_associated
TM4SF1	1657.92	9.52398	1.07791	8.83559	9.95679e-19	8.31648e-17	not_age_associated
ADAMTS2	282.014	9.7953	1.11076	8.81857	1.15927e-18	9.64473e-17	not_age_associated
EPCAM	413.898	6.26621	0.710792	8.81581	1.18823e-18	9.84692e-17	not_age_associated
TRIM29	386.582	7.54162	0.855508	8.81537	1.1929e-18	9.84702e-17	not_age_associated
ASS1	1053.19	9.05539	1.03032	8.7889	1.51036e-18	1.24191e-16	not_age_associated
SLC6A14	516.694	8.12152	0.924973	8.78027	1.63082e-18	1.33576e-16	not_age_associated
RPL27A	24316.3	-3.24404	0.369529	-8.77887	1.6513e-18	1.34731e-16	not_age_associated
BACE1	314.024	-4.09933	0.467661	-8.76559	1.85795e-18	1.51008e-16	not_age_associated
SERPINB2	4719.02	12.5649	1.4337	8.76396	1.88505e-18	1.52624e-16	not_age_associated
ALDH1A3	760.347	9.70534	1.10873	8.75354	2.06767e-18	1.66771e-16	not_age_associated
LUCAT1	506.076	6.3055	0.721216	8.74287	2.27271e-18	1.82612e-16	not_age_associated
DNMT3A	363.361	-1.74502	0.199899	-8.72949	2.55814e-18	2.04767e-16	not_age_associated
AC006449.6	225.42	3.33821	0.38297	8.71663	2.86615e-18	2.28557e-16	not_age_associated
AMOTL2	152.869	7.29374	0.837891	8.70489	3.17897e-18	2.52549e-16	not_age_associated
NINJ2	367.578	-2.61308	0.300594	-8.69305	3.52834e-18	2.79254e-16	not_age_associated
KCNAB1	292.497	-8.31102	0.957233	-8.68233	3.8773e-18	3.05728e-16	not_age_associated
MYO5B	215.741	6.65998	0.767392	8.67872	4.00259e-18	3.14434e-16	not_age_associated
AL391807.1	25.9731	-6.48277	0.747476	-8.67288	4.21311e-18	3.29746e-16	not_age_associated
LAMB3	487.825	6.51935	0.751938	8.67006	4.31899e-18	3.36786e-16	not_age_associated
LINC01070	39.8916	-8.01272	0.924439	-8.66765	4.41127e-18	3.42717e-16	not_age_associated
RNF31	124.7	3.26152	0.376426	8.66442	4.53824e-18	3.5129e-16	not_age_associated
C1orf116	345.262	8.08005	0.932747	8.66264	4.60973e-18	3.55058e-16	not_age_associated
TMPRSS4	380.524	6.93964	0.801125	8.66237	4.62052e-18	3.55058e-16	not_age_associated
SH3BGRL	6765.23	-2.07885	0.24021	-8.65432	4.95873e-18	3.79666e-16	not_age_associated
EXTL2	188.048	-3.10836	0.360229	-8.62884	6.19752e-18	4.72801e-16	not_age_associated
SEC11A	5901.59	-1.89296	0.219656	-8.61783	6.82356e-18	5.18689e-16	not_age_associated
EMG1	521.622	-2.37458	0.275667	-8.61397	7.05751e-18	5.34549e-16	not_age_associated
EDN1	245.69	5.63232	0.653983	8.61234	7.15865e-18	5.40273e-16	not_age_associated
ANGPT4	91.6161	-8.30048	0.963992	-8.61053	7.27267e-18	5.46926e-16	not_age_associated
SLC7A5	691.257	4.89349	0.568434	8.60872	7.38838e-18	5.53657e-16	not_age_associated
AC010422.3	52.1036	-4.59502	0.534864	-8.59102	8.62039e-18	6.43696e-16	not_age_associated
ARL6IP1	4952.76	-2.24467	0.261388	-8.58752	8.88671e-18	6.61246e-16	not_age_associated
GRB10	96.1471	3.4612	0.403104	8.58636	8.97674e-18	6.65602e-16	not_age_associated
ARHGAP23	88.6393	5.12074	0.596471	8.58507	9.07789e-18	6.70748e-16	not_age_associated
SMIM30	1677.78	-2.92345	0.34105	-8.57192	1.01777e-17	7.49391e-16	not_age_associated
PARAL1	1061.85	-6.12159	0.71423	-8.5709	1.02682e-17	7.53426e-16	not_age_associated
PSMA2	1853.74	-2.77574	0.323944	-8.56859	1.04763e-17	7.66042e-16	not_age_associated
CLCN4	147.707	-2.87932	0.33614	-8.56583	1.07299e-17	7.81793e-16	not_age_associated
CLU	2351.5	5.46555	0.638093	8.56545	1.07657e-17	7.81793e-16	not_age_associated
ADTRP	862.029	-3.76	0.439185	-8.56132	1.11581e-17	8.07509e-16	not_age_associated
CCDC115	1045.35	-1.89976	0.221947	-8.55951	1.1335e-17	8.17512e-16	not_age_associated
SYNJ2BP	275.182	-2.49894	0.291971	-8.55885	1.14003e-17	8.19428e-16	not_age_associated
AC026369.3	2715.33	-5.35114	0.625288	-8.55787	1.14969e-17	8.23569e-16	not_age_associated
CFH	193.337	4.10791	0.480381	8.55135	1.21661e-17	8.68564e-16	not_age_associated
MCTP2	181.244	5.00135	0.586911	8.52148	1.57529e-17	1.12084e-15	not_age_associated
F3	1508.94	6.40028	0.751464	8.51708	1.63629e-17	1.15646e-15	not_age_associated
FCER1A	130.089	-8.37624	0.983443	-8.51726	1.63372e-17	1.15646e-15	not_age_associated
CXCL1	1434.07	5.92775	0.69715	8.50283	1.85022e-17	1.3033e-15	AgeDown
FGD5	307.803	-4.32891	0.509191	-8.50155	1.87081e-17	1.31342e-15	not_age_associated
IRF7	8429.97	3.27972	0.385998	8.49672	1.95015e-17	1.36459e-15	not_age_associated
PERP	1396.31	5.52674	0.650849	8.49158	2.03842e-17	1.41697e-15	not_age_associated
CLDN4	4095.28	8.77801	1.03368	8.49196	2.03174e-17	1.41697e-15	not_age_associated
ATL1	198.353	-3.18058	0.374646	-8.48957	2.07411e-17	1.43705e-15	not_age_associated
AP001610.1	381.345	9.50163	1.11927	8.48914	2.08176e-17	1.43764e-15	not_age_associated
MSLN	362.209	7.08261	0.83444	8.48786	2.10478e-17	1.4488e-15	not_age_associated
RPS11	17676.9	-1.91573	0.225836	-8.48286	2.19724e-17	1.50754e-15	not_age_associated
LINC02024	16.8903	-6.91284	0.815424	-8.47759	2.29902e-17	1.57226e-15	not_age_associated
PLEKHG2	325.501	4.65997	0.55005	8.47189	2.4144e-17	1.64584e-15	not_age_associated
RWDD3	221.723	2.61681	0.308965	8.46959	2.46263e-17	1.67332e-15	not_age_associated
GAREM1	79.7232	5.60379	0.661678	8.46905	2.47396e-17	1.67563e-15	not_age_associated
RPS6KA5	459.361	-1.74121	0.20577	-8.46192	2.63018e-17	1.77575e-15	not_age_associated
ALG9	306.968	-3.64155	0.430603	-8.45687	2.74661e-17	1.84845e-15	not_age_associated
U62317.2	180.619	5.32929	0.630391	8.45395	2.81607e-17	1.88918e-15	not_age_associated
HRASLS2	878.654	8.00011	0.946655	8.45092	2.89012e-17	1.93272e-15	not_age_associated
UPK1B	714.32	8.78188	1.03978	8.44594	3.01608e-17	2.0106e-15	not_age_associated
CMTR2	488.538	-1.5414	0.182632	-8.43991	3.17577e-17	2.11039e-15	not_age_associated
AD000671.2	139.274	6.16243	0.730452	8.43646	3.27095e-17	2.16005e-15	not_age_associated
RELB	1290.34	3.54826	0.420584	8.43651	3.26963e-17	2.16005e-15	not_age_associated
KIAA1671	117.766	4.08329	0.48413	8.43428	3.33259e-17	2.1939e-15	not_age_associated
METTL7B	468.203	8.65293	1.02665	8.42831	3.50696e-17	2.30153e-15	not_age_associated
PPL	409.079	5.95	0.706359	8.42348	3.65461e-17	2.391e-15	not_age_associated
SSH2	836.644	-1.43088	0.169969	-8.41848	3.81384e-17	2.48747e-15	not_age_associated
FTX	757.595	-2.50177	0.297222	-8.41718	3.85649e-17	2.50755e-15	not_age_associated
AC007383.2	59.6924	3.70141	0.439785	8.4164	3.88215e-17	2.51649e-15	not_age_associated
PURA	696.76	-1.41822	0.168691	-8.40717	4.20017e-17	2.71431e-15	not_age_associated
PRPF38B	1708.78	-1.3587	0.161725	-8.40133	4.41438e-17	2.83633e-15	not_age_associated
PANX1	376.477	2.99641	0.35666	8.40129	4.41583e-17	2.83633e-15	not_age_associated
FST	363.972	6.35453	0.756605	8.39875	4.51268e-17	2.88976e-15	AgeUp
DDX19B	256.251	-1.43213	0.170561	-8.39657	4.59728e-17	2.93503e-15	not_age_associated
IGIP	69.9538	-2.62759	0.313751	-8.37477	5.53323e-17	3.52193e-15	not_age_associated
MUC16	1475.68	7.33276	0.87568	8.37379	5.57929e-17	3.54059e-15	not_age_associated
CLDN3	1268.82	9.14231	1.09188	8.37298	5.61807e-17	3.55452e-15	not_age_associated
BIRC3	1005.5	2.81125	0.335857	8.37038	5.74335e-17	3.62294e-15	not_age_associated
CXCL10	47281.3	5.53715	0.661851	8.36615	5.95314e-17	3.7441e-15	not_age_associated
MRPL12	403.406	-2.47716	0.296135	-8.36498	6.01263e-17	3.77029e-15	AgeDown
KIAA1217	148.195	7.09847	0.848678	8.36414	6.0555e-17	3.78594e-15	not_age_associated
KAT8	1124.2	-2.12395	0.253962	-8.36324	6.10206e-17	3.8038e-15	not_age_associated
IGFBP3	914.605	10.3091	1.23314	8.36	6.2717e-17	3.89804e-15	AgeUp
MYH14	386.795	5.90121	0.706721	8.35013	6.81875e-17	4.22563e-15	not_age_associated
FAM27C	136.903	5.27492	0.631811	8.34888	6.89105e-17	4.25795e-15	not_age_associated
TCTEX1D1	126.169	4.05266	0.485492	8.34754	6.97016e-17	4.29427e-15	not_age_associated
FHL1	637.412	-4.53656	0.544544	-8.33095	8.01982e-17	4.9266e-15	AgeUp
BATF2	342.727	3.58336	0.430217	8.3292	8.13935e-17	4.98553e-15	not_age_associated
KAZALD1	88.4777	-3.6759	0.441717	-8.32185	8.66038e-17	5.28934e-15	not_age_associated
HS3ST1	865.014	4.50311	0.541749	8.31218	9.39599e-17	5.72208e-15	not_age_associated
ZC3H11A	124.428	2.86306	0.344789	8.30381	1.00821e-16	6.12225e-15	not_age_associated
TPD52L2	1400.11	1.57514	0.189763	8.30057	1.03611e-16	6.27368e-15	not_age_associated
DSG2	214.734	6.50786	0.784067	8.30014	1.03988e-16	6.2785e-15	not_age_associated
AC100849.1	84.6931	6.92395	0.835786	8.28436	1.18747e-16	7.1492e-15	not_age_associated
ZNF365	134.686	-4.10844	0.496011	-8.28296	1.20149e-16	7.21303e-15	not_age_associated
TSNAX	609.72	-2.30718	0.278559	-8.28256	1.20556e-16	7.21699e-15	not_age_associated
HLA-DRA	151879	-3.44041	0.415772	-8.27476	1.2871e-16	7.68335e-15	not_age_associated
CD46	2202.57	-1.75591	0.212268	-8.27213	1.31583e-16	7.83272e-15	not_age_associated
FAM89A	873.058	-3.40486	0.411992	-8.2644	1.40404e-16	8.28778e-15	not_age_associated
MALL	424.558	7.02979	0.850586	8.26465	1.40103e-16	8.28778e-15	not_age_associated
MIA-RAB4B	82.342	-5.18957	0.627922	-8.26467	1.40078e-16	8.28778e-15	not_age_associated
BEX4	1296.55	-2.22116	0.26883	-8.26234	1.42847e-16	8.40845e-15	not_age_associated
KIAA1147	288.206	-2.70696	0.327924	-8.25486	1.52076e-16	8.90212e-15	not_age_associated
IGHV3-74	736.06	25.8315	3.12914	8.25514	1.51719e-16	8.90212e-15	not_age_associated
HIGD1A	997.64	-2.0578	0.249432	-8.24997	1.5844e-16	9.24902e-15	not_age_associated
OCRL	170.991	-1.60824	0.194981	-8.2482	1.60804e-16	9.3612e-15	not_age_associated
ADGRF1	518.97	6.23417	0.756479	8.24103	1.7073e-16	9.91174e-15	not_age_associated
GNLY	6297.05	6.98548	0.847747	8.24006	1.7213e-16	9.96562e-15	not_age_associated
LINC01827	407.906	-5.68888	0.690537	-8.23834	1.7462e-16	1.00822e-14	not_age_associated
AC093227.1	35.8176	-3.37401	0.409586	-8.2376	1.75706e-16	1.00924e-14	not_age_associated
AL022238.2	30.5853	-5.40591	0.656251	-8.23756	1.75752e-16	1.00924e-14	not_age_associated
SYNE2	917.436	3.75787	0.456357	8.2345	1.80313e-16	1.03262e-14	not_age_associated
FOXC1	101.113	4.78972	0.581874	8.23155	1.84805e-16	1.05549e-14	not_age_associated
TNFSF12	1039.15	-3.05274	0.37098	-8.22884	1.89028e-16	1.07669e-14	not_age_associated
CCDC9B	109.647	-3.13645	0.381188	-8.22809	1.90216e-16	1.08055e-14	not_age_associated
ANOS1	497.555	-3.98301	0.484186	-8.22621	1.93231e-16	1.09181e-14	not_age_associated
MAL2	748.104	7.47015	0.908057	8.22652	1.92736e-16	1.09181e-14	not_age_associated
EVI2B	3518.47	-2.96659	0.360804	-8.22217	1.99852e-16	1.1262e-14	not_age_associated
LMO7	1395.58	5.55977	0.677248	8.20935	2.22383e-16	1.24984e-14	not_age_associated
PGAP1	214.27	3.63234	0.442567	8.20744	2.25962e-16	1.26658e-14	not_age_associated
AC245060.5	177.549	-4.18207	0.509611	-8.20639	2.27933e-16	1.27425e-14	not_age_associated
MPND	341.429	-2.14702	0.261856	-8.19922	2.41946e-16	1.34902e-14	not_age_associated
SDS	3967.04	5.08734	0.620782	8.19506	2.50475e-16	1.3929e-14	not_age_associated
NTS	698.457	8.8178	1.07638	8.19211	2.56682e-16	1.42367e-14	not_age_associated
BCL3	1022.81	3.13377	0.382832	8.18576	2.70587e-16	1.49687e-14	not_age_associated
MISP	346.818	8.04303	0.983015	8.182	2.79162e-16	1.54027e-14	not_age_associated
ACACB	115.199	-3.41358	0.417409	-8.17802	2.88551e-16	1.58793e-14	not_age_associated
EDARADD	82.7378	4.39051	0.537167	8.17346	2.99676e-16	1.64134e-14	not_age_associated
KLF5	1088.05	5.13473	0.628224	8.1734	2.9981e-16	1.64134e-14	not_age_associated
IGHV1-18	348.059	24.7019	3.0227	8.17212	3.03015e-16	1.6546e-14	not_age_associated
AC009414.2	28.6116	-6.25523	0.766074	-8.16531	3.20619e-16	1.74173e-14	not_age_associated
GCH1	2297.46	4.3403	0.531542	8.16549	3.20124e-16	1.74173e-14	not_age_associated
MUC1	1172.49	6.26808	0.767966	8.16192	3.29731e-16	1.78664e-14	not_age_associated
CYR61	437.281	12.2642	1.50283	8.16074	3.32976e-16	1.7996e-14	not_age_associated
KRT80	183.593	7.6259	0.934616	8.15939	3.36714e-16	1.81209e-14	not_age_associated
AMFR	772.684	-2.31986	0.284322	-8.15929	3.37001e-16	1.81209e-14	not_age_associated
PHLDA3	1555.83	-3.20325	0.392724	-8.15648	3.44941e-16	1.85008e-14	not_age_associated
AC008637.1	463.701	-6.6247	0.812395	-8.15453	3.50544e-16	1.87537e-14	not_age_associated
GPR84	290.285	4.26064	0.523118	8.14469	3.80256e-16	2.02918e-14	AgeDown
CGN	155.982	6.02062	0.740978	8.12524	4.46494e-16	2.37665e-14	not_age_associated
DGKD	200.126	1.8903	0.232982	8.1135	4.9184e-16	2.61145e-14	not_age_associated
ALS2CL	148.854	6.55331	0.808909	8.10142	5.43213e-16	2.87699e-14	not_age_associated
CRYAB	313.889	11.7885	1.45527	8.10058	5.46971e-16	2.88965e-14	AgeUp
SYNJ2	259.219	3.97209	0.49041	8.09953	5.51716e-16	2.90745e-14	not_age_associated
SLC19A3	271.982	-7.57973	0.935861	-8.0992	5.53198e-16	2.90801e-14	not_age_associated
AC004148.2	52.5765	-3.23825	0.400123	-8.09314	5.8146e-16	3.04898e-14	not_age_associated
HAUS7	109.75	-2.97469	0.367591	-8.09238	5.85108e-16	3.06052e-14	not_age_associated
NALCN	58.6266	-8.87262	1.09674	-8.09002	5.96552e-16	3.11268e-14	AgeUp
AC022916.1	69.1842	3.52303	0.435615	8.08749	6.0908e-16	3.17022e-14	not_age_associated
STON1	55.9121	-3.64229	0.450485	-8.08527	6.20251e-16	3.22043e-14	not_age_associated
TM9SF1	320.774	2.64697	0.327402	8.08477	6.22793e-16	3.2257e-14	not_age_associated
AC090796.1	50.7057	-7.70282	0.953272	-8.0804	6.45572e-16	3.33551e-14	not_age_associated
ST8SIA4	773.933	3.177	0.393569	8.07227	6.90054e-16	3.55664e-14	not_age_associated
C6orf132	177.019	5.42377	0.671953	8.07165	6.93557e-16	3.566e-14	not_age_associated
CRB3	226.585	8.85018	1.09658	8.07068	6.99075e-16	3.58565e-14	not_age_associated
GALNT5	338.11	8.17046	1.01281	8.06712	7.1974e-16	3.6827e-14	not_age_associated
RNASE2	589.395	3.79513	0.470569	8.06498	7.32496e-16	3.73891e-14	not_age_associated
SPP1	17485.8	4.75518	0.589837	8.06186	7.51424e-16	3.82619e-14	not_age_associated
AL034397.3	425.103	-3.84879	0.477462	-8.06093	7.57135e-16	3.82619e-14	not_age_associated
AC020656.1	2065.8	-4.54915	0.564341	-8.061	7.5674e-16	3.82619e-14	not_age_associated
TRAPPC6A	1000.89	-2.46711	0.306067	-8.06069	7.58648e-16	3.82619e-14	not_age_associated
KCNJ15	128.596	6.98911	0.866985	8.06139	7.54306e-16	3.82619e-14	not_age_associated
IGKV1-9	1012.93	26.187	3.24975	8.05814	7.74635e-16	3.89752e-14	not_age_associated
STEAP4	358.268	5.58715	0.693681	8.05435	7.99039e-16	4.01076e-14	not_age_associated
EXPH5	128.525	4.88322	0.606373	8.05317	8.06784e-16	4.04004e-14	not_age_associated
NALT1	23.2134	-4.1782	0.519355	-8.04497	8.62649e-16	4.30957e-14	not_age_associated
ST6GALNAC2	104.141	3.8275	0.475788	8.04455	8.65617e-16	4.3142e-14	not_age_associated
GPRC5A	1392.67	7.90949	0.983949	8.03852	9.09319e-16	4.52135e-14	not_age_associated
CREM	2575.7	3.07525	0.382936	8.03072	9.69017e-16	4.80687e-14	not_age_associated
MTSS1	380.89	3.94488	0.492271	8.01364	1.11364e-15	5.51132e-14	not_age_associated
SGPP2	95.8815	6.61903	0.826403	8.00944	1.1523e-15	5.68935e-14	not_age_associated
IGHV1-2	388.697	24.8151	3.09953	8.00607	1.18431e-15	5.83374e-14	not_age_associated
HLA-DMA	12986.8	-2.817	0.351969	-8.00355	1.20886e-15	5.94082e-14	not_age_associated
ERBB3	225.544	5.68652	0.71063	8.00208	1.22335e-15	5.9981e-14	not_age_associated
C8B	233.363	-8.48873	1.06127	-7.99868	1.25763e-15	6.15193e-14	not_age_associated
ITIH5	295.979	-7.58102	0.947887	-7.99781	1.26654e-15	6.1812e-14	not_age_associated
PPARG	2517.88	-2.99794	0.374941	-7.99577	1.28771e-15	6.27001e-14	not_age_associated
GGA2	1650.3	-1.58543	0.198445	-7.98927	1.35742e-15	6.59423e-14	not_age_associated
LIME1	466.872	9.56783	1.19915	7.97883	1.47732e-15	7.16025e-14	not_age_associated
MYO5C	192.112	6.17848	0.774503	7.97735	1.49508e-15	7.22973e-14	not_age_associated
ANKRD22	1257.57	5.60587	0.703031	7.97385	1.53803e-15	7.42046e-14	not_age_associated
PPP1CB	2980.81	-1.46757	0.184076	-7.97265	1.55309e-15	7.47607e-14	not_age_associated
TMEM91	539.94	-3.12934	0.392546	-7.9719	1.56255e-15	7.50452e-14	not_age_associated
IGKV1-5	927.229	25.9914	3.26252	7.96666	1.63021e-15	7.81172e-14	not_age_associated
IGLV2-23	660.036	25.396	3.19072	7.95931	1.72996e-15	8.27092e-14	not_age_associated
KRT15	493.747	8.03937	1.01088	7.95286	1.82258e-15	8.69408e-14	not_age_associated
PTCRA	218.116	-4.45814	0.560828	-7.94921	1.87698e-15	8.9334e-14	not_age_associated
HOXB6	189.903	-5.19392	0.653728	-7.94508	1.94072e-15	9.21603e-14	AgeUp
TNFRSF11A	58.1761	3.29784	0.415363	7.93966	2.02729e-15	9.60553e-14	not_age_associated
PTPRU	96.5516	4.95788	0.624502	7.93894	2.03923e-15	9.64051e-14	not_age_associated
AC020911.2	73.5118	4.71408	0.593881	7.93775	2.05875e-15	9.71107e-14	not_age_associated
MGST3	10406.7	-2.52576	0.31856	-7.92869	2.21474e-15	1.04236e-13	not_age_associated
AC147651.4	357.458	3.27179	0.412732	7.92715	2.24228e-15	1.05297e-13	not_age_associated
PCCA	196.671	-1.79296	0.226462	-7.91728	2.42762e-15	1.13748e-13	not_age_associated
GALNT3	327.469	4.64695	0.587462	7.91022	2.56924e-15	1.20118e-13	not_age_associated
AC007114.2	16.8716	-5.4733	0.692753	-7.90079	2.77134e-15	1.2928e-13	not_age_associated
LY75	374.231	-2.4837	0.314425	-7.89917	2.80775e-15	1.3069e-13	not_age_associated
ZNF780A	336.304	-2.78577	0.352717	-7.89802	2.83366e-15	1.31606e-13	not_age_associated
ATP6AP2	3761.39	-1.61465	0.204917	-7.87955	3.28573e-15	1.52267e-13	not_age_associated
CLYBL	122.39	-3.25349	0.413053	-7.87669	3.36178e-15	1.55451e-13	not_age_associated
CHP1	1508.98	-2.04017	0.259194	-7.87122	3.51193e-15	1.6204e-13	not_age_associated
PIM3	3316.36	3.2475	0.412672	7.86944	3.56228e-15	1.64005e-13	not_age_associated
MX2	5988.21	3.27595	0.416765	7.86043	3.82804e-15	1.75857e-13	not_age_associated
RCE1	452.261	1.23252	0.156842	7.85834	3.89261e-15	1.78435e-13	not_age_associated
TRIM2	199.819	4.73802	0.603124	7.8558	3.97236e-15	1.81697e-13	not_age_associated
ZYG11B	535.928	-2.58052	0.328769	-7.84905	4.1921e-15	1.91334e-13	not_age_associated
SH2D4B	86.9897	-5.56968	0.71054	-7.83865	4.55406e-15	2.07406e-13	not_age_associated
SLC35G2	29.4447	-3.0587	0.390409	-7.8346	4.7035e-15	2.13751e-13	not_age_associated
DUSP4	519.528	5.05995	0.645874	7.83427	4.71558e-15	2.13841e-13	not_age_associated
TSHZ2	270.383	4.92648	0.628903	7.83345	4.74646e-15	2.1478e-13	not_age_associated
SLC35E3	604.194	-2.17751	0.278088	-7.8303	4.86691e-15	2.1976e-13	not_age_associated
ALOX5	4015.63	-3.33229	0.425861	-7.82483	5.08343e-15	2.29047e-13	not_age_associated
DPP4	224.166	4.4608	0.570551	7.81841	5.34932e-15	2.40514e-13	not_age_associated
AC012103.1	16.2258	-7.19045	0.920964	-7.80752	5.83225e-15	2.61671e-13	not_age_associated
SCD	5262.62	-3.56098	0.45625	-7.8049	5.95491e-15	2.66608e-13	not_age_associated
ABHD17C	137.675	3.31106	0.424544	7.79909	6.23539e-15	2.78576e-13	not_age_associated
LYPD2	2336.49	7.29772	0.936455	7.79293	6.54754e-15	2.91904e-13	not_age_associated
S100A2	9053.65	7.1134	0.912907	7.79203	6.59386e-15	2.93161e-13	not_age_associated
TTC14	994.007	-2.17164	0.278706	-7.79185	6.60347e-15	2.93161e-13	not_age_associated
LINC01526	58.2756	-5.05418	0.64878	-7.79028	6.68604e-15	2.96204e-13	not_age_associated
ID1	455.082	8.84484	1.13639	7.78326	7.06803e-15	3.12472e-13	not_age_associated
ZDHHC21	378.851	-1.60731	0.206523	-7.78271	7.09878e-15	3.13176e-13	not_age_associated
ABLIM3	131.037	7.17923	0.922818	7.77968	7.27106e-15	3.20108e-13	not_age_associated
IGLV3-25	7446.74	28.9654	3.72492	7.77612	7.47854e-15	3.28558e-13	not_age_associated
ZNF280B	50.591	-2.97637	0.383167	-7.76782	7.98515e-15	3.49363e-13	not_age_associated
IGLV2-11	652.103	25.371	3.26613	7.76791	7.97919e-15	3.49363e-13	not_age_associated
SSPN	252.549	-2.98159	0.383864	-7.76729	8.018e-15	3.50075e-13	not_age_associated
RHOH	830.925	2.91246	0.375011	7.76633	8.07956e-15	3.52036e-13	not_age_associated
MT-ND2	53112.9	-1.41214	0.181866	-7.76473	8.18177e-15	3.55755e-13	not_age_associated
TBC1D4	742.393	-3.9268	0.505817	-7.76327	8.27659e-15	3.59139e-13	not_age_associated
ABHD5	2062.92	-2.5762	0.332251	-7.75376	8.92115e-15	3.86315e-13	not_age_associated
C16orf86	98.132	-2.06585	0.266469	-7.75269	8.99689e-15	3.88798e-13	not_age_associated
FCGR3B	798.508	8.04139	1.03763	7.74981	9.20327e-15	3.96103e-13	not_age_associated
MSR1	10111.9	-2.63998	0.340651	-7.7498	9.20342e-15	3.96103e-13	not_age_associated
MYEOV	93.7274	6.0458	0.780956	7.74154	9.82187e-15	4.21861e-13	not_age_associated
HIP1R	99.4961	4.88003	0.630517	7.73973	9.96285e-15	4.27048e-13	not_age_associated
EDNRB	122.194	5.00122	0.646642	7.73414	1.04108e-14	4.45344e-13	not_age_associated
TBX21	188.673	4.71464	0.610166	7.72682	1.10265e-14	4.70731e-13	not_age_associated
GAPLINC	869.139	-4.46585	0.57831	-7.72224	1.14299e-14	4.86968e-13	not_age_associated
ITGB4	148.002	5.81225	0.75337	7.715	1.20978e-14	5.1439e-13	not_age_associated
TCF7L2	1960.27	-3.54621	0.459979	-7.70949	1.26319e-14	5.36018e-13	not_age_associated
PAWR	184.75	5.41247	0.702101	7.70897	1.26836e-14	5.37134e-13	not_age_associated
BAIAP2L1	206.318	5.1764	0.671603	7.70753	1.28277e-14	5.41733e-13	not_age_associated
CAV2	262.748	7.83338	1.01635	7.70737	1.28435e-14	5.41733e-13	not_age_associated
LBX2	43.4877	3.63956	0.47232	7.70571	1.30115e-14	5.47728e-13	not_age_associated
CYP19A1	167.587	7.43682	0.965265	7.70443	1.31424e-14	5.52136e-13	not_age_associated
FHL2	329.299	6.93866	0.901431	7.69739	1.38876e-14	5.82286e-13	not_age_associated
DTNA	181.736	-3.92023	0.509407	-7.69568	1.40743e-14	5.88945e-13	not_age_associated
VTN	87.5886	-6.07121	0.788994	-7.69487	1.41633e-14	5.91498e-13	not_age_associated
LTA4H	8768.83	-4.37161	0.568714	-7.68684	1.50819e-14	6.2862e-13	not_age_associated
RGS12	741.592	-2.23869	0.291296	-7.68528	1.52661e-14	6.35044e-13	not_age_associated
TSEN2	174.906	-2.79623	0.363933	-7.68336	1.54972e-14	6.43393e-13	not_age_associated
NECTIN4	198.273	4.84058	0.630099	7.68225	1.56317e-14	6.47704e-13	not_age_associated
NBDY	1768.8	-1.88296	0.245163	-7.68045	1.58537e-14	6.55615e-13	not_age_associated
H3F3B	41339.7	1.84707	0.2406	7.67692	1.6296e-14	6.72592e-13	not_age_associated
ATP2C1	1156.84	-1.56872	0.204374	-7.67572	1.64487e-14	6.77572e-13	not_age_associated
DSP	367.412	5.10026	0.664603	7.67415	1.66519e-14	6.84606e-13	not_age_associated
UBB	22308.6	-2.19324	0.285815	-7.67363	1.67197e-14	6.8606e-13	not_age_associated
OVCH1	35.5926	-6.95298	0.906325	-7.67162	1.69844e-14	6.9557e-13	not_age_associated
VSIG2	222.159	7.47647	0.97475	7.67014	1.71809e-14	7.02258e-13	not_age_associated
AQP5	2228.67	10.594	1.3825	7.66289	1.81792e-14	7.41627e-13	not_age_associated
MBOAT2	140.525	5.21453	0.680735	7.66016	1.85706e-14	7.56133e-13	not_age_associated
TPM4	7836.45	2.06197	0.269335	7.65579	1.92131e-14	7.80791e-13	not_age_associated
PKP3	175.433	7.31014	0.955169	7.65324	1.95983e-14	7.94918e-13	not_age_associated
ADORA1	47.3025	-7.02807	0.918665	-7.65031	2.005e-14	8.1168e-13	not_age_associated
BHLHE41	1740.39	-3.44923	0.451288	-7.64308	2.12084e-14	8.56931e-13	not_age_associated
PRSS23	2006.1	6.67199	0.873026	7.64238	2.13251e-14	8.60002e-13	not_age_associated
AC245297.3	600.986	-2.13454	0.279373	-7.64049	2.16403e-14	8.71054e-13	not_age_associated
IGKV1-6	586.46	25.4808	3.33627	7.63751	2.21461e-14	8.89716e-13	not_age_associated
NEDD4L	305.177	3.80834	0.498752	7.63574	2.24526e-14	9.00319e-13	not_age_associated
HAPLN3	479.21	4.4402	0.582154	7.6272	2.3991e-14	9.60187e-13	not_age_associated
GULP1	152.533	6.45841	0.847389	7.62154	2.50665e-14	1.00133e-12	not_age_associated
AIFM2	325.767	2.09187	0.274521	7.62007	2.53529e-14	1.01086e-12	not_age_associated
PRSS22	563.548	6.93981	0.911691	7.61202	2.69849e-14	1.07391e-12	not_age_associated
CAPN11	16.8263	-6.65807	0.87525	-7.60705	2.80426e-14	1.1139e-12	not_age_associated
AOC3	251.754	-4.62381	0.608555	-7.59801	3.00719e-14	1.19227e-12	not_age_associated
ACKR3	234.401	-4.75583	0.626029	-7.59683	3.03475e-14	1.20094e-12	not_age_associated
KCNN4	489.221	3.27249	0.430793	7.59642	3.04425e-14	1.20245e-12	not_age_associated
RALA	2364.18	2.42313	0.31921	7.59103	3.17376e-14	1.25127e-12	not_age_associated
AC087190.1	13.7452	-5.31427	0.700134	-7.59036	3.19029e-14	1.25544e-12	not_age_associated
SMAD2	1223.21	-1.00955	0.133136	-7.58284	3.38083e-14	1.32795e-12	not_age_associated
AXL	2221.58	-3.55086	0.468568	-7.57811	3.50635e-14	1.3747e-12	not_age_associated
NECTIN2	1741.91	2.84576	0.375639	7.57578	3.5697e-14	1.39694e-12	not_age_associated
DTX4	377.717	-2.90282	0.383506	-7.56916	3.75655e-14	1.46735e-12	not_age_associated
AC131956.2	13.8437	-5.9511	0.786469	-7.56686	3.82345e-14	1.49072e-12	not_age_associated
RUFY4	125.297	5.43847	0.71877	7.56636	3.83832e-14	1.49376e-12	not_age_associated
BCL2L14	154.222	5.43938	0.718927	7.56597	3.8497e-14	1.49544e-12	not_age_associated
LAMP3	475.577	3.81714	0.504936	7.55965	4.04143e-14	1.56704e-12	not_age_associated
KLK10	339.338	6.4865	0.858184	7.5584	4.08068e-14	1.57936e-12	not_age_associated
CCNA1	98.2118	7.26429	0.961172	7.55775	4.10109e-14	1.58436e-12	not_age_associated
DRD5	17.4737	-8.25438	1.09264	-7.55451	4.20434e-14	1.62128e-12	not_age_associated
IQSEC3	115.714	-6.05351	0.801355	-7.55409	4.218e-14	1.62359e-12	AgeUp
ANXA2R	858.098	3.20858	0.42483	7.55261	4.26617e-14	1.63914e-12	not_age_associated
GBP5	3669.77	4.00909	0.53089	7.55165	4.29787e-14	1.64832e-12	not_age_associated
LDHD	124.539	-2.83424	0.375436	-7.5492	4.37952e-14	1.67659e-12	not_age_associated
TGFBR2	1452.37	-1.64042	0.217384	-7.54622	4.48061e-14	1.71219e-12	not_age_associated
UBFD1	325.12	1.24635	0.165172	7.5458	4.49535e-14	1.71473e-12	not_age_associated
COBL	113.332	6.27196	0.831212	7.54556	4.50353e-14	1.71475e-12	not_age_associated
SIK1B	144.211	7.82907	1.03771	7.54458	4.5375e-14	1.72458e-12	not_age_associated
ABLIM1	422.563	4.75441	0.630248	7.54373	4.56733e-14	1.7328e-12	not_age_associated
GALM	1411.6	2.80309	0.371679	7.5417	4.63897e-14	1.75682e-12	not_age_associated
ADAM8	923.559	3.89569	0.516709	7.53942	4.72059e-14	1.78454e-12	not_age_associated
AL159163.1	30.0704	-5.08862	0.67497	-7.53903	4.73486e-14	1.78673e-12	not_age_associated
NCKAP1	152.106	5.38458	0.714335	7.53789	4.77623e-14	1.79913e-12	not_age_associated
RHOBTB3	320.08	2.71778	0.360956	7.5294	5.09733e-14	1.91667e-12	not_age_associated
OAS3	4032.02	3.01012	0.399913	7.52694	5.1944e-14	1.9497e-12	not_age_associated
HIST1H1E	1014.4	3.93388	0.522847	7.52396	5.31415e-14	1.99111e-12	not_age_associated
SATB2	29.3396	-3.65338	0.486317	-7.51234	5.80811e-14	2.17234e-12	not_age_associated
IGKV4-1	3692.1	27.9681	3.72493	7.50835	5.98768e-14	2.23554e-12	not_age_associated
AK4	221.336	5.14072	0.685329	7.5011	6.3283e-14	2.35855e-12	not_age_associated
IL11RA	76.8686	-2.51602	0.335433	-7.5008	6.34316e-14	2.35992e-12	not_age_associated
MYO1B	125.833	6.09009	0.812212	7.49815	6.47226e-14	2.40372e-12	not_age_associated
ELK3	444.272	2.65771	0.354546	7.4961	6.57427e-14	2.43733e-12	not_age_associated
ZNF410	177.209	2.50059	0.333606	7.49564	6.59778e-14	2.44176e-12	not_age_associated
SLC35B2	404.433	1.51647	0.202378	7.49324	6.71944e-14	2.48243e-12	not_age_associated
KLK11	348.205	8.04452	1.07435	7.48781	7.00327e-14	2.58278e-12	not_age_associated
HLA-DRB1	111563	-3.11552	0.416096	-7.48748	7.02063e-14	2.58467e-12	not_age_associated
IGHV3-21	309.393	24.5458	3.28127	7.48059	7.39894e-14	2.71921e-12	not_age_associated
AL031275.1	14.1302	-7.73392	1.03408	-7.47907	7.48499e-14	2.74129e-12	not_age_associated
NUDT19	224.153	-2.07229	0.277076	-7.47913	7.48184e-14	2.74129e-12	not_age_associated
MT-ATP8	15102.7	4.19027	0.560467	7.47639	7.63927e-14	2.79296e-12	not_age_associated
DCTN6	939.816	-1.48635	0.198913	-7.47238	7.87573e-14	2.87444e-12	not_age_associated
RAI14	117.536	5.72111	0.765832	7.47046	7.99174e-14	2.90674e-12	not_age_associated
SGK494	84.8519	-2.44863	0.327765	-7.47067	7.97905e-14	2.90674e-12	not_age_associated
CYSLTR1	665.137	-3.74489	0.501444	-7.46821	8.12927e-14	2.95168e-12	not_age_associated
LDLR	617.49	3.0495	0.408361	7.46766	8.16344e-14	2.959e-12	not_age_associated
PATL2	369.355	3.32738	0.445745	7.46476	8.34504e-14	3.01965e-12	not_age_associated
TPCN1	181.75	2.37403	0.318163	7.46168	8.54263e-14	3.08586e-12	not_age_associated
RTN1	324.303	-4.95063	0.663697	-7.45917	8.70661e-14	3.13973e-12	not_age_associated
ITPR3	201.044	4.18167	0.560654	7.45855	8.74768e-14	3.14916e-12	not_age_associated
CAV1	62.1377	6.64216	0.890747	7.45684	8.86201e-14	3.1849e-12	not_age_associated
KRT18	3218.76	6.32	0.847668	7.45575	8.93556e-14	3.20044e-12	AgeDown
ITGA7	69.3297	6.24423	0.8375	7.4558	8.93224e-14	3.20044e-12	not_age_associated
DHRS12	214.542	-1.50718	0.202231	-7.45274	9.14179e-14	3.26877e-12	not_age_associated
HMGA1	3225.89	2.29293	0.30773	7.45111	9.2555e-14	3.30384e-12	not_age_associated
CCDC80	207.519	6.31426	0.847728	7.44845	9.44455e-14	3.36564e-12	not_age_associated
ATF5	2764.61	3.35172	0.45005	7.44744	9.51654e-14	3.38558e-12	not_age_associated
AC110048.2	20.0279	-4.62258	0.620966	-7.44418	9.75514e-14	3.46463e-12	not_age_associated
PGM5	44.9477	-4.38197	0.588763	-7.44267	9.8668e-14	3.49841e-12	not_age_associated
GGPS1	264.393	-1.98095	0.26617	-7.44243	9.8851e-14	3.49903e-12	not_age_associated
HEATR5B	412.094	-1.93243	0.259662	-7.4421	9.90966e-14	3.49986e-12	not_age_associated
CXCL17	2780.07	7.38873	0.992848	7.44196	9.92057e-14	3.49986e-12	not_age_associated
IGHV3-43	150.757	23.5307	3.16215	7.44135	9.96641e-14	3.51017e-12	not_age_associated
AL353194.1	33.8457	-2.80158	0.376646	-7.43823	1.0204e-13	3.58786e-12	not_age_associated
DDR1	329.652	4.91278	0.660523	7.43771	1.02444e-13	3.59609e-12	not_age_associated
THRB	120.178	5.11754	0.688146	7.43671	1.03225e-13	3.61151e-12	not_age_associated
TCEAL1	323.093	-2.35521	0.316699	-7.43673	1.03209e-13	3.61151e-12	not_age_associated
BICDL2	219.673	6.43206	0.865016	7.43577	1.0396e-13	3.63121e-12	not_age_associated
IL1RN	15209.7	4.25883	0.572825	7.43478	1.04739e-13	3.65237e-12	AgeDown
AC099518.5	22.3568	-4.66498	0.628243	-7.42544	1.12401e-13	3.91225e-12	not_age_associated
AL035071.1	79.9847	-2.03368	0.273887	-7.42526	1.12561e-13	3.91225e-12	not_age_associated
FPGT	230.326	-2.09828	0.282772	-7.4204	1.16768e-13	4.04515e-12	not_age_associated
NDUFA13	6293.23	-2.25678	0.304131	-7.42043	1.16742e-13	4.04515e-12	not_age_associated
DDX58	3119.09	3.59658	0.484731	7.41975	1.17337e-13	4.05822e-12	not_age_associated
SMCHD1	3132.63	2.16393	0.291676	7.41896	1.18045e-13	4.07602e-12	not_age_associated
CLK2	281.894	1.4242	0.19201	7.4173	1.19528e-13	4.11377e-12	not_age_associated
MUC20	691.449	6.22454	0.839179	7.41742	1.19421e-13	4.11377e-12	not_age_associated
SENP5	424.913	-1.2448	0.168079	-7.40603	1.30136e-13	4.47161e-12	not_age_associated
FDXACB1	54.7905	-2.45946	0.332258	-7.40225	1.33892e-13	4.59319e-12	not_age_associated
TLR2	1579.03	2.97005	0.401282	7.40141	1.34749e-13	4.6151e-12	not_age_associated
GOLIM4	979.662	-2.50431	0.338538	-7.39742	1.38858e-13	4.74812e-12	not_age_associated
SERPINB5	209.254	11.1843	1.51276	7.3933	1.43233e-13	4.88982e-12	not_age_associated
FAM222B	346.872	-1.51532	0.204996	-7.39195	1.44694e-13	4.93173e-12	not_age_associated
IGHV5-10-1	1777.31	27.531	3.72494	7.39099	1.45741e-13	4.95943e-12	not_age_associated
KCNK1	126.9	7.04078	0.952703	7.39032	1.46477e-13	4.96846e-12	not_age_associated
PTPRK	182.762	6.44974	0.87272	7.39039	1.46403e-13	4.96846e-12	not_age_associated
NCALD	84.1205	3.36107	0.455013	7.38675	1.50464e-13	5.09552e-12	not_age_associated
PECR	187.194	-2.40799	0.326287	-7.37999	1.58302e-13	5.35238e-12	not_age_associated
ACOT2	1122.92	-2.48587	0.336875	-7.37921	1.59231e-13	5.37518e-12	not_age_associated
HIBADH	566.286	-1.82928	0.247916	-7.37861	1.59948e-13	5.3822e-12	not_age_associated
KRT79	40.1248	-7.90858	1.07181	-7.37869	1.59858e-13	5.3822e-12	AgeDown
ZNF264	351.434	-1.35875	0.184206	-7.37625	1.62812e-13	5.46987e-12	not_age_associated
TTC9	181.145	5.0153	0.680526	7.36974	1.70959e-13	5.72914e-12	not_age_associated
BATF	806.814	2.7765	0.376747	7.36965	1.71072e-13	5.72914e-12	not_age_associated
SMAD5	445.518	-1.6141	0.219474	-7.3544	1.91794e-13	6.41294e-12	not_age_associated
CKLF	4235.09	-2.24114	0.304824	-7.35224	1.94913e-13	6.50694e-12	not_age_associated
CKAP4	1097.76	2.91407	0.396485	7.34978	1.98539e-13	6.61755e-12	not_age_associated
FUCA1	1272.54	-2.24661	0.305726	-7.34846	2.00499e-13	6.67236e-12	not_age_associated
LMTK3	379.85	7.30301	0.994223	7.34544	2.05078e-13	6.81402e-12	not_age_associated
KLHL11	54.4992	3.79296	0.5167	7.34074	2.12423e-13	7.04699e-12	not_age_associated
RAB25	410.875	7.20902	0.982478	7.33759	2.17477e-13	7.20334e-12	not_age_associated
USP30	134.52	-1.78603	0.243448	-7.33637	2.19471e-13	7.25801e-12	not_age_associated
HERC6	975.262	2.4489	0.333822	7.33595	2.20161e-13	7.26943e-12	not_age_associated
PRSS21	826.298	-4.36271	0.594781	-7.33498	2.21756e-13	7.3107e-12	not_age_associated
PRSS8	247.46	7.24942	0.988617	7.33289	2.25234e-13	7.41379e-12	not_age_associated
N4BP2L2	3659.2	-1.71994	0.234594	-7.33154	2.27517e-13	7.47727e-12	not_age_associated
HESX1	684.692	4.71041	0.642761	7.32841	2.32901e-13	7.6359e-12	not_age_associated
SMARCA5-AS1	57.823	5.37051	0.732864	7.32811	2.33428e-13	7.6359e-12	not_age_associated
ZHX1-C8orf76	31.5087	-2.57675	0.351624	-7.32816	2.33341e-13	7.6359e-12	not_age_associated
ARFGAP3	1418.24	1.46305	0.199867	7.32012	2.47753e-13	8.09199e-12	not_age_associated
SEMA4A	634.959	2.89463	0.395553	7.31794	2.51797e-13	8.21139e-12	not_age_associated
BIK	406.506	5.02854	0.687367	7.31566	2.56112e-13	8.33922e-12	not_age_associated
ASAP2	70.6777	5.19366	0.710021	7.3148	2.57765e-13	8.38013e-12	not_age_associated
AKAP11	463.621	-1.67502	0.229067	-7.31234	2.62523e-13	8.52171e-12	not_age_associated
TRIB2	204.841	2.63745	0.360783	7.31034	2.66461e-13	8.63629e-12	not_age_associated
LBHD2	23.3052	-6.02301	0.824423	-7.30572	2.75776e-13	8.92449e-12	not_age_associated
RAB27B	105.212	5.23507	0.716966	7.3017	2.84163e-13	9.18186e-12	not_age_associated
ECH1	2734.48	-1.90767	0.261379	-7.29846	2.91082e-13	9.39105e-12	not_age_associated
C1QA	60564.3	-3.03219	0.415521	-7.29732	2.93554e-13	9.45638e-12	not_age_associated
MAFB	8344.54	2.87164	0.39367	7.29453	2.99705e-13	9.63983e-12	not_age_associated
ZNF566	99.2632	-2.11902	0.290846	-7.28573	3.19944e-13	1.02752e-11	not_age_associated
KANK1	65.1906	3.51583	0.4828	7.28217	3.28488e-13	1.05335e-11	not_age_associated
CCNO	538.952	7.59183	1.04323	7.27725	3.40692e-13	1.09083e-11	not_age_associated
NFKB2	953.742	3.69019	0.507127	7.27667	3.42165e-13	1.09389e-11	not_age_associated
TMEM125	154.4	7.53008	1.035	7.27546	3.45234e-13	1.10204e-11	not_age_associated
STRIP2	49.9119	4.39399	0.604058	7.27412	3.4868e-13	1.11136e-11	not_age_associated
DISP2	39.5703	-3.82406	0.525795	-7.27291	3.51816e-13	1.11967e-11	not_age_associated
CPED1	418.008	-3.84393	0.528741	-7.26997	3.5956e-13	1.14259e-11	AgeUp
AC244090.1	963.005	-2.68342	0.369326	-7.26572	3.71047e-13	1.17732e-11	not_age_associated
PPP2R3A	115.825	-2.77461	0.382282	-7.25801	3.92821e-13	1.24454e-11	not_age_associated
TEAD1	120.727	3.91159	0.539049	7.25646	3.97347e-13	1.257e-11	not_age_associated
SLAMF7	2468.51	5.43571	0.749294	7.25445	4.0331e-13	1.27395e-11	not_age_associated
ALPL	230.848	10.3282	1.42418	7.25201	4.10637e-13	1.29516e-11	not_age_associated
LAMA5	117.948	5.88483	0.811569	7.25117	4.13178e-13	1.30123e-11	not_age_associated
AGO1	280.609	-1.73075	0.238701	-7.2507	4.14614e-13	1.30381e-11	not_age_associated
SLC24A4	150.503	-4.06487	0.561009	-7.24563	4.30431e-13	1.35154e-11	not_age_associated
CNKSR1	95.8925	5.43204	0.74989	7.24379	4.36325e-13	1.36801e-11	not_age_associated
SEPT11	1654.97	-2.85864	0.394653	-7.24344	4.37452e-13	1.36952e-11	not_age_associated
LINC02104	11.8434	-5.43906	0.750984	-7.24258	4.40243e-13	1.37621e-11	not_age_associated
FUT3	174.169	8.46655	1.1693	7.24069	4.46416e-13	1.39345e-11	not_age_associated
LINC01358	67.5938	3.71268	0.512962	7.23774	4.56235e-13	1.422e-11	not_age_associated
AC074032.1	47.6045	-2.47797	0.342721	-7.23028	4.82001e-13	1.5001e-11	not_age_associated
ARHGEF18	74.8317	4.93373	0.682542	7.22846	4.88496e-13	1.51807e-11	not_age_associated
DKK1	198.578	11.1208	1.53897	7.22614	4.96903e-13	1.54193e-11	not_age_associated
SLC34A2	362.948	6.50001	0.899902	7.22302	5.08467e-13	1.5755e-11	not_age_associated
YAP1	110.29	5.48578	0.759507	7.22282	5.09219e-13	1.57552e-11	not_age_associated
OPTN	2790.52	2.48712	0.344422	7.22112	5.15606e-13	1.59062e-11	not_age_associated
KRT4	1632.34	7.78281	1.07778	7.22115	5.15481e-13	1.59062e-11	not_age_associated
CTTN	309.765	4.03453	0.558751	7.22062	5.17516e-13	1.59419e-11	not_age_associated
STAT4	362.445	3.75616	0.520265	7.21971	5.20994e-13	1.60257e-11	not_age_associated
CBWD3	158.28	-2.16312	0.299744	-7.21654	5.33279e-13	1.63797e-11	not_age_associated
TRIQK	492.736	-2.51433	0.348541	-7.21387	5.4383e-13	1.66796e-11	not_age_associated
RBP7	645.052	-3.25638	0.451476	-7.21273	5.48406e-13	1.67955e-11	not_age_associated
TRBV5-1	149.997	9.67981	1.34222	7.21177	5.52292e-13	1.68901e-11	not_age_associated
NARS	1685.17	-1.55142	0.215239	-7.2079	5.68202e-13	1.73514e-11	not_age_associated
AC092279.1	95.5229	-3.1078	0.431177	-7.20771	5.69018e-13	1.73514e-11	not_age_associated
CTGF	507.121	6.16228	0.855669	7.20171	5.94618e-13	1.80798e-11	not_age_associated
SNHG25	1982.66	-5.53905	0.769114	-7.20186	5.93955e-13	1.80798e-11	not_age_associated
CCSAP	323.784	-2.36082	0.327833	-7.2013	5.96431e-13	1.81089e-11	not_age_associated
PFDN5	24825.1	-1.84841	0.2569	-7.19505	6.24357e-13	1.89296e-11	not_age_associated
WFDC2	15794.9	7.07169	0.982985	7.1941	6.28753e-13	1.90355e-11	not_age_associated
SEMA4B	154.168	2.7447	0.381549	7.19355	6.31277e-13	1.90846e-11	not_age_associated
GALC	751.081	-2.22526	0.309377	-7.19273	6.35081e-13	1.91722e-11	not_age_associated
HM13	3282.46	1.84507	0.256606	7.19029	6.46536e-13	1.94902e-11	not_age_associated
AL159169.2	29.0616	-3.44942	0.480029	-7.18585	6.67881e-13	2.0084e-11	not_age_associated
AL021707.6	101.305	2.88375	0.401313	7.1858	6.68135e-13	2.0084e-11	not_age_associated
KITLG	118.777	5.0635	0.704761	7.1847	6.73529e-13	2.02174e-11	not_age_associated
AC233755.2	331.7	24.5465	3.41768	7.18221	6.85919e-13	2.05601e-11	not_age_associated
SGPP1	576.831	-2.50161	0.348457	-7.17911	7.01641e-13	2.10015e-11	not_age_associated
CD70	255.413	6.4401	0.897544	7.17525	7.21743e-13	2.15727e-11	not_age_associated
HLA-G	125.202	7.7003	1.07337	7.17392	7.28792e-13	2.17526e-11	not_age_associated
EXT1	248.579	2.87372	0.400769	7.17051	7.47181e-13	2.22442e-11	not_age_associated
SLFN5	1912.65	1.96892	0.274587	7.17048	7.47368e-13	2.22442e-11	not_age_associated
MDH1	3845.06	-2.08548	0.290854	-7.17018	7.48994e-13	2.22612e-11	not_age_associated
AC092140.1	11.7308	-5.90365	0.823894	-7.16555	7.74772e-13	2.29951e-11	not_age_associated
SLC37A3	112.352	3.34603	0.467032	7.16446	7.80927e-13	2.31452e-11	not_age_associated
FAM84A	197.204	6.19644	0.865428	7.15997	8.0694e-13	2.38376e-11	not_age_associated
CHL1	155.287	6.63998	0.927385	7.15989	8.07404e-13	2.38376e-11	not_age_associated
ANXA3	407.915	4.70632	0.657321	7.15985	8.07672e-13	2.38376e-11	not_age_associated
MELTF	112.635	2.44078	0.340958	7.1586	8.15031e-13	2.40213e-11	not_age_associated
CALM2	17453.2	-1.92195	0.268502	-7.15804	8.18364e-13	2.40859e-11	not_age_associated
DOT1L	419.504	2.28723	0.319614	7.15621	8.29369e-13	2.43758e-11	not_age_associated
IER2	5761.85	2.97728	0.416108	7.15505	8.36411e-13	2.45487e-11	not_age_associated
PPIL3	738.747	-1.96207	0.274241	-7.15455	8.3949e-13	2.46048e-11	not_age_associated
EPHA2	265.093	4.78377	0.669127	7.14928	8.72352e-13	2.55326e-11	not_age_associated
FAS	773.561	2.24389	0.313875	7.14901	8.74061e-13	2.55472e-11	not_age_associated
KIAA0355	282.609	-2.14192	0.299664	-7.14772	8.82289e-13	2.57521e-11	not_age_associated
RAP2A	453.465	-1.73454	0.24277	-7.14481	9.01208e-13	2.6268e-11	not_age_associated
TBL1XR1	919.821	-1.34541	0.188388	-7.1417	9.21805e-13	2.68314e-11	not_age_associated
TK2	463.571	-2.27353	0.318361	-7.14134	9.24251e-13	2.68656e-11	not_age_associated
RTN2	145.028	-2.35165	0.32955	-7.13595	9.61207e-13	2.79014e-11	not_age_associated
ADIRF	511.544	5.74936	0.805908	7.13401	9.74857e-13	2.82588e-11	not_age_associated
KLRC3	76.2016	5.73263	0.80374	7.13244	9.86041e-13	2.85439e-11	not_age_associated
P2RY2	40.5298	3.85765	0.541022	7.1303	1.00147e-12	2.89509e-11	not_age_associated
IGHV3-33	152.231	23.2418	3.26069	7.12787	1.01933e-12	2.94268e-11	not_age_associated
AC091982.3	56.4536	4.25974	0.597717	7.12669	1.02811e-12	2.96399e-11	not_age_associated
PLEKHN1	86.2127	3.67347	0.51558	7.12493	1.0413e-12	2.99793e-11	not_age_associated
PPAN	161.838	-2.03283	0.285511	-7.11999	1.07939e-12	3.10335e-11	not_age_associated
CMKLR1	584.038	4.11324	0.577994	7.1164	1.1078e-12	3.1807e-11	not_age_associated
BTD	298.875	-2.08355	0.292932	-7.11274	1.13759e-12	3.25739e-11	not_age_associated
DOCK9	87.4023	3.91225	0.550029	7.11282	1.13699e-12	3.25739e-11	not_age_associated
HACD4	1390.06	-1.79272	0.252231	-7.10743	1.18221e-12	3.38058e-11	not_age_associated
OTOF	627.463	5.79241	0.815351	7.1042	1.21024e-12	3.45607e-11	not_age_associated
RASEF	239.464	5.7766	0.814144	7.0953	1.29067e-12	3.68075e-11	not_age_associated
CCL4	22991.8	4.43597	0.625302	7.09412	1.30173e-12	3.70728e-11	not_age_associated
IGLV3-27	933.928	26.4228	3.72495	7.09347	1.30795e-12	3.71999e-11	not_age_associated
EHF	251.937	4.93777	0.696898	7.08535	1.38691e-12	3.93928e-11	not_age_associated
SMYD4	197.845	-1.50746	0.212933	-7.07953	1.44644e-12	4.10285e-11	not_age_associated
DTX3	118.497	4.77316	0.674621	7.07533	1.49092e-12	4.22335e-11	not_age_associated
SLC33A1	253.157	-1.64309	0.232349	-7.07163	1.53127e-12	4.33184e-11	not_age_associated
NUDT12	142.681	-2.21276	0.313058	-7.06819	1.56962e-12	4.43141e-11	not_age_associated
PLPP2	599.12	6.73812	0.953314	7.0681	1.57066e-12	4.43141e-11	not_age_associated
MARCKSL1	820.745	3.56701	0.505549	7.05572	1.71713e-12	4.83818e-11	not_age_associated
RTN3	2990.8	-1.78576	0.253208	-7.05256	1.75662e-12	4.94285e-11	not_age_associated
FOXA1	225.531	5.21363	0.739512	7.05009	1.788e-12	5.02446e-11	not_age_associated
IGF2BP2	290.165	3.07353	0.435995	7.04946	1.79618e-12	5.04075e-11	not_age_associated
C2orf54	72.3843	5.40022	0.76619	7.04816	1.81304e-12	5.08131e-11	not_age_associated
TSPAN2	70.5481	4.32018	0.612974	7.0479	1.81635e-12	5.08385e-11	not_age_associated
DUSP14	305.651	4.47262	0.634901	7.04459	1.86015e-12	5.19468e-11	not_age_associated
SDCBP2	419.974	5.60248	0.795295	7.04453	1.86086e-12	5.19468e-11	not_age_associated
CERS4	130.579	4.26415	0.605364	7.04395	1.86863e-12	5.20262e-11	not_age_associated
OLIG1	159.023	7.21455	1.0242	7.04406	1.86717e-12	5.20262e-11	not_age_associated
TNFSF10	14373.4	4.38598	0.622761	7.0428	1.88411e-12	5.23193e-11	not_age_associated
NPDC1	250.13	5.06845	0.71966	7.04285	1.88353e-12	5.23193e-11	not_age_associated
DNAJC5B	494.03	-3.95164	0.561565	-7.03684	1.96653e-12	5.45363e-11	not_age_associated
APIP	1956.39	-2.00879	0.285494	-7.0362	1.97557e-12	5.47152e-11	not_age_associated
SYNE1	502.196	2.81034	0.39953	7.03414	2.00501e-12	5.54579e-11	not_age_associated
HADHB	2010.44	-1.54612	0.21982	-7.03357	2.01315e-12	5.56104e-11	not_age_associated
NLRP3	363.897	3.28479	0.467149	7.03157	2.04226e-12	5.63027e-11	not_age_associated
WASHC1	1350.13	1.59029	0.226167	7.03148	2.04355e-12	5.63027e-11	not_age_associated
ARPC1A	528.287	-2.08183	0.296092	-7.03103	2.05021e-12	5.64129e-11	not_age_associated
HNMT	4075.35	-2.43814	0.346929	-7.02779	2.09837e-12	5.76629e-11	not_age_associated
ZNF717	151.619	-1.71957	0.244764	-7.02542	2.13418e-12	5.85707e-11	not_age_associated
HIST1H1C	1144.21	3.46122	0.492744	7.02438	2.1502e-12	5.8934e-11	not_age_associated
FAM69A	135.554	2.48749	0.354335	7.02018	2.21585e-12	6.06546e-11	not_age_associated
SPTBN1	618.022	3.65603	0.521172	7.01501	2.29929e-12	6.28572e-11	not_age_associated
SLC36A1	279.15	2.15878	0.307815	7.01321	2.32906e-12	6.35889e-11	not_age_associated
CEACAM21	391.995	-3.88105	0.553455	-7.0124	2.34258e-12	6.38752e-11	not_age_associated
LAMA1	42.5534	-3.33722	0.476061	-7.01006	2.38211e-12	6.48695e-11	not_age_associated
HSD17B11	2665.18	-2.42168	0.345638	-7.0064	2.44528e-12	6.65042e-11	not_age_associated
IER3	4361.85	3.78817	0.540904	7.00341	2.49803e-12	6.78515e-11	not_age_associated
CD52	30654.1	-3.27092	0.467171	-7.00154	2.53162e-12	6.86754e-11	not_age_associated
XK	18.6644	-3.02249	0.431866	-6.99868	2.58378e-12	7.00006e-11	not_age_associated
SMIM31	132.631	7.87701	1.12575	6.99713	2.61263e-12	7.06915e-11	not_age_associated
AC007326.4	56.8511	3.29694	0.471348	6.99471	2.65815e-12	7.18313e-11	not_age_associated
EWSR1	2665.17	1.1154	0.159528	6.99192	2.71157e-12	7.31811e-11	not_age_associated
SMPD4	295.023	1.29203	0.184797	6.99162	2.71727e-12	7.32416e-11	not_age_associated
CTDP1	274.701	1.12385	0.160756	6.99103	2.72881e-12	7.34587e-11	not_age_associated
KRT8	4240.63	5.68493	0.813369	6.98936	2.76146e-12	7.42432e-11	not_age_associated
CLIC5	103.166	4.5369	0.649262	6.98778	2.79264e-12	7.49861e-11	not_age_associated
KLHL29	85.2419	-3.31401	0.474298	-6.98718	2.8046e-12	7.52117e-11	not_age_associated
NTN1	79.979	6.12119	0.876273	6.98548	2.83891e-12	7.60352e-11	not_age_associated
ZNF559	128.336	-2.20359	0.315514	-6.98412	2.86648e-12	7.66765e-11	not_age_associated
CD1E	80.3183	-5.90934	0.846369	-6.98198	2.91039e-12	7.77526e-11	not_age_associated
PSCA	640.145	5.12195	0.73362	6.98175	2.91517e-12	7.77821e-11	not_age_associated
HSPG2	77.0318	6.17403	0.884516	6.98012	2.94926e-12	7.85924e-11	not_age_associated
AC099509.1	16.0786	-5.90839	0.846646	-6.97858	2.98171e-12	7.93572e-11	not_age_associated
TMCO2	24.9365	-5.68698	0.815387	-6.97458	3.06788e-12	8.15478e-11	not_age_associated
GIMAP5	467.908	3.11835	0.447229	6.97261	3.11116e-12	8.25943e-11	not_age_associated
AC116407.2	330.395	1.92079	0.275627	6.96881	3.19632e-12	8.47486e-11	not_age_associated
CMTM8	148.528	4.43178	0.63611	6.967	3.23761e-12	8.57358e-11	not_age_associated
CEMIP	117.225	8.55949	1.2287	6.96628	3.25426e-12	8.60688e-11	not_age_associated
ISG15	66235.5	3.34308	0.479994	6.96483	3.28791e-12	8.68501e-11	not_age_associated
OSBPL11	1011.75	-2.55214	0.366592	-6.9618	3.35945e-12	8.86291e-11	not_age_associated
AC234582.1	96.5018	6.03182	0.866468	6.96139	3.36928e-12	8.87775e-11	not_age_associated
DDHD1	1163.68	-2.30093	0.330566	-6.96056	3.38928e-12	8.91933e-11	not_age_associated
F2RL1	147.061	6.1613	0.885739	6.95611	3.49791e-12	9.19376e-11	not_age_associated
SENP3	135.084	-2.1734	0.312529	-6.95424	3.54467e-12	9.3051e-11	not_age_associated
MARCO	18849.7	-4.0537	0.582969	-6.95354	3.56235e-12	9.3399e-11	not_age_associated
ZNF528	151.453	-1.91538	0.275582	-6.95033	3.64428e-12	9.54286e-11	not_age_associated
AC116366.1	64.9057	5.28917	0.761041	6.94991	3.65521e-12	9.55964e-11	not_age_associated
KRT6A	1105.02	13.6061	1.95808	6.94871	3.68638e-12	9.61735e-11	not_age_associated
MT2A	57003	2.00652	0.288758	6.9488	3.68416e-12	9.61735e-11	not_age_associated
MAOA	163.457	5.97747	0.860263	6.94843	3.69384e-12	9.62493e-11	not_age_associated
FMN1	293.277	3.12628	0.450033	6.94678	3.73714e-12	9.72577e-11	not_age_associated
AC004921.1	280.035	-3.56617	0.513441	-6.94563	3.76778e-12	9.79344e-11	not_age_associated
TGOLN2	3231.07	-2.04318	0.294265	-6.94335	3.8291e-12	9.94061e-11	not_age_associated
ELF3-AS1	131.42	7.63347	1.10023	6.93807	3.97496e-12	1.03066e-10	not_age_associated
EPS8L2	420.331	5.1732	0.745661	6.93774	3.98425e-12	1.0318e-10	not_age_associated
CEMIP2	498.646	2.14137	0.308712	6.93646	4.02042e-12	1.0399e-10	not_age_associated
SPN	1998.44	-3.00405	0.433133	-6.93562	4.04451e-12	1.04485e-10	not_age_associated
TM6SF1	701.198	-2.91748	0.420666	-6.93539	4.05105e-12	1.04526e-10	not_age_associated
H1F0	1585.21	3.34141	0.481954	6.93305	4.11874e-12	1.06143e-10	not_age_associated
RPL21	53080.5	-2.92591	0.422043	-6.93273	4.12792e-12	1.0625e-10	not_age_associated
IL6R	883.296	2.56424	0.370191	6.92681	4.30437e-12	1.10634e-10	not_age_associated
PLA2G7	2690.71	3.50952	0.506668	6.92667	4.30873e-12	1.10634e-10	not_age_associated
HLA-DQB1	25702	-3.31903	0.479383	-6.92355	4.4046e-12	1.12822e-10	not_age_associated
UBA52	30170.1	-1.63754	0.236514	-6.92366	4.40122e-12	1.12822e-10	not_age_associated
AC087623.3	90.8539	3.28095	0.473919	6.92301	4.42142e-12	1.13116e-10	not_age_associated
AHNAK2	166.484	4.96858	0.718044	6.9196	4.52908e-12	1.1573e-10	not_age_associated
AL162231.1	79.7477	-2.26197	0.327024	-6.91683	4.61851e-12	1.17873e-10	not_age_associated
TMEM30B	111.594	6.01678	0.870339	6.91314	4.74039e-12	1.20837e-10	not_age_associated
ECHDC1	1506.32	-1.76175	0.254921	-6.91095	4.81425e-12	1.22572e-10	not_age_associated
NTN4	77.6712	5.76965	0.835184	6.90824	4.90693e-12	1.24781e-10	not_age_associated
NUP214	1588.25	-2.44053	0.353388	-6.90609	4.98186e-12	1.26534e-10	not_age_associated
SLC25A4	294.14	4.304	0.623585	6.90203	5.12656e-12	1.30053e-10	not_age_associated
RASAL2	842.095	-2.76227	0.400284	-6.90077	5.17214e-12	1.30987e-10	not_age_associated
MGMT	1260.2	-1.78892	0.259241	-6.90061	5.17806e-12	1.30987e-10	not_age_associated
BTG3	1061.06	1.80497	0.261571	6.9005	5.18195e-12	1.30987e-10	not_age_associated
ESYT1	858.251	-1.3364	0.193707	-6.89907	5.23453e-12	1.32158e-10	not_age_associated
GAS6	438.041	3.69034	0.535004	6.89778	5.28212e-12	1.332e-10	AgeUp
SEMA3B	81.0718	5.98958	0.868728	6.89465	5.39988e-12	1.36008e-10	not_age_associated
FER	175.84	-1.38429	0.200785	-6.89441	5.40898e-12	1.36075e-10	not_age_associated
HLA-DPB1	38936.2	-3.03765	0.440922	-6.88931	5.60638e-12	1.40873e-10	not_age_associated
TEAD3	80.2213	6.39821	0.928938	6.88766	5.67193e-12	1.42351e-10	not_age_associated
SHPRH	341.195	-1.81171	0.263162	-6.88437	5.80457e-12	1.45507e-10	not_age_associated
ZNF605	155.861	-1.49929	0.217827	-6.88295	5.86272e-12	1.4679e-10	not_age_associated
CDC20B	680.012	11.9339	1.73486	6.87891	6.0311e-12	1.50828e-10	not_age_associated
CNN3	318.489	5.94587	0.864525	6.87761	6.08642e-12	1.51786e-10	not_age_associated
TMIGD3	766.512	5.81113	0.844932	6.87762	6.08599e-12	1.51786e-10	not_age_associated
PRDM1	746.537	3.18874	0.463657	6.87738	6.09632e-12	1.51786e-10	not_age_associated
GEM	160.699	6.23406	0.906508	6.877	6.11253e-12	1.51786e-10	AgeUp
PCF11-AS1	23.0146	-3.0146	0.438354	-6.8771	6.10823e-12	1.51786e-10	not_age_associated
KLHDC1	51.1411	-2.39949	0.348909	-6.87711	6.1077e-12	1.51786e-10	not_age_associated
MASTL	325.122	2.16211	0.314429	6.87631	6.14234e-12	1.52347e-10	not_age_associated
CELA2B	30.913	-8.15442	1.18624	-6.87419	6.23446e-12	1.54451e-10	not_age_associated
KBTBD7	164.078	-1.71539	0.249563	-6.87355	6.26228e-12	1.54958e-10	not_age_associated
SCO2.1	87.0913	8.64882	1.25832	6.87331	6.27282e-12	1.55038e-10	not_age_associated
MUC13	194.941	6.67659	0.971415	6.87305	6.28424e-12	1.55139e-10	AgeUp
PTPRN2	161.744	3.1046	0.45195	6.86934	6.44997e-12	1.59044e-10	not_age_associated
MT-ND4L	30873.5	3.06262	0.445864	6.86894	6.46806e-12	1.59304e-10	not_age_associated
AC007032.1	202.868	4.26267	0.620978	6.86444	6.67512e-12	1.64213e-10	not_age_associated
IGKV2-30	673.772	25.5614	3.72497	6.86218	6.78182e-12	1.66517e-10	not_age_associated
PLXNB1	136.993	4.57911	0.667302	6.86212	6.78455e-12	1.66517e-10	not_age_associated
GABRA4	20.9567	-7.13873	1.04047	-6.86106	6.83506e-12	1.67562e-10	not_age_associated
CXCL11	4641.83	5.30135	0.772956	6.85855	6.95647e-12	1.70341e-10	not_age_associated
RETREG1	458.018	-2.59537	0.37846	-6.85772	6.99678e-12	1.71079e-10	not_age_associated
TJP3	212.457	4.75267	0.693068	6.85743	7.01091e-12	1.71079e-10	not_age_associated
LGALS7	204.349	10.1915	1.48617	6.85754	7.00563e-12	1.71079e-10	not_age_associated
PLSCR3	170.894	3.20396	0.467655	6.85111	7.32805e-12	1.78612e-10	not_age_associated
MYLPF	73.3832	-2.01723	0.29457	-6.84806	7.48588e-12	1.82248e-10	not_age_associated
TMPRSS13	33.6391	3.0422	0.444373	6.84605	7.59146e-12	1.84606e-10	not_age_associated
AC004918.1	60.0715	-2.58278	0.377418	-6.84328	7.73989e-12	1.87879e-10	not_age_associated
LURAP1L	164.359	9.87954	1.4437	6.84321	7.74382e-12	1.87879e-10	not_age_associated
FGFBP2	86.8075	9.67208	1.41346	6.84284	7.76377e-12	1.88147e-10	not_age_associated
TFAP2A	78.1008	5.56151	0.81302	6.84055	7.88883e-12	1.90959e-10	not_age_associated
CARS2	506.949	-1.61384	0.23593	-6.84034	7.90076e-12	1.91028e-10	not_age_associated
PITX1	163.071	4.80819	0.703014	6.8394	7.95265e-12	1.92063e-10	AgeUp
MIR222HG	237.798	3.22921	0.472229	6.83823	8.01778e-12	1.93415e-10	not_age_associated
INAVA	133.397	5.76167	0.843998	6.82664	8.69273e-12	2.09458e-10	not_age_associated
SLC2A9	233.029	-2.0875	0.305795	-6.82646	8.7036e-12	2.09481e-10	not_age_associated
BCL9L	275.896	2.51229	0.368098	6.82504	8.78986e-12	2.11317e-10	not_age_associated
AL391834.2	46.6805	-3.15178	0.461911	-6.82334	8.89449e-12	2.13347e-10	not_age_associated
GDPGP1	79.7445	-2.25544	0.330545	-6.8234	8.89103e-12	2.13347e-10	not_age_associated
PDE4D	259.738	3.89167	0.570552	6.82089	9.0481e-12	2.16778e-10	not_age_associated
HDDC2	1690.12	-2.24997	0.329872	-6.82073	9.05808e-12	2.16778e-10	not_age_associated
MYB	327.071	-2.60596	0.382127	-6.81963	9.12739e-12	2.1819e-10	not_age_associated
IL6	396.312	5.91343	0.867222	6.81882	9.17925e-12	2.19182e-10	not_age_associated
FAT3	26.1913	-6.07516	0.890991	-6.81843	9.20405e-12	2.19526e-10	not_age_associated
AC104984.3	18.0242	-3.79732	0.556995	-6.8175	9.26378e-12	2.20702e-10	not_age_associated
ABHD10	373.776	-1.33734	0.19621	-6.81588	9.36867e-12	2.22949e-10	not_age_associated
LINC00511	108.095	5.96284	0.875019	6.81452	9.45788e-12	2.24819e-10	not_age_associated
NDST2	214.511	2.23617	0.32816	6.81429	9.47312e-12	2.24928e-10	not_age_associated
RBPMS	186.158	6.56832	0.96403	6.8134	9.53186e-12	2.26069e-10	not_age_associated
ENTPD3-AS1	427.104	-1.99229	0.292528	-6.81059	9.71971e-12	2.30266e-10	not_age_associated
KBTBD3	159.152	-2.20621	0.32399	-6.80951	9.79322e-12	2.31747e-10	not_age_associated
CX3CL1	87.2621	6.07608	0.892565	6.80744	9.93488e-12	2.34836e-10	not_age_associated
CNRIP1	67.4292	-2.37699	0.349189	-6.80718	9.95332e-12	2.3501e-10	not_age_associated
NT5E	115.161	7.96337	1.17028	6.80469	1.01266e-11	2.38834e-10	not_age_associated
CKB	743.788	4.57186	0.672051	6.80285	1.02568e-11	2.41636e-10	not_age_associated
MID1	103.449	4.73814	0.696562	6.80218	1.03048e-11	2.42495e-10	not_age_associated
IGHV2-70	454.733	25.3222	3.72499	6.79793	1.06135e-11	2.49483e-10	not_age_associated
TP73	71.3552	4.6712	0.687389	6.79556	1.0789e-11	2.53325e-10	not_age_associated
PHLDB1	45.3177	2.57255	0.378605	6.7948	1.08463e-11	2.54388e-10	not_age_associated
IGHV1-24	493.348	25.3043	3.72498	6.79314	1.09717e-11	2.5676e-10	not_age_associated
AC068594.2	11.1178	-6.10151	0.898179	-6.7932	1.09673e-11	2.5676e-10	not_age_associated
CLCA4	128.357	9.53094	1.40364	6.79015	1.12016e-11	2.61849e-10	not_age_associated
GRAMD1C	48.4666	4.53907	0.668506	6.78988	1.12231e-11	2.62061e-10	not_age_associated
TP53INP2	306.097	2.84886	0.419633	6.78893	1.12965e-11	2.63485e-10	not_age_associated
DUSP2	1037.29	3.74718	0.552051	6.78775	1.13895e-11	2.65362e-10	not_age_associated
TACC2	266.208	5.78708	0.852603	6.78753	1.14066e-11	2.65468e-10	not_age_associated
BDH1	155.16	3.14102	0.462836	6.78647	1.14914e-11	2.67147e-10	not_age_associated
FUT2	144.837	5.80066	0.855295	6.78206	1.18473e-11	2.75118e-10	not_age_associated
ACOT4	437.678	-2.68764	0.396544	-6.77765	1.2215e-11	2.83344e-10	not_age_associated
MST1R	56.5408	9.21661	1.36027	6.77558	1.23907e-11	2.87105e-10	not_age_associated
ZCCHC24	124.317	-2.62757	0.387828	-6.77511	1.24316e-11	2.87738e-10	not_age_associated
TFPI2	126.432	7.21569	1.06519	6.77412	1.25169e-11	2.89396e-10	not_age_associated
MIR497HG	46.8016	4.72411	0.697591	6.77203	1.26991e-11	2.93287e-10	AgeUp
RMND1	312.024	-1.67265	0.247084	-6.76956	1.29177e-11	2.98011e-10	not_age_associated
TUBB3	64.961	7.64625	1.13009	6.76607	1.32326e-11	3.04942e-10	not_age_associated
ARPC4-TTLL3	68.6353	8.74435	1.29281	6.76382	1.34398e-11	3.09379e-10	not_age_associated
C14orf28	98.6946	-1.61277	0.238473	-6.76291	1.3525e-11	3.11002e-10	not_age_associated
DCUN1D1	674.288	-1.28285	0.189903	-6.75532	1.42517e-11	3.27355e-10	not_age_associated
AC024592.3	41.7199	8.38199	1.24093	6.7546	1.4323e-11	3.28636e-10	not_age_associated
MARCH3	114.759	2.42459	0.358988	6.75397	1.43853e-11	3.29706e-10	not_age_associated
SLC1A7	47.1354	-6.3229	0.93644	-6.75207	1.45754e-11	3.33703e-10	not_age_associated
DUOXA1	117.677	6.71029	0.993909	6.75141	1.46412e-11	3.34846e-10	not_age_associated
SRBD1	346.056	-1.38043	0.204476	-6.75106	1.46767e-11	3.35295e-10	not_age_associated
CAVIN1	94.3036	5.67563	0.840766	6.75054	1.47296e-11	3.3614e-10	not_age_associated
GPSM1	34.9035	4.51306	0.668681	6.7492	1.48665e-11	3.38897e-10	not_age_associated
PNPLA6	2493.77	-2.40034	0.355696	-6.74828	1.49607e-11	3.40679e-10	not_age_associated
MBTD1	185.28	-1.60215	0.237454	-6.74718	1.50743e-11	3.42895e-10	not_age_associated
MED31	801.833	-1.49439	0.221525	-6.74594	1.52036e-11	3.45465e-10	not_age_associated
STAC	520.71	-4.22813	0.6272	-6.74128	1.57001e-11	3.56364e-10	not_age_associated
SERPINB9	1256.12	3.74652	0.555783	6.74098	1.57318e-11	3.56701e-10	not_age_associated
ZNF749	89.4124	2.29079	0.33991	6.7394	1.59038e-11	3.60212e-10	not_age_associated
DPYSL3	62.5401	5.66569	0.840759	6.73878	1.59726e-11	3.61221e-10	not_age_associated
ESRRA	1201.44	-3.46171	0.513707	-6.73869	1.59825e-11	3.61221e-10	not_age_associated
BRSK1	61.7671	-4.00838	0.59491	-6.7378	1.60807e-11	3.63052e-10	AgeUp
ABCG2	223.375	-3.11071	0.461783	-6.7363	1.62467e-11	3.66017e-10	not_age_associated
IGSF22	80.8254	-2.83156	0.420343	-6.73632	1.62449e-11	3.66017e-10	not_age_associated
CPEB4	1538.06	-1.68691	0.25043	-6.73607	1.62731e-11	3.66224e-10	not_age_associated
ZBED6	52.0232	4.25661	0.632056	6.73454	1.64448e-11	3.693e-10	not_age_associated
FSTL1	117.401	5.4454	0.808577	6.73455	1.64441e-11	3.693e-10	not_age_associated
PRR7	155.777	4.33473	0.643706	6.73401	1.65051e-11	3.7026e-10	not_age_associated
APMAP	1167.53	-1.53842	0.228463	-6.73377	1.65328e-11	3.70489e-10	not_age_associated
INSIG1	1631.03	2.16224	0.321268	6.73032	1.69289e-11	3.78965e-10	not_age_associated
CD2AP	833.831	1.70668	0.253595	6.72992	1.69759e-11	3.79613e-10	not_age_associated
ATM	1051.44	-1.73703	0.258274	-6.72553	1.74955e-11	3.90595e-10	not_age_associated
EMP2	293.877	4.50671	0.670097	6.72546	1.7504e-11	3.90595e-10	not_age_associated
TRBV19	78.897	6.44785	0.958856	6.72453	1.76166e-11	3.92694e-10	not_age_associated
GPX2	310.859	9.25707	1.37665	6.72436	1.76364e-11	3.92722e-10	not_age_associated
C3orf52	100.955	9.11463	1.35588	6.7223	1.78875e-11	3.97894e-10	not_age_associated
IGLV3-21	551.853	25.0385	3.72498	6.72176	1.79538e-11	3.98948e-10	not_age_associated
ACIN1	1195.03	0.990802	0.147459	6.71917	1.82762e-11	4.05686e-10	not_age_associated
HSPA4L	56.4451	3.17403	0.472482	6.71778	1.8452e-11	4.09158e-10	AgeUp
RALBP1	1685.77	-1.37387	0.204534	-6.71708	1.85408e-11	4.10696e-10	not_age_associated
AC116563.1	14.4914	-7.26271	1.08127	-6.71685	1.85692e-11	4.10895e-10	not_age_associated
MGST2	1796.08	-2.61943	0.390105	-6.71468	1.88479e-11	4.16191e-10	not_age_associated
EVPL	75.1433	6.73017	1.0023	6.71472	1.88433e-11	4.16191e-10	not_age_associated
SLC35E4	97.6273	2.6718	0.398166	6.71026	1.94281e-11	4.28554e-10	not_age_associated
ATG9A	59.3692	6.45673	0.962271	6.70989	1.94771e-11	4.29188e-10	not_age_associated
IGLV7-46	393.195	24.9868	3.725	6.70785	1.97506e-11	4.34761e-10	not_age_associated
NOTCH3	55.6899	9.16754	1.36675	6.70755	1.97914e-11	4.35205e-10	not_age_associated
EGFR	101.733	9.05489	1.35093	6.7027	2.04609e-11	4.49458e-10	not_age_associated
RAB43	78.6446	3.72572	0.555896	6.7022	2.0531e-11	4.5053e-10	not_age_associated
BPHL	208.768	-1.67463	0.24994	-6.70014	2.08217e-11	4.56435e-10	not_age_associated
HES2	277.706	-3.3197	0.495526	-6.69936	2.09335e-11	4.58411e-10	not_age_associated
BACH2	108.678	4.80363	0.717405	6.69585	2.14425e-11	4.69072e-10	not_age_associated
SSTR2	239.753	7.03138	1.05061	6.69265	2.19166e-11	4.78946e-10	not_age_associated
ESRP1	98.1627	5.5849	0.834509	6.69244	2.19484e-11	4.79146e-10	AgeDown
BPNT1	205.533	-1.57666	0.235662	-6.69035	2.22641e-11	4.85538e-10	not_age_associated
FURIN	693.478	1.44771	0.216472	6.68776	2.26611e-11	4.93685e-10	not_age_associated
RPL38	28134	-2.07422	0.310161	-6.68755	2.26937e-11	4.93885e-10	not_age_associated
LRPAP1	5777.36	-1.80455	0.269939	-6.68504	2.30861e-11	5.01909e-10	not_age_associated
IGKV1-17	146.657	23.5282	3.52111	6.68205	2.35626e-11	5.11743e-10	not_age_associated
CCL3	18243	4.08619	0.611591	6.68124	2.36924e-11	5.14033e-10	not_age_associated
CMPK2	3666.46	3.25894	0.487819	6.68063	2.37918e-11	5.1566e-10	not_age_associated
MECOM	104.328	5.75362	0.861756	6.67662	2.4451e-11	5.28862e-10	not_age_associated
PELI3	129.173	-2.58167	0.386665	-6.67677	2.44273e-11	5.28862e-10	not_age_associated
IL4I1	2418.55	3.67459	0.550437	6.67577	2.45943e-11	5.31419e-10	not_age_associated
PCP2	24.8303	-3.27564	0.49071	-6.67531	2.46705e-11	5.32519e-10	not_age_associated
ERN2	110.098	6.67164	0.999611	6.67424	2.48515e-11	5.3588e-10	not_age_associated
TMEM184A	90.9905	6.11911	0.916848	6.67407	2.48804e-11	5.35956e-10	not_age_associated
CXCL8	9879.25	4.82749	0.723451	6.67287	2.50854e-11	5.39821e-10	not_age_associated
ANKRD65	86.5946	5.13556	0.770192	6.6679	2.59484e-11	5.57826e-10	not_age_associated
SLC9A6	272.821	-1.59098	0.238649	-6.66663	2.61749e-11	5.61274e-10	not_age_associated
DMAC1	1769.24	-2.67653	0.401472	-6.66681	2.61432e-11	5.61274e-10	not_age_associated
CFAP58-DT	43.4025	4.55647	0.683483	6.66655	2.61886e-11	5.61274e-10	not_age_associated
AASDH	258.06	-2.05465	0.308211	-6.66639	2.62172e-11	5.61319e-10	not_age_associated
CES1	6859.22	-3.29545	0.494405	-6.66549	2.63788e-11	5.64207e-10	not_age_associated
ZNF736	206.589	-1.55695	0.233647	-6.66367	2.67064e-11	5.70637e-10	not_age_associated
RHPN2	89.8433	5.80345	0.870993	6.66303	2.68246e-11	5.72583e-10	not_age_associated
LINC00265	45.4932	4.06614	0.610473	6.66065	2.72624e-11	5.81342e-10	not_age_associated
UBAP1	796.583	1.74798	0.262482	6.65945	2.74848e-11	5.85492e-10	not_age_associated
TICAM1	661.898	2.2555	0.338866	6.65602	2.81336e-11	5.9871e-10	not_age_associated
CCDC113	172.371	4.16486	0.62581	6.65515	2.83005e-11	6.01657e-10	not_age_associated
ACSF2	204.986	-2.47674	0.372252	-6.65339	2.86419e-11	6.08302e-10	not_age_associated
SIPA1L1	559.836	2.11788	0.318343	6.65284	2.87498e-11	6.0998e-10	not_age_associated
ADGRG1	169.556	5.29042	0.795236	6.65264	2.87878e-11	6.10174e-10	not_age_associated
ZMYND15	366.474	-2.17772	0.327434	-6.65088	2.91341e-11	6.16897e-10	not_age_associated
TCIM	92.8922	10.029	1.5084	6.64879	2.95511e-11	6.25098e-10	not_age_associated
FERMT2	57.7363	3.99025	0.600242	6.64774	2.97627e-11	6.28945e-10	not_age_associated
AC146944.4	35.7752	-2.78648	0.419235	-6.64658	2.99982e-11	6.33288e-10	not_age_associated
CREB3L2	698.412	-1.24222	0.186915	-6.64594	3.01298e-11	6.35432e-10	not_age_associated
ACSL5	720.266	1.56979	0.236373	6.64117	3.11193e-11	6.55646e-10	not_age_associated
POMGNT1	249.238	-1.03378	0.155747	-6.63759	3.18855e-11	6.7112e-10	not_age_associated
UCK2	173.88	3.50938	0.528777	6.63679	3.20585e-11	6.73942e-10	not_age_associated
C8orf44	112.434	-1.73526	0.261465	-6.63668	3.20834e-11	6.73942e-10	not_age_associated
SMOX	126.598	4.09574	0.617174	6.63628	3.21702e-11	6.75096e-10	not_age_associated
CELA2A	16.9816	-7.01839	1.05823	-6.63218	3.30764e-11	6.93424e-10	not_age_associated
GPATCH11	500.057	-2.82372	0.425958	-6.62912	3.37696e-11	7.07253e-10	not_age_associated
SDC1	287.199	5.69472	0.859295	6.62719	3.42134e-11	7.1513e-10	not_age_associated
LSR	517.502	5.0179	0.757155	6.62731	3.41862e-11	7.1513e-10	AgeDown
AL645608.8	117.984	9.21007	1.39033	6.62436	3.4875e-11	7.28241e-10	not_age_associated
TNFSF18	87.7421	6.47106	0.977364	6.62093	3.56954e-11	7.44635e-10	not_age_associated
KIF21A	433.8	3.4971	0.528236	6.62034	3.58376e-11	7.46865e-10	not_age_associated
SLC9A8	365.778	1.82119	0.275139	6.61917	3.61228e-11	7.52066e-10	not_age_associated
FASN	200.281	2.03241	0.307126	6.61753	3.65262e-11	7.59716e-10	not_age_associated
BACE1-AS	27.6331	-2.42069	0.365951	-6.61479	3.7207e-11	7.73115e-10	not_age_associated
STX8	922.688	-1.34888	0.203965	-6.61327	3.75918e-11	7.80344e-10	not_age_associated
ARHGAP29	61.8444	6.98153	1.05578	6.61269	3.77388e-11	7.82627e-10	not_age_associated
AC005392.2	78.1062	9.76627	1.47778	6.60874	3.87596e-11	8.03008e-10	not_age_associated
RSRC1	884.34	-1.82974	0.276888	-6.60823	3.88934e-11	8.0499e-10	not_age_associated
LINC01116	139.618	-3.91758	0.592952	-6.60691	3.92433e-11	8.11438e-10	not_age_associated
HIST3H2A	424.991	3.66205	0.554358	6.60593	3.95036e-11	8.16021e-10	not_age_associated
TRBV2	77.1883	9.3059	1.40896	6.60481	3.98029e-11	8.21401e-10	not_age_associated
CHAC1	187.66	6.99997	1.06015	6.6028	4.03464e-11	8.31804e-10	not_age_associated
FUT6	95.8975	6.79012	1.02842	6.60247	4.04361e-11	8.32843e-10	AgeDown
HIVEP2	451.446	2.92007	0.442364	6.60104	4.08279e-11	8.40093e-10	not_age_associated
C19orf66	2617.04	2.3276	0.352628	6.60072	4.09177e-11	8.41121e-10	not_age_associated
TREM1	5351.15	-2.45059	0.371327	-6.59955	4.12406e-11	8.46935e-10	not_age_associated
CCDC74A	162.781	4.76322	0.721839	6.59873	4.14683e-11	8.50784e-10	not_age_associated
ZMYM6	286.46	-1.38264	0.209674	-6.59425	4.27406e-11	8.76038e-10	not_age_associated
MYO1E	776.375	2.0624	0.312979	6.5896	4.41003e-11	9.02157e-10	not_age_associated
CRYZL1	426.432	-1.18912	0.180453	-6.58962	4.40946e-11	9.02157e-10	not_age_associated
CREB3L1	212.926	7.05579	1.07082	6.58913	4.42424e-11	9.04188e-10	not_age_associated
SLC39A8	1277.02	3.99173	0.605836	6.58879	4.43421e-11	9.05351e-10	not_age_associated
PEBP1	4955.56	-1.71619	0.260493	-6.58823	4.45103e-11	9.07902e-10	not_age_associated
C19orf33	1464.72	5.87541	0.891823	6.58809	4.4553e-11	9.07902e-10	not_age_associated
CNBD2	120.104	2.06077	0.312838	6.58735	4.47756e-11	9.11558e-10	not_age_associated
LAMC1	85.9414	2.87071	0.43597	6.58464	4.55975e-11	9.27397e-10	not_age_associated
SFTPB	168.257	8.61475	1.30906	6.58086	4.67723e-11	9.50378e-10	not_age_associated
Z93241.1	157.168	4.79581	0.729267	6.57621	4.82588e-11	9.7964e-10	not_age_associated
SLC39A3	366.883	-1.59066	0.241998	-6.57301	4.93066e-11	9.99948e-10	not_age_associated
A4GNT	24.6538	-6.87075	1.04566	-6.5707	5.00776e-11	1.01267e-09	not_age_associated
FGFBP1	1092.58	13.588	2.06794	6.57079	5.00479e-11	1.01267e-09	not_age_associated
BAG4	502.552	-1.70935	0.260144	-6.57078	5.00514e-11	1.01267e-09	not_age_associated
RNF168	590.419	-1.42043	0.21642	-6.5633	5.26308e-11	1.06328e-09	not_age_associated
R3HDM4	987.802	1.52313	0.232115	6.56195	5.31085e-11	1.07191e-09	not_age_associated
IL12RB2	93.4	6.08347	0.927122	6.56167	5.32077e-11	1.07289e-09	not_age_associated
GCHFR	10576.3	-3.56429	0.543301	-6.56043	5.36516e-11	1.08081e-09	not_age_associated
COX10	257.343	1.48315	0.226106	6.55953	5.39788e-11	1.08636e-09	not_age_associated
SNHG18	80.1429	6.03044	0.920222	6.55325	5.62978e-11	1.13148e-09	not_age_associated
GMEB2	141.283	1.93035	0.294567	6.55317	5.63278e-11	1.13148e-09	not_age_associated
MOB3B	717.888	-2.39303	0.365306	-6.55076	5.72468e-11	1.14885e-09	not_age_associated
MARCKS	5212.32	2.76219	0.42168	6.55045	5.73636e-11	1.1501e-09	not_age_associated
KNOP1	533.773	-1.86862	0.285345	-6.54862	5.80706e-11	1.16317e-09	not_age_associated
DDN-AS1	40.1833	2.66364	0.406826	6.54738	5.8557e-11	1.1718e-09	not_age_associated
EFNA1	123.359	7.22529	1.10362	6.5469	5.87441e-11	1.17333e-09	not_age_associated
HIST1H2AG	286.439	6.42152	0.980844	6.54693	5.87316e-11	1.17333e-09	not_age_associated
LBH	605.848	3.60104	0.550071	6.54649	5.89044e-11	1.17542e-09	not_age_associated
UBR4	1477.35	1.61322	0.2465	6.54451	5.96922e-11	1.19001e-09	not_age_associated
FAXDC2	72.7607	-2.82412	0.431607	-6.54325	6.01944e-11	1.1989e-09	not_age_associated
CD24	1884	5.05692	0.772907	6.54273	6.04056e-11	1.20197e-09	not_age_associated
LINC01551	18.0629	-6.71767	1.02719	-6.53987	6.15739e-11	1.22406e-09	not_age_associated
SLA2	288.567	3.7465	0.572997	6.53844	6.21658e-11	1.23351e-09	not_age_associated
NOP53	4235.01	-1.73728	0.265702	-6.53845	6.21613e-11	1.23351e-09	not_age_associated
PXYLP1	36.8158	3.91406	0.598681	6.5378	6.24294e-11	1.23758e-09	not_age_associated
RPS17	12861.8	-3.8464	0.588419	-6.53685	6.28285e-11	1.24432e-09	not_age_associated
TBC1D8	328.732	2.8474	0.435741	6.53461	6.37753e-11	1.26189e-09	not_age_associated
JARID2	738.173	1.41501	0.216627	6.53199	6.49012e-11	1.28297e-09	not_age_associated
APOC1	217282	-4.2038	0.643608	-6.53161	6.50673e-11	1.28505e-09	not_age_associated
GPRC5C	154.422	4.34164	0.664813	6.53061	6.55006e-11	1.2924e-09	not_age_associated
ZBTB20-AS2	8.10098	-7.4845	1.14625	-6.52956	6.59653e-11	1.30035e-09	not_age_associated
EIF4E3	284.994	2.97211	0.455414	6.52618	6.74694e-11	1.32876e-09	not_age_associated
M1AP	59.7846	-3.38211	0.518389	-6.52428	6.83299e-11	1.34446e-09	not_age_associated
AC123595.1	27.3988	8.26674	1.26745	6.52232	6.92304e-11	1.36091e-09	not_age_associated
NME2	6805.82	3.15175	0.483256	6.52191	6.94156e-11	1.36328e-09	not_age_associated
C20orf27	1473.38	-2.66243	0.408287	-6.52097	6.9856e-11	1.37066e-09	not_age_associated
C2orf76	244.337	-1.63955	0.251474	-6.51974	7.04274e-11	1.38059e-09	not_age_associated
CYB561D2	670.567	-1.1047	0.169462	-6.51887	7.08385e-11	1.38736e-09	not_age_associated
RERE	765.753	1.57691	0.241946	6.51763	7.14286e-11	1.39762e-09	not_age_associated
PIK3R2	41.0428	-2.37077	0.363834	-6.51609	7.21629e-11	1.41068e-09	not_age_associated
GPRIN3	1558.34	-2.07025	0.317774	-6.51485	7.27632e-11	1.4211e-09	not_age_associated
NPRL3	228.935	-1.09617	0.168288	-6.51366	7.33412e-11	1.43107e-09	not_age_associated
SIAH2	646.677	1.95516	0.300191	6.51305	7.36405e-11	1.43558e-09	not_age_associated
ZMAT1	240.997	-2.34294	0.360372	-6.50144	7.95561e-11	1.54947e-09	not_age_associated
DCUN1D4	218.996	-1.38733	0.213416	-6.50059	8.00073e-11	1.55683e-09	not_age_associated
FZD6	70.5597	4.1813	0.643262	6.50015	8.02407e-11	1.55993e-09	not_age_associated
CRISPLD2	60.6308	7.61935	1.17234	6.49927	8.07081e-11	1.56758e-09	not_age_associated
AC008741.2	59.2515	-2.08885	0.321529	-6.4966	8.21567e-11	1.59425e-09	not_age_associated
ANK3	145.733	3.34151	0.51446	6.49518	8.29344e-11	1.60786e-09	not_age_associated
SLC27A2	170.609	3.91006	0.602034	6.49476	8.31686e-11	1.61092e-09	not_age_associated
FGF10-AS1	20.2501	-7.14283	1.10029	-6.49176	8.48396e-11	1.64179e-09	not_age_associated
NTSR1	37.9819	5.39943	0.831758	6.4916	8.49319e-11	1.64207e-09	not_age_associated
WWC1	54.5073	4.70715	0.72538	6.48921	8.62863e-11	1.66673e-09	not_age_associated
GCLM	739.54	2.06505	0.31825	6.48879	8.65305e-11	1.66992e-09	not_age_associated
PHLDA1	1385.84	2.79339	0.43061	6.48705	8.75328e-11	1.68772e-09	not_age_associated
PLEKHM1	548.448	1.64513	0.253629	6.48633	8.79499e-11	1.69422e-09	not_age_associated
SLC25A23	117.279	4.7599	0.733869	6.48603	8.8125e-11	1.69605e-09	not_age_associated
PDGFC	264.026	-3.13407	0.483308	-6.48463	8.89501e-11	1.70881e-09	not_age_associated
MYMX	16.4471	-5.73784	0.884818	-6.48476	8.88709e-11	1.70881e-09	not_age_associated
CYP2U1	107.133	-2.26178	0.348801	-6.48444	8.9064e-11	1.70945e-09	not_age_associated
ERBB2	150.083	3.97111	0.612665	6.4817	9.06965e-11	1.7392e-09	not_age_associated
GTF2IRD2	175.165	-2.62586	0.405284	-6.47906	9.22935e-11	1.76822e-09	not_age_associated
C1orf21	154.291	2.82923	0.43684	6.47659	9.38161e-11	1.79576e-09	not_age_associated
NOMO2	66.1517	3.39438	0.524172	6.47569	9.43793e-11	1.80491e-09	not_age_associated
IGLV1-47	4387.17	15.5952	2.40863	6.47469	9.50058e-11	1.81525e-09	not_age_associated
LRRC4	151.728	5.9623	0.921064	6.47328	9.58999e-11	1.83067e-09	not_age_associated
GTPBP1	582.973	1.69389	0.261682	6.4731	9.60125e-11	1.83117e-09	not_age_associated
ZSWIM4	110.862	3.24928	0.502015	6.47248	9.6406e-11	1.83702e-09	not_age_associated
SERTAD1	1493.03	2.15805	0.333427	6.47232	9.65076e-11	1.8373e-09	not_age_associated
ADARB1	89.5684	3.07395	0.475162	6.46926	9.84854e-11	1.87326e-09	not_age_associated
NEURL3	246.269	7.96069	1.23066	6.46863	9.88964e-11	1.87939e-09	not_age_associated
BTC	62.9116	6.77545	1.04753	6.46803	9.92902e-11	1.88396e-09	not_age_associated
AC019163.1	38.794	7.94621	1.22857	6.46786	9.94017e-11	1.88396e-09	not_age_associated
AC004951.1	163.913	-1.88542	0.291506	-6.46785	9.94045e-11	1.88396e-09	not_age_associated
MAPK11	31.3904	4.40441	0.680994	6.46763	9.95549e-11	1.88512e-09	not_age_associated
TP53BP2	487.107	2.08173	0.321969	6.46562	1.00885e-10	1.9086e-09	not_age_associated
DTHD1	153.286	4.37905	0.67743	6.46421	1.01829e-10	1.92473e-09	not_age_associated
FAM110B	110.102	-3.33198	0.515522	-6.4633	1.02442e-10	1.93303e-09	not_age_associated
TMC4	227.195	4.05739	0.62776	6.46329	1.02451e-10	1.93303e-09	not_age_associated
LMTK2	164.032	2.51886	0.38996	6.45927	1.05208e-10	1.98328e-09	not_age_associated
STX1A	70.3176	4.19803	0.650009	6.45842	1.05804e-10	1.99274e-09	not_age_associated
SLC6A9	75.2076	6.11733	0.947488	6.45637	1.07246e-10	2.0181e-09	not_age_associated
S100A16	1043.41	5.41789	0.83929	6.45532	1.07988e-10	2.03025e-09	not_age_associated
SPINK1	514.838	5.37628	0.83323	6.45234	1.10139e-10	2.06801e-09	not_age_associated
LAYN	126.319	5.96598	0.924633	6.45226	1.10192e-10	2.06801e-09	not_age_associated
C21orf91	407.559	1.39	0.215442	6.45189	1.10467e-10	2.07134e-09	not_age_associated
METTL27	179.915	5.17797	0.802697	6.45072	1.11321e-10	2.08549e-09	not_age_associated
FAM3D	453.197	6.79581	1.05379	6.4489	1.12665e-10	2.1088e-09	not_age_associated
NINJ1	5519.69	3.50319	0.543451	6.4462	1.14692e-10	2.14484e-09	not_age_associated
PRDX1	21856.4	-1.01949	0.15816	-6.44591	1.14907e-10	2.14697e-09	not_age_associated
ACVRL1	606.952	-2.52987	0.392521	-6.44518	1.15461e-10	2.15541e-09	not_age_associated
TPK1	267.699	-1.02712	0.159387	-6.4442	1.16213e-10	2.16753e-09	not_age_associated
PTMS	4337.1	-1.52262	0.236321	-6.44301	1.17126e-10	2.1807e-09	not_age_associated
PAX9	189.773	5.33092	0.827395	6.44302	1.17116e-10	2.1807e-09	not_age_associated
NXN	47.9964	5.65793	0.878424	6.441	1.18686e-10	2.20781e-09	not_age_associated
ANKRD33B	52.6271	5.88843	0.914259	6.44066	1.18955e-10	2.21086e-09	not_age_associated
RBFOX1	71.7708	7.9201	1.23017	6.43821	1.20893e-10	2.24491e-09	not_age_associated
VSIG4	6788.18	-2.87906	0.447198	-6.43801	1.21054e-10	2.24592e-09	not_age_associated
ARHGAP12	271.029	1.96684	0.305634	6.43528	1.23247e-10	2.28462e-09	not_age_associated
NDUFC2	2032.15	-2.43202	0.378028	-6.43345	1.24738e-10	2.31023e-09	not_age_associated
ATP12A	204.897	7.93887	1.23432	6.43179	1.26113e-10	2.33365e-09	not_age_associated
AC108673.3	33.8735	-2.4003	0.37324	-6.431	1.26768e-10	2.34372e-09	not_age_associated
TCAF2	76.0603	3.61336	0.562267	6.42642	1.30647e-10	2.41331e-09	not_age_associated
SVIL	1284.74	-3.17729	0.494702	-6.42264	1.33928e-10	2.47176e-09	not_age_associated
CCDC66	547.656	-1.81886	0.283214	-6.42222	1.34299e-10	2.47645e-09	not_age_associated
SEMA3A	84.0209	5.37799	0.838116	6.41677	1.39198e-10	2.56454e-09	not_age_associated
EYA1	70.028	6.3756	0.994117	6.41333	1.42377e-10	2.62083e-09	not_age_associated
CST7	1429.52	2.71245	0.422971	6.41285	1.42824e-10	2.62678e-09	not_age_associated
SLC39A10	898.477	-1.92961	0.300927	-6.41222	1.43417e-10	2.63538e-09	not_age_associated
IGHV3-66	185.713	23.8809	3.72509	6.41082	1.44737e-10	2.65732e-09	not_age_associated
BSPRY	78.7261	6.03753	0.941988	6.40935	1.46138e-10	2.68072e-09	not_age_associated
AC007038.1	19.6271	-2.87392	0.448746	-6.40433	1.51035e-10	2.76815e-09	not_age_associated
LCN2	6124.25	5.59302	0.873428	6.40352	1.51834e-10	2.78038e-09	not_age_associated
B3GNT3	98.7234	10.0796	1.57448	6.40187	1.53489e-10	2.80825e-09	not_age_associated
PLS1	128.725	4.51776	0.705738	6.40147	1.53891e-10	2.81318e-09	not_age_associated
AMN	112.75	6.26335	0.979062	6.3973	1.58151e-10	2.88854e-09	not_age_associated
ZNF780B	137.978	-2.40193	0.375487	-6.39683	1.58633e-10	2.89486e-09	not_age_associated
GLDN	940.755	-3.23401	0.505657	-6.39566	1.59859e-10	2.9147e-09	not_age_associated
AL390728.5	88.0025	3.23914	0.506482	6.39538	1.60152e-10	2.91753e-09	not_age_associated
AC124016.1	106.811	1.90104	0.297416	6.39185	1.63889e-10	2.98304e-09	not_age_associated
LPL	1413.65	-3.38592	0.529754	-6.39149	1.64282e-10	2.98606e-09	not_age_associated
IGHV3-53	169.725	23.8087	3.7251	6.39143	1.64338e-10	2.98606e-09	not_age_associated
S100P	3860.59	5.08365	0.795798	6.38812	1.6794e-10	3.04889e-09	not_age_associated
KCTD1	118.349	3.62849	0.568408	6.38361	1.72958e-10	3.13729e-09	not_age_associated
CD101	273.951	-3.88279	0.608541	-6.38049	1.76523e-10	3.19665e-09	not_age_associated
ATF3	3758.31	4.13868	0.64866	6.38035	1.76684e-10	3.19665e-09	not_age_associated
DNAJA4	847.172	2.20458	0.345526	6.38036	1.76673e-10	3.19665e-09	not_age_associated
AC091271.1	239.434	2.94829	0.462126	6.37985	1.77261e-10	3.20435e-09	not_age_associated
KANTR	94.5919	-2.31883	0.363573	-6.37789	1.79549e-10	3.24292e-09	not_age_associated
SYTL2	458.352	3.51171	0.550711	6.37669	1.80953e-10	3.2643e-09	not_age_associated
ZNF518A	613.68	-1.65063	0.258857	-6.37662	1.81041e-10	3.2643e-09	not_age_associated
SIX1	124.449	4.85696	0.761719	6.37631	1.81402e-10	3.26801e-09	not_age_associated
SYCE1L	204.69	-2.86792	0.450013	-6.37297	1.85397e-10	3.33715e-09	not_age_associated
SLFN13	154.574	2.29356	0.360008	6.37088	1.87952e-10	3.38026e-09	not_age_associated
LRRC8A	471.852	3.48921	0.547766	6.36989	1.89162e-10	3.39913e-09	not_age_associated
GAPT	260.002	-3.14523	0.493901	-6.36815	1.91322e-10	3.43502e-09	not_age_associated
LINC00958	67.8572	6.8882	1.08173	6.36776	1.91808e-10	3.44083e-09	not_age_associated
TMEM54	145.939	5.129	0.805648	6.36631	1.93636e-10	3.47066e-09	not_age_associated
SMIM8	226.778	-1.30158	0.204473	-6.36555	1.94597e-10	3.48494e-09	not_age_associated
ARHGAP27	954.513	1.37313	0.215834	6.36197	1.99176e-10	3.56392e-09	not_age_associated
CEP44	209.889	-1.82509	0.286896	-6.36151	1.99781e-10	3.57039e-09	not_age_associated
PLEKHS1	238.141	5.70322	0.89653	6.36144	1.99875e-10	3.57039e-09	not_age_associated
ZMYND10	478.02	4.88684	0.768253	6.36097	2.00483e-10	3.57822e-09	not_age_associated
PLCD3	61.5117	6.11451	0.961306	6.36063	2.00933e-10	3.58323e-09	not_age_associated
CCL3L1	12820.2	5.25297	0.826255	6.35756	2.04981e-10	3.65233e-09	not_age_associated
HPSE	1270.38	3.13207	0.492757	6.35621	2.06786e-10	3.68138e-09	not_age_associated
ADA	411.474	2.48347	0.390819	6.35454	2.09056e-10	3.71866e-09	not_age_associated
HIST1H2BC	584.707	4.04716	0.637061	6.35285	2.11356e-10	3.75642e-09	not_age_associated
ARID1B	1062.35	-1.20619	0.1899	-6.35174	2.12899e-10	3.78065e-09	not_age_associated
AC005082.1	59.5877	-3.15067	0.496091	-6.35098	2.13944e-10	3.79602e-09	not_age_associated
ESD	2153.36	-1.78671	0.281462	-6.34797	2.18168e-10	3.86772e-09	not_age_associated
RSPO3	198.735	-5.80392	0.914338	-6.34768	2.18588e-10	3.87192e-09	not_age_associated
AC011511.1	13.9285	-3.31917	0.522908	-6.34752	2.18808e-10	3.87257e-09	not_age_associated
SLPI	44550.1	6.71111	1.05762	6.34547	2.21748e-10	3.92131e-09	not_age_associated
ZBTB41	191.522	-1.09778	0.173009	-6.3452	2.22141e-10	3.92499e-09	not_age_associated
TAGAP	1732.01	3.41997	0.539013	6.34488	2.22601e-10	3.92654e-09	not_age_associated
GNG2	598.097	3.38109	0.532876	6.345	2.22432e-10	3.92654e-09	not_age_associated
FGF10	16.0454	-7.20199	1.13608	-6.33934	2.3075e-10	4.06689e-09	not_age_associated
AC017083.2	30.1503	2.95535	0.466314	6.33768	2.33244e-10	4.10742e-09	not_age_associated
ABHD14B	902.556	-1.54807	0.2445	-6.33156	2.42693e-10	4.27027e-09	not_age_associated
TRBV4-1	198.992	8.83635	1.39652	6.32742	2.49289e-10	4.38268e-09	not_age_associated
MARVELD2	97.4774	4.4743	0.707158	6.32716	2.49711e-10	4.38644e-09	not_age_associated
RASSF6	83.9093	6.44486	1.01865	6.32688	2.50173e-10	4.38905e-09	not_age_associated
GRAMD2B	606.856	4.20911	0.665282	6.32681	2.50275e-10	4.38905e-09	not_age_associated
AC116667.1	33.86	-2.75657	0.435777	-6.32563	2.52198e-10	4.41911e-09	not_age_associated
LHFPL2	2697.75	2.61225	0.413009	6.32492	2.53367e-10	4.43591e-09	not_age_associated
PLA2G10	90.8095	5.5767	0.881844	6.32391	2.55022e-10	4.4612e-09	not_age_associated
MARVELD3	59.5319	4.89501	0.774268	6.32211	2.5802e-10	4.50991e-09	not_age_associated
YEATS2	414.789	1.87186	0.29613	6.32108	2.59737e-10	4.53617e-09	not_age_associated
ST6GAL1	488.074	3.15616	0.499329	6.32081	2.60196e-10	4.54043e-09	not_age_associated
CCDC14	465.406	-1.85646	0.293756	-6.31974	2.62012e-10	4.56835e-09	not_age_associated
AP005019.1	43.938	5.07171	0.802577	6.31928	2.62779e-10	4.57795e-09	not_age_associated
AC117513.1	10.4702	-5.90956	0.93558	-6.31646	2.67618e-10	4.65841e-09	not_age_associated
ENO2	117.452	3.93471	0.622967	6.31607	2.68295e-10	4.66634e-09	not_age_associated
CNPY2	970.509	-1.96442	0.311085	-6.31473	2.7063e-10	4.69922e-09	not_age_associated
IGLV1-51	2208.06	14.6036	2.31262	6.31474	2.70623e-10	4.69922e-09	not_age_associated
PPP1R16B	223.559	3.8247	0.605715	6.31436	2.71278e-10	4.7066e-09	not_age_associated
AP006623.1	25.5229	-4.44603	0.704176	-6.31381	2.72252e-10	4.71964e-09	not_age_associated
RGS17	40.1354	5.03484	0.797453	6.31364	2.72542e-10	4.72078e-09	not_age_associated
ENAH	169.931	4.30283	0.681538	6.31341	2.72945e-10	4.72389e-09	not_age_associated
TLCD2	178.791	-3.11779	0.494041	-6.31079	2.77616e-10	4.8008e-09	not_age_associated
C19orf70	3718.23	-1.26215	0.200056	-6.30897	2.80899e-10	4.8536e-09	not_age_associated
YBEY	565.508	-2.04565	0.32431	-6.30771	2.83189e-10	4.88918e-09	not_age_associated
VPS37B	788.929	2.14639	0.340417	6.30518	2.87856e-10	4.96569e-09	not_age_associated
ELP2	434.524	-1.13698	0.18036	-6.30393	2.90184e-10	5.00177e-09	not_age_associated
CDH3	48.002	9.01286	1.42983	6.30345	2.91097e-10	5.01342e-09	not_age_associated
CBX7	158.836	-1.97935	0.314316	-6.29733	3.02816e-10	5.211e-09	AgeUp
FAM117B	94.2769	-2.5896	0.411325	-6.29574	3.05928e-10	5.26027e-09	not_age_associated
PTPMT1	2253.9	-2.25073	0.35753	-6.29524	3.06931e-10	5.27323e-09	not_age_associated
ARPIN	392.22	-2.56205	0.407094	-6.29351	3.10364e-10	5.32787e-09	not_age_associated
ZMAT3	587.133	-2.052	0.326068	-6.29317	3.11043e-10	5.33087e-09	not_age_associated
FAM102A	378.516	3.45039	0.54827	6.29323	3.10936e-10	5.33087e-09	not_age_associated
HSPB8	68.8165	8.54703	1.35882	6.29005	3.17359e-10	5.4347e-09	not_age_associated
CHST14	118.804	-1.69913	0.27026	-6.28701	3.23637e-10	5.53772e-09	not_age_associated
LAMA3	54.0113	7.43477	1.18269	6.28631	3.25109e-10	5.55841e-09	not_age_associated
ACER3	1422.07	-2.08501	0.331934	-6.28139	3.35566e-10	5.73256e-09	not_age_associated
BCAS1	123.018	4.89252	0.778935	6.28104	3.36316e-10	5.74074e-09	not_age_associated
SRPX2	124.01	6.8356	1.08835	6.2807	3.37055e-10	5.74871e-09	not_age_associated
PRKAA2	60.4078	5.32642	0.848093	6.28047	3.37557e-10	5.75263e-09	not_age_associated
ITGB6	40.6165	8.80333	1.40214	6.27852	3.41818e-10	5.82055e-09	not_age_associated
NUP43	146.361	-1.24558	0.198439	-6.27687	3.45452e-10	5.87296e-09	not_age_associated
SULT2B1	138.345	6.04999	0.96385	6.2769	3.45393e-10	5.87296e-09	not_age_associated
TRIM26	821.932	1.49855	0.238779	6.27591	3.47605e-10	5.90482e-09	not_age_associated
TCEAL4	1872.53	-2.18811	0.348696	-6.27513	3.49338e-10	5.92949e-09	not_age_associated
ZC3H13	1362.75	-1.44944	0.231023	-6.27401	3.51871e-10	5.96291e-09	not_age_associated
SERPINB11	257.943	6.78421	1.08131	6.27407	3.51724e-10	5.96291e-09	not_age_associated
LILRA5	1408.58	2.89619	0.461661	6.2734	3.5324e-10	5.98131e-09	not_age_associated
IGHV4-31	140.549	23.3643	3.72515	6.27206	3.56294e-10	6.02819e-09	not_age_associated
F8A1	328.98	-2.32613	0.371035	-6.26931	3.62661e-10	6.13099e-09	not_age_associated
SERPINE1	328.328	3.17643	0.506697	6.2689	3.63616e-10	6.14223e-09	not_age_associated
TMEM33	1469.42	-1.38199	0.22066	-6.263	3.77644e-10	6.3741e-09	not_age_associated
AD000090.1	86.1054	9.31152	1.48916	6.25286	4.03002e-10	6.79667e-09	not_age_associated
KIAA0040	797.537	2.51906	0.40293	6.25187	4.05574e-10	6.83459e-09	not_age_associated
ARL6IP5	4589.9	-1.20798	0.193272	-6.25017	4.10003e-10	6.90373e-09	not_age_associated
TENT5C	469.848	4.80909	0.76953	6.24938	4.12073e-10	6.93307e-09	not_age_associated
BAIAP2-DT	78.226	-2.23439	0.357783	-6.24511	4.23508e-10	7.11978e-09	not_age_associated
CYP2J2	86.8306	5.82619	0.933003	6.24456	4.24989e-10	7.1335e-09	not_age_associated
AL365361.1	425.267	-3.21467	0.514796	-6.24456	4.24999e-10	7.1335e-09	not_age_associated
TOP1MT	274.692	-2.0111	0.322069	-6.24431	4.25685e-10	7.13935e-09	not_age_associated
IGLV3-10	176.99	23.26	3.7251	6.24414	4.26146e-10	7.14141e-09	not_age_associated
ABCC3	544.215	-2.42649	0.388647	-6.24344	4.28049e-10	7.16761e-09	not_age_associated
NBL1	206.264	4.04021	0.647194	6.24265	4.30215e-10	7.19819e-09	AgeUp
MDFI	66.1851	9.53947	1.52823	6.24218	4.31519e-10	7.21429e-09	not_age_associated
SOX15	66.0485	5.45368	0.873765	6.24158	4.3316e-10	7.23114e-09	not_age_associated
FFAR3	29.4551	8.36778	1.34065	6.24157	4.33211e-10	7.23114e-09	not_age_associated
LRIG1	110.338	3.05614	0.489659	6.24136	4.33788e-10	7.23505e-09	not_age_associated
CD48	3404.99	2.40521	0.385426	6.24038	4.36498e-10	7.2745e-09	not_age_associated
TRBV6-5	168.033	9.99351	1.60157	6.23984	4.38012e-10	7.29399e-09	not_age_associated
TMEM191B	106.41	-2.64245	0.423521	-6.23925	4.39675e-10	7.31015e-09	not_age_associated
OLIG2	78.547	8.81196	1.41233	6.23932	4.39472e-10	7.31015e-09	not_age_associated
PDZD7	52.6678	-3.56002	0.570758	-6.23735	4.45036e-10	7.39347e-09	not_age_associated
TMEM171	67.3445	4.66093	0.747388	6.23628	4.48088e-10	7.43834e-09	not_age_associated
VAMP8	14090.1	-1.80362	0.289231	-6.23593	4.49107e-10	7.4494e-09	not_age_associated
OCIAD2	871.486	2.9965	0.480681	6.23387	4.55059e-10	7.5422e-09	not_age_associated
ANTXR2	405.306	3.16093	0.507084	6.23354	4.5602e-10	7.55221e-09	AgeUp
NKX2-1	63.3367	8.46742	1.35855	6.23269	4.5849e-10	7.58717e-09	not_age_associated
FA2H	86.3581	8.93484	1.43416	6.23001	4.66409e-10	7.71217e-09	not_age_associated
EPHB2	245.329	3.94059	0.632683	6.22838	4.71292e-10	7.78681e-09	not_age_associated
TMSB4X	285673	-2.42745	0.389848	-6.22666	4.76492e-10	7.86659e-09	not_age_associated
LYZ	87055.7	-3.72268	0.597972	-6.22551	4.7999e-10	7.91815e-09	AgeDown
MIR200CHG	137.724	4.63452	0.744582	6.22432	4.83647e-10	7.97225e-09	not_age_associated
SMIM1	27.779	2.93286	0.471275	6.22325	4.86967e-10	8.02072e-09	not_age_associated
AC011374.2	16.1881	-3.06759	0.492996	-6.22235	4.8976e-10	8.06044e-09	not_age_associated
FJX1	42.1249	5.10795	0.821093	6.22092	4.94255e-10	8.12809e-09	not_age_associated
CD164L2	78.9662	4.44226	0.714106	6.22073	4.94859e-10	8.13169e-09	not_age_associated
PML	2217.02	2.31061	0.371468	6.22022	4.96459e-10	8.15165e-09	not_age_associated
ICAM1	1738.17	2.82343	0.454127	6.21727	5.05885e-10	8.29996e-09	not_age_associated
SLC44A3	59.4386	5.97352	0.960993	6.21598	5.10047e-10	8.36177e-09	not_age_associated
LMNB1	970.452	3.3582	0.540315	6.21526	5.12401e-10	8.39385e-09	not_age_associated
NEBL	147.53	5.2633	0.846992	6.21411	5.16165e-10	8.44896e-09	not_age_associated
OGDH	871.955	1.12053	0.180373	6.21227	5.22238e-10	8.54174e-09	not_age_associated
SERPINB9P1	62.5029	4.48254	0.721653	6.21149	5.24845e-10	8.57775e-09	not_age_associated
RNF39	113.102	9.33184	1.50258	6.21054	5.28021e-10	8.62299e-09	not_age_associated
RNF146	791.948	-1.61274	0.259722	-6.20946	5.31663e-10	8.67576e-09	not_age_associated
ZDHHC2	425.486	-1.71222	0.275777	-6.20869	5.34281e-10	8.71174e-09	not_age_associated
TMEM19	561.133	-1.68833	0.272117	-6.20444	5.48924e-10	8.94361e-09	not_age_associated
IGKV3-11	3471.97	15.258	2.45985	6.20283	5.5456e-10	9.02847e-09	not_age_associated
AIG1	584.37	-2.17039	0.350069	-6.19988	5.6506e-10	9.18526e-09	not_age_associated
ZFP92	37.8582	-2.93945	0.474114	-6.19989	5.65041e-10	9.18526e-09	not_age_associated
PRF1	1377.56	4.48073	0.722911	6.19817	5.71227e-10	9.27838e-09	not_age_associated
ESRP2	48.5093	8.94898	1.44403	6.19724	5.74629e-10	9.32647e-09	not_age_associated
ARL2	1066.51	-2.08545	0.336589	-6.19585	5.79701e-10	9.40157e-09	not_age_associated
NRG1	57.8953	8.3596	1.34984	6.19304	5.90165e-10	9.5566e-09	not_age_associated
SDR16C5	106.673	5.87996	0.949443	6.19306	5.90057e-10	9.5566e-09	not_age_associated
SFTA3	39.4185	5.7027	0.920909	6.19247	5.92285e-10	9.58359e-09	not_age_associated
DAB2IP	57.606	5.19807	0.839457	6.19218	5.93382e-10	9.594e-09	not_age_associated
IFIT1	18852.5	4.12198	0.665712	6.19183	5.94685e-10	9.60772e-09	not_age_associated
AC138894.1	22.4439	-2.72696	0.440609	-6.18906	6.05225e-10	9.77052e-09	not_age_associated
PRAG1	220.36	-1.88058	0.30394	-6.18736	6.11799e-10	9.86912e-09	not_age_associated
IFFO2	104.765	2.73285	0.441805	6.18566	6.18429e-10	9.96844e-09	not_age_associated
CBR4	301.832	-1.90573	0.308141	-6.18459	6.2264e-10	1.0024e-08	not_age_associated
AC005332.4	23.7278	-3.0052	0.48592	-6.18454	6.22821e-10	1.0024e-08	not_age_associated
FAM129B	893.243	2.82813	0.457356	6.18366	6.26331e-10	1.00728e-08	not_age_associated
AC107464.3	21.5714	-2.94931	0.47701	-6.18292	6.29271e-10	1.01124e-08	not_age_associated
ANKRD45	56.4982	4.53592	0.733842	6.18105	6.36751e-10	1.02248e-08	not_age_associated
UNC80	6.63738	-6.1633	0.997425	-6.17921	6.44216e-10	1.03368e-08	not_age_associated
AMPH	52.4053	9.19289	1.48789	6.17847	6.4724e-10	1.03755e-08	not_age_associated
RAB3IL1	77.8442	4.64343	0.751561	6.17838	6.47607e-10	1.03755e-08	not_age_associated
TANC2	565.68	-2.95258	0.478291	-6.17319	6.69278e-10	1.07145e-08	not_age_associated
ZNF788P	81.7407	-2.5723	0.416809	-6.1714	6.76874e-10	1.08279e-08	not_age_associated
CHURC1	3209.73	-1.51895	0.246139	-6.1711	6.78163e-10	1.08404e-08	not_age_associated
ARHGAP42	49.2427	5.01592	0.812991	6.16971	6.84162e-10	1.0928e-08	not_age_associated
PDE9A	73.5618	-2.74221	0.44465	-6.16711	6.95482e-10	1.11004e-08	not_age_associated
CLIC6	136.104	4.73914	0.768653	6.16551	7.0258e-10	1.12052e-08	not_age_associated
THAP2	313.905	2.00366	0.324999	6.16511	7.04342e-10	1.12249e-08	not_age_associated
FBXL17	192.648	-1.8471	0.29966	-6.16399	7.09363e-10	1.12963e-08	not_age_associated
AC090204.1	256.453	-2.80664	0.455359	-6.16359	7.11125e-10	1.13159e-08	not_age_associated
JAK3	465.904	3.21772	0.52224	6.16139	7.21073e-10	1.14656e-08	not_age_associated
ABCB10	212.08	-1.35629	0.220178	-6.15995	7.27673e-10	1.15531e-08	not_age_associated
TRBV7-9	171.952	8.5336	1.38532	6.16	7.27444e-10	1.15531e-08	not_age_associated
TBKBP1	58.6578	3.84648	0.624611	6.1582	7.35772e-10	1.16729e-08	not_age_associated
AL353719.1	26.7403	3.52556	0.57255	6.15765	7.383e-10	1.17042e-08	not_age_associated
CAPN8	82.7272	6.93793	1.12708	6.15567	7.476e-10	1.18428e-08	not_age_associated
B3GNT9	33.5823	4.24813	0.690158	6.15529	7.49397e-10	1.18624e-08	not_age_associated
AC080023.1	31.6593	5.835	0.948314	6.15302	7.60208e-10	1.20245e-08	not_age_associated
RHOV	91.5814	6.79208	1.10389	6.15286	7.60963e-10	1.20274e-08	not_age_associated
TRAV17	82.3165	6.59166	1.07134	6.15272	7.61642e-10	1.20292e-08	not_age_associated
METTL22	515.949	-1.91401	0.311138	-6.15163	7.66909e-10	1.21033e-08	not_age_associated
PDCD1	195.309	3.92705	0.638593	6.14954	7.77094e-10	1.22549e-08	not_age_associated
C6orf48	1555.14	-2.63965	0.429259	-6.14932	7.78136e-10	1.22622e-08	not_age_associated
AC016252.1	10.8498	-4.85941	0.790404	-6.14801	7.8462e-10	1.23551e-08	not_age_associated
C1orf189	128.35	7.48784	1.21826	6.14632	7.92994e-10	1.24592e-08	not_age_associated
PCDH1	81.3976	6.344	1.03215	6.14637	7.92751e-10	1.24592e-08	not_age_associated
ZNF500	79.4666	-1.3488	0.219445	-6.14639	7.92664e-10	1.24592e-08	not_age_associated
ZNF891	66.6589	-2.14214	0.348571	-6.1455	7.97118e-10	1.25146e-08	not_age_associated
MEF2D	475.279	1.4285	0.232455	6.14528	7.98226e-10	1.25227e-08	not_age_associated
TTC22	49.5855	3.73384	0.607724	6.14397	8.04846e-10	1.26172e-08	not_age_associated
C1QB	73722.8	-2.95807	0.481735	-6.14045	8.22874e-10	1.28807e-08	not_age_associated
PIK3R5	890.906	1.39941	0.227898	6.14051	8.22582e-10	1.28807e-08	not_age_associated
SIDT1	137.934	2.95338	0.480997	6.14011	8.2464e-10	1.28988e-08	not_age_associated
MAP1A	122.161	3.37786	0.550404	6.13705	8.40698e-10	1.31403e-08	not_age_associated
OSGIN1	237.272	3.83963	0.625793	6.13562	8.48262e-10	1.32487e-08	not_age_associated
PI3	1224.84	8.93876	1.45696	6.1352	8.50532e-10	1.32743e-08	AgeDown
GPR87	76.7059	8.77709	1.43067	6.13497	8.51774e-10	1.32839e-08	not_age_associated
FAT1	69.3482	4.74318	0.773354	6.13326	8.60958e-10	1.34073e-08	not_age_associated
SLC44A4	509.608	5.27509	0.860064	6.13337	8.60354e-10	1.34073e-08	not_age_associated
NRIR	90.3601	4.23759	0.690993	6.13261	8.64473e-10	1.34522e-08	not_age_associated
SLC2A1	227.987	3.84161	0.626454	6.13232	8.66088e-10	1.34674e-08	not_age_associated
CYP4B1	854.683	6.11226	0.99713	6.12985	8.79623e-10	1.36638e-08	not_age_associated
RARG	105.068	2.97326	0.485052	6.12978	8.80012e-10	1.36638e-08	not_age_associated
IFIH1	4286.43	2.84191	0.463634	6.12964	8.80765e-10	1.36654e-08	not_age_associated
NFU1	882.279	-1.61082	0.26313	-6.12176	9.25471e-10	1.43485e-08	not_age_associated
AC007906.2	358.037	4.30247	0.70327	6.11781	9.48671e-10	1.46974e-08	not_age_associated
PCYOX1	237.864	-1.74769	0.285718	-6.11686	9.54394e-10	1.47753e-08	not_age_associated
PLA2G16	3455.16	-2.31464	0.378451	-6.11608	9.5907e-10	1.48368e-08	not_age_associated
DISP1	116.476	-1.73465	0.28369	-6.11461	9.67922e-10	1.49628e-08	not_age_associated
ARNT2	63.0258	7.54188	1.23372	6.11314	9.76919e-10	1.50908e-08	not_age_associated
PROK2	109.91	7.57202	1.23885	6.11213	9.83108e-10	1.51665e-08	not_age_associated
VEGFB	931.634	-2.25625	0.369144	-6.11211	9.83253e-10	1.51665e-08	not_age_associated
AC069360.1	65.5518	-3.07491	0.503122	-6.11166	9.86025e-10	1.51982e-08	not_age_associated
RHBDD3	331.578	1.30837	0.214144	6.10975	9.97892e-10	1.53699e-08	not_age_associated
STAG3	106.623	1.48057	0.242398	6.10801	1.00881e-09	1.55153e-08	not_age_associated
ACP5	15518	-2.20603	0.361166	-6.10806	1.00847e-09	1.55153e-08	not_age_associated
SYNPO2	35.5745	5.33701	0.873871	6.10732	1.01317e-09	1.55711e-08	not_age_associated
EZR	4842.03	2.30089	0.376761	6.10704	1.01496e-09	1.55873e-08	not_age_associated
CYP1B1	1316.58	5.08674	0.833082	6.10592	1.02208e-09	1.56532e-08	not_age_associated
SEC22A	144.969	-1.2238	0.200429	-6.1059	1.02222e-09	1.56532e-08	not_age_associated
STEAP1	74.3593	6.98405	1.14381	6.10595	1.02193e-09	1.56532e-08	not_age_associated
LIF	86.3568	4.72174	0.773288	6.10606	1.02124e-09	1.56532e-08	not_age_associated
NAA20	1845.17	-1.44628	0.236932	-6.1042	1.03319e-09	1.58098e-08	not_age_associated
TMPRSS11D	68.9809	7.2651	1.1903	6.10358	1.03719e-09	1.58595e-08	not_age_associated
NOCT	67.7432	3.2511	0.532681	6.10327	1.0392e-09	1.58787e-08	not_age_associated
PRKCB	663.115	2.87213	0.470724	6.10151	1.05073e-09	1.60434e-08	not_age_associated
AC092691.1	66.3591	-4.85095	0.795763	-6.09597	1.08776e-09	1.65968e-08	not_age_associated
P2RY8	168.669	4.00056	0.656544	6.09336	1.10565e-09	1.68576e-08	not_age_associated
NKG7	3443.75	4.03469	0.662174	6.0931	1.10743e-09	1.68725e-08	not_age_associated
IGKV3-15	1712.22	14.2367	2.33699	6.09191	1.11571e-09	1.69748e-08	not_age_associated
TRIM31	97.7031	4.43115	0.727384	6.0919	1.11575e-09	1.69748e-08	not_age_associated
FGFR2	55.5899	6.108	1.00279	6.091	1.12209e-09	1.70589e-08	not_age_associated
CBWD2	1623.95	2.50502	0.411289	6.09066	1.12443e-09	1.70823e-08	not_age_associated
TTC39A	49.266	5.33254	0.87559	6.09023	1.12752e-09	1.71169e-08	not_age_associated
IRS1	36.0186	4.89875	0.804551	6.0888	1.13761e-09	1.72578e-08	not_age_associated
IRAK2	348.757	4.5808	0.752394	6.08831	1.1411e-09	1.72982e-08	not_age_associated
LINC02154	818.875	-4.72823	0.776741	-6.08727	1.14853e-09	1.73983e-08	not_age_associated
C9orf16	5343.28	-1.65423	0.271806	-6.08605	1.15729e-09	1.75185e-08	not_age_associated
PIGR	1294.9	5.51625	0.906395	6.08592	1.15824e-09	1.75203e-08	not_age_associated
GRK3	722.188	-2.28729	0.375945	-6.08411	1.17139e-09	1.77066e-08	not_age_associated
SPRR1A	71.669	9.63445	1.58365	6.0837	1.17442e-09	1.77397e-08	not_age_associated
BTBD11	35.3341	4.76242	0.782876	6.08323	1.17782e-09	1.77783e-08	not_age_associated
MYOZ1	32.574	-5.45465	0.896744	-6.08273	1.18151e-09	1.78214e-08	AgeUp
EYA4	64.134	6.47391	1.0645	6.08165	1.18955e-09	1.79297e-08	AgeUp
NAP1L1	5031.75	-1.68108	0.276518	-6.07944	1.20605e-09	1.81655e-08	not_age_associated
RYK	316.728	-1.58411	0.260585	-6.07906	1.20889e-09	1.81953e-08	not_age_associated
PLEKHH1	59.1849	3.73609	0.61466	6.0783	1.21461e-09	1.82684e-08	not_age_associated
CRABP2	69.2785	6.22267	1.02383	6.0778	1.21839e-09	1.83122e-08	not_age_associated
TAOK1	14704.1	3.85528	0.634351	6.07752	1.22053e-09	1.83313e-08	not_age_associated
CARM1	440.618	1.70808	0.281094	6.07656	1.22787e-09	1.84285e-08	not_age_associated
GPC1	138.426	4.64195	0.76407	6.0753	1.23755e-09	1.85606e-08	not_age_associated
LPP	1323.02	-1.28725	0.211887	-6.07517	1.23858e-09	1.85629e-08	not_age_associated
PMS2	277.141	2.10544	0.346767	6.07163	1.26619e-09	1.89632e-08	not_age_associated
HP	1026.54	-6.30407	1.0384	-6.07091	1.27184e-09	1.90344e-08	not_age_associated
GSTO2	52.0162	3.57652	0.58936	6.06847	1.29131e-09	1.93121e-08	AgeDown
TRBV7-6	124.244	9.97295	1.64394	6.0665	1.30728e-09	1.9537e-08	not_age_associated
AC011611.3	24.2454	7.9993	1.31864	6.06631	1.3088e-09	1.9546e-08	not_age_associated
TSPO	18276.1	-2.37383	0.391521	-6.06311	1.33517e-09	1.99257e-08	not_age_associated
IGHG3	225.729	6.77618	1.11788	6.06161	1.34762e-09	2.00974e-08	not_age_associated
PLSCR4	39.5046	3.68193	0.607683	6.05897	1.36994e-09	2.04158e-08	not_age_associated
AC017002.1	35.4302	8.57963	1.41611	6.05861	1.37306e-09	2.04478e-08	not_age_associated
TRBV9	93.5847	5.87956	0.970562	6.05789	1.37915e-09	2.05241e-08	not_age_associated
CMTR1	563.37	1.63092	0.269298	6.0562	1.39375e-09	2.07268e-08	not_age_associated
LIFR	43.7259	6.88454	1.13682	6.05597	1.3957e-09	2.07411e-08	not_age_associated
CHD3	389.855	2.33609	0.385773	6.0556	1.39899e-09	2.07755e-08	not_age_associated
RAB17	86.2676	5.85248	0.966482	6.05544	1.40032e-09	2.07807e-08	not_age_associated
MTSS1L	107.867	4.10961	0.678772	6.05448	1.40875e-09	2.0891e-08	not_age_associated
RAD9A	371.258	1.64607	0.271988	6.05198	1.43076e-09	2.12025e-08	not_age_associated
LINC02035	59.8371	-2.26235	0.37387	-6.05119	1.43782e-09	2.12922e-08	not_age_associated
PCOLCE2	1131.99	-4.06551	0.672039	-6.04952	1.45275e-09	2.14983e-08	not_age_associated
GRHL2	55.2236	5.80122	0.959243	6.04771	1.4692e-09	2.17265e-08	not_age_associated
TMC5	463.707	4.23733	0.700678	6.04746	1.47144e-09	2.17443e-08	not_age_associated
H6PD	453.205	-1.5196	0.251307	-6.0468	1.47755e-09	2.18195e-08	not_age_associated
WNT7B	71.899	5.14385	0.850716	6.04649	1.48032e-09	2.1845e-08	not_age_associated
CCDC85C	151.17	1.53852	0.254572	6.04355	1.50764e-09	2.22326e-08	not_age_associated
RGS16	198.429	3.53443	0.585023	6.04152	1.52671e-09	2.24982e-08	not_age_associated
AAMDC	687.997	-1.96843	0.325832	-6.04125	1.52925e-09	2.25199e-08	not_age_associated
AL772337.2	17.0148	-6.80581	1.1274	-6.03673	1.57267e-09	2.31433e-08	not_age_associated
TRAV12-3	119.238	9.47578	1.56982	6.03621	1.57772e-09	2.3188e-08	not_age_associated
PIGP	1128.16	-1.67456	0.27742	-6.03619	1.57791e-09	2.3188e-08	not_age_associated
TMEM273	686.224	-2.45355	0.406712	-6.03266	1.61285e-09	2.36851e-08	not_age_associated
AC024909.2	66.9144	2.97183	0.492641	6.03244	1.61504e-09	2.37007e-08	not_age_associated
CBLC	67.6858	9.49163	1.57357	6.0319	1.6204e-09	2.37629e-08	not_age_associated
MYO7A	97.633	2.95613	0.490312	6.02907	1.64901e-09	2.41657e-08	not_age_associated
CRIP1	14128.9	-3.82951	0.635381	-6.0271	1.66926e-09	2.44454e-08	not_age_associated
CCDC60	50.0869	5.67829	0.942459	6.02497	1.69142e-09	2.47528e-08	not_age_associated
REX1BD	3105.96	-1.23318	0.204686	-6.02474	1.69384e-09	2.47711e-08	not_age_associated
FAM172A	305.804	-0.952873	0.158169	-6.0244	1.69734e-09	2.4805e-08	not_age_associated
TUFT1	130.465	3.02705	0.502542	6.02347	1.70713e-09	2.49309e-08	not_age_associated
CCR1	4111.88	2.45815	0.408119	6.02311	1.71094e-09	2.49656e-08	not_age_associated
IGHV3-48	58.7487	22.1375	3.67547	6.02303	1.71187e-09	2.49656e-08	not_age_associated
SUCLG2	929.254	-1.73391	0.287961	-6.02132	1.73e-09	2.52127e-08	not_age_associated
DOK2	3003.45	-2.17856	0.361829	-6.02097	1.73373e-09	2.52496e-08	not_age_associated
GADD45B	4830.43	2.63784	0.438341	6.01777	1.76834e-09	2.57182e-08	not_age_associated
DMPK	64.0055	5.06968	0.84245	6.01779	1.7682e-09	2.57182e-08	AgeUp
TRBV5-6	45.4146	8.25643	1.37246	6.01578	1.7902e-09	2.60183e-08	not_age_associated
MIR4435-2HG	1719.03	2.04499	0.339976	6.01509	1.79782e-09	2.6111e-08	not_age_associated
TXNDC12	1617.12	-0.904075	0.150335	-6.01372	1.8131e-09	2.63149e-08	not_age_associated
SLFN12L	268.32	2.98246	0.496221	6.01034	1.8513e-09	2.68508e-08	not_age_associated
HOMER3-AS1	31.1851	4.17451	0.694615	6.00982	1.85731e-09	2.6901e-08	not_age_associated
SMIM11A	12.5974	-4.19086	0.697324	-6.00991	1.85625e-09	2.6901e-08	not_age_associated
BIRC7	93.0733	-5.34747	0.889842	-6.00946	1.86142e-09	2.69422e-08	not_age_associated
NAPSA	327.715	2.88401	0.480011	6.00821	1.87582e-09	2.71319e-08	not_age_associated
PTGR2	138.438	-1.91422	0.318729	-6.0058	1.90394e-09	2.75199e-08	not_age_associated
TGFBR3	67.8114	3.23739	0.5394	6.00184	1.95098e-09	2.81613e-08	not_age_associated
AC006480.2	46.3487	-3.26481	0.543969	-6.00184	1.95098e-09	2.81613e-08	not_age_associated
ATG9B	100.121	4.89892	0.816313	6.00128	1.95772e-09	2.82393e-08	not_age_associated
CDKN1A	6523.29	2.20583	0.367614	6.0004	1.96835e-09	2.83733e-08	not_age_associated
LOXL4	46.9294	9.03569	1.50614	5.99922	1.98263e-09	2.85595e-08	not_age_associated
TXNRD2	512.018	-1.39115	0.231911	-5.99863	1.98983e-09	2.86439e-08	not_age_associated
TMEM161B	326.926	-1.69596	0.282766	-5.99774	2.00088e-09	2.87833e-08	not_age_associated
OSMR	68.6889	8.57549	1.42989	5.9973	2.0063e-09	2.88416e-08	not_age_associated
GABPB2	193.832	-1.3488	0.224924	-5.99667	2.01403e-09	2.89331e-08	not_age_associated
NAPA	5007.95	1.78202	0.297227	5.99546	2.02909e-09	2.91295e-08	not_age_associated
MRPL1	865.653	-2.01727	0.336488	-5.99508	2.03379e-09	2.91574e-08	not_age_associated
CCDC102A	61.2791	5.08451	0.848109	5.99512	2.03338e-09	2.91574e-08	not_age_associated
LRRC26	69.4577	4.60875	0.769184	5.99174	2.07602e-09	2.97427e-08	not_age_associated
PTPRH	55.4367	5.31966	0.888165	5.98949	2.10503e-09	3.01378e-08	not_age_associated
LRRC71	104.341	5.765	0.962919	5.987	2.13744e-09	3.05811e-08	not_age_associated
RBP4	4784.92	-4.82534	0.806388	-5.98389	2.17871e-09	3.11506e-08	not_age_associated
MAMLD1	39.7184	2.71464	0.45377	5.98242	2.1985e-09	3.14122e-08	not_age_associated
PPP3CC	595.058	1.42589	0.238391	5.9813	2.21358e-09	3.16064e-08	not_age_associated
GGT6	80.5467	6.25738	1.04618	5.98117	2.21536e-09	3.16104e-08	not_age_associated
KRTCAP3	178.389	4.22283	0.706096	5.98054	2.22398e-09	3.1712e-08	not_age_associated
SLC16A13	34.1392	2.89826	0.484637	5.98027	2.22765e-09	3.1743e-08	not_age_associated
DNAAF3	82.6753	4.21528	0.705073	5.9785	2.25204e-09	3.20687e-08	not_age_associated
TRANK1	790.174	1.96184	0.32834	5.97502	2.30056e-09	3.27376e-08	not_age_associated
FKBP1B	94.3419	2.48418	0.415781	5.97472	2.30482e-09	3.27762e-08	not_age_associated
TKT	5825.5	-1.94442	0.325475	-5.97409	2.31376e-09	3.28591e-08	not_age_associated
CFAP54	103.987	4.14783	0.694302	5.97411	2.31355e-09	3.28591e-08	not_age_associated
PPA2	1081.58	-1.406	0.235374	-5.97349	2.32237e-09	3.29592e-08	not_age_associated
TRBV10-3	45.8187	7.80131	1.30612	5.97291	2.33058e-09	3.30536e-08	not_age_associated
LINC01269	48.5861	6.42893	1.07652	5.97198	2.34397e-09	3.32212e-08	not_age_associated
OPRK1	10.9104	-6.81034	1.14043	-5.97171	2.34785e-09	3.32539e-08	not_age_associated
CDC42	8875.71	-1.47599	0.247205	-5.97074	2.36187e-09	3.34231e-08	not_age_associated
ID4	82.0705	8.83402	1.47957	5.97066	2.36296e-09	3.34231e-08	not_age_associated
RPL9	29198.1	-1.42464	0.238614	-5.97046	2.36583e-09	3.34413e-08	not_age_associated
AC107959.1	25.3467	3.41044	0.571509	5.96742	2.41029e-09	3.4047e-08	not_age_associated
ZBED3	112.083	-1.8436	0.309093	-5.96455	2.45307e-09	3.46281e-08	not_age_associated
FAM83E	37.5744	8.55968	1.43526	5.96387	2.46334e-09	3.47499e-08	not_age_associated
CRELD1	382.36	-0.838996	0.140695	-5.96322	2.47318e-09	3.48654e-08	not_age_associated
ZNF883	26.2418	-4.39821	0.737622	-5.96269	2.48118e-09	3.49438e-08	not_age_associated
PTGES	62.8164	7.39792	1.24073	5.96257	2.483e-09	3.49438e-08	not_age_associated
AL450311.2	9.63388	-4.14914	0.69587	-5.96252	2.4837e-09	3.49438e-08	not_age_associated
SLC9A3R2	520.048	3.79817	0.637087	5.96177	2.49514e-09	3.50814e-08	not_age_associated
DLG3	106.108	4.24136	0.711485	5.96127	2.5028e-09	3.51657e-08	not_age_associated
G0S2	2255.21	5.94084	0.99683	5.95973	2.52653e-09	3.54755e-08	not_age_associated
CSRNP1	1218.04	3.02126	0.506978	5.95935	2.53236e-09	3.55337e-08	not_age_associated
LRG1	136.668	2.59944	0.436269	5.95834	2.54809e-09	3.57307e-08	not_age_associated
NMNAT1	127.926	-1.3014	0.218437	-5.95778	2.55693e-09	3.5831e-08	not_age_associated
EFCAB2	265.77	1.61623	0.27131	5.95714	2.56695e-09	3.59237e-08	not_age_associated
CARD9	259.021	-1.88195	0.315916	-5.95714	2.56691e-09	3.59237e-08	not_age_associated
TRAV9-2	40.8476	7.86963	1.32124	5.95626	2.58073e-09	3.60927e-08	not_age_associated
GRB7	59.4989	7.56499	1.27032	5.95519	2.5977e-09	3.63059e-08	not_age_associated
HIST1H1B	164.993	6.03776	1.014	5.9544	2.61027e-09	3.64575e-08	not_age_associated
HLX	323.691	2.78072	0.467316	5.9504	2.67492e-09	3.73358e-08	not_age_associated
SYT8	176.246	8.98582	1.51019	5.95014	2.6792e-09	3.73708e-08	not_age_associated
PRR16	34.2454	7.63015	1.28266	5.94868	2.70315e-09	3.76552e-08	not_age_associated
SOWAHD	272.977	-2.39282	0.402242	-5.9487	2.7028e-09	3.76552e-08	not_age_associated
TMED7-TICAM2	14.2272	-3.2247	0.542139	-5.94811	2.71251e-09	3.77358e-08	not_age_associated
GPR34	475.675	-3.73533	0.627985	-5.94812	2.71243e-09	3.77358e-08	not_age_associated
ITPK1-AS1	10.7277	-3.68605	0.619756	-5.94759	2.72122e-09	3.78321e-08	not_age_associated
TIMP2	4678.31	-1.82444	0.306823	-5.94622	2.74407e-09	3.81247e-08	not_age_associated
IGLL5	340.038	11.8905	2.00097	5.94235	2.80973e-09	3.90113e-08	not_age_associated
ACOT7	1315.96	-3.00323	0.505491	-5.94122	2.82907e-09	3.92541e-08	not_age_associated
PCSK7	961.073	-1.18498	0.199542	-5.93848	2.87674e-09	3.98892e-08	not_age_associated
PTGER3	144.794	-5.46703	0.920645	-5.93826	2.8806e-09	3.99166e-08	not_age_associated
AL138724.1	73.8988	2.84312	0.47883	5.93764	2.89154e-09	4.0042e-08	not_age_associated
AL645608.2	29.217	8.0759	1.36017	5.93744	2.89501e-09	4.00638e-08	not_age_associated
SOCS1	2421.32	3.76733	0.63462	5.93635	2.91429e-09	4.03041e-08	not_age_associated
HLA-DMB	5307.01	-2.83384	0.477396	-5.93604	2.91995e-09	4.03487e-08	not_age_associated
CYP4F3	42.3576	5.56723	0.937883	5.93596	2.92133e-09	4.03487e-08	not_age_associated
MYO18A	122.441	2.08869	0.351938	5.93482	2.9416e-09	4.06022e-08	not_age_associated
C8A	24.0302	-7.58333	1.27779	-5.9347	2.94376e-09	4.06054e-08	not_age_associated
MICALL2	191.756	2.47514	0.417111	5.93402	2.95615e-09	4.07497e-08	not_age_associated
HIST1H2AL	81.1782	5.79286	0.976681	5.93117	3.00779e-09	4.14345e-08	not_age_associated
CCDC190	133.44	4.57021	0.77079	5.92926	3.04306e-09	4.18931e-08	not_age_associated
ST3GAL4	109.861	1.9294	0.325471	5.92802	3.06608e-09	4.21826e-08	not_age_associated
RGL3	62.0526	-3.39525	0.572965	-5.92575	3.10867e-09	4.27407e-08	not_age_associated
AC025171.3	55.9579	2.6954	0.454915	5.92507	3.12169e-09	4.28918e-08	not_age_associated
IGLV2-5	56.071	22.0722	3.72547	5.92467	3.12934e-09	4.29689e-08	not_age_associated
FIG4	704.006	-2.37273	0.400652	-5.92217	3.17722e-09	4.35981e-08	not_age_associated
LGMN	7991.09	3.24436	0.547853	5.92195	3.18147e-09	4.3628e-08	not_age_associated
ACAA2	1209.13	-1.69929	0.286997	-5.92093	3.20124e-09	4.38706e-08	not_age_associated
CDK16	580.43	1.75894	0.297082	5.92074	3.20501e-09	4.38939e-08	not_age_associated
SAMD9	3685.83	2.1578	0.364461	5.92053	3.20907e-09	4.3921e-08	not_age_associated
C4orf19	60.6636	7.56959	1.27885	5.91907	3.23768e-09	4.42839e-08	not_age_associated
TRAV8-3	52.6674	7.85651	1.32755	5.91807	3.25737e-09	4.45245e-08	not_age_associated
POF1B	62.6169	6.1903	1.04604	5.91786	3.26158e-09	4.45531e-08	not_age_associated
SATB1	470.364	2.29208	0.387405	5.91651	3.28848e-09	4.48916e-08	not_age_associated
AC008280.3	18.4903	-4.08504	0.690945	-5.91225	3.37463e-09	4.60081e-08	not_age_associated
TRAV8-4	43.0789	8.01313	1.35533	5.91231	3.37334e-09	4.60081e-08	not_age_associated
TTC39B	605.008	-1.4179	0.239886	-5.9107	3.40655e-09	4.64134e-08	not_age_associated
AC131971.1	24.8329	7.60626	1.28702	5.90999	3.42122e-09	4.65832e-08	not_age_associated
AC005498.2	16.1035	-3.00238	0.508105	-5.90898	3.44243e-09	4.68418e-08	not_age_associated
FXN	188.04	-3.05987	0.517991	-5.90719	3.47999e-09	4.7315e-08	not_age_associated
ZNF507	76.3479	3.25252	0.550612	5.90711	3.48168e-09	4.7315e-08	not_age_associated
DNAJB5	93.9725	2.93847	0.497457	5.90698	3.48432e-09	4.73205e-08	not_age_associated
FER1L6	29.9475	8.32041	1.40897	5.90531	3.51974e-09	4.77709e-08	not_age_associated
GJB3	119.596	8.59078	1.4548	5.90512	3.52382e-09	4.77954e-08	not_age_associated
SCNN1A	286.232	4.48176	0.759292	5.90255	3.57934e-09	4.85174e-08	not_age_associated
RPS29	54761.8	-2.26842	0.384345	-5.90205	3.59018e-09	4.86019e-08	not_age_associated
ST6GALNAC1	233.332	5.8289	0.98759	5.90214	3.58806e-09	4.86019e-08	not_age_associated
DBR1	313.312	-1.69129	0.286628	-5.90066	3.62054e-09	4.89816e-08	not_age_associated
FOXP2	60.4112	5.34304	0.905678	5.89949	3.64626e-09	4.9298e-08	not_age_associated
PROSER2	48.487	4.64005	0.786648	5.8985	3.66819e-09	4.95627e-08	not_age_associated
RBM10	423.542	0.824352	0.139773	5.89779	3.68413e-09	4.97463e-08	not_age_associated
ZNF445	142.151	-1.4369	0.243665	-5.89704	3.7009e-09	4.99408e-08	not_age_associated
BSCL2	537.617	2.65941	0.451061	5.89589	3.72662e-09	5.02558e-08	not_age_associated
TNS4	61.6681	7.07342	1.20034	5.89286	3.79571e-09	5.11549e-08	not_age_associated
GBP1	9711.06	2.78353	0.472388	5.89248	3.80453e-09	5.12085e-08	not_age_associated
ATP2A3	485.331	3.49736	0.593526	5.89251	3.80363e-09	5.12085e-08	not_age_associated
SLC1A4	555.652	2.30863	0.391835	5.89185	3.81893e-09	5.13695e-08	not_age_associated
HIST1H2AC	1654.05	3.63194	0.616544	5.89081	3.84307e-09	5.16614e-08	not_age_associated
PIAS4	319.481	1.04225	0.176942	5.89034	3.85409e-09	5.17766e-08	not_age_associated
PRKD2	512.077	1.56641	0.265998	5.88882	3.88972e-09	5.22221e-08	not_age_associated
SPTBN2	38.5206	8.61706	1.46348	5.88808	3.90708e-09	5.24219e-08	not_age_associated
AC106707.1	84.4043	-4.42521	0.751796	-5.88619	3.9521e-09	5.29922e-08	not_age_associated
TRBV7-2	139.687	8.01362	1.36154	5.88568	3.9641e-09	5.31195e-08	not_age_associated
IGLV10-54	56.0454	21.9238	3.72547	5.88485	3.98419e-09	5.33548e-08	not_age_associated
STAB1	759.096	4.19521	0.712951	5.88428	3.99789e-09	5.34366e-08	not_age_associated
TNFAIP3	3376.12	2.86237	0.48644	5.88432	3.99691e-09	5.34366e-08	not_age_associated
TSPOAP1	106.677	3.5822	0.608761	5.88442	3.99464e-09	5.34366e-08	not_age_associated
DMKN	275.951	4.67552	0.794605	5.88408	4.00279e-09	5.34684e-08	not_age_associated
LY86	2879.76	-3.0038	0.510588	-5.88302	4.02835e-09	5.37758e-08	not_age_associated
HAGH	1209.29	-1.17023	0.198955	-5.88188	4.05624e-09	5.4114e-08	not_age_associated
FKBP6	46.6166	5.61786	0.955134	5.88175	4.05955e-09	5.41239e-08	not_age_associated
ASB13	157.472	-2.64364	0.449628	-5.87961	4.11244e-09	5.47945e-08	not_age_associated
RPS27	101479	-1.79157	0.304722	-5.87936	4.11863e-09	5.48424e-08	not_age_associated
LINC01133	60.8842	6.28579	1.06919	5.87899	4.12767e-09	5.49281e-08	not_age_associated
MS4A7	14904.4	-2.61447	0.444732	-5.87875	4.1337e-09	5.49737e-08	not_age_associated
RPL26	44383.7	-1.99729	0.339793	-5.87797	4.15331e-09	5.51998e-08	not_age_associated
WFIKKN2	12.8775	-6.62431	1.12706	-5.87751	4.16493e-09	5.53195e-08	not_age_associated
AC084030.1	9.39249	-7.03323	1.19674	-5.87696	4.17861e-09	5.5461e-08	not_age_associated
TRPV2	1605.64	-1.56786	0.266784	-5.87687	4.18084e-09	5.5461e-08	not_age_associated
IGKV3-7	34.1052	21.883	3.72583	5.87333	4.27119e-09	5.66241e-08	not_age_associated
SRGAP1	165.601	2.85953	0.486878	5.8732	4.27458e-09	5.66335e-08	not_age_associated
AC034199.1	42.2622	4.50373	0.767082	5.87126	4.32503e-09	5.72661e-08	not_age_associated
IGKV1D-33	43.7939	21.8632	3.72563	5.86831	4.40255e-09	5.82338e-08	not_age_associated
RHOBTB2	140.982	-1.65383	0.281831	-5.86817	4.40639e-09	5.82338e-08	not_age_associated
RPH3A	43.5518	-4.49362	0.765753	-5.86824	4.40437e-09	5.82338e-08	not_age_associated
IL31RA	43.4611	8.9035	1.51744	5.86743	4.42594e-09	5.84556e-08	not_age_associated
TNFRSF10A	253.882	1.90333	0.324476	5.86586	4.46813e-09	5.89759e-08	not_age_associated
BICDL1	97.0078	3.46265	0.590431	5.86462	4.50163e-09	5.9344e-08	not_age_associated
DSC2	505.708	-2.22231	0.378934	-5.86464	4.5011e-09	5.9344e-08	not_age_associated
SPAG6	178.689	4.08051	0.695803	5.86445	4.50613e-09	5.93529e-08	not_age_associated
ATAD1	581.859	-1.19591	0.203928	-5.86439	4.50792e-09	5.93529e-08	not_age_associated
NETO2	199.141	1.89091	0.322485	5.86357	4.53007e-09	5.96073e-08	not_age_associated
CRIM1	389.119	-2.51319	0.428821	-5.8607	4.60911e-09	6.06096e-08	not_age_associated
CAPN2	2850.11	2.24099	0.3824	5.86031	4.62002e-09	6.07153e-08	not_age_associated
C6orf141	31.5375	8.44804	1.44186	5.85912	4.65334e-09	6.10773e-08	not_age_associated
LGALS9B	105.511	8.72449	1.48904	5.85913	4.65291e-09	6.10773e-08	not_age_associated
FCRL5	48.0696	4.88866	0.834471	5.8584	4.67351e-09	6.1304e-08	not_age_associated
SLC25A26	346.817	-1.29492	0.221061	-5.85777	4.6913e-09	6.14991e-08	not_age_associated
ATP13A1	848.333	1.15028	0.19639	5.85711	4.71005e-09	6.17067e-08	not_age_associated
MAPK9	283.879	-1.39518	0.238209	-5.85695	4.71447e-09	6.17263e-08	not_age_associated
IQCD	120.06	4.05441	0.692316	5.8563	4.73306e-09	6.19313e-08	not_age_associated
MXD1	1690.4	3.1361	0.535616	5.85512	4.76657e-09	6.23311e-08	not_age_associated
TNKS1BP1	120.156	3.65465	0.62443	5.85278	4.83426e-09	6.31382e-08	not_age_associated
NDUFB1	10995	-2.32285	0.396879	-5.8528	4.83354e-09	6.31382e-08	not_age_associated
PRSS33	7.30138	-5.40966	0.924395	-5.85211	4.85367e-09	6.33525e-08	not_age_associated
SLC7A11	347.724	4.70037	0.803687	5.8485	4.96016e-09	6.47025e-08	not_age_associated
LINC02158	43.2788	-3.06025	0.52327	-5.84833	4.96528e-09	6.47294e-08	not_age_associated
IL17RB	116.968	-4.48491	0.766907	-5.84805	4.97363e-09	6.47803e-08	not_age_associated
TRBV18	53.8626	7.85686	1.34351	5.848	4.97532e-09	6.47803e-08	not_age_associated
SOCS3	1889.67	3.06242	0.523783	5.84674	5.01287e-09	6.52291e-08	not_age_associated
RMDN2	87.2203	-2.47164	0.422919	-5.84425	5.08858e-09	6.61734e-08	not_age_associated
SREBF2	501.137	1.26325	0.216169	5.84381	5.10191e-09	6.6306e-08	not_age_associated
AC007405.3	86.3644	5.81498	0.995221	5.84291	5.12975e-09	6.65859e-08	not_age_associated
PCMTD1	1037.87	-1.33931	0.229217	-5.84298	5.12738e-09	6.65859e-08	not_age_associated
SRGAP2	1222.52	2.50844	0.429338	5.84258	5.13972e-09	6.66743e-08	not_age_associated
LINC02068	47.9082	5.85402	1.002	5.84236	5.14666e-09	6.67235e-08	not_age_associated
ATP2C2	120.533	4.89017	0.837119	5.84167	5.16811e-09	6.69605e-08	not_age_associated
POLR2J3.1	1093.08	-2.55938	0.438215	-5.84048	5.20519e-09	6.73995e-08	not_age_associated
BBS2	321.057	-1.83617	0.314395	-5.84032	5.21013e-09	6.74222e-08	not_age_associated
ZNF283	60.4945	-1.47731	0.253038	-5.83829	5.274e-09	6.82069e-08	not_age_associated
WEE1	231.394	3.24602	0.556039	5.83775	5.29093e-09	6.8384e-08	not_age_associated
PARD3	80.5201	4.23527	0.725569	5.83717	5.30943e-09	6.85812e-08	not_age_associated
AKT3	246.95	-1.75933	0.301421	-5.8368	5.32132e-09	6.86928e-08	AgeUp
ATPAF2	335.415	-1.26067	0.216001	-5.83641	5.33367e-09	6.88102e-08	not_age_associated
SPARC	1047.01	-4.43605	0.760167	-5.83563	5.35893e-09	6.90939e-08	not_age_associated
OSGEP	676.72	-0.949388	0.162701	-5.83517	5.37365e-09	6.92415e-08	not_age_associated
GSEC	35.9635	4.48435	0.768583	5.83458	5.39274e-09	6.94451e-08	not_age_associated
FAM71D	18.909	-2.75115	0.471555	-5.83421	5.40452e-09	6.95544e-08	not_age_associated
EFNB2	54.0246	6.89478	1.18187	5.83378	5.41859e-09	6.9693e-08	not_age_associated
CCDC74B	86.6832	4.89635	0.839382	5.83328	5.43468e-09	6.97481e-08	not_age_associated
COMMD3	763.037	-1.64729	0.282383	-5.83351	5.42718e-09	6.97481e-08	not_age_associated
AC008014.1	51.9999	3.01816	0.517407	5.83324	5.43608e-09	6.97481e-08	not_age_associated
CLDN10	95.1128	6.89319	1.18169	5.83332	5.43353e-09	6.97481e-08	not_age_associated
IFIT3	21466.5	3.21958	0.552066	5.83187	5.48096e-09	7.02814e-08	not_age_associated
FOXQ1	54.6084	6.43005	1.10317	5.82872	5.58556e-09	7.15792e-08	not_age_associated
GBP6	52.2547	6.57589	1.12821	5.82859	5.58987e-09	7.1591e-08	not_age_associated
ATAD3B	221.816	1.98005	0.339807	5.827	5.64339e-09	7.22327e-08	not_age_associated
AL121603.2	97.2617	1.89934	0.326005	5.82611	5.67335e-09	7.25722e-08	not_age_associated
DUSP6	3352.37	2.65898	0.456668	5.82256	5.79521e-09	7.40862e-08	not_age_associated
AKAP5	180.362	-3.53377	0.606956	-5.82211	5.81089e-09	7.42417e-08	not_age_associated
CSRP2	33.714	4.49773	0.773112	5.8177	5.96623e-09	7.61803e-08	AgeUp
ZC2HC1A	358.837	-1.51466	0.260374	-5.81726	5.98205e-09	7.63362e-08	not_age_associated
ZNF750	64.3576	8.44766	1.45232	5.81666	6.00348e-09	7.65634e-08	not_age_associated
TMEM40	58.0668	5.12807	0.881708	5.81607	6.02476e-09	7.67884e-08	not_age_associated
OXR1	733.129	-1.28365	0.220739	-5.81524	6.05453e-09	7.71213e-08	not_age_associated
ZNF226	395.267	-1.4021	0.241147	-5.81428	6.0895e-09	7.75201e-08	not_age_associated
AC092803.2	209.596	3.01272	0.518168	5.81418	6.09331e-09	7.75218e-08	not_age_associated
LIN52	286.905	1.79884	0.309419	5.81361	6.11409e-09	7.77394e-08	not_age_associated
CHST6	90.7204	4.76479	0.819656	5.81317	6.13024e-09	7.78979e-08	not_age_associated
SRRT	657.933	1.26981	0.218449	5.81284	6.14207e-09	7.80013e-08	not_age_associated
NEDD8	6103.01	-1.54522	0.265878	-5.81175	6.18246e-09	7.84672e-08	not_age_associated
OLFML3	55.6666	4.90278	0.843638	5.81147	6.19255e-09	7.85481e-08	not_age_associated
AC116913.1	23.3927	-3.05485	0.525753	-5.81043	6.2313e-09	7.89921e-08	not_age_associated
ZBTB32	82.4437	5.71893	0.984715	5.8077	6.33364e-09	8.02413e-08	not_age_associated
IFI44L	6559.92	2.36281	0.406946	5.80619	6.39091e-09	8.08699e-08	not_age_associated
ITGB7	582.897	2.13744	0.36813	5.80621	6.39046e-09	8.08699e-08	not_age_associated
ADGRD1	19.3418	-3.51153	0.604928	-5.80487	6.44152e-09	8.14615e-08	not_age_associated
RIMS1	55.6903	6.07081	1.04586	5.80459	6.45221e-09	8.1548e-08	not_age_associated
ZNF347	105.31	-1.53232	0.264059	-5.80294	6.51603e-09	8.23052e-08	not_age_associated
NCKAP1L	2158.39	-1.5282	0.263358	-5.80275	6.5235e-09	8.23504e-08	not_age_associated
DPYSL2	2066.43	-2.88432	0.497087	-5.80244	6.53579e-09	8.24563e-08	not_age_associated
IRX2	37.5699	5.13496	0.885096	5.80159	6.56883e-09	8.28237e-08	not_age_associated
MANSC4	8.17876	-7.07519	1.21959	-5.80131	6.58006e-09	8.29158e-08	not_age_associated
PTPRM	163.19	-1.96976	0.339562	-5.80089	6.59646e-09	8.30729e-08	not_age_associated
SH2D1B	44.0111	4.84429	0.835332	5.79923	6.66193e-09	8.38475e-08	not_age_associated
NFIB	114.631	4.42608	0.763238	5.79908	6.66801e-09	8.3874e-08	not_age_associated
INKA2	31.3898	4.39349	0.75768	5.79861	6.68675e-09	8.40597e-08	not_age_associated
TSPAN5	181.282	4.17337	0.719799	5.79796	6.71275e-09	8.43364e-08	not_age_associated
CFAP100	159.294	5.21482	0.899442	5.79784	6.71747e-09	8.43456e-08	not_age_associated
CH25H	588.041	5.22658	0.901558	5.79727	6.74031e-09	8.4582e-08	not_age_associated
PHYHD1	79.0283	4.56266	0.787358	5.7949	6.83624e-09	8.5735e-08	not_age_associated
NR4A3	680.108	3.67782	0.634681	5.79476	6.84204e-09	8.57568e-08	not_age_associated
TRPM2	329.657	2.82916	0.488258	5.7944	6.85665e-09	8.58889e-08	not_age_associated
AKR1B1	3093.62	-2.32873	0.401926	-5.79391	6.87659e-09	8.60878e-08	not_age_associated
AC093673.1	115.507	-1.77164	0.305953	-5.79056	7.01531e-09	8.77724e-08	not_age_associated
TACR2	54.514	-2.53121	0.437241	-5.78904	7.07896e-09	8.84116e-08	not_age_associated
RBBP8	546.393	1.37575	0.237645	5.78909	7.0767e-09	8.84116e-08	not_age_associated
PLPPR2	96.3502	2.30923	0.398886	5.7892	7.07219e-09	8.84116e-08	not_age_associated
CEBPZOS	831.26	-1.18083	0.204009	-5.78812	7.11789e-09	8.88454e-08	not_age_associated
A1BG	615.368	-2.03484	0.351571	-5.78785	7.1292e-09	8.89341e-08	AgeUp
SPON2	203.932	4.2477	0.734148	5.78588	7.21335e-09	8.99306e-08	not_age_associated
TMEM154	224.278	1.83386	0.31698	5.78542	7.23328e-09	9.0126e-08	not_age_associated
AC106782.2	73.3842	-1.39442	0.241124	-5.783	7.33811e-09	9.13782e-08	not_age_associated
FBP1	11368.2	-3.63473	0.628627	-5.78202	7.38111e-09	9.18596e-08	not_age_associated
NEU4	62.774	3.27954	0.567278	5.78119	7.41757e-09	9.22035e-08	not_age_associated
SLC22A16	56.7812	4.3921	0.759737	5.78108	7.42216e-09	9.22035e-08	not_age_associated
FBLN5	72.7047	3.72426	0.644206	5.78116	7.41857e-09	9.22035e-08	AgeUp
TBC1D2B	424.661	-1.26261	0.218407	-5.78099	7.4262e-09	9.22035e-08	not_age_associated
FMO4	107.317	-1.924	0.332842	-5.78053	7.44671e-09	9.24039e-08	not_age_associated
NR2F2	129.675	4.74865	0.821508	5.7804	7.4522e-09	9.24177e-08	AgeUp
AC011899.3	30.1272	-4.53508	0.784782	-5.77878	7.52464e-09	9.32615e-08	not_age_associated
CYP2F1	788.896	7.59259	1.31409	5.77783	7.56716e-09	9.37334e-08	not_age_associated
LBX2-AS1	232.918	2.05088	0.35498	5.77745	7.58392e-09	9.3831e-08	not_age_associated
MBOAT7	783.771	1.56091	0.270168	5.77755	7.57972e-09	9.3831e-08	not_age_associated
AF213884.3	48.3994	3.18833	0.551904	5.77697	7.60582e-09	9.4047e-08	not_age_associated
SUN3	12.7891	-3.11527	0.539312	-5.77638	7.63272e-09	9.43243e-08	not_age_associated
AF165147.1	55.4711	4.95485	0.8579	5.77556	7.66997e-09	9.47293e-08	not_age_associated
RARA-AS1	285.168	-2.10389	0.364482	-5.77226	7.82135e-09	9.65425e-08	not_age_associated
CFAP300	152.851	4.48381	0.776877	5.77159	7.85289e-09	9.68752e-08	not_age_associated
ABCB6	28.6224	5.0013	0.866844	5.76955	7.94815e-09	9.79931e-08	not_age_associated
LINC01645	28.2595	-5.59309	0.969515	-5.76896	7.97614e-09	9.82237e-08	not_age_associated
WDR61	995.535	-1.79218	0.310655	-5.76903	7.97288e-09	9.82237e-08	not_age_associated
AC098484.3	29.1182	4.65464	0.806957	5.76814	8.01518e-09	9.86469e-08	not_age_associated
PODXL	168.521	4.79282	0.831001	5.76752	8.04447e-09	9.89498e-08	not_age_associated
TBCE	62.1658	-1.78652	0.309783	-5.76701	8.06882e-09	9.91339e-08	not_age_associated
PRAM1	881.871	-3.3745	0.585138	-5.76703	8.0683e-09	9.91339e-08	not_age_associated
MCEMP1	8566.29	-4.30819	0.747211	-5.76569	8.13249e-09	9.98581e-08	not_age_associated
TGM1	376.331	4.56132	0.79164	5.76186	8.31918e-09	1.02091e-07	not_age_associated
AC020915.3	155.025	-1.99987	0.347103	-5.7616	8.33199e-09	1.02189e-07	not_age_associated
AC096992.2	65.7521	-2.99555	0.520086	-5.75972	8.42537e-09	1.03274e-07	not_age_associated
HACD1	194.137	-2.07566	0.360487	-5.75794	8.51473e-09	1.04309e-07	not_age_associated
CARD17	112.654	6.7203	1.16717	5.75778	8.52285e-09	1.04348e-07	not_age_associated
EVA1A	19.1633	7.6584	1.33024	5.75716	8.55401e-09	1.04669e-07	not_age_associated
TMEM59	6700.42	-1.07372	0.186509	-5.75694	8.56546e-09	1.04748e-07	not_age_associated
EGFL6	27.9804	8.22659	1.42994	5.75309	8.76252e-09	1.07096e-07	not_age_associated
TRBV6-1	51.1353	8.27739	1.43903	5.75208	8.81509e-09	1.07677e-07	not_age_associated
CA12	23.4559	7.79351	1.35495	5.7519	8.82485e-09	1.07734e-07	not_age_associated
S100A13	3151.54	-2.40434	0.418098	-5.75066	8.8895e-09	1.0846e-07	not_age_associated
C15orf48	13608.9	2.23208	0.388175	5.75018	8.91461e-09	1.08704e-07	not_age_associated
PDE4B	1036.37	2.31199	0.402119	5.74952	8.94969e-09	1.09069e-07	not_age_associated
DNAI2	146.151	4.66735	0.812027	5.74778	9.0423e-09	1.10134e-07	not_age_associated
NDUFA11	3212.78	-2.5421	0.44244	-5.74564	9.15745e-09	1.11472e-07	not_age_associated
SERPINA9	9.48001	-7.4426	1.29592	-5.74309	9.29669e-09	1.13102e-07	not_age_associated
IGFBP7	1011.62	3.01705	0.525708	5.73902	9.52272e-09	1.15785e-07	AgeUp
NACC1	367.459	1.34598	0.234556	5.73844	9.55536e-09	1.16115e-07	not_age_associated
HIST1H4H	305.591	4.5776	0.798315	5.73407	9.80473e-09	1.19077e-07	not_age_associated
CALCOCO1	673.194	-1.4801	0.258149	-5.73351	9.83705e-09	1.19401e-07	not_age_associated
MINK1	997.049	-1.87662	0.327352	-5.73274	9.88201e-09	1.19877e-07	not_age_associated
COL16A1	68.4573	5.96355	1.0403	5.73251	9.89533e-09	1.1997e-07	not_age_associated
SLC22A23	72.603	4.43175	0.77318	5.73185	9.93408e-09	1.20371e-07	not_age_associated
AC080013.1	25.6698	-2.56406	0.447372	-5.73138	9.96189e-09	1.20639e-07	not_age_associated
PSME4	745.306	-0.874727	0.152634	-5.73089	9.99056e-09	1.20811e-07	not_age_associated
CHMP3	2012.43	-1.60773	0.280541	-5.73084	9.99326e-09	1.20811e-07	not_age_associated
AC098613.1	433.7	3.56866	0.622711	5.73085	9.99303e-09	1.20811e-07	not_age_associated
HID1	57.7688	7.4965	1.30858	5.72872	1.01188e-08	1.22259e-07	not_age_associated
SCIN	321.467	3.66418	0.639641	5.72849	1.0133e-08	1.2236e-07	not_age_associated
SNX9	1048.02	1.19626	0.208845	5.72796	1.01643e-08	1.22667e-07	not_age_associated
DLGAP1-AS2	76.5319	3.92111	0.684568	5.72787	1.017e-08	1.22667e-07	not_age_associated
FCF1	654.445	-2.55013	0.4453	-5.72676	1.02364e-08	1.23398e-07	not_age_associated
ZNF546	52.41	-1.92753	0.336625	-5.72604	1.02799e-08	1.23851e-07	not_age_associated
AC074117.1	125.479	-2.90551	0.507534	-5.72477	1.03573e-08	1.24713e-07	not_age_associated
HIST1H4B	108.829	7.72089	1.34877	5.72441	1.03793e-08	1.24906e-07	not_age_associated
RHEBL1	102.324	2.38233	0.416263	5.72313	1.04576e-08	1.25777e-07	not_age_associated
ADGRF4	64.3965	7.05767	1.23368	5.72081	1.0602e-08	1.27441e-07	not_age_associated
RAB2B	307.528	-1.42668	0.249389	-5.72069	1.06095e-08	1.27459e-07	not_age_associated
CSTA	8291.34	-3.63256	0.635393	-5.71703	1.084e-08	1.30153e-07	not_age_associated
PACSIN3	47.9208	6.59463	1.15384	5.71539	1.09455e-08	1.31346e-07	not_age_associated
ALDH5A1	99.6595	-2.60968	0.456636	-5.715	1.09702e-08	1.31567e-07	not_age_associated
MAN2B2	613.227	-1.40827	0.246424	-5.71482	1.09819e-08	1.31633e-07	AgeUp
TUBA4B	219.863	5.78483	1.01233	5.71437	1.10108e-08	1.31905e-07	not_age_associated
UBE2E2	1519.4	-1.74363	0.30514	-5.7142	1.1022e-08	1.31964e-07	not_age_associated
UGP2	2266.01	-1.30366	0.228202	-5.71276	1.11156e-08	1.32935e-07	not_age_associated
PLCB4	60.0544	5.1807	0.906862	5.71278	1.11148e-08	1.32935e-07	not_age_associated
PFN2	209.81	3.80772	0.666559	5.7125	1.11325e-08	1.33062e-07	not_age_associated
CRBN	696.725	-1.2345	0.216112	-5.71231	1.11453e-08	1.33139e-07	not_age_associated
ZSWIM7	906.546	-1.26411	0.221396	-5.70973	1.13159e-08	1.351e-07	not_age_associated
CDYL	347.57	-0.923815	0.161806	-5.70939	1.1338e-08	1.35288e-07	not_age_associated
AC092053.2	26.7245	5.38348	0.943143	5.70802	1.14297e-08	1.36304e-07	not_age_associated
OMA1	340.033	-1.33108	0.233253	-5.70661	1.15248e-08	1.37362e-07	not_age_associated
AP000766.1	38.618	-2.31526	0.405794	-5.7055	1.16002e-08	1.38182e-07	not_age_associated
MPRIP-AS1	7.54189	-4.67073	0.81887	-5.70387	1.17115e-08	1.39429e-07	not_age_associated
CNNM2	167.002	1.77542	0.311297	5.70328	1.17521e-08	1.39834e-07	not_age_associated
IQUB	66.047	5.021	0.880679	5.70129	1.18905e-08	1.41401e-07	not_age_associated
AC009133.1	165.723	2.40097	0.421169	5.70074	1.19291e-08	1.41781e-07	not_age_associated
TNFAIP8L2	927.79	-2.17633	0.381793	-5.70029	1.19606e-08	1.42075e-07	not_age_associated
JPH4	88.9763	-3.59165	0.630189	-5.69932	1.20285e-08	1.42801e-07	AgeUp
SF3B4	1220.76	0.915431	0.160675	5.69739	1.21657e-08	1.44277e-07	not_age_associated
MAP6	45.0513	4.61491	0.810007	5.69738	1.21665e-08	1.44277e-07	not_age_associated
STAMBPL1	150.209	2.85952	0.501995	5.69632	1.22424e-08	1.45096e-07	not_age_associated
PDGFD	59.5382	-3.87569	0.680529	-5.69511	1.23294e-08	1.46045e-07	AgeUp
C1orf210	47.4972	8.77761	1.54143	5.69444	1.23778e-08	1.46537e-07	not_age_associated
TMEM92	51.899	6.54322	1.14931	5.69318	1.24694e-08	1.47538e-07	not_age_associated
HRH2	183.868	3.80905	0.669145	5.69242	1.25252e-08	1.48116e-07	not_age_associated
SMAGP	182.019	4.04249	0.710193	5.6921	1.25484e-08	1.48308e-07	not_age_associated
IER3-AS1	37.4862	2.54363	0.447137	5.68871	1.28003e-08	1.51199e-07	not_age_associated
TM4SF19	451.863	2.46538	0.433391	5.68859	1.28092e-08	1.5122e-07	not_age_associated
MDM4	852.106	-1.39849	0.245876	-5.68777	1.28711e-08	1.51865e-07	not_age_associated
SNHG15	768.088	1.52694	0.268477	5.68743	1.28967e-08	1.52083e-07	not_age_associated
RIPOR2	682.88	2.44425	0.42986	5.68616	1.29927e-08	1.5313e-07	not_age_associated
SOX9	101.959	6.60288	1.1614	5.68528	1.306e-08	1.53837e-07	not_age_associated
SYBU	85.7509	5.69568	1.00191	5.68484	1.30933e-08	1.54144e-07	not_age_associated
CFAP77	68.5317	5.11709	0.900345	5.68348	1.31978e-08	1.55288e-07	not_age_associated
LST1	10248.4	-3.02466	0.532331	-5.68192	1.33193e-08	1.5663e-07	not_age_associated
DOK4	33.4556	4.76561	0.838834	5.68123	1.33732e-08	1.57176e-07	not_age_associated
S1PR1	113.423	3.78626	0.666496	5.68083	1.34039e-08	1.57433e-07	not_age_associated
SH3RF2	32.3404	8.4886	1.49427	5.68076	1.341e-08	1.57433e-07	not_age_associated
IRX5	45.867	5.47215	0.963712	5.6782	1.36116e-08	1.59711e-07	not_age_associated
AC019117.2	64.5116	7.51105	1.32299	5.67734	1.36803e-08	1.60428e-07	not_age_associated
B3GNT8	170.618	3.28437	0.578549	5.6769	1.37155e-08	1.60753e-07	not_age_associated
MICALL1	232.754	1.81379	0.319643	5.67442	1.39163e-08	1.63015e-07	not_age_associated
C6orf106	699.624	1.09039	0.192215	5.6728	1.40483e-08	1.64425e-07	not_age_associated
KCP	68.7336	3.13061	0.551867	5.67275	1.40522e-08	1.64425e-07	not_age_associated
RNF19B	1507.49	2.58586	0.455892	5.67208	1.4107e-08	1.64632e-07	not_age_associated
ANO7	27.6816	-3.00112	0.529106	-5.67206	1.41089e-08	1.64632e-07	not_age_associated
RASSF9	71.5753	6.35413	1.1202	5.67233	1.40872e-08	1.64632e-07	not_age_associated
AC006449.2	28.6078	3.93348	0.693476	5.67213	1.41036e-08	1.64632e-07	not_age_associated
RIBC2	103.035	4.78325	0.843248	5.67241	1.408e-08	1.64632e-07	not_age_associated
TAPT1	168.561	-1.44552	0.254881	-5.67136	1.41666e-08	1.65215e-07	not_age_associated
PDZK1IP1	65.2006	5.39328	0.951102	5.67056	1.42331e-08	1.65899e-07	AgeDown
HILPDA	292.359	-2.55569	0.450745	-5.66992	1.42861e-08	1.66425e-07	not_age_associated
PAFAH1B1	1868.77	0.879277	0.155082	5.66976	1.42994e-08	1.66488e-07	not_age_associated
NBPF26	281.357	2.32355	0.409881	5.66885	1.4376e-08	1.67214e-07	not_age_associated
DLEC1	150.044	3.83226	0.676024	5.66883	1.43776e-08	1.67214e-07	not_age_associated
DLX3	12.7155	-4.02261	0.710081	-5.66501	1.47019e-08	1.70891e-07	not_age_associated
AL390719.2	38.378	4.78721	0.845127	5.66449	1.47464e-08	1.7122e-07	not_age_associated
VWA3A	152.255	5.31148	0.937666	5.66457	1.47393e-08	1.7122e-07	not_age_associated
TNFSF8	136.966	2.91696	0.515008	5.66391	1.47958e-08	1.717e-07	not_age_associated
ZNF496	191.615	1.50395	0.265614	5.66218	1.4946e-08	1.73347e-07	not_age_associated
FRY-AS1	25.7312	-4.34271	0.767047	-5.6616	1.49969e-08	1.73843e-07	not_age_associated
GTF2H4	41.9313	2.37982	0.42051	5.65936	1.5194e-08	1.76031e-07	not_age_associated
PTPRZ1	52.6849	5.75431	1.01683	5.65907	1.522e-08	1.76235e-07	not_age_associated
TRBV11-2	218.985	8.86586	1.56675	5.65875	1.52482e-08	1.76464e-07	not_age_associated
PGP	618.6	-1.42511	0.251891	-5.65763	1.53474e-08	1.77515e-07	not_age_associated
FCHO1	227.253	-1.16612	0.206148	-5.65669	1.54318e-08	1.78394e-07	not_age_associated
HSPA6	1990.03	4.11652	0.728137	5.6535	1.57211e-08	1.81639e-07	not_age_associated
MTMR11	261.301	-1.97536	0.349482	-5.65226	1.58354e-08	1.8286e-07	not_age_associated
IGLVI-70	25.3109	21.0607	3.72615	5.65213	1.58471e-08	1.82896e-07	not_age_associated
ROGDI	669.857	-2.35166	0.416174	-5.65067	1.59824e-08	1.84356e-07	not_age_associated
ATP7A	324.585	-1.92017	0.340022	-5.64721	1.63077e-08	1.88006e-07	not_age_associated
BMPR1B	62.9634	5.53389	0.980036	5.64662	1.63634e-08	1.88545e-07	not_age_associated
NAV2	112.3	3.82756	0.677889	5.6463	1.63941e-08	1.88796e-07	not_age_associated
AC093512.2	27.9	4.14442	0.734263	5.64433	1.65824e-08	1.9086e-07	not_age_associated
ARIH2	1028.24	0.955968	0.169414	5.64281	1.67298e-08	1.92452e-07	not_age_associated
SLURP2	70.9528	9.52116	1.6874	5.6425	1.67598e-08	1.92692e-07	not_age_associated
ELOB	17129.3	-1.59624	0.282926	-5.64187	1.68209e-08	1.93289e-07	not_age_associated
TMEM246	54.578	6.0249	1.06795	5.64155	1.6853e-08	1.93448e-07	not_age_associated
CBL	722.339	-1.4158	0.250958	-5.64157	1.68511e-08	1.93448e-07	not_age_associated
PLCH2	34.8355	4.22331	0.748676	5.64104	1.69026e-08	1.93807e-07	not_age_associated
LIMA1	977.274	-2.32345	0.411879	-5.64111	1.68953e-08	1.93807e-07	not_age_associated
CDH23	99.2632	-2.02268	0.358621	-5.64016	1.6989e-08	1.94692e-07	not_age_associated
IL33	64.5295	6.32606	1.1217	5.63969	1.70355e-08	1.95119e-07	not_age_associated
WNT9A	40.5593	4.9629	0.880098	5.63903	1.71012e-08	1.95765e-07	not_age_associated
GIMAP6	521.755	2.07276	0.367628	5.6382	1.71834e-08	1.96599e-07	not_age_associated
TIMM10B	308.371	-0.996172	0.176822	-5.63377	1.76317e-08	2.01619e-07	not_age_associated
TENT5B	66.8589	7.79865	1.38445	5.63304	1.7706e-08	2.0236e-07	not_age_associated
CASC8	48.3513	6.98008	1.23941	5.63177	1.78373e-08	2.03667e-07	not_age_associated
PRR14	476.137	0.990719	0.175917	5.63174	1.78397e-08	2.03667e-07	not_age_associated
RIPK4	53.638	4.2604	0.756539	5.63144	1.78708e-08	2.03912e-07	not_age_associated
TFPI	156.951	3.33517	0.592255	5.6313	1.78854e-08	2.03969e-07	not_age_associated
VPS45	344.107	-1.19616	0.212474	-5.62968	1.80543e-08	2.05784e-07	not_age_associated
ELOVL6	63.0608	3.05937	0.543458	5.62944	1.80793e-08	2.05888e-07	not_age_associated
MORF4L1	5497.46	-1.23504	0.21939	-5.62941	1.80829e-08	2.05888e-07	not_age_associated
MAP3K8	1933.82	1.67064	0.296802	5.62879	1.81477e-08	2.06514e-07	not_age_associated
STXBP5	153.096	-1.29938	0.230953	-5.62617	1.84254e-08	2.09562e-07	not_age_associated
CETN3	437.089	-2.22087	0.394803	-5.62528	1.85211e-08	2.10537e-07	not_age_associated
STEAP2	42.2155	6.85122	1.21824	5.62385	1.86751e-08	2.12173e-07	not_age_associated
PRDM8	51.8841	3.85897	0.68658	5.62057	1.90326e-08	2.16003e-07	not_age_associated
HNRNPH1	2664.42	-1.49267	0.265571	-5.62059	1.90304e-08	2.16003e-07	not_age_associated
TBC1D3L	36.3962	2.92038	0.519954	5.61661	1.94735e-08	2.20888e-07	not_age_associated
HFE	137.02	-1.96787	0.350386	-5.61629	1.95104e-08	2.21188e-07	not_age_associated
SLITRK4	110.958	-3.46699	0.617376	-5.61568	1.95791e-08	2.21848e-07	not_age_associated
AC130456.2	36.8938	5.55555	0.989438	5.61486	1.96727e-08	2.22789e-07	not_age_associated
TNC	50.8846	6.30952	1.12403	5.6133	1.98507e-08	2.24684e-07	not_age_associated
AC092587.1	13.9636	-3.91038	0.696657	-5.61306	1.98779e-08	2.24871e-07	not_age_associated
CAPN13	49.409	8.03518	1.43161	5.61269	1.99206e-08	2.25113e-07	not_age_associated
MARF1	585.292	-1.08404	0.193139	-5.61276	1.99127e-08	2.25113e-07	not_age_associated
LAMB1	97.1861	-3.50943	0.625306	-5.61234	1.99614e-08	2.25454e-07	not_age_associated
FMO2	66.2573	8.43891	1.50394	5.6112	2.00929e-08	2.26818e-07	not_age_associated
MYO1D	140.266	3.3075	0.58953	5.61041	2.01849e-08	2.27735e-07	not_age_associated
RUFY2	204.69	-1.31272	0.233998	-5.60998	2.02354e-08	2.28182e-07	not_age_associated
BCL7A	81.3285	3.45622	0.616097	5.60985	2.02497e-08	2.28222e-07	not_age_associated
YPEL2	356.507	-1.29941	0.231637	-5.60968	2.02697e-08	2.28326e-07	not_age_associated
TMEM128	807.194	-1.80933	0.322549	-5.60945	2.02965e-08	2.28385e-07	not_age_associated
C11orf96	20.9699	7.84568	1.39864	5.60952	2.0289e-08	2.28385e-07	not_age_associated
LINC01465	28.2155	2.31964	0.413581	5.60867	2.03887e-08	2.293e-07	not_age_associated
SCAF1	545.809	1.15373	0.205722	5.60821	2.04435e-08	2.29794e-07	not_age_associated
XAF1	5424.25	2.10996	0.376245	5.60794	2.04749e-08	2.30024e-07	not_age_associated
CD300LF	982.633	-2.64489	0.471653	-5.60769	2.05046e-08	2.30235e-07	not_age_associated
SYNPO	47.3565	5.37626	0.958804	5.60726	2.05554e-08	2.30683e-07	not_age_associated
RASGRP3	484.791	1.50649	0.268693	5.60675	2.06162e-08	2.31243e-07	not_age_associated
TYSND1	212.414	-1.19986	0.214067	-5.60509	2.08145e-08	2.33343e-07	not_age_associated
CPA4	73.2466	8.72851	1.55781	5.60308	2.1058e-08	2.35823e-07	not_age_associated
MED15	893.034	1.16648	0.208186	5.60308	2.10578e-08	2.35823e-07	not_age_associated
HS2ST1	247.794	-1.13345	0.202306	-5.60267	2.11077e-08	2.36255e-07	not_age_associated
ATP6AP1L	77.107	-3.05316	0.545039	-5.60173	2.12223e-08	2.37411e-07	not_age_associated
ADH7	265.34	6.0536	1.08101	5.59997	2.14391e-08	2.39709e-07	not_age_associated
ELN-AS1	60.6514	6.88211	1.22917	5.59899	2.15607e-08	2.40942e-07	not_age_associated
ENDOD1	505.491	2.40988	0.430634	5.59613	2.19193e-08	2.4482e-07	not_age_associated
AL162431.2	21.2864	-2.15964	0.386001	-5.5949	2.20753e-08	2.46431e-07	not_age_associated
AL121761.2	43.9545	6.37226	1.1391	5.59411	2.21753e-08	2.47417e-07	not_age_associated
AC007216.4	29.2665	4.77471	0.853659	5.59323	2.22887e-08	2.48552e-07	not_age_associated
OCLN	243.581	3.51859	0.629142	5.59268	2.23587e-08	2.49201e-07	not_age_associated
TMEM14C	2555.27	-1.12529	0.201219	-5.59233	2.24039e-08	2.49573e-07	not_age_associated
SNAPC3	326.981	-1.2511	0.22378	-5.59075	2.26089e-08	2.51591e-07	not_age_associated
MMP25	52.0649	4.37829	0.783126	5.59078	2.26049e-08	2.51591e-07	not_age_associated
PLOD2	36.311	3.52124	0.629922	5.58996	2.27124e-08	2.52609e-07	not_age_associated
CHRNA3	12.2657	-4.61492	0.826003	-5.58706	2.30952e-08	2.56733e-07	not_age_associated
GRN	35901.8	-2.20729	0.395096	-5.58672	2.31397e-08	2.57092e-07	not_age_associated
DDAH1	77.5062	4.00596	0.717074	5.58654	2.31642e-08	2.57228e-07	not_age_associated
HLA-DPA1	49348.9	-2.61076	0.467551	-5.5839	2.35185e-08	2.61026e-07	not_age_associated
LIAS	239.738	-1.57259	0.281672	-5.58304	2.36346e-08	2.62177e-07	not_age_associated
FAM149A	30.4577	3.95169	0.707919	5.58212	2.37607e-08	2.63437e-07	not_age_associated
CFD	9033.72	-2.59004	0.464037	-5.58155	2.38391e-08	2.64167e-07	AgeUp
KLHL2	405.183	-1.34342	0.240702	-5.58124	2.38811e-08	2.64494e-07	not_age_associated
FAM199X	353.539	-1.00864	0.18077	-5.57969	2.40945e-08	2.66718e-07	not_age_associated
PYCR1	96.2938	5.81825	1.04277	5.5796	2.41073e-08	2.6672e-07	not_age_associated
BCL7C	625.083	-1.3667	0.244977	-5.5789	2.42042e-08	2.67652e-07	not_age_associated
AC009974.1	62.4845	-2.84342	0.509951	-5.57587	2.46299e-08	2.72217e-07	not_age_associated
TIMP1	18217.2	1.84815	0.331469	5.57562	2.46649e-08	2.72462e-07	not_age_associated
ASH1L-AS1	141.732	2.23652	0.401341	5.57262	2.50939e-08	2.77056e-07	not_age_associated
RELL1	132.314	1.70934	0.306827	5.57101	2.53264e-08	2.79476e-07	not_age_associated
TMEM217	103.09	3.25766	0.584766	5.57088	2.53455e-08	2.79541e-07	not_age_associated
TRAV21	76.563	6.76401	1.21434	5.5701	2.54591e-08	2.80647e-07	not_age_associated
CD37	7678.8	-1.77071	0.317984	-5.56856	2.56857e-08	2.82998e-07	not_age_associated
GPR35	147.496	2.91566	0.523615	5.56832	2.57206e-08	2.83234e-07	not_age_associated
AP002026.1	16.2264	7.20293	1.29367	5.56781	2.57962e-08	2.83919e-07	not_age_associated
TRBV7-3	72.8812	4.92904	0.885327	5.56748	2.5845e-08	2.84309e-07	not_age_associated
DECR1	2974.55	-1.72675	0.310157	-5.56733	2.58666e-08	2.84398e-07	not_age_associated
PLA2G15	971.868	-1.56079	0.2804	-5.56628	2.60234e-08	2.85973e-07	not_age_associated
PRSS12	74.5507	4.62646	0.831368	5.56488	2.62335e-08	2.88132e-07	not_age_associated
PPP3CA	673.417	-1.27217	0.228618	-5.56462	2.62728e-08	2.88413e-07	not_age_associated
STAP2	209.258	3.4677	0.623332	5.56317	2.64922e-08	2.90671e-07	not_age_associated
GCNT3	136.764	5.59665	1.00605	5.56298	2.65211e-08	2.90837e-07	not_age_associated
INVS	99.1213	1.23697	0.222362	5.56285	2.65411e-08	2.90906e-07	not_age_associated
RASD1	86.856	5.57563	1.00232	5.56271	2.65616e-08	2.9098e-07	not_age_associated
AL049840.1	20.8257	-4.32449	0.777439	-5.56249	2.65957e-08	2.91202e-07	not_age_associated
ZNHIT1	2907.43	-1.06094	0.190758	-5.5617	2.67153e-08	2.92361e-07	not_age_associated
SLC16A9	61.2626	6.07471	1.09236	5.56108	2.68109e-08	2.93254e-07	not_age_associated
AL355312.4	70.3377	4.85218	0.872618	5.56049	2.69026e-08	2.94105e-07	not_age_associated
TMPRSS3	64.1354	4.62846	0.832427	5.5602	2.69462e-08	2.9443e-07	not_age_associated
EBF4	36.4712	5.16802	0.929572	5.55957	2.70445e-08	2.95351e-07	AgeUp
SUMF1	555.02	-1.63871	0.294804	-5.55862	2.71916e-08	2.96805e-07	not_age_associated
ZFP82	83.8119	-1.79426	0.322803	-5.55839	2.72274e-08	2.97041e-07	not_age_associated
VSTM2L	87.306	3.92262	0.70588	5.55706	2.74356e-08	2.99158e-07	not_age_associated
AC004854.2	43.7869	2.72596	0.490671	5.55557	2.76701e-08	3.01419e-07	not_age_associated
LRP6	24.816	5.10954	0.919716	5.55557	2.76714e-08	3.01419e-07	not_age_associated
IQANK1	64.1548	4.49131	0.808746	5.55343	2.80123e-08	3.04975e-07	not_age_associated
ZBED3-AS1	159.563	-3.66831	0.66059	-5.55308	2.80679e-08	3.05422e-07	not_age_associated
WBP1	449.017	2.14349	0.386037	5.55255	2.81534e-08	3.06195e-07	not_age_associated
CHST2	101.073	3.55426	0.64018	5.55197	2.82471e-08	3.07057e-07	not_age_associated
ATG4C	322.669	-1.50315	0.270771	-5.55139	2.83407e-08	3.07916e-07	not_age_associated
PRR15L	72.1253	8.51251	1.53345	5.55121	2.83691e-08	3.08066e-07	not_age_associated
SPDEF	94.5535	7.19122	1.29564	5.55034	2.85108e-08	3.09446e-07	not_age_associated
SIX4	57.1485	4.649	0.837656	5.55002	2.85643e-08	3.09867e-07	not_age_associated
CFAP73	215.937	4.54869	0.819902	5.54785	2.89207e-08	3.13572e-07	not_age_associated
LRRC8C-DT	54.663	-1.63595	0.294983	-5.54592	2.92405e-08	3.16877e-07	not_age_associated
BAG3	826.34	2.93958	0.530076	5.54558	2.92989e-08	3.17348e-07	not_age_associated
TRAV12-2	157.282	7.67387	1.38399	5.54476	2.94354e-08	3.18663e-07	not_age_associated
PPP2R2A	1464.43	1.28233	0.231343	5.54299	2.97357e-08	3.21749e-07	not_age_associated
TRAV16	30.578	7.31865	1.32055	5.54211	2.98857e-08	3.23206e-07	not_age_associated
GSDMC	39.0995	5.95999	1.07547	5.54173	2.99493e-08	3.23728e-07	not_age_associated
KDF1	51.7854	7.13348	1.28746	5.54074	3.01193e-08	3.25399e-07	not_age_associated
FBLN1	36.4088	8.67402	1.56575	5.53984	3.0274e-08	3.26904e-07	not_age_associated
POFUT2	183.113	1.40203	0.253112	5.53916	3.0393e-08	3.28021e-07	not_age_associated
AC025154.2	147.469	5.99106	1.08163	5.53894	3.04313e-08	3.28267e-07	not_age_associated
MKNK2	802.5	1.3381	0.241627	5.53787	3.06165e-08	3.30096e-07	not_age_associated
ZNF677	215.591	-1.7833	0.322032	-5.53765	3.06552e-08	3.30345e-07	not_age_associated
KIAA0895L	87.8291	1.72899	0.312231	5.53753	3.06759e-08	3.30399e-07	not_age_associated
CDC42EP5	115.258	6.23214	1.1256	5.53671	3.08207e-08	3.31789e-07	AgeUp
CHD1L	442.877	-1.24862	0.225562	-5.53559	3.10177e-08	3.3374e-07	not_age_associated
AC027290.1	25.7422	4.7719	0.862074	5.53537	3.10571e-08	3.33995e-07	not_age_associated
MIDN	1652.73	1.22731	0.221739	5.53492	3.11371e-08	3.34684e-07	not_age_associated
NAA10	1030.5	-1.30311	0.235476	-5.53395	3.13105e-08	3.36377e-07	not_age_associated
UBN2	274.768	-1.35699	0.245222	-5.53371	3.13526e-08	3.36658e-07	not_age_associated
RASSF8-AS1	133.481	-2.78631	0.503541	-5.53343	3.14029e-08	3.37027e-07	not_age_associated
TFE3	521.46	1.53796	0.277952	5.53319	3.14463e-08	3.37322e-07	not_age_associated
SH3PXD2B	317.117	2.50597	0.452974	5.53226	3.16138e-08	3.38946e-07	not_age_associated
MARK1	51.5302	6.74523	1.21932	5.53195	3.16692e-08	3.39368e-07	not_age_associated
NIT2	953.347	-1.37717	0.248973	-5.53141	3.17665e-08	3.40066e-07	not_age_associated
DDX47	112.619	-2.00413	0.362317	-5.53143	3.17639e-08	3.40066e-07	not_age_associated
AC131097.4	24.3672	6.87482	1.24298	5.53091	3.18573e-08	3.40865e-07	not_age_associated
TMEM56	70.9303	-3.01664	0.54547	-5.53036	3.19575e-08	3.41591e-07	not_age_associated
BAIAP3	73.8958	4.20287	0.759956	5.53041	3.19492e-08	3.41591e-07	not_age_associated
AC005515.2	23.5959	7.4359	1.34463	5.53006	3.20117e-08	3.41997e-07	not_age_associated
ITGA4	889.392	2.09631	0.379093	5.5298	3.20601e-08	3.42342e-07	not_age_associated
JCHAIN	8141.12	8.44005	1.52654	5.52887	3.22299e-08	3.43981e-07	not_age_associated
MSRA	804.472	-1.74423	0.315506	-5.52837	3.23227e-08	3.44797e-07	not_age_associated
CELSR1	185.157	3.18131	0.575721	5.52578	3.28019e-08	3.49733e-07	not_age_associated
AC010542.2	7.16343	-6.78277	1.22751	-5.52564	3.28291e-08	3.49846e-07	not_age_associated
LSM6	3047.31	-1.93122	0.349557	-5.52475	3.29958e-08	3.51445e-07	not_age_associated
IRF6	180.281	3.56105	0.644622	5.52424	3.3091e-08	3.52282e-07	not_age_associated
AC011899.2	256.98	-3.41564	0.618326	-5.524	3.31359e-08	3.52582e-07	not_age_associated
GJB4	52.4803	8.23132	1.49029	5.5233	3.32691e-08	3.53821e-07	not_age_associated
BEND7	37.696	7.6627	1.38748	5.52272	3.33783e-08	3.54804e-07	not_age_associated
SBF2-AS1	155.956	2.9008	0.525351	5.52163	3.35868e-08	3.56841e-07	not_age_associated
CASZ1	186.641	2.13756	0.387253	5.5198	3.39378e-08	3.60161e-07	not_age_associated
FBN2	26.2762	4.14513	0.750966	5.51972	3.39534e-08	3.60161e-07	not_age_associated
GATA6	24.1953	8.06397	1.46096	5.51965	3.39674e-08	3.60161e-07	not_age_associated
TMEM230	2723.8	-1.41093	0.255609	-5.51987	3.39254e-08	3.60161e-07	not_age_associated
RND1	38.5319	4.94444	0.896142	5.51747	3.43912e-08	3.6447e-07	not_age_associated
CORO1A	4188.04	2.81101	0.509506	5.51712	3.44594e-08	3.6501e-07	not_age_associated
MMP10	59.0262	8.31324	1.50734	5.51517	3.48436e-08	3.68895e-07	not_age_associated
AREG	1558.29	4.3524	0.789188	5.51504	3.4871e-08	3.69001e-07	not_age_associated
VWA1	38.2137	6.23436	1.13048	5.51481	3.49164e-08	3.69296e-07	not_age_associated
VTCN1	75.572	6.19553	1.12366	5.51372	3.51326e-08	3.71396e-07	not_age_associated
[truncated: 31,540 more rows]
