# Supplementary material for: The aging transcriptome and cellular landscape of the human lung in relation to SARS-CoV-2
Source: Nat Commun. 2021 Jan 4;12:4. doi: 10.1038/s41467-020-20323-9 (PMC7782551; doi:10.1038/s41467-020-20323-9)
Supplement: Supplementary file 31 — Supplementary Data 28 [file 41467_2020_20323_MOESM31_ESM.xlsx]

## Sheet: Sheet1
Severe COVID-19 vs healthy control
	AgeUp	AgeDown
induced	112	118
repressed	43	32
