# Supplementary material for: The aging transcriptome and cellular landscape of the human lung in relation to SARS-CoV-2
Source: Nat Commun. 2021 Jan 4;12:4. doi: 10.1038/s41467-020-20323-9 (PMC7782551; doi:10.1038/s41467-020-20323-9)
Supplement: Supplementary file 32 — Supplementary Data 29 [file 41467_2020_20323_MOESM32_ESM.xlsx]

## Sheet: Sheet1
Gene	InVitroCategory	InVivoCategory	Matched
FST	a	a	1		a = induced by SARS-CoV-2/COVID19, Age-Up
N4BP3	a	a	1		b = induced by SARS-CoV-2/COVID19, Age-Down
GEM	a	a	1		c = repressed by SARS-CoV-2/COVID19, Age-Up
CXCL1	b	b	1		d = repressed by SARS-CoV-2/COVID19, Age-Down
NCKIPSD	c	c	1
CFD	c	c	1
AKR1A1	d	d	1
CSE1L	d	d	1
NUP93	d	d	1
NDUFA7	d	d	1
MXI1	a	c	0
CNOT6L	a	c	0
DNAJB1	c	a	0
MPDU1	d	b	0
TYMS	d	b	0
